# Supplementary material for: Ecological drift during colonization drives within-host and between-host heterogeneity in an animal-associated symbiont
Source: PLoS Biol. 2024 Apr 25;22(4):e3002304. doi: 10.1371/journal.pbio.3002304 (PMC11075893; doi:10.1371/journal.pbio.3002304)
Supplement: S7 Data — Red and green fluorescence intensities measured along digital transects of dissected symbiotic organs (M4s). (ZIP) [file pbio.3002304.s017.zip]

Archive with 65 entries (43 files):
- S7 Data intensity_data/Dil0-L2-GFPctrl-10X-withautofocus_Merged/
- S7 Data intensity_data/Dil0-L2-GFPctrl-10X-withautofocus_Merged-background/
- S7 Data intensity_data/Dil0-L2-mix1-10X-withautofocus_Merged/
- S7 Data intensity_data/Dil0-L2-mix1-10X-withautofocus_Merged-background/
- S7 Data intensity_data/Dil0-L2-mix2-10X-withautofocus_Merged/
- S7 Data intensity_data/Dil0-L2-mix2-10X-withautofocus_Merged-background/
- S7 Data intensity_data/Dil0-L2-mix3-10X-withautofocus_Merged/
- S7 Data intensity_data/Dil0-L2-mix3-10X-withautofocus_Merged-background/
- S7 Data intensity_data/Dil0-L2-mix4-10X-withautofocus_Merged/
- S7 Data intensity_data/Dil0-L2-mix4-10X-withautofocus_Merged-background/
- S7 Data intensity_data/Dil0-L2-RFPctrl4-10X-withautofocus_Merged/
- S7 Data intensity_data/Dil0-L2-RFPctrl4-10X-withautofocus_Merged-background/
- S7 Data intensity_data/Dil4-GFPctrl-10X-withautofocus_Merged/
- S7 Data intensity_data/Dil4-GFPctrl-10X-withautofocus_Merged-background/
- S7 Data intensity_data/Dil4-Mix1-10X-withautofocus_Merged/
- S7 Data intensity_data/Dil4-Mix1-10X-withautofocus_Merged-background/
- S7 Data intensity_data/Dil4-Mix2-10X-withautofocus_Merging_001/
- S7 Data intensity_data/Dil4-Mix2-10X-withautofocus_Merging_001/LASAF_Report_StyleSheet.XSL
- S7 Data intensity_data/Dil4-Mix2-10X-withautofocus_Merging_001/LeicaLogo.jpg
- S7 Data intensity_data/Dil4-Mix2-10X-withautofocus_Merging_001-background/
- S7 Data intensity_data/Dil4-Mix2-10X-withautofocus_Merging_001-background/Chart_2.csv
- S7 Data intensity_data/Dil4-Mix2-10X-withautofocus_Merging_001-background/Chart_2.jpg
- S7 Data intensity_data/Dil4-Mix2-10X-withautofocus_Merging_001-background/Dil4-Mix2-10X-withautofocus_Merging_001.xml
- S7 Data intensity_data/Dil4-Mix2-10X-withautofocus_Merging_001-background/Dil4-Mix2-10X-withautofocus_Merging_001_WFIP_HWS3.xsl
- S7 Data intensity_data/Dil4-Mix2-10X-withautofocus_Merging_001-background/Dil4-Mix2-10X-withautofocus_Merging_001-nofluorescence.xml
- S7 Data intensity_data/Dil4-Mix2-10X-withautofocus_Merging_001-background/Image1.jpg
- S7 Data intensity_data/Dil4-Mix2-10X-withautofocus_Merging_001-background/LASAF_Report_StyleSheet.XSL
- S7 Data intensity_data/Dil4-Mix2-10X-withautofocus_Merging_001-background/LeicaLogo.jpg
- S7 Data intensity_data/Dil4-Mix3-10X-withautofocus_Merged/
- S7 Data intensity_data/Dil4-Mix3-10X-withautofocus_Merged/Chart_01_mix3.csv
- S7 Data intensity_data/Dil4-Mix3-10X-withautofocus_Merged/Chart_01_mix3.xlsx
- S7 Data intensity_data/Dil4-Mix3-10X-withautofocus_Merged/Chart_3.csv
- S7 Data intensity_data/Dil4-Mix3-10X-withautofocus_Merged/Chart_3.jpg
- S7 Data intensity_data/Dil4-Mix3-10X-withautofocus_Merged/Dil4-Mix3-10X-withautofocus_Merged.xml
- S7 Data intensity_data/Dil4-Mix3-10X-withautofocus_Merged/Dil4-Mix3-10X-withautofocus_Merged_WFIP_HWS3.xsl
- S7 Data intensity_data/Dil4-Mix3-10X-withautofocus_Merged/Image1.jpg
- S7 Data intensity_data/Dil4-Mix3-10X-withautofocus_Merged/LASAF_Report_StyleSheet.XSL
- S7 Data intensity_data/Dil4-Mix3-10X-withautofocus_Merged/LeicaLogo.jpg
- S7 Data intensity_data/Dil4-Mix3-10X-withautofocus_Merged-background/
- S7 Data intensity_data/Dil4-Mix3-10X-withautofocus_Merged-background/Chart_3.csv
- S7 Data intensity_data/Dil4-Mix3-10X-withautofocus_Merged-background/Chart_3.jpg
- S7 Data intensity_data/Dil4-Mix3-10X-withautofocus_Merged-background/Dil4-Mix3-10X-withautofocus_Merged.xml
- S7 Data intensity_data/Dil4-Mix3-10X-withautofocus_Merged-background/Dil4-Mix3-10X-withautofocus_Merged_WFIP_HWS3.xsl
- S7 Data intensity_data/Dil4-Mix3-10X-withautofocus_Merged-background/Dil4-Mix3-10X-withautofocus_Merged-nofluorescence.xml
- S7 Data intensity_data/Dil4-Mix3-10X-withautofocus_Merged-background/Image1.jpg
- S7 Data intensity_data/Dil4-Mix3-10X-withautofocus_Merged-background/LASAF_Report_StyleSheet.XSL
- S7 Data intensity_data/Dil4-Mix3-10X-withautofocus_Merged-background/LeicaLogo.jpg
- S7 Data intensity_data/Dil4-RFPctrl3-10X-withautofocus_Merged/
- S7 Data intensity_data/Dil4-RFPctrl3-10X-withautofocus_Merged/Chart_0.csv
- S7 Data intensity_data/Dil4-RFPctrl3-10X-withautofocus_Merged/Chart_0.jpg
- S7 Data intensity_data/Dil4-RFPctrl3-10X-withautofocus_Merged/Chart_01_RFPonly.csv
- S7 Data intensity_data/Dil4-RFPctrl3-10X-withautofocus_Merged/Chart_01_RFPonly.xlsx
- S7 Data intensity_data/Dil4-RFPctrl3-10X-withautofocus_Merged/Dil4-RFPctrl3-10X-withautofocus_Merged.xml
- S7 Data intensity_data/Dil4-RFPctrl3-10X-withautofocus_Merged/Dil4-RFPctrl3-10X-withautofocus_Merged_WFIP_HWS3.xsl
- S7 Data intensity_data/Dil4-RFPctrl3-10X-withautofocus_Merged/Image1.jpg
- S7 Data intensity_data/Dil4-RFPctrl3-10X-withautofocus_Merged/LASAF_Report_StyleSheet.XSL
- S7 Data intensity_data/Dil4-RFPctrl3-10X-withautofocus_Merged/LeicaLogo.jpg
- S7 Data intensity_data/Dil4-RFPctrl3-10X-withautofocus_Merged/RFP control 3 Dil 4.xml
- S7 Data intensity_data/Dil4-RFPctrl3-10X-withautofocus_Merged-background/
- S7 Data intensity_data/Dil4-RFPctrl3-10X-withautofocus_Merged-background/Chart_0.csv
- S7 Data intensity_data/Dil4-RFPctrl3-10X-withautofocus_Merged-background/Chart_0.jpg
- S7 Data intensity_data/Dil4-RFPctrl3-10X-withautofocus_Merged-background/Dil4-RFPctrl3-10X-withautofocus_Merged.xml
- S7 Data intensity_data/Dil4-RFPctrl3-10X-withautofocus_Merged-background/Image1.jpg
- S7 Data intensity_data/Dil4-RFPctrl3-10X-withautofocus_Merged-background/LASAF_Report_StyleSheet.XSL
- S7 Data intensity_data/Dil4-RFPctrl3-10X-withautofocus_Merged-background/LeicaLogo.jpg
