# Supplementary material for: Ecological drift during colonization drives within-host and between-host heterogeneity in an animal-associated symbiont
Source: PLoS Biol. 2024 Apr 25;22(4):e3002304. doi: 10.1371/journal.pbio.3002304 (PMC11075893; doi:10.1371/journal.pbio.3002304)
Supplement: S7 Data — Red and green fluorescence intensities measured along digital transects of dissected symbiotic organs (M4s). (ZIP) [file pbio.3002304.s017.zip › S7 Data intensity_data/Dil4-Mix2-10X-withautofocus_Merging_001-background/Chart_2.csv]

ROI.03
Axis [m]	Channel.001 []	Channel.002 []	Channel.003 []	Channel.004 []
0	18759.25339	12888.11693	1690.882813	1669.178646
6.51E-07	18750.44871	12857.78812	1682.281837	1653.866715
1.30E-06	18846.74017	12797.69136	1676.178539	1656.020123
1.95E-06	18797.22554	12823.5031	1667.816914	1661.399979
2.60E-06	18727.10035	12802.14292	1677.386239	1664.244973
3.25E-06	18683.54732	12739.33494	1681.132939	1667.724238
3.90E-06	18768.42726	12530.96165	1683.627757	1647.516878
4.56E-06	18771.12233	12831.20244	1665.217762	1632.707299
5.21E-06	18786.26407	12808.45356	1686.461654	1657.360633
5.86E-06	18848.3146	12667.21852	1695.150144	1651.769187
6.51E-06	18635.88122	12895.20818	1650.550019	1673.750234
7.16E-06	18679.28976	12850.53378	1660.830443	1669.127489
7.81E-06	18797.31529	12906.79899	1656.086627	1672.057854
8.46E-06	18964.84388	12880.62995	1686.764798	1702.402051
9.11E-06	18793.65877	12832.76167	1706.914863	1677.193294
9.76E-06	18762.32434	12686.64687	1709.828764	1641.454125
1.04E-05	18786.22004	12482.1322	1705.651359	1665.76516
1.11E-05	18707.15504	12636.40046	1705.922949	1684.148829
1.17E-05	18616.45586	12825.51837	1667.490183	1674.108938
1.24E-05	18650.86104	12778.47166	1671.492409	1661.082575
1.30E-05	18770.51924	12823.34734	1688.71987	1670.469306
1.37E-05	18943.13304	12915.94311	1686.070647	1664.788622
1.43E-05	18911.0412	12844.56316	1691.624627	1666.103774
1.50E-05	18789.37468	12807.69808	1677.867776	1680.780693
1.56E-05	18718.33228	12969.51275	1670.517517	1675.579381
1.63E-05	18888.97135	12979.99196	1672.08115	1683.752681
1.69E-05	18877.20322	12867.1764	1664.641722	1669.146418
1.76E-05	18968.262	12884.99336	1672.75023	1655.336604
1.82E-05	18913.68215	12752.11505	1665.275275	1676.226256
1.89E-05	18870.12112	12899.55981	1682.745963	1679.043822
1.95E-05	18983.83811	12846.84377	1705.463654	1675.236861
2.02E-05	18855.29221	13015.394	1674.072908	1651.412359
2.08E-05	18768.37184	12850.54232	1632.779951	1671.271949
2.15E-05	18909.77512	12983.08516	1654.401913	1664.357982
2.21E-05	18785.37251	12657.92287	1678.179688	1647.662741
2.28E-05	19200.03964	12833.14871	1676.755504	1676.279962
2.34E-05	18819.83297	13074.44416	1680.826636	1656.724209
2.41E-05	18665.36613	12850.92883	1653.87747	1674.499387
2.47E-05	18843.17156	13114.71095	1667.095012	1659.591529
2.54E-05	19011.57814	13059.83492	1671.334098	1674.134593
2.60E-05	18990.43957	12765.22846	1663.27087	1678.724781
2.67E-05	18817.47583	12748.98756	1674.617178	1665.45923
2.73E-05	18777.85888	12889.91292	1677.041411	1655.944954
2.80E-05	18801.25839	12921.9479	1685.282606	1669.823338
2.86E-05	18803.60739	12978.33145	1686.1332	1664.137025
2.93E-05	18959.6345	12971.59815	1670.199745	1660.891673
2.99E-05	18917.35831	12879.24648	1681.833205	1656.179713
3.06E-05	18960.14891	12860.82807	1675.997128	1670.263923
3.12E-05	18913.68468	12935.48503	1661.16336	1675.104077
3.19E-05	19009.55847	13011.21952	1666.189406	1660.933202
3.25E-05	19065.71502	12925.13243	1667.406573	1677.578644
3.32E-05	19065.22409	12867.93647	1677.819593	1672.59303
3.38E-05	18929.19364	12780.44459	1681.654367	1659.14928
3.45E-05	18846.64751	12721.5934	1690.341129	1674.341129
3.51E-05	18897.05614	12813.44937	1679.003983	1662.688649
3.58E-05	18776.42616	12758.82951	1665.836127	1659.026772
3.64E-05	18786.48374	12818.2657	1673.626339	1675.435046
3.71E-05	18565.89055	12862.27798	1649.083911	1680.299499
3.77E-05	18748.2972	12817.11895	1672.525352	1684.36328
3.84E-05	19136.31426	12964.93267	1662.888305	1650.855875
3.90E-05	18787.11457	12981.12169	1648.420557	1663.952635
3.97E-05	18622.35027	12836.42085	1677.640669	1673.570557
4.04E-05	18682.0109	12698.41231	1674.723192	1651.175053
4.10E-05	18568.55853	12839.35057	1686.054297	1672.603631
4.17E-05	18818.55783	12878.15074	1672.348961	1679.313732
4.23E-05	19091.97186	12865.68827	1681.844695	1662.155305
4.30E-05	18960.53785	12958.60778	1675.151258	1662.185334
4.36E-05	18726.80532	12989.57884	1670.226668	1664
4.43E-05	18830.83417	12896.24255	1671.551346	1676.91629
4.49E-05	18876.07599	12814.30187	1681.999537	1683.555605
4.56E-05	18949.52326	12804.92765	1699.426406	1680.057304
4.62E-05	18977.72562	12735.04748	1698.589439	1681.882249
4.69E-05	18876.4808	12860.26488	1687.177827	1675.458996
4.75E-05	18937.23533	12888.68178	1686.596775	1669.656583
4.82E-05	18913.12036	12719.30636	1673.180477	1659.172744
4.88E-05	18691.25218	12788.62667	1664	1673.771818
4.95E-05	18825.21106	12814.9425	1667.879596	1659.593121
5.01E-05	18865.33839	12859.0191	1680.080648	1671.258066
5.08E-05	18724.41326	12933.46347	1671.20818	1684.170152
5.14E-05	18718.30642	12965.79755	1667.42582	1674.01498
5.21E-05	18846.99128	13017.72227	1697.451134	1678.711857
5.27E-05	18749.52737	12875.74493	1663.471028	1664.528972
5.34E-05	18978.42863	12757.08459	1655.580662	1672.419338
5.40E-05	18971.44592	12829.67766	1686.154951	1687.878712
5.47E-05	18866.63832	12844.70426	1666.375294	1650.742877
5.53E-05	19040.63149	12715.39411	1666.383721	1671.792053
5.60E-05	18951.91868	12998.88132	1680.04423	1654.093902
5.66E-05	19124.40183	12992.26774	1705.149611	1672.793018
5.73E-05	18968.25129	12937.19105	1676.971418	1666.836406
5.79E-05	18902.80571	12971.79586	1680.649027	1675.457376
5.86E-05	19083.86351	12902.71331	1670.583435	1659.773922
5.92E-05	18850.60035	12904.52461	1649.62321	1639.833153
5.99E-05	18770.59258	12921.80948	1658.198338	1659.980724
6.05E-05	18810.53082	12943.57491	1676.018527	1663.369221
6.12E-05	19030.56141	13019.24418	1687.268215	1657.167907
6.18E-05	19083.06424	13046.4398	1685.914139	1674.085861
6.25E-05	19023.20373	13029.76814	1674.575673	1667.001684
6.31E-05	18941.11242	13047.41526	1687.912619	1669.885861
6.38E-05	19041.15902	13038.68489	1699.969534	1672.861343
6.44E-05	19103.50968	13153.10692	1675.702657	1657.053772
6.51E-05	18913.62065	12905.9286	1676.351289	1655.408483
6.57E-05	18883.11672	13000.46523	1670.354008	1667.444518
6.64E-05	19102.84829	13056.09576	1670.638514	1671.942462
6.70E-05	19160.72179	12769.6298	1678.662952	1654.892989
6.77E-05	19291.92971	12868.49399	1694.696318	1645.189721
6.83E-05	19211.3292	12995.84785	1678.510912	1628.717294
6.90E-05	19180.45037	12920.95031	1679.8524	1663.703896
6.96E-05	19057.63327	12849.35375	1665.27745	1662.926709
7.03E-05	19157.86613	12904.98485	1694.52236	1664
7.09E-05	19103.09864	13049.05802	1671.403822	1655.801274
7.16E-05	19068.61143	13157.13971	1676.573541	1650.158012
7.22E-05	18780.65391	12930.77582	1657.022448	1653.735139
7.29E-05	19075.94822	13190.93118	1652.090081	1677.203133
7.35E-05	19176.7586	12864.82312	1669.65528	1668.737088
7.42E-05	19030.3264	12919.80192	1689.101369	1643.220959
7.48E-05	18988.54247	12995.82711	1668.897577	1657.143573
7.55E-05	19086.8601	13004.26078	1664	1673.865039
7.61E-05	18976.06296	12868.1824	1673.31721	1677.657843
7.68E-05	19006.86044	12875.62164	1660.735402	1668.114139
7.74E-05	18928.6543	13040.6945	1664.042969	1663.003984
7.81E-05	18755.42331	13001.16978	1672.626379	1662.98331
7.87E-05	18893.26311	12819.38131	1673.774094	1660.951664
7.94E-05	19114.51864	13016.42618	1686.373771	1659.963485
8.00E-05	19116.59748	13045.99437	1691.958632	1661.476062
8.07E-05	18808.58299	12909.91652	1664.68334	1663.31666
8.14E-05	18929.32007	12938.78977	1669.625198	1664
8.20E-05	18997.94572	12999.49057	1687.145027	1666.302148
8.27E-05	18942.59614	13012.50087	1662.100471	1673.910067
8.33E-05	19147.52165	12917.3851	1658.985376	1651.812476
8.40E-05	19029.95307	12874.71727	1670.186311	1671.729165
8.46E-05	18684.05151	12751.43456	1653.025135	1668.899041
8.53E-05	18972.82803	13154.93291	1666.709612	1676.913873
8.59E-05	19059.73691	12919.22126	1672.63058	1661.628168
8.66E-05	19018.06519	12998.35938	1701.877542	1680.034435
8.72E-05	18904.8638	13012.89491	1708.588533	1679.073453
8.79E-05	19011.27423	12853.45644	1672.562958	1665.505974
8.85E-05	18862.2798	13032.67423	1674.882137	1677.007813
8.92E-05	19110.90519	12920.8081	1651.953042	1656.874263
8.98E-05	19126.39545	12888.74812	1649.905835	1653.208043
9.05E-05	19086.20283	12871.41863	1690.095167	1650.746296
9.11E-05	19005.30653	12886.70166	1671.029961	1665.835005
9.18E-05	19093.5394	12840.86778	1661.652089	1661.014086
9.24E-05	19092.94184	13020.03826	1679.710102	1668.563188
9.31E-05	19033.01359	13018.69404	1665.685966	1681.767847
9.37E-05	19101.5628	12940.35079	1663.121553	1679.57039
9.44E-05	19097.17387	12927.7521	1667.59046	1655.340225
9.50E-05	19061.51071	12912.97327	1660.079265	1640.786309
9.57E-05	19096.96828	12923.63677	1659.957552	1654.346768
9.63E-05	19007.14482	12868.88712	1680.076017	1671.811452
9.70E-05	18956.96282	13035.94078	1669.904205	1674.195354
9.76E-05	18805.74302	12959.08017	1686.931039	1667.93773
9.83E-05	19033.61342	12985.25276	1660.710133	1675.27073
9.89E-05	19085.18997	12935.99568	1651.837505	1670.044465
9.96E-05	19115.13905	13157.02346	1672.046875	1662.005859
0.000100224	19105.3625	12906.94497	1651.557847	1650.797368
0.000100875	18998.56947	12831.79147	1658.865583	1659.072878
0.000101526	18896.3422	12933.25184	1674.337251	1669.645122
0.000102177	19069.51007	13132.09941	1649.165352	1694.079836
0.000102828	18811.35129	12851.32562	1660.033318	1665.553875
0.000103478	18779.93869	12858.22315	1679.339672	1649.893038
0.000104129	19073.23421	13008.7304	1680	1663.476714
0.00010478	19255.1861	13025.43926	1657.737923	1649.26974
0.000105431	18832.21954	12980.33463	1670.308475	1659.667546
0.000106082	18518.18923	12892.52132	1673.752067	1661.765011
0.000106732	18906.16292	12973.27626	1680	1684.92357
0.000107383	19006.31406	12918.00544	1686.657272	1688.40764
0.000108034	18920.61433	12802.50094	1666.483532	1656.911612
0.000108685	18938.06108	12879.86352	1675.140204	1657.747743
0.000109336	18917.63386	12970.3331	1671.445056	1673.910538
0.000109986	18873.87505	12971.57872	1672.421752	1680.79342
0.000110637	18923.77915	12909.60117	1680	1676.797778
0.000111288	19077.99257	12976.35452	1677.651425	1686.822106
0.000111939	19199.01241	13012.42975	1674.785955	1676.878315
0.00011259	19037.27347	12981.51002	1677.804151	1658.737387
0.00011324	19067.40351	12863.11571	1667.856257	1648
0.000113891	19130.63859	13019.59249	1686.326915	1656.637699
0.000114542	19226.87904	12988.45998	1710.660909	1678.245801
0.000115193	19288.31639	13100.00469	1678.165773	1690.363402
0.000115844	19112.79908	12954.26693	1671.868051	1665.357733
0.000116495	18952.85274	12941.53457	1664.457436	1668.990502
0.000117145	19102.11638	12969.27315	1694.007123	1635.420145
0.000117796	18898.71714	12964.10248	1709.532505	1668.287905
0.000118447	19063.32544	12957.57883	1696.441815	1664.704145
0.000119098	18914.20551	12921.28496	1685.180623	1667.738872
0.000119749	18964.32534	13104.69871	1679.313955	1677.910386
0.000120399	19272.86893	13016.1814	1657.080594	1675.456562
0.00012105	18870.34683	12980.78181	1675.403644	1668.800556
0.000121701	18995.11316	13070.1047	1656.066406	1668.25952
0.000122352	19157.4023	13034.74416	1683.088099	1657.679169
0.000123003	18989.95179	12951.78444	1680.434906	1678.004136
0.000123653	18965.63157	13065.56723	1659.003717	1700.294496
0.000124304	18971.14379	13047.85647	1665.43089	1697.574555
0.000124955	19054.53193	12986.94432	1676.796654	1663.809036
0.000125606	19139.74057	13018.83847	1680	1650.293662
0.000126257	19063.62495	13030.43209	1687.431756	1679.658371
0.000126907	19005.12151	12972.54475	1680.255547	1664.255547
0.000127558	19124.39957	12925.51223	1674.592678	1656.883545
0.000128209	19186.1504	12918.51537	1684.410475	1674.641388
0.00012886	19052.23706	12937.23268	1668.840303	1672.333439
0.000129511	19092.28358	12954.12446	1678.386351	1646.157338
0.000130161	19436.8126	12772.5038	1684.008004	1672.421553
0.000130812	19345.65965	12865.47235	1668.78637	1658.291026
0.000131463	19137.21966	12913.52803	1707.750077	1660.733874
0.000132114	19090.2773	13195.71503	1702.829908	1667.045356
0.000132765	19008.73074	13137.62102	1695.375019	1664.953125
0.000132766	19008.73074	13137.62102	1695.375019	1664.953125
0.000133418	18890.82284	13083.62463	1690.347586	1679.849367
0.000134069	19044.04458	13056.91327	1684.060875	1675.678288
0.000134721	19387.67799	13165.56896	1672.007829	1679.268501
0.000135372	19118.4956	12905.70141	1647.937563	1661.981186
0.000136024	19060.22085	13030.85934	1643.129085	1643.129085
0.000136676	19193.49152	12984.35104	1649.47463	1648.177156
0.000137327	18831.31191	13076.67705	1678.708723	1650.756242
0.000137979	18891.80827	12982.99847	1677.394066	1678.205003
0.00013863	18960.91494	13091.91933	1650.557019	1670.151303
0.000139282	19259.44532	13150.54749	1653.505342	1686.363083
0.000139934	18823.26455	13249.50094	1676.510084	1673.025092
0.000140585	19003.8747	12941.29855	1664.325485	1663.301339
0.000141237	19111.9497	12937.9257	1669.903946	1649.123832
0.000141888	19212.3057	12961.2365	1679.485714	1675.226283
0.00014254	19038.13994	12984.39221	1665.983627	1648.382129
0.000143191	19023.82091	13150.22904	1677.790905	1694.363964
0.000143843	19149.68539	13338.59393	1653.367427	1679.407366
0.000144495	18940.05501	12879.28401	1658.742798	1664.161578
0.000145146	19188.3021	13070.31138	1636.95629	1670.173832
0.000145798	18856.86886	13062.05875	1697.033801	1654.765079
0.000146449	19249.8052	12998.64785	1700.185022	1663.506795
0.000147101	19058.31723	12793.448	1676.89006	1642.258875
0.000147753	18767.09919	12899.06567	1692.211489	1633.915985
0.000148404	19087.86749	12961.06757	1662.593016	1650.339547
0.000149056	19143.08538	13098.92411	1650.921656	1676.72141
0.000149707	19379.70181	12913.65687	1668.206109	1647.823969
0.000150359	19054.04276	12988.38164	1661.126279	1645.589496
0.000151011	18923.09471	13070.71135	1662.87773	1671.747064
0.000151662	18885.47956	12763.17137	1659.276998	1638.530433
0.000152314	19304.7388	12988.13318	1696.177517	1682.746195
0.000152965	19378.21814	12707.47824	1708.657805	1646.533095
0.000153617	19078.71794	13072.13908	1694.977758	1648.946269
0.000154269	19325.8168	12936.41171	1661.862066	1652.685627
0.00015492	19181.23465	13073.1991	1684.039314	1641.331172
0.000155572	19034.16259	12994.90537	1651.331199	1669.914576
0.000156223	19040.77086	13023.95787	1672.257939	1633.553967
0.000156875	19047.10222	12897.11183	1653.545101	1680.687018
0.000157527	18971.45893	12977.74828	1651.745365	1683.336076
0.000158178	19256.25382	13207.03488	1676.996852	1662.472077
0.00015883	19241.78357	12927.51038	1695.010086	1663.558954
0.000159481	19294.83412	12878.77488	1677.585223	1664.070939
0.000160133	19264.24904	13117.34401	1684.391494	1675.472998
0.000160784	19065.5344	12857.93641	1676.857517	1654.449619
0.000161436	19164.94587	12895.25951	1671.590721	1664.878827
0.000162088	19485.80797	13128.9608	1685.573162	1684.850327
0.000162739	19094.64315	13079.24486	1667.600247	1651.629915
0.000163391	19024.19517	12960.49706	1649.6251	1663.960776
0.000164042	19227.49187	12987.81096	1664.351726	1663.586898
0.000164694	19098.02815	13139.02021	1655.293435	1661.588867
0.000165346	19314.42975	13191.43586	1679.874258	1663.970486
0.000165997	19194.01148	13056.78851	1689.519183	1695.743304
0.000166649	19110.64955	12865.09522	1672.542264	1640.919888
0.0001673	19221.50814	13219.20248	1695.769439	1663.769439
0.000167952	19202.82021	13105.30245	1683.75579	1692.052246
0.000168604	18974.9165	13189.75771	1665.82392	1647.028759
0.000169255	19367.62939	13160.6127	1679.402616	1664.151228
0.000169907	18974.11144	13245.29819	1679.961951	1688.495168
0.000170558	19181.61688	13101.7765	1664.276786	1664.326349
0.00017121	19418.22238	13011.95002	1673.446072	1676.636208
0.000171862	18960.51413	13169.94301	1670.901761	1687.294986
0.000172513	19154.87296	12996.34881	1669.531901	1700.413435
0.000173165	19012.64358	13041.75917	1676.166476	1677.004752
0.000173816	19249.31797	13199.43527	1664.343576	1648.726388
0.000174468	18912.58452	13224.9499	1679.266557	1678.515114
0.000175119	19246.24691	13123.6218	1677.647222	1664.300166
0.000175771	19253.39127	13074.41518	1668.552863	1675.325789
0.000176423	19298.1124	13162.5207	1654.813118	1645.537489
0.000177074	19130.35652	13235.20472	1694.12556	1670.956236
0.000177726	19353.69249	12988.66407	1679.406954	1675.143135
0.000178377	18992.91776	13010.26939	1661.153633	1648.774659
0.000179029	19421.17154	13158.48294	1693.225985	1663.447545
0.000179681	19345.66622	13041.65449	1680.246413	1663.976534
0.000180332	18986.58464	13140.00888	1664.508477	1690.335845
0.000180984	19179.43006	13104.25262	1664	1645.361923
0.000181635	19143.42454	12894.18301	1664	1672.40914
0.000182287	19115.61595	12800.04863	1671.970551	1648.974856
0.000182939	19115.41643	13094.19214	1654.566851	1673.191393
0.00018359	19384.25092	13083.58225	1697.591956	1664.539046
0.000184242	19122.35362	12984.10845	1679.177107	1677.656265
0.000184893	19205.92869	12763.65392	1724.917419	1664.431385
0.000185545	18972.83051	12815.56528	1666.729141	1666.07516
0.000186197	19213.59465	13031.0788	1687.374423	1660.130639
0.000186848	19030.41619	12858.72264	1665.441071	1669.652978
0.0001875	18921.28206	13240.13834	1686.489003	1686.917738
0.000188151	19271.44313	12912.74141	1695.454314	1670.569495
0.000188803	19356.00486	12955.34865	1657.654018	1652.594348
0.000189454	19151.93703	13090.79421	1680.040255	1664.835718
0.000190106	18981.22318	13081.36184	1695.087054	1679.056368
0.000190758	19172.73432	13072.90091	1642.13558	1662.801161
0.000191409	19141.9767	13034.08024	1673.890167	1681.813407
0.000192061	19343.49231	13048.4372	1661.323164	1661.535816
0.000192712	19257.50184	13002.731	1671.771279	1656.769047
0.000193364	19163.22569	12977.27724	1659.269631	1654.036012
0.000194016	18974.20521	12927.85944	1675.206832	1689.614447
0.000194667	19163.46964	13251.13396	1676.603256	1652.70773
0.000195319	19158.94631	13146.07676	1694.486637	1692.784671
0.00019597	19360.9182	13182.7554	1665.899069	1649.229575
0.000196622	19313.70328	13247.82625	1667.93483	1666.512238
0.000197274	19088.33753	13089.29408	1670.228775	1652.086303
0.000197925	19172.00637	13036.68453	1672.642531	1678.715565
0.000198577	19417.2578	13229.48377	1669.202299	1669.631577
0.000199228	19217.39512	12982.10442	1687.225845	1664.637853
0.00019988	19038.32529	13011.15906	1669.484085	1649.231027
0.000200532	19015.76529	13152.98784	1664.194061	1633.656832
0.000201183	19188.2408	13122.04476	1678.902209	1659.773172
0.000201835	19149.38972	13112.80917	1673.020919	1641.975456
0.000202486	19135.74969	12881.45335	1670.709455	1686.066584
0.000203138	19341.93666	13148.70253	1686.499746	1658.837308
0.00020379	19271.96485	13317.1673	1655.221932	1663.506978
0.000204441	19068.18346	12905.28578	1692.58387	1659.827694
0.000205093	19144.57981	13026.0201	1655.514216	1679.331427
0.000205744	19093.88091	13083.50059	1691.766609	1679.850873
0.000206396	19112.38128	13374.17729	1654.310542	1681.784887
0.000207047	19254.01324	13185.76306	1669.869299	1680.382002
0.000207699	19149.39583	13055.92699	1690.049314	1662.166059
0.000208351	19227.86193	13045.01467	1696.03141	1656.63369
0.000209002	19053.03144	13024.65151	1688.173758	1653.836874
0.000209654	19089.03188	13023.81324	1690.920445	1677.273622
0.000210305	18969.47168	12907.80019	1670.285977	1652.803798
0.000210957	18655.95146	12718.49329	1678.378207	1676.4361
0.000211609	18743.16723	12854.72323	1681.931975	1652.507735
0.00021226	18910.15406	13010.44022	1666.057207	1662.78935
0.000212912	19244.31944	13187.81109	1678.344866	1672.838909
0.000213563	19150.45828	12964.2098	1658.391329	1671.862404
0.000214215	19374.83549	12934.04217	1671.983595	1645.076229
0.000214867	19229.95457	13099.09218	1690.411551	1669.238793
0.000215518	19246.70616	13061.55999	1706.717074	1661.993264
0.00021617	19064.00831	12967.36336	1669.35233	1664
0.000216821	19191.65511	13140.74716	1668.002628	1664
0.000217473	19442.25751	13307.49914	1672.231425	1646.562472
0.000218125	19165.4819	13032.5063	1670.809138	1671.201893
0.000218776	19206.21823	13081.17625	1650.589662	1671.699762
0.000219428	19191.69481	13183.96697	1663.13053	1658.989458
0.000220079	19425.3788	12990.13198	1688.276598	1649.42823
0.000220731	19194.30299	13025.35781	1695.772934	1649.675457
0.000221382	19042.15052	12804.18131	1681.930804	1661.926829
0.000222034	19051.73254	13172.25451	1678.164821	1677.537984
0.000222686	19096.08976	13075.07585	1669.051798	1669.555774
0.000223337	19157.07424	13170.62904	1670.082888	1664.758239
0.000223989	18999.8848	13108.41388	1685.925099	1664
0.00022464	18589.44467	12923.49645	1680.754188	1677.96317
0.000225292	18663.75749	12704.2836	1665.807266	1680
0.000225944	18996.94987	12751.08809	1692.447065	1690.559417
0.000226595	19297.16616	13168.61705	1682.148124	1668.296248
0.000227247	18931.75606	13000.67694	1666.394948	1673.061812
0.000227898	18896.11417	13013.75333	1677.857143	1685.19903
0.00022855	18846.98404	12954.45334	1657.563048	1663.324457
0.000229202	19058.42428	12984.72228	1676.815388	1677.91486
0.000229853	19175.37795	13065.07376	1668.375038	1647.84481
0.000230505	18986.48878	13124.5337	1677.197537	1661.221357
0.000231156	19088.12621	13021.81187	1657.553566	1669.055798
0.000231808	18998.82721	13215.98601	1661.800861	1636.636537
0.00023246	19126.29132	12764.34955	1690.258492	1636.354626
0.000233111	19080.06333	12835.82175	1668.042802	1667.33493
0.000233763	19378.45694	13133.13517	1650.333705	1656.055791
0.000234414	19367.08277	13302.49975	1675.290179	1669.665976
0.000235066	19262.26903	13175.49348	1666.376116	1656.958026
0.000235718	19311.18229	13059.94313	1701.418922	1665.589086
0.000236369	19017.49253	13215.404	1704.942218	1679.571528
0.000237021	18979.74881	12771.09373	1698.434931	1652.882881
0.000237672	19037.37607	12829.26006	1685.850189	1661.847087
0.000238324	19077.78921	12920.20132	1687.998007	1680.89648
0.000238975	19028.77757	12860.66432	1671.761403	1667.441377
0.000239627	18817.46487	12894.49656	1663.988651	1670.744706
0.000240279	18874.62375	12789.80142	1659.577262	1664.956559
0.00024093	18867.3351	12894.56167	1710.345214	1704.299107
0.000241582	18904.55304	12515.96073	1739.065966	1705.35857
0.000242233	18539.75642	12305.47485	1784.034107	1709.424698
0.000242885	18488.74531	11929.67795	1725.477363	1683.287687
0.000243537	18588.96895	12274.12473	1655.194571	1672.617602
0.000244188	18587.04159	12915.36339	1661.644182	1689.259367
0.00024484	18832.48319	13088.63999	1663.937682	1656.069971
0.000245491	19120.68426	12949.07899	1704.51869	1644.747125
0.000246143	19035.28513	12900.07539	1682.12026	1663.263356
0.000246795	18850.73538	12752.70487	1689.498439	1675.899919
0.000247446	18987.88866	12599.81905	1682.846965	1680.033973
0.000248098	19185.99378	12925.38923	1680	1689.651464
0.000248749	19208.95502	12973.59056	1663.575671	1655.074503
0.000249401	19353.30842	13098.8877	1658.062998	1664.550319
0.000250053	19303.93912	13203.52867	1669.202806	1683.782815
0.000250704	19236.539	13291.63957	1686.348751	1691.046019
0.000251356	19116.3172	13269.45891	1701.685863	1674.812092
0.000252007	19363.81909	13089.54989	1696.469741	1667.864659
0.000252659	19098.53303	13331.10932	1695.852503	1676.933783
0.00025331	19187.4518	13089.56125	1681.903432	1657.059014
0.000253962	19407.98521	13055.89059	1670.171325	1688.489222
0.000254614	19595.98534	13272.07117	1679.498973	1674.820128
0.000255265	19611.96033	13310.45512	1688.178464	1659.09297
0.000255917	19400.09949	13238.12919	1672.428467	1657.174839
0.000256568	19415.01776	13189.98422	1674.398584	1672.82099
0.00025722	19510.39789	13108.17234	1679.592197	1668.388255
0.000257872	19215.96191	12809.23677	1667.207196	1664.021519
0.000258523	19189.22765	13070.65005	1665.145825	1686.319157
0.000259175	19362.12082	13212.51723	1667.882294	1671.902944
0.000259826	19429.45454	13069.08925	1695.514808	1652.351006
0.000260478	19383.75635	12960.06567	1672.182739	1667.095337
0.000260479	19383.75635	12960.06567	1672.182739	1667.095337
0.00026113	19501.94923	13113.67237	1680.29961	1666.611843
0.000261781	19447.31472	13316.92846	1666.561096	1666.192704
0.000262432	19315.38861	13373.71594	1651.966747	1674.404649
0.000263083	19555.9751	13065.6283	1672.401154	1678.66531
0.000263733	19456.66957	12899.96387	1705.752213	1656.440553
0.000264384	19512.84218	13296.18751	1670.308239	1693.065343
0.000265035	19398.61131	13159.65453	1661.934121	1672.762286
0.000265686	19379.40271	13188.9751	1682.856704	1668.286598
0.000266337	19556.95576	13251.57044	1695.721979	1671.767653
0.000266988	19318.87836	13138.10492	1681.72322	1671.855038
0.000267638	19152.65452	12991.50532	1670.992036	1653.206844
0.000268289	19289.29367	13114.09664	1667.927049	1652.120124
0.00026894	19480.95833	13329.01476	1691.640914	1664.749421
0.000269591	19056.24651	13122.71096	1699.409594	1667.066042
0.000270242	18976.62977	13158.37467	1707.41311	1650.656875
0.000270893	19092.16422	13138.34259	1697.53217	1659.968157
0.000271543	19169.42805	13229.73059	1684.284557	1659.942537
0.000272194	19142.13624	13191.85286	1683.675578	1666.096203
0.000272845	19253.47616	13315.89931	1686.041293	1673.820246
0.000273496	19377.34736	13321.01772	1700.772043	1664.924153
0.000274147	19380.61918	13119.72227	1678.225214	1673.119444
0.000274797	19336.99045	13233.55949	1664.124159	1664
0.000275448	19111.37765	13275.11832	1673.349941	1664
0.000276099	19416.86463	13161.33867	1682.449941	1653.457743
0.00027675	19342.2703	13201.22995	1695.128018	1669.580121
0.000277401	19295.3541	13146.30717	1688.488467	1664.112228
0.000278052	19296.16197	13124.10164	1660.07074	1679.887936
0.000278702	19357.30361	13201.00519	1665.991189	1691.98732
0.000279353	19337.02324	13027.49179	1684.50508	1675.858182
0.000280004	19088.80437	13107.54373	1673.636676	1655.494906
0.000280655	19210.30818	13159.3178	1659.757253	1629.266643
0.000281306	19246.36953	13247.9079	1682.343969	1647.700225
0.000281957	19195.81413	13261.32021	1671.382589	1663.02121
0.000282607	19254.77941	13282.72479	1674.931941	1673.207065
0.000283258	19347.4085	13207.09086	1658.938989	1652.687195
0.000283909	19176.79434	13234.0498	1685.117439	1645.960686
0.00028456	18993.10182	13109.31303	1706.410821	1659.61028
0.000285211	19208.4481	13197.7431	1720.466857	1659.767652
0.000285862	19306.93724	13481.0778	1736.277425	1668.854167
0.000286512	18966.30038	13141.50569	1745.214723	1688.862742
0.000287163	18437.85159	13051.04022	1684.324435	1666.044731
0.000287814	18504.87706	13004.84627	1687.369333	1658.267056
0.000288465	18296.25305	12992.74128	1690.414194	1665.254678
0.000289116	18695.42521	12819.88179	1679.960703	1664.329211
0.000289767	19084.67986	12884.65356	1672.271635	1678.406221
0.000290417	19144.15417	12874.8163	1681.513855	1684.427918
0.000291068	18871.89298	13009.52898	1698.434199	1677.211004
0.000291719	19112.68011	13022.86695	1695.337704	1673.987198
0.00029237	19010.3527	13027.54447	1697.811297	1695.502002
0.000293021	19120.7696	13060.47464	1676.771313	1676.771313
0.000293671	18950.32305	13203.91698	1703.634476	1667.252404
0.000294322	19169.31311	12976.73206	1699.946325	1645.831597
0.000294973	19139.73469	13108.79342	1712.752901	1646.739891
0.000295624	19196.12254	13118.34305	1683.687945	1664.335728
0.000296275	19202.24423	13103.43515	1678.841019	1678.41266
0.000296926	19140.56882	13230.01687	1687.284825	1652.170862
0.000297576	19126.72844	13030.08769	1687.866136	1661.626627
0.000298227	19476.28905	13151.80562	1711.040109	1695.406426
0.000298878	19307.9868	13256.43945	1690.82279	1664.774025
0.000299529	19028.93888	13232.26898	1695.710064	1686.071186
0.00030018	19273.77781	13167.27478	1690.406231	1674.342128
0.000300831	19148.95023	13135.64297	1679.925488	1658.160797
0.000301481	19213.40337	13145.28013	1693.415312	1668.59717
0.000302132	19244.19659	13035.09415	1727.902788	1651.264963
0.000302783	19415.58424	13102.7551	1706.468348	1660.291667
0.000303434	19391.14607	12814.69375	1681.683259	1677.237263
0.000304085	19284.44203	13155.11043	1684.493695	1690.236273
0.000304736	19313.53019	13113.41198	1675.104102	1656.985642
0.000305386	19370.85878	13191.1133	1657.720726	1670.279274
0.000306037	19289.47721	13012.08739	1673.764072	1657.148371
0.000306688	19224.18296	13069.66918	1693.987042	1632.762553
0.000307339	19234.88386	13132.20498	1694.277513	1649.316106
0.00030799	19277.52412	13169.36547	1679.043002	1673.450122
0.00030864	19182.65059	13108.13735	1682.872448	1656.522376
0.000309291	19168.44384	13159.50553	1678.760173	1665.940147
0.000309942	19258.90792	13109.68196	1679.958772	1671.275116
0.000310593	19289.76549	13271.6618	1666.373009	1691.741161
0.000311244	19268.41479	13145.38938	1680.006307	1684.773844
0.000311895	18999.45245	13302.06597	1659.283527	1674.201593
0.000312545	19073.0216	13239.09845	1679.481532	1672.13885
0.000313196	19070.54456	13146.58032	1694.600962	1652.52099
0.000313847	19047.27938	13183.02795	1691.215063	1647.223674
0.000314498	19091.6259	13109.9805	1704.973558	1666.152461
0.000315149	19241.22991	13009.53168	1698.85466	1677.948718
0.0003158	18993.15577	13170.59428	1679.789658	1664.163045
0.00031645	19199.64031	13182.45859	1668.957876	1672.082771
0.000317101	19521.45747	13299.12391	1685.109121	1693.526735
0.000317752	19295.87396	13225.49675	1699.106448	1679.137837
0.000318403	19206.06466	13006.49379	1685.962275	1650.224276
0.000319054	19237.79078	12916.85631	1692.3661	1649.080042
0.000319705	19139.59431	12903.42794	1683.995445	1662.123693
0.000320355	19074.34979	12920.15147	1676.905711	1663.335742
0.000321006	19156.30964	13069.52608	1684.726411	1649.189454
0.000321657	19417.26772	12833.25593	1711.640181	1664.470753
0.000322308	19355.20176	12973.60187	1697.599786	1671.999199
0.000322959	19002.13603	13219.03731	1685.830929	1667.287804
0.00032361	18900.54365	13117.63925	1672.733655	1664
0.00032426	19165.09872	13230.78689	1659.070276	1655.760653
0.000324911	19277.41269	13132.27018	1678.996824	1660.225962
0.000325562	19064.97244	12983.29309	1686.283911	1686.214476
0.000326213	19042.92106	13029.92318	1659.226729	1686.528778
0.000326864	19075.2799	13173.87998	1699.481356	1664.09302
0.000327514	19333.98995	13163.18703	1675.773237	1683.163663
0.000328165	19143.98099	13063.60656	1668.244792	1653.136493
0.000328816	19100.09485	13095.88016	1674.672313	1648
0.000329467	19106.58256	13053.44201	1665.996528	1651.484408
0.000330118	19223.97781	13058.56412	1677.940224	1650.621313
0.000330769	19168.73774	13142.15705	1680	1666.062179
0.000331419	19078.26966	13070.40525	1676.010951	1668.459503
0.00033207	19063.53918	13059.47176	1674.517511	1677.158468
0.000332721	18963.04354	13192.38236	1681.307485	1637.237952
0.000333372	19071.90944	13064.14814	1680.074433	1663.986674
0.000334023	19251.20311	13260.84319	1706.392858	1650.194902
0.000334674	19260.6082	13187.23245	1693.370405	1672.108884
0.000335324	19162.24809	13358.67332	1697.514666	1656.674193
0.000335975	19133.28584	13135.01263	1667.987901	1658.080203
0.000336626	19025.43506	13023.62085	1675.25	1675.471436
0.000336627	19025.43506	13023.62085	1675.25	1675.471436
0.000337278	19341.53957	13035.95046	1685.618928	1679.582092
0.000337929	19008.54524	13004.40579	1680.683504	1672.654253
0.000338581	18977.3431	13094.87603	1689.929837	1667.653345
0.000339232	19154.53383	13085.87382	1722.708576	1664.354995
0.000339883	19118.83078	13210.66026	1686.090352	1676.074019
0.000340534	18989.01426	13051.61257	1688.475563	1679.175523
0.000341185	19148.78097	13166.87842	1668.447907	1666.848746
0.000341837	19014.30287	13110.84536	1690.167151	1664
0.000342488	19215.83746	13174.83899	1690.194621	1677.015898
0.000343139	19319.21207	13039.2432	1703.228253	1641.155342
0.00034379	18868.8893	12939.55872	1686.215901	1670.35652
0.000344442	19145.78238	12946.43593	1678.083687	1654.860566
0.000345093	19027.47695	13034.38324	1697.104101	1665.413109
0.000345744	19110.31382	13006.47433	1669.40879	1678.119232
0.000346395	19152.55152	13128.42392	1662.596542	1678.080475
0.000347046	19106.41955	13271.78394	1680.508281	1685.90875
0.000347698	19249.10204	13394.09912	1684.282206	1672.117161
0.000348349	19234.09817	13339.03578	1692.373758	1688.770985
0.000349	19117.79267	13068.68122	1693.682458	1674.366053
0.000349651	19332.14716	13128.50643	1656.410845	1681.934126
0.000350303	19169.72199	13144.28643	1666.53373	1671.153361
0.000350954	19104.94974	13091.47634	1683.545476	1682.51886
0.000351605	19386.58793	13089.04679	1667.359157	1658.6687
0.000352256	19391.91327	13217.69857	1653.192392	1658.26979
0.000352907	19244.5104	13200.03958	1659.974236	1687.85775
0.000353559	19152.03799	12960.77567	1675.361444	1660.403888
0.00035421	19257.44887	12995.85648	1678.813627	1664.934064
0.000354861	19243.8171	13149.82429	1661.51934	1647.935401
0.000355512	19223.4493	13050.97422	1662.120411	1662.257767
0.000356164	19128.28552	13066.019	1667.375609	1681.720647
0.000356815	19457.24827	13127.50152	1671.534098	1683.140495
0.000357466	19274.70713	13186.45837	1675.50467	1691.226639
0.000358117	19064.49063	13182.53106	1680.624047	1696
0.000358769	19149.01796	13248.36303	1686.287038	1689.712962
0.00035942	19034.83707	12995.521	1666.195325	1676.035871
0.000360071	19105.55615	12973.94909	1661.89244	1659.819949
0.000360722	18971.20086	12959.68711	1676.371453	1665.105056
0.000361373	18434.73746	12564.97486	1692.021028	1681.876721
0.000362025	18375.22614	12401.78478	1696.068567	1679.989014
0.000362676	18652.37385	12652.84148	1684.417887	1661.682422
0.000363327	18903.01805	13030.35182	1675.07149	1645.882086
0.000363978	18847.70735	13047.56069	1688.06468	1653.420781
0.00036463	18674.15033	12958.00689	1701.349147	1667.025699
0.000365281	18922.57224	13108.97763	1694.408707	1670.944128
0.000365932	19159.33733	12982.23426	1677.333714	1675.437999
0.000366583	19119.20132	13012.11815	1654.347091	1680
0.000367234	19216.28002	12906.80103	1687.144917	1664.824389
0.000367886	19228.16581	13102.32303	1688.230976	1671.360336
0.000368537	19138.13073	13178.31296	1669.691225	1690.308775
0.000369188	19285.69295	13148.40551	1658.341429	1665.276708
0.000369839	19362.8762	13184.70039	1673.231332	1664.384919
0.000370491	19233.1443	13167.07239	1696.228163	1674.380198
0.000371142	19220.81242	13002.22084	1681.301817	1659.799187
0.000371793	19191.5362	13064.35814	1682.000454	1675.015047
0.000372444	19248.41078	13135.0125	1689.175847	1678.669337
0.000373095	19167.71597	13040.52782	1681.163493	1667.664232
0.000373747	19197.18728	13043.92488	1680	1677.249793
0.000374398	19216.75783	13121.65396	1667.293466	1666.85237
0.000375049	19234.53597	13082.21294	1670.946993	1651.683003
0.0003757	19414.18148	13005.95034	1698.473444	1657.644501
0.000376352	19224.30388	13135.67262	1689.97474	1673.496639
0.000377003	19250.10097	13227.01069	1666.021339	1673.010669
0.000377654	19167.65685	13113.30533	1668.292635	1666.661604
0.000378305	19096.89391	13020.2941	1672.111522	1674.094807
0.000378957	19006.6309	12986.28571	1672.061112	1679.606812
0.000379608	19124.38908	13163.40533	1685.217408	1669.661358
0.000380259	19120.30501	13255.5	1695.514489	1673.366418
0.00038091	19169.57263	13150.10757	1659.356915	1670.196794
0.000381561	19181.46304	13072.12183	1676.29078	1679.635602
0.000382213	19090.28573	13045.03627	1686.040686	1686.139405
0.000382864	19121.72318	13009.6136	1671.937052	1674.023009
0.000383515	19223.69165	12962.84001	1666.315148	1666.858442
0.000384166	19288.94641	13023.46191	1686.974968	1670.261522
0.000384818	19221.79268	13186.84148	1693.64444	1672.573573
0.000385469	19186.21524	13200.81623	1672.366671	1663.935178
0.00038612	19141.07835	13189.16753	1676.470385	1670.849778
0.000386771	19083.29458	13005.33152	1686.263854	1680.502361
0.000387422	18973.96375	12947.31397	1684.084684	1674.468314
0.000388074	18973.65496	12973.2518	1699.468524	1663.787088
0.000388725	18986.88066	13022.95315	1696.804389	1672.210756
0.000389376	19160.59226	12968.01146	1680.899793	1665.00941
0.000390027	19324.60869	13050.31772	1679.849201	1657.713935
0.000390679	19208.86213	13194.12757	1666.131848	1657.947126
0.00039133	19133.75726	12999.3717	1670.647818	1668.749116
0.000391981	19123.39183	12946.05439	1683.252254	1680.120242
0.000392632	19246.71596	12972.73962	1674.756697	1672.066853
0.000392633	19246.71596	12972.73962	1674.756697	1672.066853
0.000393297	19274.11846	13038.34718	1685.674144	1662.956959
0.000393961	19184.72478	13097.23061	1698.435101	1669.060679
0.000394625	19268.96003	13026.81159	1693.552879	1682.945674
0.000395289	19254.51147	13118.96977	1692.875141	1674.864388
0.000395953	19147.20851	13304.51905	1683.074686	1679.775549
0.000396617	19275.78846	13246.14817	1679.868924	1666.848537
0.000397281	19266.57149	13223.51726	1670.496175	1657.503825
0.000397946	19221.16185	13203.95547	1670.170429	1672.959781
0.00039861	19047.92335	13146.17028	1675.13151	1669.390625
0.000399274	18922.57498	13023.2215	1672.869104	1674.070963
0.000399938	18902.7145	12911.07479	1691.580944	1674.257517
0.000400602	19152.36061	13045.32536	1674.582599	1661.785023
0.000401266	19239.97333	13170.48417	1652.144097	1679.799212
0.00040193	19436.1724	13130.05002	1671.288322	1661.648542
0.000402594	19322.21487	13063.85977	1679.564887	1673.054081
0.000403258	19365.01415	13204.98903	1677.753328	1667.209201
0.000403922	19228.50973	13215.09633	1689.044198	1683.558273
0.000404586	19270.17324	13190.04519	1681.637255	1699.023745
0.000405251	19225.88925	13096.45362	1687.136202	1683.366164
0.000405915	19232.73256	13214.38371	1678.178646	1688.328443
0.000406579	19093.11957	13157.75691	1669.180062	1676.955512
0.000407243	19287.395	13142.4684	1717.5987	1694.419164
0.000407907	19248.19881	13015.11691	1683.949081	1694.996477
0.000408571	19227.12879	13410.17733	1666.128277	1680.683062
0.000409235	19268.59724	13005.25189	1708.429211	1633.213542
0.000409899	19452.05474	13017.94383	1684.497385	1659.477291
0.000410563	19111.78949	13113.11943	1699.602409	1689.47308
0.000411227	19237.7982	13019.65456	1695.734325	1663.203943
0.000411891	19423.12347	13138.39956	1689.470506	1643.480975
0.000412556	19192.48025	13174.63386	1686.696647	1675.608507
0.00041322	19363.0379	13091.30758	1679.007262	1676.191059
0.000413884	19146.37207	13088.86452	1667.398991	1664.085333
0.000414548	19040.10031	12965.28846	1679.863829	1664.909185
0.000415212	19087.30902	12792.12266	1675.173324	1674.290509
0.000415876	19144.32093	13086.61734	1664.451722	1670.32823
0.00041654	19208.28255	13053.32838	1676.286067	1675.227083
0.000417204	19243.92242	13086.17674	1688.41008	1680.244709
0.000417868	19228.9136	13244.76509	1689.698542	1660.789978
0.000418532	19360.32398	13092.29071	1677.934983	1669.012131
0.000419196	19171.03357	13196.00903	1685.938487	1672.392991
0.000419861	19130.10287	13159.44351	1691.28544	1664.132963
0.000420525	19241.36837	13214.52498	1674.171565	1664.935206
0.000421189	19036.13007	13070.36975	1670.232425	1664
0.000421853	19171.95992	12974.49774	1668.420862	1667.802815
0.000422517	19179.646	12955.30811	1647.967791	1679.046224
0.000423181	19109.2356	13019.01361	1667.29761	1675.127025
0.000423845	19115.24732	13090.54285	1670.209593	1660.046369
0.000424509	19262.32383	12939.53393	1670.763021	1678.111043
0.000425173	19103.56807	13049.82523	1680	1686.953487
0.000425837	19020.2963	13133.86885	1672.687717	1657.828848
0.000426501	19222.61752	13096.19545	1663.205547	1640.49237
0.000427166	19121.95205	13141.19665	1657.72806	1656.005415
0.00042783	19011.40378	13095.10389	1669.704986	1658.633639
0.000428494	18995.28554	13126.68444	1684.809589	1650.702206
0.000428494	18995.28554	13126.68444	1684.809589	1650.702206
0.000429145	19189.07733	13236.24378	1680.431762	1651.222394
0.000429796	19181.93631	13097.93861	1691.421967	1688.597694
0.000430447	19114.83682	13034.78476	1675.451159	1656.60551
0.000431098	18985.37635	13070.10381	1654.637674	1652.266931
0.000431749	19013.96312	13063.08047	1690.532108	1664.115698
0.0004324	18966.10376	13001.73604	1693.489121	1664.802351
0.000433051	18945.2298	12990.75425	1664.92168	1666.321236
0.000433702	18847.47578	13065.87667	1664.534249	1666.107512
0.000434353	19031.65863	13091.26636	1659.703424	1684.13639
0.000435004	19116.09659	13050.88102	1664.517345	1677.168921
0.000435655	19216.4424	12979.51547	1655.970919	1664
0.000436306	19251.71561	13169.97036	1659.332307	1664
0.000436958	19200.10666	13117.36316	1658.615145	1662.216749
0.000437609	19205.68037	13054.52413	1682.150909	1661.415818
0.00043826	19005.49508	13179.06161	1681.870927	1652.553981
0.000438911	18860.49274	13234.79392	1683.754415	1654.073444
0.000439562	18932.78342	13102.05887	1671.869448	1669.217469
0.000440213	19032.94406	12935.31077	1671.396501	1704.171591
0.000440864	19113.07381	12985.68392	1682.360569	1684.11135
0.000441515	19197.90584	13126.21542	1690.93053	1684.952283
0.000442166	19001.4534	13045.11456	1691.367797	1671.350482
0.000442817	19139.46369	13066.91655	1701.175394	1676.321433
0.000443468	19226.06875	12995.76684	1693.958966	1666.270176
0.000444119	18877.18908	13122.51995	1680	1678.815971
0.00044477	19120.23436	13035.87997	1677.54813	1663.852818
0.000445421	19226.35481	13044.77924	1686.527653	1660.600792
0.000446072	19181.2676	13093.65751	1671.563654	1675.371504
0.000446723	19156.96823	12939.46347	1683.123646	1664.780111
0.000447374	18858.88305	12919.93722	1679.155798	1676.863989
0.000448025	19146.86302	12871.92881	1685.259916	1676.632014
0.000448676	19161.29444	12974.80107	1687.92566	1682.993423
0.000449327	19121.55001	13022.8879	1706.431363	1702.076829
0.000449978	19085.93638	13124.4259	1664.149488	1670.113498
0.000450629	18966.65929	13180.87276	1674.901271	1689.915625
0.00045128	19303.07918	13133.49042	1698.03583	1677.359375
0.000451931	19217.20087	13045.60277	1697.180028	1662.737081
0.000452582	19370.5477	13159.30618	1708.446023	1658.156779
0.000453233	19030.51082	13101.21383	1710.56983	1653.792555
0.000453884	19148.98321	13086.19901	1671.188657	1664.43725
0.000454535	19280.87451	13083.81585	1671.454308	1668.488437
0.000455186	19353.65924	13024.98092	1666.73713	1653.979846
0.000455837	19164.11535	13085.06701	1649.014628	1663.79063
0.000456488	19385.06173	13146.19933	1658.195219	1664.540921
0.00045714	19115.51723	13129.25011	1672.582813	1676.153865
0.000457791	19102.23648	13111.37374	1678.006154	1679.042379
0.000458442	19123.12802	13014.72097	1664.747862	1695.064227
0.000459093	19080.85762	13189.7083	1675.04486	1676.535732
0.000459744	19236.46441	13129.43413	1676.015516	1670.683196
0.000460395	19178.75247	12933.93179	1686.250961	1657.965831
0.000461046	19187.93245	13046.33679	1675.083054	1649.045236
0.000461697	19387.34949	13191.2682	1663.767276	1656.000259
0.000462348	19361.78181	12937.55463	1674.427723	1647.886715
0.000462999	19288.6598	13018.33504	1692.984262	1656.858826
0.00046365	19279.07958	13195.70529	1710.906322	1657.237161
0.000464301	19023.91011	13360.79096	1674.0688	1693.0344
0.000464952	19253.22154	13101.14226	1654.134375	1675.349342
0.000465603	19306.22014	13198.48783	1656.969081	1663.481925
0.000466254	19488.47239	13115.11388	1671.711045	1666.300399
0.000466905	19328.52022	13220.6294	1704.205342	1665.323036
0.000467556	19189.33375	13220.93161	1694.279879	1654.205455
0.000468207	19201.16967	13238.79283	1681.11795	1665.023491
0.000468858	19099.83878	13174.78856	1680.613361	1662.828986
0.000469509	19025.80569	13029.96621	1671.099725	1660.776919
0.00047016	19409.52438	13202.76552	1685.888211	1648.167188
0.000470811	19159.72741	13184.92647	1668.848796	1652.390831
0.000471462	19099.28306	12968.22659	1664	1656.235513
0.000472113	19273.70307	12928.50847	1663.304202	1655.077615
0.000472764	19371.13532	12944.46077	1692.940931	1657.922229
0.000473415	19119.3932	13010.87041	1689.805431	1655.807063
0.000474066	19100.00381	13162.0414	1670.085199	1674.318499
0.000474717	19321.50112	13044.28517	1661.827179	1650.615448
0.000475368	19377.889	13195.65573	1654.262993	1650.732813
0.000476019	19292.62473	13145.40516	1675.863715	1670.244746
0.00047667	19078.51201	13093.71484	1683.478372	1635.088369
0.000477322	19199.41584	13232.54067	1658.551381	1652.094761
0.000477973	19345.52279	13318.18417	1648.254482	1676.067571
0.000478624	19523.03151	13236.01545	1679.869053	1678.781508
0.000479275	19414.18872	13070.94528	1676.037435	1664.781582
0.000479926	19252.26683	13154.35358	1676.000796	1674.087543
0.000480577	19230.78408	13150.40764	1694.097947	1677.605844
0.000481228	19413.71596	13090.83484	1684.291774	1657.997945
0.000481879	19431.06845	13233.05316	1680	1663.2939
0.00048253	19416.27833	13112.43374	1680	1653.279688
0.000483181	19316.0768	13123.34711	1680	1648.950987
0.000483832	19314.19489	13148.93326	1676.554688	1650.330798
0.000484483	19181.57782	13155.62616	1664.192188	1660.627796
0.000485134	19261.84747	13315.20391	1686.704926	1670.903006
0.000485785	19311.96057	13338.37393	1702.408141	1639.134519
0.000486436	19173.63719	13207.38141	1700.470281	1646.675009
0.000487087	19188.84121	13157.30913	1679.199386	1665.257813
0.000487738	19058.42745	13050.61136	1680.03355	1677.411512
0.000488389	19155.55642	12985.2846	1683.007055	1645.709737
0.00048904	19196.26232	13124.82827	1685.176001	1641.413569
0.000489691	19432.19543	12962.19225	1674.093952	1664.715378
0.000490342	19127.99605	13063.94284	1684.360369	1652.789248
0.000490343	19127.99605	13063.94284	1684.360369	1652.789248
0.000490995	19127.40928	13010.32419	1659.931895	1682.878339
0.000491647	19063.35842	13314.74188	1693.754798	1649.918212
0.000492299	19324.09366	13219.75095	1667.230267	1675.216189
0.000492952	19176.58092	13109.80355	1664.044764	1695.144935
0.000493604	19218.78055	13265.18677	1677.657279	1651.897678
0.000494256	18969.891	13271.56967	1667.847974	1648.159694
0.000494908	19378.15546	13205.78844	1699.673727	1678.56681
0.000495561	19106.97773	13019.53547	1680.97749	1666.995658
0.000496213	19463.8325	13101.41281	1663.734865	1656.748928
0.000496865	19155.75619	13219.80069	1684.810734	1644.233275
0.000497517	19451.90074	13230.48282	1641.923761	1647.713495
0.00049817	19139.97945	13086.61594	1649.982522	1665.808965
0.000498822	19033.29374	13116.25825	1649.521263	1664.025814
0.000499474	19361.55807	12979.63746	1663.553963	1646.677398
0.000500126	19108.04104	12962.65868	1664	1663.373216
0.000500779	19294.71625	13222.34612	1652.610279	1659.832339
0.000501431	19669.90758	13044.99554	1657.922731	1654.077269
0.000502083	19243.59812	13187.53872	1687.577115	1648.847659
0.000502735	19435.04803	13328.73967	1671.005287	1660.956695
0.000503387	19202.25231	13130.64517	1664.099612	1653.067015
0.00050404	19040.25276	13120.56804	1676.488327	1635.571222
0.000504692	19491.35548	13083.62768	1678.405779	1650.902572
0.000505344	19345.53657	12837.16478	1679.904981	1648.093694
0.000505996	19259.67956	13183.55437	1683.491515	1637.491694
0.000506649	19494.82295	13157.66538	1717.280057	1663.772298
0.000507301	19416.00336	13122.23027	1680.281096	1653.78472
0.000507953	19455.98513	13080.94758	1664.107759	1641.222968
0.000508605	19486.63051	13305.69823	1679.922683	1662.835917
0.000509258	19306.40145	13289.25453	1685.771129	1653.805043
0.00050991	19545.19923	13557.51723	1664.020646	1668.085062
0.000510562	19640.11491	13129.56235	1677.599104	1675.158297
0.000511214	19259.44631	12999.81544	1695.184809	1663.316137
0.000511867	19211.34482	12941.92133	1663.925108	1679.046208
0.000512519	19473.34713	13205.50236	1648.29859	1679.912078
0.000513171	19167.0594	13120.66226	1691.29797	1668.467235
0.000513823	19381.76599	13139.86068	1648.228737	1685.519397
0.000514475	19343.28628	13124.10525	1671.70464	1639.995999
0.000515128	19296.94869	13160.14925	1673.672642	1666.688659
0.00051578	19265.45767	13005.27677	1689.408499	1665.213611
0.000516432	19346.67234	13136.27208	1657.878272	1664.058238
0.000517084	19130.62934	13337.11036	1665.836596	1665.199742
0.000517737	19178.82397	13196.51417	1679.997	1648.483463
0.000518389	18981.31833	13106.57224	1677.546932	1664
0.000519041	19072.43238	13033.76652	1655.341395	1663.590248
0.000519693	19361.71384	12964.04082	1669.054376	1648.583185
0.000520346	18999.26511	13145.8474	1664	1670.681468
0.000520998	18985.81387	12919.28272	1664.501078	1664.465341
0.00052165	18526.41325	13182.0506	1680.190778	1676.167206
0.000522302	18455.6741	12955.58589	1684.048365	1696.142467
0.000522955	18530.01692	13148.18223	1688.561772	1698.369679
0.000523607	18705.06882	13177.35272	1679.350564	1696.060244
0.000524259	18968.89898	13093.15052	1664.081947	1678.425158
0.000524911	19181.14479	13161.89727	1669.035318	1667.14391
0.000525563	19160.03524	13087.79216	1660.856301	1674.194976
0.000526216	19058.34315	13009.2147	1683.591277	1641.654551
0.000526868	19263.16723	13217.52234	1673.053114	1633.6265
0.00052752	19247.42849	13146.37436	1685.931624	1657.436456
0.000528172	19468.50357	13180.38266	1690.613443	1658.470379
0.000528825	19385.70907	12931.31264	1685.214416	1641.919204
0.000529477	19492.09857	13108.51446	1664.812533	1648
0.000530129	19116.41701	13167.11512	1678.145474	1648.906073
0.000530781	19479.30532	13156.55516	1649.069601	1660.26118
0.000531434	19047.78042	13118.46932	1670.081209	1656.119467
0.000532086	19244.66982	13334.5346	1705.405067	1643.758666
0.000532738	19396.39372	13164.6213	1679.308437	1660.355027
0.00053339	19343.74518	13149.13943	1644.933661	1641.113965
0.000534042	19240.25916	13085.03627	1704.873022	1648.395243
0.000534695	19062.84643	13341.38494	1683.439293	1654.00588
0.000535347	19466.23756	13021.40304	1677.505454	1678.999294
0.000535999	19355.95383	13349.06922	1674.206651	1665.743325
0.000536651	19373.81186	13048.90694	1622.437569	1677.902546
0.000537304	19106.1893	13164.06839	1659.176672	1672.652426
0.000537956	19138.99093	13039.17425	1670.870702	1652.421909
0.000538608	19081.54079	13060.94365	1691.533588	1655.744314
0.00053926	19058.49749	13151.94874	1665.034543	1671.510852
0.000539913	19040.15903	13019.22994	1670.713901	1662.308631
0.000540565	19167.78557	13218.44429	1644.582604	1650.786128
0.000541217	19237.91499	13098.63305	1660.854863	1663.715999
0.000541869	19170.67336	13055.87407	1664.151148	1659.994461
0.000542522	19221.49468	13110.6853	1678.287758	1633.897366
0.000543174	19140.88788	13187.99109	1662.831535	1647.437647
0.000543826	19240.1395	13298.57587	1657.982942	1656.288783
0.000544478	19216.20003	12998.69335	1682.635265	1652.760032
0.00054513	19306.88212	13295.24057	1659.362412	1649.627425
0.000545783	19246.93626	13182.29063	1677.581691	1664.136981
0.000546435	19144.68667	13122.68035	1659.045034	1669.787048
0.000547087	19278.00875	13078.41164	1663.775663	1679.357618
0.000547739	19348.38584	13190.87434	1694.749159	1637.560124
0.000548392	18948.86401	13203.05158	1682.767159	1649.186995
0.000549044	19312.93463	13299.86006	1686.819311	1662.782289
0.000549696	18880.2128	12863.85743	1635.361182	1657.877806
0.000550348	19056.07916	13097.68091	1664.62338	1654.844811
0.000551001	19315.0487	13143.11166	1697.79115	1638.325246
0.000551653	19404.81146	12970.88067	1679.334168	1658.052967
0.000552305	19309.08428	13161.08573	1666.923053	1670.441038
0.000552957	19491.43038	13193.46347	1648.391223	1644.3266
0.00055361	19365.90821	13237.48335	1677.422386	1672.853751
0.000554262	19472.68772	13175.85394	1638.933863	1650.875299
0.000554914	19467.5921	13365.08739	1666.119646	1677.678273
0.000555566	19447.18279	12998.67936	1681.441846	1660.03002
0.000556218	19432.19623	13008.5635	1672.362931	1642.759679
0.000556871	19267.53482	13076.2995	1655.507662	1680.983044
0.000557523	19394.55434	13231.96346	1670.322194	1655.019632
0.000558175	19241.99518	13131.96912	1665.021227	1657.725647
0.000558827	19319.6473	13185.88076	1679.322025	1661.733297
0.00055948	19171.65009	13128.55493	1668.98116	1650.297144
0.000560132	19199.01214	13207.71512	1652.561591	1662.322394
0.000560784	19227.60885	13166.12821	1664.466738	1653.488179
0.000561436	19140.77456	13168.74524	1663.829944	1675.843343
0.000562089	19187.59104	13053.82482	1661.601437	1665.971357
0.000562741	19122.59398	13100.67888	1663.309227	1657.729061
0.000563393	19224.75386	13193.25319	1657.801051	1651.038075
0.000564045	19242.61244	13100.18334	1659.825943	1661.682767
0.000564698	19426.08502	13123.43224	1682.644977	1652.559946
0.00056535	19233.04742	13048.74177	1680	1678.919624
0.000566002	19209.3757	13229.47278	1675.29356	1668.209755
0.000566003	19209.3757	13229.47278	1675.29356	1668.209755
0.000566656	19264.4741	13237.71924	1660.965077	1670.768141
0.000567308	19122.18885	13177.06399	1675.050274	1639.842563
0.000567961	19067.61777	13032.6365	1658.024039	1660.653497
0.000568614	18993.85351	13035.84091	1665.624337	1661.501419
0.000569267	19041.75789	13076.45351	1671.015082	1669.12892
0.00056992	19143.94607	13219.37007	1659.969176	1660.19523
0.000570572	19235.92573	13167.90636	1673.5097	1659.24515
0.000571225	19077.6385	13158.20243	1694.60936	1649.787343
0.000571878	19009.56776	13083.32685	1667.722646	1651.808171
0.000572531	19045.4306	13067.34838	1667.182292	1644.817708
0.000573183	18905.23554	13218.82375	1668.279404	1644.631131
0.000573836	19037.53324	12918.90782	1674.309375	1648.246308
0.000574489	19201.18837	13044.47681	1653.388258	1657.747056
0.000575142	19061.36388	13198.8692	1660.585082	1651.414918
0.000575795	18948.57816	13109.87213	1657.102918	1660.150407
0.000576447	19099.33727	12888.99203	1669.551614	1665.884844
0.0005771	18648.58877	12568.24501	1668.514987	1668.075499
0.000577753	18284.0327	12561.06714	1668.021903	1654.533124
0.000578406	17920.91447	12248.27536	1659.37824	1643.026978
0.000579059	17820.37886	12244.33461	1640.396706	1640.047667
0.000579711	18208.53896	12556.48447	1650.971917	1629.353167
0.000580364	18638.07942	12697.22742	1663.10248	1645.156374
0.000581017	18812.61559	12886.77051	1673.627434	1625.145672
0.00058167	18919.54858	12934.52238	1673.031764	1643.23396
0.000582323	18958.39664	12951.44334	1678.154674	1649.646936
0.000582975	19015.6696	13068.32614	1667.560795	1655.554355
0.000583628	19029.46814	13023.06943	1674.716185	1658.716185
0.000584281	19129.13269	12815.079	1660.677788	1644.677788
0.000584934	19042.50399	12965.94498	1656.718994	1667.172348
0.000585587	19106.52135	12977.31252	1687.989151	1659.701533
0.000586239	18962.85241	12997.10762	1667.333642	1653.052211
0.000586892	18770.49123	13113.16138	1659.821165	1651.83985
0.000587545	19011.48171	13297.06431	1649.85514	1648.60111
0.000588198	19015.8482	13288.57622	1677.154518	1647.400312
0.000588851	19062.45766	13151.1821	1658.014958	1659.326705
0.000589503	19024.23023	12920.82416	1656.943069	1664
0.000590156	19091.80981	12890.46064	1683.397917	1661.972633
0.000590809	19074.25364	13101.99661	1679.930474	1650.012311
0.000591462	19134.47862	13099.56685	1659.477273	1637.028724
0.000592115	18929.97578	12992.64161	1673.47087	1647.675437
0.000592767	19083.77489	12990.38841	1662.407197	1656.006011
0.00059342	18907.74362	12979.55604	1650.912216	1645.694957
0.000594073	19100.69249	12883.07791	1672.236396	1641.955508
0.000594726	19040.86834	12981.95443	1680.343983	1651.100144
0.000595378	19213.54617	13018.05442	1669.784978	1646.29146
0.000596031	19085.14729	13137.89087	1676.425352	1666.267992
0.000596684	19181.71939	12944.99497	1687.18792	1664.601536
0.000597337	18845.80609	12996.23432	1680	1651.931141
0.00059799	18831.11586	13075.52354	1673.745559	1643.260129
0.000598642	18964.52728	13313.82894	1691.005687	1676.252997
0.000599295	18970.95232	13097.97937	1661.508599	1666.226919
0.000599948	18990.90349	13014.98125	1645.850359	1663.640759
0.000600601	19035.28976	12909.24513	1649.023792	1653.410481
0.000601254	19129.3146	12958.24595	1650.593215	1672.19848
0.000601906	19020.32194	12842.74259	1651.541667	1673.105876
0.000602559	19159.76322	12944.15647	1667.618371	1656.438094
0.000603212	19147.77069	13138.08434	1669.666578	1674.321073
0.000603865	19262.72136	12989.53579	1673.228078	1662.689084
0.000604518	19326.75725	13050.20389	1671.592493	1658.572348
0.00060517	19172.35046	13028.30621	1663.181635	1641.978166
0.000605823	18958.5887	13021.98366	1644.695516	1657.509308
0.000606476	19215.18845	12872.11611	1643.882504	1636.567447
0.000607129	18920.75031	12899.86265	1681.962423	1654.83932
0.000607782	18914.49166	12921.41248	1680.973454	1683.11602
0.000608434	19152.56672	13203.91804	1655.943603	1659.155724
0.000609087	18809.4932	13179.38802	1663.854688	1642.379412
0.00060974	19036.59516	12884.01195	1676.903977	1650.554145
0.000610393	19085.1518	13088.43811	1657.144214	1652.923409
0.000611046	19171.83075	13027.65675	1664	1641.881052
0.000611698	19114.26189	12984.02512	1665.251753	1633.54834
0.000612351	18922.91977	12965.07088	1668.230163	1652.542803
0.000613004	19093.02968	12784.23298	1665.621678	1662.028551
0.000613657	19117.70104	13066.74428	1680.459592	1661.745577
0.00061431	19229.19134	13151.71803	1688.266582	1656.751042
0.000614962	19040.37153	13094.13493	1683.54119	1671.088062
0.000615615	19174.29518	13016.05691	1673.249435	1669.250811
0.000616268	19056.42006	12997.08542	1721.201057	1665.528155
0.000616921	19005.6508	12868.66295	1732.933163	1660.141263
0.000617573	18685.07501	12569.21642	1679.825683	1647.825683
0.000618226	18426.18972	12293.65089	1671.888987	1648
0.000618879	18320.50356	12367.00642	1661.95744	1664.787678
0.000619532	18641.52656	12735.38519	1660.598373	1664.230459
0.000620185	18513.66324	12687.86103	1658.077488	1664.479437
0.000620837	18680.993	12649.45255	1658.884375	1648.093641
0.00062149	18796.44127	12781.17836	1670.726845	1656.035061
0.000622143	18784.85727	12979.9408	1664.756037	1650.829025
0.000622796	18920.17879	12881.73879	1669.629394	1658.860265
0.000623449	18633.60346	12876.04251	1653.168207	1642.491168
0.000624101	19020.01296	12976.71001	1667.253404	1655.620878
0.000624754	19034.91859	12910.6555	1672.100135	1660.18288
0.000625407	19023.6943	12856.29272	1663.629628	1654.796374
0.00062606	18970.16304	12740.59273	1654.905674	1626.814865
0.000626713	19099.99976	12949.9682	1690.396096	1642.583404
0.000627365	18950.7381	12992.65081	1678.096254	1662.492931
0.000628018	18806.08805	12864.4559	1676.81225	1651.044311
0.000628671	18788.63729	12890.38398	1663.859468	1661.399975
0.000629324	18909.74364	12881.33346	1674.756787	1651.505345
0.000629977	19046.27857	12881.03925	1673.497325	1654.688163
0.000630629	19141.37474	13021.72252	1668.365154	1665.503853
0.000631282	18885.44468	12828.73226	1679.965592	1655.836491
0.000631935	18917.85191	12954.90553	1679.365542	1646.921172
0.000632588	19040.64057	12976.70457	1665.957866	1640.770831
0.000633241	19090.84827	12855.34609	1666.487693	1638.666981
0.000633893	18780.59077	13126.14372	1687.876147	1652.500091
0.000634546	18844.70034	13172.45708	1666.180626	1669.339337
0.000635199	18771.27257	12961.78966	1654.297905	1663.246112
0.000635852	19005.6076	13003.25841	1663.160855	1647.094697
0.000636504	19104.51601	12968.68244	1672.368742	1641.640477
0.000637157	18827.25785	13137.89396	1667.425183	1649.842043
0.00063781	19018.67444	12899.30797	1673.139198	1635.579302
0.000638463	18905.7329	13001.25067	1664.008399	1643.072727
0.000639116	19092.84632	13104.79549	1659.342893	1651.320648
0.000639768	19017.16656	13063.34715	1660.821324	1649.041038
0.000640421	18716.62556	12932.95795	1650.716071	1640.011222
0.000641074	18826.02279	12718.22067	1663.80978	1662.809719
0.000641727	19024.16897	12982.87992	1676.319176	1640.283326
0.00064238	18850.53981	13006.14739	1675.354008	1650.255682
0.000643032	18974.60429	13084.13598	1667.415171	1660.675217
0.000643685	19015.61133	12989.02915	1642.852244	1641.05749
0.000644338	19179.27782	13076.14796	1649.376535	1653.516931
0.000644991	18954.71654	12913.72529	1676.12306	1675.404024
0.000645644	19077.94106	12990.07988	1658.689477	1668.88516
0.000646296	19107.98871	12801.90018	1679.404035	1656.335795
0.000646949	19116.54097	12760.33791	1680.547691	1644.674791
0.000647602	18791.26212	12821.71149	1682.288667	1634.288667
0.000648255	18775.02554	12940.01422	1708.012362	1660.012362
0.000648908	19044.57871	12847.61694	1678.150765	1668.116667
0.00064956	18909.42988	12903.03828	1678.769555	1656.179728
0.000650213	18972.09811	13010.95706	1659.387465	1653.959943
0.000650866	18755.02763	13030.40542	1647.361633	1659.174242
0.000651519	18849.61907	13028.25589	1673.021461	1629.72152
0.000652172	18759.18285	12916.02697	1661.015433	1652.22363
0.000652824	19035.35094	12795.99709	1668.97339	1679.100092
0.000653477	18967.01995	12628.30125	1669.230722	1671.78722
0.00065413	18778.84549	12465.68772	1650.722031	1677.102933
0.000654783	18656.77169	12711.52362	1682.178012	1641.849537
0.000655436	18993.48337	12834.34842	1680.679091	1649.54144
0.000656088	18844.22297	12856.08428	1657.142379	1643.252958
0.000656741	18802.74501	12786.13242	1669.963478	1650.81613
0.000657394	18839.98061	12778.95099	1682.033145	1655.438447
0.000658047	18851.68475	12981.34433	1671.09459	1639.45583
0.000658699	18656.52528	12790.72755	1656.719523	1663.502431
0.000659352	18655.32234	12888.15719	1657.263073	1651.732135
0.000660005	18778.7143	12959.22415	1660.547515	1640.212924
0.000660658	18718.09108	12825.7527	1680.047847	1645.178273
0.000661311	18721.70409	12780.63301	1664.079585	1643.973911
0.000661963	18743.14722	12974.18974	1670.575827	1647.979934
0.000662616	18885.90161	13208.1638	1680.777294	1622.954933
0.000663269	18787.11757	12914.89332	1671.568845	1640.113638
0.000663922	18698.57775	12783.31466	1670.079316	1648.950295
0.000664575	18743.92174	12859.47677	1657.890799	1656.192261
0.000665227	19063.60186	13056.99288	1662.659167	1651.315284
0.00066588	18886.4274	12930.57232	1666.307507	1632.17419
0.000666533	19053.51271	12957.09468	1659.88123	1657.663773
0.000667186	18924.25986	12975.04376	1648.56841	1638.398446
0.000667839	18695.73106	12893.36808	1652.25861	1643.759254
0.000668491	18927.23258	12874.93619	1662.197563	1642.781642
0.000669144	18991.53876	12918.27688	1637.455334	1621.172917
0.000669797	18994.97998	12836.00723	1681.938151	1656.287742
0.00067045	18769.60887	12697.58357	1664.028616	1680.507605
0.000671103	18850.3864	12841.34513	1652.814299	1670.352399
0.000671755	18951.19341	12935.4547	1663.475464	1646.693062
0.000672408	18974.6347	12958.79641	1687.757728	1626.444582
0.000673061	18856.72808	12998.72205	1671.691061	1646.474268
0.000673714	18821.42935	12978.43109	1691.53125	1671.360443
0.000673715	18821.42935	12978.43109	1691.53125	1671.360443
0.000674365	18908.04194	12891.93973	1682.528569	1670.347458
0.000675016	18998.50862	13048.25594	1656.687505	1641.651973
0.000675666	18990.68212	13191.82088	1674.305481	1645.761845
0.000676317	18865.82166	13010.06295	1656.899472	1670.308955
0.000676967	18735.13635	13149.89898	1648.072805	1657.984431
0.000677618	18856.87384	12906.94897	1662.082601	1657.63601
0.000678268	18993.79658	12992.75212	1659.630566	1650.525549
0.000678918	18828.82866	12910.61506	1652.87083	1660.188965
0.000679569	18779.27044	12937.53543	1660.676999	1664
0.000680219	18803.45274	12969.10559	1663.52431	1658.205461
0.00068087	18854.60136	13046.33121	1675.972496	1661.76363
0.00068152	18839.51136	13064.47245	1654.552072	1651.58374
0.000682171	18782.92623	12690.51803	1660.473083	1635.526917
0.000682821	18601.15156	12481.7187	1664	1653.067646
0.000683472	18400.64148	12509.14343	1651.413269	1650.488794
0.000684122	18537.28925	12521.34673	1663.464123	1646.638719
0.000684773	18476.03584	12727.33747	1628.703979	1634.313954
0.000685423	18717.41198	12626.18734	1654.685244	1643.129946
0.000686074	18494.73759	12490.93059	1651.185974	1659.537354
0.000686724	18278.25403	12457.06638	1673.329469	1651.441159
0.000687374	18208.68344	12616.1847	1641.420405	1647.90331
0.000688025	18518.63349	12541.23009	1669.495957	1635.015503
0.000688675	18633.18384	12728.88595	1669.202335	1647.943361
0.000689326	18573.89987	12601.74523	1664.922947	1648.922947
0.000689976	18455.11032	12398.75927	1674.43464	1627.13072
0.000690627	18663.84656	12623.81996	1639.654872	1653.691755
0.000691277	18570.85552	12638.92878	1663.783149	1623.368405
0.000691928	18753.79156	12604.69036	1647.481052	1669.301758
0.000692578	18800.91877	12452.53643	1663.437425	1655.969571
0.000693229	18624.23795	12613.3229	1663.40069	1663.179565
0.000693879	18562.53387	12582.23613	1670.446494	1663.854334
0.000694529	18437.59216	12545.75808	1665.525657	1644.429776
0.00069518	18222.25562	12569.40038	1688.044068	1666.22172
0.00069583	18479.84965	12632.64404	1677.158113	1678.514266
0.000696481	18665.28906	12645.04913	1661.227661	1648.222945
0.000697131	18377.75511	12847.05925	1649.625447	1657.495117
0.000697782	18305.29449	12845.51906	1661.836853	1638.895013
0.000698432	18501.90521	12714.19842	1654.893511	1620.862793
0.000699083	18572.57041	12498.23249	1650.247443	1617.992249
0.000699733	18390.68379	12528.96707	1663.235352	1618.303113
0.000700384	18437.57635	12743.87901	1677.712574	1671.553445
0.000701034	18796.99382	12819.16409	1666.179443	1665.773187
0.000701685	18499.13524	12558.40439	1678.299044	1649.822205
0.000702335	18145.04041	12799.71573	1675.118796	1646.372932
0.000702985	18284.06909	12797.89413	1650.58641	1647.723099
0.000703636	18178.30409	12444.82244	1679.707248	1651.010715
0.000704286	18415.34452	12450.65758	1666.005751	1648.410841
0.000704937	18375.14651	12061.30988	1669.629766	1653.629766
0.000705587	18379.32355	11906.40682	1668.700073	1633.91639
0.000706238	18656.80697	12216.46162	1670.125508	1646.575562
0.000706888	18541.44441	12446.63704	1651.483931	1657.570296
0.000707539	18542.66083	12676.42353	1647.904055	1648.669496
0.000708189	18763.72411	12493.62923	1648.110796	1638.672633
0.00070884	18290.42479	12482.0616	1668.843283	1641.030799
0.00070949	18820.43885	12596.90161	1660.258888	1623.223648
0.00071014	18517.06879	12785.84746	1668.255618	1647.102549
0.000710791	18515.53546	12578.05336	1675.280718	1696.211182
0.000711441	18581.58105	12743.9454	1649.729237	1654.509601
0.000712092	18736.97073	12760.01695	1670.514034	1663.241495
0.000712742	18700.18261	12736.97335	1664.544179	1645.177009
0.000713393	18653.41153	12707.51168	1662.879541	1619.721827
0.000714043	18564.37825	12719.69187	1663.980733	1631.295981
0.000714694	18772.52982	12690.85746	1649.04975	1647.66333
0.000715344	18725.85942	12814.75014	1663.414853	1649.113281
0.000715995	18960.46329	12814.10279	1675.807173	1648.06713
0.000716645	18621.92077	12766.34349	1641.045581	1666.041392
0.000717296	18666.88191	12719.40437	1645.526192	1636.322815
0.000717946	18734.77587	12613.30609	1659.549982	1682.301753
0.000718596	18597.43654	12876.42596	1626.584141	1664.370579
0.000719247	18795.28829	12568.08757	1658.821289	1647.211861
0.000719897	18753.41508	12736.74351	1654.556193	1660.689981
0.000720548	18542.26602	12597.22398	1655.227051	1648.157474
0.000721198	18805.95963	12893.78014	1640.091437	1647.982672
0.000721849	18669.5195	12894.21987	1676.846408	1655.222766
0.000722499	18921.85962	12742.51436	1676.959841	1641.522829
0.00072315	18399.03389	12971.20501	1648.071905	1662.80263
0.0007238	18806.65439	12911.12211	1668.883878	1648.07582
0.000724451	18613.96048	13013.34254	1660.022614	1659.399721
0.000725101	18501.45759	12687.78492	1679.72874	1619.774681
0.000725751	18714.54717	12913.48289	1661.433982	1645.433982
0.000726402	18555.03771	12683.33799	1665.81511	1650.152208
0.000727052	18835.11789	12848.56513	1662.897102	1663.291022
0.000727703	18670.20175	12870.27573	1664.430094	1679.989675
0.000728353	18865.70458	12656.36347	1680.359856	1678.20207
0.000729004	18937.4936	13021.72138	1678.158567	1646.920046
0.000729654	18897.0808	12954.08549	1686.334039	1649.776578
0.000730305	18780.52925	12803.85675	1640.635134	1646.66571
0.000730955	18829.77765	12822.06946	1654.750514	1674.081954
0.000731606	18737.25637	12925.09057	1653.593436	1627.186873
0.000732256	18624.73335	12777.36882	1678.038719	1678.302979
0.000732907	18743.27969	12926.32619	1645.548885	1648.325199
0.000733557	18659.84651	12845.86527	1696.694685	1654.119908
0.000734207	18813.72108	12720.71851	1663.199267	1647.907743
0.000734858	18809.75461	12798.08252	1671.419496	1648.615053
0.000735508	18735.46258	12755.18604	1663.638202	1657.936768
0.000736159	19026.88464	12552.83424	1678.577361	1671.900773
0.000736809	18747.58124	12757.82987	1660.944496	1652.743229
0.00073746	18792.82312	12890.82014	1678.696899	1650.801428
0.00073811	18879.84265	12609.62623	1662.640076	1629.268197
0.000738761	18856.04802	12865.52781	1650.833496	1643.463645
0.000739411	18601.98912	12898.92985	1680	1656.553064
0.000740062	18906.00572	12878.07967	1678.469604	1633.669714
0.000740712	19027.30846	12917.52562	1665.37253	1633.694564
0.000741362	18514.87744	12959.6373	1677.818201	1648.317871
0.000742013	19043.10398	12591.68631	1662.698035	1647.952551
0.000742663	19208.04206	12800.63312	1649.75769	1646.922417
0.000743314	18894.71206	12801.6401	1661.96153	1651.405073
0.000743964	18834.74908	12969.62464	1648.093378	1673.197959
0.000744615	18896.39548	12806.16427	1671.245931	1642.921692
0.000745265	18980.17834	12774.2508	1672.523943	1655.465088
0.000745916	18890.32265	12692.52328	1682.041809	1655.220861
0.000746566	18658.96379	12866.30754	1689.704102	1659.042518
0.000747217	18846.71419	12827.77355	1649.271703	1627.595337
0.000747867	18782.48355	12877.41292	1661.10022	1642.887939
0.000748518	18722.11066	12861.48391	1683.37323	1654.814565
0.000749168	18722.32569	12791.75791	1658.760078	1648.170694
0.000749818	18738.20333	13004.41416	1674.283929	1639.815179
0.000750469	18872.63648	12887.42927	1638.358789	1647.143286
0.000751119	18754.76767	12707.31991	1625.228164	1644.884414
0.00075177	18644.56016	12736.09077	1670.208162	1654.571554
0.00075242	18625.00157	12759.50052	1645.939779	1653.220093
0.000753071	18785.58058	12845.66392	1678.509192	1675.093274
0.000753721	18852.07707	12823.35308	1659.720006	1649.797668
0.000754372	18776.86264	12515.99402	1675.652007	1648.853852
0.000755022	18659.82271	12676.30582	1656.907247	1645.210402
0.000755673	18731.47663	12973.85156	1689.490292	1638.283325
0.000756323	19017.32182	12914.1784	1659.82173	1664.794725
0.000756973	19046.35593	12803.71687	1645.952602	1659.729515
0.000756974	19046.35593	12803.71687	1645.952602	1659.729515
0.00075763	18813.79465	12584.75585	1667.118709	1661.398679
0.000758286	18831.14886	12738.67533	1663.714743	1673.393589
0.000758942	18504.94612	12613.38564	1648.026421	1647.565653
0.000759598	18675.81026	12909.5001	1675.407596	1647.569331
0.000760254	18741.16074	12691.6559	1695.186764	1659.181217
0.00076091	18528.91263	12849.88727	1683.057644	1663.428548
0.000761565	18543.72973	12821.18933	1680	1664
0.000762221	18563.14575	12939.33562	1680.458529	1664
0.000762877	18606.39187	12970.86549	1662.500742	1642.088263
0.000763533	18572.58193	12860.103	1658.822233	1640.898719
0.000764189	18553.29836	12732.03242	1671.008883	1648.025734
0.000764845	18827.36297	12770.43525	1667.439048	1650.313063
0.000765501	18788.739	12821.35965	1676.270102	1658.134009
0.000766157	18973.14516	12906.63059	1662.441433	1649.706873
0.000766812	19049.63366	12862.98148	1672.014477	1641.333298
0.000767468	19109.2998	12985.92295	1680.800212	1650.592496
0.000768124	18825.56868	12893.10831	1690.315098	1649.260138
0.00076878	18859.83083	13017.60197	1663.491048	1636.453906
0.000769436	19008.84574	12729.87222	1651.306701	1666.708306
0.000770092	18804.22879	13034.68166	1669.639086	1656.059834
0.000770748	19042.74071	12851.86022	1689.985828	1648.475401
0.000771404	19011.32474	12982.9584	1679.551159	1640.063393
0.000772059	18955.53886	12994.52082	1676.372239	1653.465168
0.000772715	18986.19976	13082.104	1672.684314	1643.20532
0.000773371	19093.92274	13041.53782	1649.118492	1630.465336
0.000774027	18975.60267	13067.17052	1650.189851	1649.595946
0.000774683	18880.81476	12990.68927	1664	1650.598644
0.000775339	19001.8998	12897.61821	1670.702351	1646.661169
0.000775995	18956.02537	13019.60726	1668.052574	1632
0.000776651	18962.92491	12950.02597	1652.680532	1638.741483
0.000777307	18959.90503	12884.89814	1673.730986	1658.822399
0.000777962	19000.99607	13079.14255	1696.685414	1651.945261
0.000778618	18958.53411	13076.70078	1680.152864	1667.768156
0.000779274	19039.81833	12783.39596	1648.290104	1678.447213
0.00077993	18801.48641	13135.73224	1648.275366	1666.004849
0.000780586	18981.6856	13241.45165	1673.630194	1654.731334
0.000781242	18868.26732	13233.34464	1677.772135	1638.184363
0.000781898	18936.77889	13038.89754	1676.962827	1661.386895
0.000782554	18890.62998	12890.5733	1650.622212	1646.537431
0.000783209	18949.42343	12830.09028	1670.66476	1660.586011
0.000783865	18890.64473	12934.12318	1671.782622	1649.97526
0.000784521	18910.68072	12880.14612	1654.950909	1633.645799
0.000785177	19119.25914	12900.53183	1669.901452	1650.609874
0.000785833	19009.2253	12868.46758	1695.878417	1655.939208
0.000786489	19154.023	12914.62114	1681.111035	1646.765769
0.000787145	19090.69838	12961.92393	1670.251548	1646.48774
0.000787801	18900.42129	12980.6756	1660.605563	1679.852853
0.000788456	19128.88302	12963.84856	1664.196078	1670.835252
0.000789112	19065.5805	13031.09056	1690.343219	1661.289728
0.000789768	19272.17363	13070.68803	1663.215416	1664.392292
0.000790424	18951.56774	12968.17006	1649.694331	1671.152835
0.00079108	18877.38325	13012.61245	1650.435356	1650.797297
0.000791736	18835.33352	12947.45758	1676.443596	1658.082848
0.000792392	19242.36414	12969.24873	1676.196836	1640.481208
0.000793048	19133.3541	13045.98383	1670.401819	1645.757994
0.000793703	19243.56484	12982.84882	1669.209487	1645.417342
0.000794359	19196.67346	12956.26668	1656.017842	1647.964316
0.000795015	19070.2827	12915.11144	1645.200267	1655.447901
0.000795671	19046.93437	12986.27855	1645.72846	1642.632365
0.000796327	18823.6152	12854.69354	1638.718106	1648.068618
0.000796983	19011.58817	12923.31431	1667.054627	1645.902208
0.000797639	18994.52654	13043.32665	1672.297706	1636.508854
0.000798295	18924.96218	13205.14146	1656.173969	1643.783686
0.00079895	19083.32823	13091.9989	1668.087902	1647.917505
0.000799606	18951.37571	13625.55365	1662.00169	1662.95858
0.000800262	19054.57486	12894.24477	1668.943074	1659.056926
0.000800918	19047.52681	12935.28646	1653.724593	1674.275407
0.000801574	18898.88204	12906.10216	1676.849593	1648.695982
0.00080223	19098.40533	12870.19344	1667.350695	1644.774749
0.000802886	19042.29801	13032.18012	1659.594434	1629.598258
0.000803542	19095.1431	13189.52113	1675.233249	1646.488884
0.000804197	18946.1962	12988.10265	1692.958423	1636.231227
0.000804853	18846.73484	12976.35149	1666.083774	1641.164455
0.000805509	18634.39511	12859.1195	1674.277232	1644.841617
0.000806165	18635.70866	13005.50522	1687.304219	1648
0.000806821	18772.83276	13231.26414	1678.270792	1653.090835
0.000807477	18861.37075	13228.62647	1677.097629	1660.181764
0.000808133	19087.74783	13070.44048	1668.343281	1664.845017
0.000808789	18830.0455	12927.34209	1670.393394	1657.54491
0.000809444	18929.26275	12869.5125	1686.053589	1670.040738
0.0008101	18947.34156	13115.48528	1686.883565	1680.654451
0.000810756	18988.55065	12990.21124	1711.773508	1679.495323
0.000811412	18870.36699	12831.67187	1681.795327	1652.356571
0.000812068	18315.25234	12592.19584	1670.574548	1655.840148
0.000812724	17563.07527	12532.29544	1665.886289	1647.950349
0.00081338	17188.44818	12457.63396	1676.194059	1679.256386
0.000814036	17886.33648	12463.78497	1662.496547	1652.025082
0.000814691	18440.35141	12762.16215	1689.006297	1637.137073
0.000815347	18876.1558	12944.27326	1683.968485	1651.775789
0.000816003	18937.71542	13028.70143	1674.22974	1665.156461
0.000816659	19008.4281	13142.49378	1669.648987	1670.08207
0.000817315	19020.40294	13078.99995	1682.130663	1675.856879
0.000817971	18881.50998	12969.68809	1663.125235	1658.924104
0.000818627	18808.25713	12959.30968	1649.059238	1662.141751
0.000819283	18922.16565	12971.95419	1693.082981	1652.991269
0.000819938	19052.52344	12953.17769	1688.692313	1626.408959
0.000820594	19027.72797	13124.37925	1670.264323	1658.685283
0.00082125	19129.59338	12948.70804	1706.411458	1637.527238
0.000821906	19055.18755	13260.31056	1682.800333	1648.239603
0.000822562	19183.11581	13175.50736	1672.955096	1649.789395
0.000823218	19291.90562	12989.55423	1658.389558	1669.038225
0.000823874	19197.91642	12945.15681	1665.491299	1675.143071
0.00082453	19228.05211	13099.25119	1669.99759	1661.612946
0.000825185	19120.00613	13186.49338	1683.188384	1663.54779
0.000825841	19229.99402	13087.78537	1661.166891	1653.203621
0.000826497	19332.10726	13137.10688	1657.793955	1650.239689
0.000827153	19453.46009	13175.19164	1677.398181	1646.857247
0.000827809	19240.29537	13120.08604	1665.825462	1663.837058
0.000828465	19308.76265	13258.91635	1662.392561	1654.581243
0.000829121	19177.16097	13049.82996	1672.369299	1657.801859
0.000829777	19122.38655	13052.38275	1686.057858	1660.572746
0.000829777	19122.38655	13052.38275	1686.057858	1660.572746
0.000830433	19437.05433	13063.25106	1666.515218	1662.954764
0.000831088	19478.86325	12980.67036	1664.234178	1671.279057
0.000831744	18943.5497	13005.77454	1651.081736	1649.507009
0.000832399	19297.33453	12979.41607	1667.047564	1649.251152
0.000833055	19218.34293	13060.47647	1697.728523	1660.816045
0.00083371	19103.41392	13070.95502	1664.322632	1662.41113
0.000834366	19229.42339	13009.197	1664.133313	1655.235983
0.000835021	19137.84255	12895.57628	1697.795332	1639.812714
0.000835677	19060.59115	13059.62266	1692.158909	1653.932805
0.000836332	18934.92269	12910.37313	1673.675444	1658.342535
0.000836988	19002.34741	12835.39432	1673.114888	1657.778098
0.000837643	19237.62408	13075.75752	1676.709756	1646.088006
0.000838298	19098.24266	13169.38775	1663.868487	1663.647143
0.000838954	19086.81897	13028.56606	1671.976944	1663.128828
0.000839609	19175.92986	12948.88204	1679.285852	1651.914273
0.000840265	19172.6293	13094.14401	1660.391774	1679.400816
0.00084092	19266.82183	13191.33992	1662.988202	1660.590322
0.000841576	19160.66717	13204.99973	1677.265888	1664
0.000842231	19313.62957	13192.75315	1680	1664
0.000842887	19135.50018	13103.46553	1681.185971	1651.940473
0.000843542	19129.43965	13069.37819	1667.400576	1653.844069
0.000844198	19153.08877	13186.81617	1681.648632	1658.721148
0.000844853	19149.74369	13078.54596	1687.806741	1647.822734
0.000845509	19071.12364	12986.80882	1674.539093	1656.133724
0.000846164	19186.35973	12918.53539	1659.920424	1648.864003
0.00084682	19060.56861	12895.86482	1670.591222	1649.057116
0.000847475	19144.86844	13000.98901	1655.552303	1643.843887
0.00084813	18838.91551	13083.98117	1680.603696	1658.737701
0.000848786	19077.96019	13022.19986	1667.824345	1664
0.000849441	19118.83651	13060.30344	1692.720912	1663.985224
0.000850097	19436.66825	13175.78903	1667.627232	1651.754662
0.000850752	19325.31165	13053.56833	1678.734318	1666.360586
0.000851408	19253.92728	13073.57854	1675.159394	1663.835996
0.000852063	19383.02549	13120.39334	1669.678013	1663.150748
0.000852719	19323.19047	13277.53863	1680.963925	1680
0.000853374	19202.79846	13203.1187	1677.177298	1668.143572
0.00085403	19248.58345	13050.95214	1662.586241	1657.105201
0.000854685	19302.96288	13262.21831	1677.739342	1660.929771
0.000855341	19382.71062	13371.34271	1665.660164	1651.604676
0.000855996	19371.88586	13199.67831	1674.427614	1649.779313
0.000856652	19459.84513	13303.5136	1656.27758	1657.115639
0.000857307	19036.50984	13263.30563	1649.663398	1650.582647
0.000857963	19483.35591	13181.3723	1673.93825	1663.361738
0.000858618	19413.75065	13087.72706	1687.870218	1649.53625
0.000859273	19411.9171	13187.56112	1643.752199	1669.255632
0.000859929	19393.10708	13193.98141	1671.579695	1670.76336
0.000860584	19469.1666	13290.57012	1685.29607	1664.063428
0.00086124	19464.73453	13273.75443	1671.721934	1655.721934
0.000861895	19490.2355	13221.68265	1673.437725	1662.517692
0.000862551	19378.93197	13164.36772	1671.7896	1665.546888
0.000863206	19393.87389	13221.71737	1662.854785	1668.325335
0.000863862	19363.31175	13281.37344	1668.891506	1667.902278
0.000864517	19360.69847	13314.61401	1677.985019	1665.619477
0.000865173	19407.35531	13223.75791	1680.196002	1649.957589
0.000865828	19570.64349	13318.97813	1665.584044	1673.840432
0.000866484	19465.51542	13336.43627	1664.329679	1648.247314
0.000867139	19486.97773	13373.86108	1666.74124	1646.424928
0.000867795	19458.82569	13299.95116	1666.883338	1653.521736
0.00086845	19252.61328	13068.969	1677.455029	1686.201574
0.000869106	19487.13344	13151.29472	1684.013492	1646.946847
0.000869761	19537.02903	13259.20578	1696.460607	1644.362196
0.000870416	19513.78173	13296.36384	1685.104069	1649.130673
0.000871072	19315.79858	13282.8102	1691.637592	1647.040073
0.000871727	19323.08239	13372.29962	1693.034554	1638.87232
0.000872383	19447.54286	13422.67857	1664	1664.603945
0.000873038	19528.30188	13388.04329	1670.920489	1668.939696
0.000873694	19514.57982	13291.20459	1693.346245	1651.890804
0.000874349	19508.01421	13436.08511	1679.302724	1668.587322
0.000875005	19192.20997	13197.77299	1649.985136	1662.521707
0.00087566	19518.83332	13326.56512	1689.127202	1639.697024
0.000876316	19319.77641	13390.90036	1686.548808	1633.816888
0.000876971	19498.31109	13240.12839	1673.995357	1644.672925
0.000877627	19603.98911	13206.60674	1686.271369	1671.228839
0.000878282	19314.32315	13401.2609	1692.377528	1673.577961
0.000878938	19368.06241	13355.47049	1667.646692	1651.540796
0.000879593	19416.3275	13308.64675	1658.65949	1657.890188
0.000880248	19536.69967	13209.9355	1667.914996	1666.615809
0.000880904	19589.04283	13285.83137	1675.361988	1650.525184
0.000881559	19569.68853	13288.29671	1685.148536	1659.095062
0.000882215	19404.02158	13063.61444	1659.987881	1640.562999
0.00088287	19337.22611	13167.5336	1681.907432	1638.629511
0.000883526	19232.66047	13175.93593	1684.125121	1672.862731
0.000884181	19454.9723	13267.85493	1691.90007	1648.58925
0.000884837	19494.08339	13159.05297	1671.982326	1648.658356
0.000885492	19495.6668	13257.14789	1688.578019	1655.963276
0.000886148	19456.1176	13174.65604	1683.787914	1663.714515
0.000886803	19485.08848	13264.97845	1671.611495	1644.881059
0.000887459	19463.7661	13303.88209	1694.979748	1662.979748
0.000888114	19451.56691	13242.59273	1689.527554	1663.323792
0.00088877	19320.77636	13116.19639	1663.092994	1655.039767
0.000889425	19464.87928	12983.01747	1675.024509	1683.313037
0.000890081	19504.53728	13207.50173	1675.459385	1688.257189
0.000890736	19488.28671	13380.50095	1677.384717	1677.754201
0.000891391	19301.66513	13257.32174	1686.712017	1660.006668
0.000892047	19569.78859	13494.02215	1675.800106	1643.296262
0.000892702	19370.85043	13431.79816	1680	1632.039545
0.000893358	19642.87544	13446.98709	1685.656672	1639.960294
0.000894013	19532.96705	13217.7432	1690.152239	1661.451262
0.000894669	19644.39963	13180.20326	1690.223641	1667.159989
0.000895324	19618.74145	13267.98764	1683.64742	1639.277561
0.00089598	19559.63047	13239.78523	1680.726384	1632.568099
0.000896635	19431.28541	13321.491	1687.851765	1665.9965
0.000897291	19273.67357	13371.71653	1687.595926	1656.45506
0.000897946	19250.89712	13206.73287	1685.608082	1640.269243
0.000898602	19252.03788	13189.83564	1678.202086	1651.332091
0.000899257	19378.17434	13313.16941	1686.293424	1664
0.000899913	19642.57268	13347.53889	1691.916993	1660.355616
0.000900568	19511.6138	13163.78966	1680	1636.832852
0.000901223	19527.50842	13344.64436	1679.585215	1679.194355
0.000901879	19754.89769	13396.05235	1664.781381	1637.930428
0.000902534	19642.17814	13437.54985	1662.890997	1684.558386
0.00090319	19637.64004	13470.25935	1682.707048	1668.112491
0.000903845	19799.12566	13361.48063	1672.950171	1654.04287
0.000904501	19814.00798	13466.83804	1685.123278	1669.235289
0.000905156	19818.23026	13530.66895	1685.177081	1655.766314
0.000905812	19710.53239	13427.32007	1680.054255	1658.842177
0.000906467	19382.33407	13326.68748	1678.907965	1662.457425
0.000907123	19325.60011	13263.69168	1689.174432	1650.924731
0.000907778	19692.82573	13210.73135	1693.411404	1666.194065
0.000907779	19692.82573	13210.73135	1693.411404	1666.194065
0.000908428	19644.35259	13280.09093	1688.261702	1687.1705
0.000909076	19617.74014	13282.59676	1684.109379	1663.155956
0.000909725	19632.43689	13269.81407	1658.143586	1654.602864
0.000910373	19729.5262	13451.31498	1665.796403	1633.905316
0.000911022	19829.70387	13499.90332	1682.700291	1663.479681
0.000911671	19784.05151	13335.80224	1682.389844	1659.548488
0.000912319	19916.57209	13341.98091	1652.44215	1644.073152
0.000912968	19915.25215	13354.71418	1669.328582	1638.600707
0.000913616	19728.33738	13337.77458	1677.083422	1654.0169
0.000914265	19549.94336	13461.93876	1680	1655.908943
0.000914914	19613.45208	13348.35982	1679.427016	1650.874975
0.000915562	19622.76935	13360.83687	1682.743757	1651.176405
0.000916211	19834.47138	13484.13226	1688.560272	1646.10681
0.000916859	19633.0628	13483.07366	1673.669952	1662.054506
0.000917508	19653.93016	13244.48814	1666.46956	1650.869287
0.000918157	19464.32574	13536.31951	1665.288543	1679.210977
0.000918805	19745.97826	13509.38642	1661.008816	1644.135642
0.000919454	19609.16967	13557.83964	1663.387872	1674.210184
0.000920102	19697.73052	13511.56547	1699.315585	1658.876568
0.000920751	20048.93536	13386.87602	1673.707921	1660.319723
0.0009214	19758.30204	13624.09212	1675.238998	1675.363894
0.000922048	19736.04014	13412.88658	1668.125003	1648.516131
0.000922697	19759.21266	13354.6617	1683.933611	1653.608198
0.000923345	19480.02735	13418.65488	1673.566809	1645.804805
0.000923994	19579.02731	13341.56812	1682.571531	1651.869445
0.000924643	19686.79035	13280.35953	1677.572735	1640.978482
0.000925291	19802.25908	13316.20849	1679.305314	1655.071046
0.00092594	19643.18613	13393.65171	1679.752298	1672.904359
0.000926588	19606.64268	13376.09342	1678.413597	1652.378675
0.000927237	19899.30357	13442.92992	1672.282614	1663.425921
0.000927886	19904.48992	13301.77331	1667.263496	1663.012238
0.000928534	19913.39891	13487.06532	1681.153117	1668.982198
0.000929183	19581.33266	13327.74161	1684.003353	1649.754682
0.000929831	19715.45189	13526.51233	1672.659519	1661.896773
0.00093048	19781.03639	13520.52085	1671.332506	1685.050135
0.000931129	19875.87009	13494.94203	1655.958269	1665.3816
0.000931777	19850.90025	13447.93984	1660.841664	1674.135562
0.000932426	19875.83828	13566.73143	1704.890541	1671.632275
0.000933074	19623.67787	13235.04402	1690.077437	1650.959446
0.000933723	19809.54905	13315.53414	1668.394162	1661.855527
0.000934372	19945.0174	13468.47127	1678.47531	1668.234799
0.00093502	19820.00417	13496.76199	1654.680922	1667.839553
0.000935669	19734.51189	13399.48111	1657.718153	1652.85345
0.000936317	19876.33355	13543.77148	1673.40155	1652.258598
0.000936966	19570.0409	13465.61579	1651.94911	1666.004878
0.000937615	19795.10606	13407.64796	1673.354104	1648.627106
0.000938263	19476.89166	13426.91607	1687.774239	1675.402799
0.000938912	19666.73191	13464.20878	1677.998175	1654.635369
0.00093956	19731.58788	13412.3518	1652.753283	1675.037815
0.000940209	19525.65582	13313.61046	1664.053934	1661.32235
0.000940858	19455.33101	13268.5597	1667.023551	1645.504007
0.000941506	19690.11032	13383.62921	1665.129032	1633.980058
0.000942155	19779.55534	13404.38782	1662.680294	1645.840732
0.000942803	19717.42603	13304.4435	1684.265503	1655.890207
0.000943452	19670.49712	13341.40121	1667.584401	1649.801171
0.000944101	19589.09359	13290.65769	1686.287476	1659.895569
0.000944749	19667.52808	13422.39918	1682.736058	1661.887889
0.000945398	19433.38748	13415.11151	1670.301754	1656.985622
0.000946046	19805.7728	13442.42108	1682.248575	1662.167399
0.000946695	19822.76609	13245.29979	1682.30325	1649.288178
0.000947344	19478.9167	13266.23141	1691.03835	1650.068165
0.000947992	19644.50926	13459.41268	1670.315069	1662.430441
0.000948641	19930.07574	13432.90394	1672.668123	1664
0.00094929	19704.29656	13238.6351	1667.928846	1664.591913
0.000949938	19638.32899	13508.75888	1670.229616	1671.409872
0.000950587	19599.68563	13298.20616	1691.237375	1676.159268
0.000951235	19894.48225	13524.01106	1654.578971	1651.228932
0.000951884	19823.4913	13374.88614	1652.415322	1676.808358
0.000952533	19552.47806	13551.59187	1687.255723	1651.91076
0.000953181	19948.17663	13556.27936	1678.502729	1651.39942
0.00095383	19849.6477	13381.15969	1669.842399	1663.88965
0.000954478	19667.70962	13581.88587	1710.167649	1679.894896
0.000955127	19886.39595	13319.31521	1708.58439	1676.269208
0.000955776	19974.63796	13335.89447	1693.119775	1675.296796
0.000956424	19939.53372	13324.83773	1669.997846	1661.942102
0.000957073	19850.19473	13306.28694	1680	1642.237078
0.000957721	19718.62878	13537.19962	1679.236329	1651.731048
0.00095837	19969.08044	13620.67766	1673.314026	1688.4642
0.000959019	19818.57597	13365.09324	1674.288866	1680.463455
0.000959667	20048.75152	13400.88658	1669.130247	1680.333065
0.000960316	19558.28805	13624.80575	1682.08628	1644.760414
0.000960964	19873.7149	13471.65657	1680	1636.661389
0.000961613	20067.64644	13548.43257	1681.161327	1678.070883
0.000962262	19983.24857	13450.06384	1704.706208	1660.639837
0.00096291	20119.88703	13575.06567	1689.094341	1644.40003
0.000963559	19984.93285	13504.31118	1651.45859	1642.93061
0.000964207	19867.48347	13595.77406	1692.90844	1641.713094
0.000964856	19869.29177	13507.72024	1657.636096	1648.555073
0.000965505	20023.63769	13446.90729	1676.198634	1660.432957
0.000966153	19799.52491	13340.46882	1665.683119	1664.736133
0.000966802	19771.31904	13675.80443	1691.885969	1657.889593
0.00096745	19726.1524	13623.10026	1681.191473	1645.764009
0.000968099	19548.94487	13652.41214	1663.796055	1646.817551
0.000968748	20174.22723	13344.38124	1650.429276	1651.102119
0.000969396	19791.67405	13472.20599	1678.629094	1659.527431
0.000970045	19880.21597	13760.34503	1695.230888	1659.060008
0.000970693	20210.42589	13492.53174	1679.030266	1639.186231
0.000971342	20072.3709	13630.42238	1657.989924	1678.905308
0.000971991	19806.42255	13509.48237	1671.508173	1656.171858
0.000972639	19687.13308	13317.19987	1664.126299	1657.759636
0.000973288	19677.61609	13438.42338	1670.397792	1658.003052
0.000973936	20084.44513	13544.24345	1677.003804	1663.576316
0.000974585	19550.86966	13436.93061	1692.160092	1649.950459
0.000975234	19753.69455	13363.64011	1695.05685	1648.915363
0.000975882	19510.7945	13533.41937	1680.14091	1663.628616
0.000976531	20092.92013	13273.02552	1651.495492	1653.182573
0.000977179	19718.36651	13406.16869	1691.725791	1664.438467
0.000977828	19980.70924	13697.08336	1674.811539	1679.709641
0.000978477	19786.34763	13472.78186	1686.827761	1672.593465
0.000979125	19756.87319	13426.90386	1688.87594	1640.239304
0.000979774	19824.56855	13656.74581	1680.193485	1676.28401
0.000980422	19720.65128	13413.78936	1695.954188	1670.485167
0.000981071	20105.45496	13647.861	1692.557792	1664.140492
0.00098172	20218.20695	13707.41561	1665.708473	1681.612611
0.000982368	19809.19594	13530.48024	1648.318205	1647.684174
0.000983017	19680.28643	13710.58339	1648.003219	1649.150283
0.000983665	19954.89793	13621.62105	1679.926469	1632.042789
0.000984314	19684.52447	13573.38043	1684.071638	1671.631302
0.000984963	19869.91272	13459.10782	1669.673786	1674.400281
0.000985611	19881.56267	13466.16198	1671.029691	1657.1222
0.00098626	19749.91541	13543.71794	1648.291335	1678.722313
0.000986908	19871.16017	13416.5289	1681.607192	1654.346299
0.000987557	19677.17234	13711.23218	1688.933212	1663.809117
0.000988206	19738.90477	13516.80622	1689.74547	1651.338989
0.000988854	19988.77608	13443.67489	1677.097354	1688.650251
0.000989503	19794.0595	13658.95758	1695.4604	1679.917112
0.000990151	19811.90675	13217.46055	1680.420517	1663.104882
0.0009908	19870.40406	13458.80722	1677.294822	1658.509766
0.000991449	20049.15637	13455.2863	1698.506488	1659.613298
0.000992097	19853.47867	13615.24441	1686.028691	1663.808377
0.000992746	19632.2735	13346.06673	1673.322819	1657.064751
0.000993394	19895.07778	13456.04366	1678.393694	1671.999613
0.000994043	19952.69976	13578.85908	1683.917432	1658.782927
0.000994692	19902.03817	13545.32648	1680.31025	1648.499697
0.00099534	19774.81619	13383.22782	1677.204181	1650.795819
0.000995989	19720.6926	13515.12314	1679.930132	1679.927793
0.000996637	19606.00714	13443.97802	1695.196226	1649.617883
0.000997286	19661.53596	13738.63144	1682.244	1649.479262
0.000997935	19852.85003	13587.63148	1670.616018	1650.948682
0.000998583	19999.76256	13463.85901	1657.7556	1648.253874
0.000999232	19694.62776	13198.2964	1678.789323	1678.084462
0.00099988	19701.8215	13296.23034	1641.88734	1658.097236
0.001000529	19880.47568	13365.52723	1674.375397	1678.394791
0.001001178	19698.60974	13346.14122	1675.100538	1669.356573
0.001001826	19866.1429	13406.16385	1709.254441	1661.456297
0.001002475	19869.24084	13337.96782	1697.149645	1658.313107
0.001003123	19801.54223	13424.56013	1681.18802	1635.383314
0.001003772	19904.83788	13264.45326	1694.613434	1646.640026
0.001004421	19772.29719	13294.68392	1681.134903	1661.092342
0.001005069	19698.05524	13484.20766	1686.120389	1675.584546
0.001005718	19769.93463	13590.53725	1684.386629	1679.615845
0.001006366	19727.91324	13436.69172	1674.992594	1654.321339
0.001007015	20041.46156	13485.58213	1672.479429	1670.394521
0.001007664	20137.41859	13498.91498	1695.524627	1672.809733
0.001008312	19805.17775	13269.47227	1686.977512	1669.43653
0.001008961	19757.42223	13423.35458	1669.604563	1700.790873
0.00100961	19731.73425	13487.77419	1659.563259	1660.814403
0.001010258	19828.95688	13491.48891	1692.551806	1665.786833
0.001010907	19783.50117	13520.93603	1695.965268	1678.653841
0.001011555	19579.42004	13502.12053	1680.070844	1665.877359
0.001012204	19833.24594	13435.58999	1696.844179	1664
0.001012853	19643.40441	13365.03575	1673.842147	1639.749579
0.001013501	19849.10311	13537.73159	1678.600105	1666.610733
0.00101415	19941.37342	13403.72884	1693.600648	1650.165315
0.001014798	19807.79879	13386.03287	1682.149695	1662.392151
0.001015447	19818.67811	13472.59206	1684.732685	1649.917147
0.001016096	19753.84927	13534.31269	1680.47758	1662.044478
0.001016744	19666.83225	13386.75271	1675.73143	1697.481167
0.001017393	19738.81044	13652.39348	1666.631848	1684.418038
0.001018041	20017.44444	13493.13018	1704.480297	1678.998558
0.00101869	19996.97215	13763.6295	1735.581979	1662.16874
0.001019339	20405.17313	13516.78235	1718.349463	1663.076736
0.001019987	19973.53806	13651.12578	1713.769759	1654.424136
0.001020636	19720.98503	13673.63661	1686.804833	1665.454868
0.001021284	19933.66218	13603.72611	1666.305561	1657.043642
0.001021933	19973.39839	13440.65895	1658.278266	1649.339877
0.001022582	19982.62109	13599.08776	1690.559239	1661.660726
0.00102323	20018.43754	13399.48427	1668.755298	1647.190092
0.001023879	19985.20819	13518.81217	1691.167952	1663.171566
0.001024527	20069.79477	13498.89486	1696.681575	1652.622622
0.001025176	20188.07014	13687.77864	1682.182261	1661.507226
0.001025825	19674.11552	13611.15632	1681.796213	1654.123575
0.001026473	19736.38187	13522.94046	1687.960063	1666.94466
0.001027122	19537.27499	13573.70672	1680.954293	1659.227
0.00102777	19735.48811	13666.65366	1695.787392	1642.270305
0.001028419	19894.40614	13561.50509	1689.348012	1666.642151
0.001029068	20003.05527	13458.98916	1708.16749	1678.890516
0.001029716	19852.37612	13610.76119	1663.223793	1666.7614
0.001030365	19753.7741	13619.22399	1664.780512	1674.246437
0.001031013	19680.46127	13601.51933	1677.536284	1668.200148
0.001031662	19861.2333	13631.0974	1705.720823	1663.589196
0.001032311	19938.53032	13703.36051	1673.421835	1651.290351
0.001032959	19892.33483	13429.79557	1668.170737	1670.770816
0.001033608	19980.03288	13521.69749	1698.308666	1662.520523
0.001034256	19891.3218	13556.04518	1666.862222	1663.244508
0.001034905	19833.13769	13530.93626	1672.318184	1661.118227
0.001035554	19717.18653	13413.22711	1672.039096	1651.174767
0.001036202	19569.71172	13513.07869	1683.856875	1655.74866
0.001036851	19936.56523	13558.59741	1668.155712	1671.930392
0.001037499	19823.34895	13534.90487	1699.605643	1669.262545
0.001038148	19793.4771	13339.00046	1694.212123	1675.58605
0.001038797	20264.70539	13249.31459	1695.70447	1642.176756
0.001039445	19924.85201	13354.99161	1682.138614	1670.402543
0.001040094	19757.50161	13533.20507	1679.480816	1699.423682
0.001040742	19787.50461	13532.74539	1667.413777	1671.725522
0.001041391	19800.9812	13385.48462	1668.234791	1651.452153
0.00104204	20014.86715	13555.65579	1670.869283	1656.906862
0.001042688	19974.71208	13541.00988	1666.367156	1656.039891
0.001043337	19969.40328	13663.05553	1679.240361	1654.998136
0.001043985	19977.2572	13594.67124	1663.534429	1656.380689
0.001044634	20069.42104	13670.92568	1658.439594	1679.013233
0.001045283	20321.55493	13566.1526	1683.438058	1670.13331
0.001045931	20069.87566	13607.52552	1683.33352	1651.479651
0.00104658	19980.29497	13472.66714	1667.759154	1662.551301
0.001047228	20045.63572	13554.65446	1696.604015	1673.444969
0.001047877	20003.95997	13376.91385	1706.924403	1674.924403
0.001048526	19947.09554	13527.64333	1666.366292	1670.743455
0.001049174	19855.58254	13769.03125	1675.35572	1667.181028
0.001049823	19697.32412	13624.49757	1667.702939	1646.813309
0.001050471	19734.25089	13611.86367	1673.050358	1659.490789
0.00105112	19954.61867	13474.62848	1652.584422	1655.438986
0.001051769	19855.06604	13459.82967	1670.156913	1648.785126
0.001052417	20027.95225	13623.41294	1668.10453	1658.691063
0.001053066	19860.78077	13599.36467	1675.968675	1699.085978
0.001053714	19665.96024	13456.79753	1669.155478	1674.191018
0.001054363	19997.3438	13581.88995	1662.68242	1661.211725
0.001055012	20015.59767	13768.78314	1668.359666	1659.742305
0.00105566	19851.938	13585.76309	1665.220654	1651.622655
0.001056309	19895.59391	13445.43812	1665.171572	1672.844797
0.001056957	19885.8581	13576.96918	1680.592288	1680
0.001057606	19978.16572	13601.85221	1662.687684	1665.318311
0.001058255	20060.08054	13593.81095	1665.976953	1658.822061
0.001058903	19928.986	13658.3637	1661.650241	1663.179267
0.001059552	20138.47016	13711.14942	1670.094105	1672.340345
0.0010602	20095.86562	13631.90298	1657.126337	1668.561305
0.001060849	19835.91762	13632.48366	1690.418518	1651.547455
0.001061498	19828.19035	13743.60311	1675.356205	1649.239141
0.001062146	19937.6631	13626.71231	1655.808199	1663.741165
0.001062795	20117.06791	13562.12075	1665.17221	1658.609274
0.001063443	20010.47023	13518.54076	1671.360163	1678.745567
0.001064092	19918.12449	13652.90416	1677.850989	1658.577669
0.001064741	20071.15531	13854.3421	1650.479677	1661.755972
0.001065389	20105.10369	13815.91404	1674.857341	1648.918692
0.001066038	19854.72901	13524.60721	1676.802005	1665.049742
0.001066686	19791.0677	13599.37892	1655.534251	1666.763156
0.001067335	20017.36242	13565.98214	1659.542902	1653.097303
0.001067984	20041.88288	13477.63931	1678.783717	1650.258144
0.001068632	20207.23574	13557.97274	1677.713131	1663.037666
0.001069281	19985.3789	13512.44856	1687.973503	1657.687232
0.001069929	19992.69767	13672.01225	1678.390471	1643.195027
0.001070578	20092.46767	13670.92495	1665.79124	1656.077305
0.001071227	20076.9526	13626.17802	1669.369707	1648.495449
0.001071875	20132.02311	13473.68776	1672.43371	1660.232645
0.001072524	20100.57329	13623.39651	1690.615908	1655.896272
0.001073173	19941.04992	13596.11455	1685.332534	1658.667466
0.001073821	20031.99819	13742.14468	1691.379177	1664.750087
0.00107447	20021.0745	13418.34755	1685.068971	1653.634544
0.001075118	20277.47205	13568.98941	1688.742607	1638.063835
0.001075767	20268.95977	13757.59552	1676.002529	1653.027931
0.001076416	19983.68024	13640.29638	1673.006149	1681.842172
0.001077064	19975.71769	13582.54895	1685.950484	1677.613525
0.001077713	20202.93892	13681.82788	1674.983466	1664.437708
0.001078361	20262.59739	13836.27735	1658.070682	1658.070682
0.00107901	20072.04931	13669.1627	1680.873246	1667.08439
0.001079659	20070.66543	13568.98475	1670.167723	1658.037682
0.001080307	20128.5163	13565.04467	1661.555993	1659.804489
0.001080956	19993.39766	13571.96707	1654.758517	1673.324702
0.001081604	20066.45827	13768.89073	1658.352257	1659.846489
0.001082253	19886.84858	13891.3329	1655.119196	1658.130214
0.001082902	19877.48466	13700.01649	1675.203799	1682.012178
0.00108355	19957.08872	13660.8691	1682.295213	1660.927407
0.001084199	19993.63215	13536.78426	1683.994532	1651.633466
0.001084847	19856.56632	13577.35909	1688.036806	1650.881956
0.001085496	19963.50165	13652.90678	1689.96034	1664.728233
0.001086145	20010.56353	13612.43848	1679.564752	1668.113668
0.001086793	20026.15435	13581.36822	1657.879107	1673.861588
0.001087442	20030.32355	13575.47763	1651.665726	1660.353574
0.00108809	20102.08542	13593.31554	1686.29118	1640.667041
0.001088739	20069.12601	13645.83493	1701.992622	1652.014757
0.001089388	19923.77062	13680.33716	1694.703371	1654.291913
0.001090036	19936.92456	13700.05932	1689.262553	1652.359115
0.001090685	19950.15302	13630.84843	1680.985341	1674.358892
0.001091333	19990.66747	13576.45897	1667.786059	1674.772438
0.001091982	20122.77247	13575.70821	1668.786053	1678.328822
0.001092631	20000.85583	13528.23409	1673.48409	1664.810878
0.001093279	19921.05333	13576.32358	1670.94465	1645.010637
0.001093928	20060.20662	13748.74709	1670.635447	1648.643632
0.001094576	20144.83012	13678.68936	1695.456138	1643.183335
0.001095225	19912.53656	13531.2136	1692.371594	1642.903923
0.001095874	20074.07515	13705.11636	1671.36926	1657.324336
0.001096522	20185.22563	13626.5687	1679.901496	1653.378826
0.001097171	20151.86912	13560.21298	1681.391328	1648.58793
0.001097819	19980.88352	13390.30782	1683.645551	1659.432963
0.001098468	20055.66558	13520.71756	1692.813801	1664
0.001099117	20130.26253	13685.62002	1696.954164	1659.535537
0.001099765	20067.8288	13674.39324	1689.647685	1659.38517
0.001100414	20115.34565	13790.2143	1683.528486	1666.821436
0.001101062	20015.98246	13837.1796	1693.020635	1675.9967
0.001101711	19992.61405	13654.26967	1671.245032	1671.02104
0.00110236	20237.74148	13547.95028	1666.565171	1672.410183
0.001103008	20072.57958	13702.78862	1687.90739	1679.446494
0.001103657	19990.5874	13697.25471	1671.039747	1661.173254
0.001104305	20098.6578	13590.3936	1675.834382	1654.655687
0.001104954	20210.13595	13614.07958	1682.039665	1658.711834
0.001105603	20118.28796	13656.4434	1677.312858	1657.987159
0.001106251	19922.75201	13724.12045	1676.571668	1656.341923
0.0011069	19973.69922	13649.79636	1681.6592	1669.837538
0.001107548	20238.50839	13583.44254	1670.372318	1671.366416
0.001108197	20244.7528	13668.85596	1667.956653	1670.849406
0.001108846	20151.84278	13662.43939	1671.56709	1680.123923
0.001109494	20104.94423	13633.67902	1672.498305	1679.979847
0.001110143	20124.23391	13513.72015	1679.525055	1679.455536
0.001110791	20204.55416	13617.09683	1696.738322	1671.558292
0.00111144	20095.20594	13574.42943	1699.49938	1668.303859
0.001112089	20192.12918	13571.16951	1681.702302	1661.31383
0.001112737	20149.48327	13541.19885	1664.845828	1667.103089
0.001113386	20074.813	13562.60506	1673.299306	1676.117777
0.001114034	20136.7884	13664.94032	1673.663461	1679.118209
0.001114683	20034.26768	13624.74705	1661.661988	1670.465866
0.001115332	19965.80129	13723.82757	1664.066771	1667.577184
0.00111598	20217.8501	13773.36361	1664.794772	1685.695943
0.001116629	20044.25677	13504.35804	1680.118103	1671.639992
0.001117277	19934.94985	13341.10476	1678.571592	1664.772161
0.001117926	20266.12244	13511.77961	1670.620418	1678.600837
0.001118575	20279.2358	13744.79756	1669.883332	1673.613634
0.001119223	20164.13873	13818.97965	1666.844693	1669.130577
0.001119872	20090.11869	13681.61728	1674.75664	1671.199755
0.00112052	20055.42167	13703.36616	1672.156323	1672.669176
0.001121169	20083.8161	13794.13228	1674.603173	1677.00618
0.001121818	20043.84385	13719.24459	1672.516351	1674.348832
0.001122466	20145.08047	13745.62586	1672.759638	1657.755816
0.001123115	20164.31299	13769.54897	1688.987887	1649.400934
0.001123763	20121.68761	13746.33008	1672.342736	1648.032558
0.001124412	20134.44587	13723.3629	1657.073204	1642.626534
0.001125061	20125.34967	13571.64163	1672.344273	1661.135304
0.001125709	20020.87598	13630.19174	1682.972181	1683.772521
0.001126358	19962.42798	13609.14018	1676.624107	1666.938452
0.001127006	20011.65709	13592.45329	1680.08239	1659.008172
0.001127655	20120.51414	13603.48186	1670.112214	1672.948571
0.001128304	20124.56994	13566.9135	1677.375706	1669.697777
0.001128952	20043.34484	13551.87845	1699.911601	1668.228356
0.001129601	20004.79423	13719.12302	1681.110877	1671.560294
0.001130249	20098.35395	13707.04054	1671.992397	1672.007603
0.001130898	20241.21836	13567.76605	1672.894188	1671.072173
0.001131547	20189.73042	13548.01715	1680.400948	1678.350674
0.001132195	20180.21892	13591.66592	1695.678507	1679.678507
0.001132844	19993.54284	13643.35235	1702.634763	1675.404618
0.001133493	20029.15266	13589.55108	1702.740143	1664
0.001134141	20243.72838	13614.1685	1691.843758	1666.903961
0.00113479	20056.83724	13700.63688	1685.291888	1674.114693
0.001135438	19968.95642	13721.77182	1674.805351	1665.066929
0.001136087	19929.46544	13595.9898	1679.464003	1664.579985
0.001136736	19812.49993	13539.47444	1687.261383	1670.497988
0.001137384	19864.21793	13864.10453	1695.357422	1663.357422
0.001138033	19944.70686	13866.13867	1695.656468	1663.853356
0.001138681	19779.58862	13673.35081	1688.165021	1662.956598
0.00113933	19358.75823	13462.47786	1677.229184	1673.35018
0.001139979	18989.84614	13211.80708	1669.764237	1664.856396
0.001140627	18958.35394	13081.8937	1678.382163	1648.522903
0.001141276	19540.38981	13169.40025	1685.375374	1655.947334
0.001141924	20045.5639	13385.90684	1681.052135	1657.661294
0.001142573	20166.14637	13518.89515	1686.27051	1669.615587
0.001143222	20140.9761	13547.82239	1683.342113	1676.74231
0.00114387	19977.36887	13599.25358	1699.592265	1671.009474
0.001144519	19985.25226	13663.53007	1693.436764	1675.090639
0.001145167	20022.98407	13642.5954	1670.30689	1670.001603
0.001145816	19993.91271	13684.61808	1687.559172	1671.251106
0.001146465	20045.14067	13626.7694	1689.668924	1659.03248
0.001147113	20012.74919	13784.67176	1684.359496	1663.567617
0.001147762	20146.42082	13849.29913	1692.110964	1676.241479
0.00114841	20034.88746	13698.01305	1692.948644	1671.741024
0.001149059	20045.12534	13537.31166	1685.120745	1680.104335
0.001149708	20003.5282	13635.88806	1689.727519	1685.352438
0.001150356	19968.81487	13716.00454	1698.962062	1685.274433
0.001151005	20065.90339	13601.05274	1696	1674.796924
0.001151653	20203.47938	13650.07628	1683.951851	1670.52202
0.001152302	20126.03498	13689.99756	1681.204263	1673.845405
0.001152951	20078.0523	13495.95711	1696.866858	1674.85273
0.001153599	20124.17212	13501.06615	1682.276558	1693.746207
0.001154248	20097.60378	13694.26704	1680.279901	1695.179805
0.001154896	20103.73598	13710.17951	1680.07039	1666.56113
0.001155545	20014.55023	13632.68833	1682.224065	1653.114499
0.001156194	20095.19379	13758.05375	1670.074576	1661.853613
0.001156842	20137.02831	13726.22691	1679.349174	1673.609124
0.001157491	20165.80211	13749.7822	1704.015878	1658.520974
0.001158139	20247.38136	13848.95992	1690.359677	1671.62362
0.001158788	20183.37828	13856.07876	1679.77767	1668.383425
0.001159437	20060.07761	13847.57061	1680.290144	1660.215681
0.001160085	20066.10416	13678.93756	1681.508262	1673.679232
0.001160734	20098.77739	13529.91885	1684.192875	1657.327821
0.001161382	20276.76754	13593.46999	1688.972049	1669.680633
0.001162031	20218.32067	13665.81795	1677.69338	1685.142793
0.00116268	20062.68527	13608.75169	1677.672481	1664.604179
0.001163328	20221.54411	13658.1571	1681.015742	1665.100628
0.001163977	20166.26956	13825.89008	1675.789432	1661.439394
0.001164625	20124.75507	13712.90542	1687.940827	1671.546415
0.001165274	20288.28262	13713.55103	1694.359897	1683.95226
0.001165923	20391.6867	13808.53992	1701.487752	1679.975585
0.001166571	20288.58487	13760.60508	1685.141446	1664.458286
0.00116722	20029.76772	13695.56613	1686.580834	1693.532541
0.001167868	20293.62069	13600.96527	1681.884775	1694.635429
0.001168517	20185.58512	13616.35378	1701.947358	1689.125182
0.001169166	20291.2857	13675.73927	1672.868571	1670.279816
0.001169814	20292.16694	13749.65814	1658.236413	1664.213538
0.001170463	20249.76378	13730.07856	1667.012577	1663.502588
0.001171111	20133.07886	13603.03363	1683.593355	1661.025389
0.00117176	20176.79956	13717.18806	1693.946376	1679.019032
0.001172409	20404.89491	13654.94823	1670.573246	1674.492186
0.001173057	20081.4859	13654.27572	1684.882425	1664.216243
0.001173706	20076.42891	13825.25175	1698.053348	1672.962259
0.001174354	20255.02805	13900.89179	1700.195546	1688.499448
0.001175003	20425.51929	13799.38097	1685.65268	1666.379611
0.001175652	20324.15668	13687.95219	1684.472645	1670.331411
0.0011763	20426.52065	13702.23332	1684.565819	1656.412382
0.001176949	20185.684	13677.10299	1691.184628	1663.155971
0.001177597	20210.93663	13730.78019	1681.063228	1680
0.001178246	20334.65384	13678.13388	1686.871707	1673.631274
0.001178895	20098.97204	13759.78113	1658.739626	1650.603812
0.001179543	20024.13087	13621.45257	1676.041548	1647.756988
0.001180192	19903.70043	13757.72977	1679.894926	1684.086366
0.00118084	20107.58497	13647.15522	1676.672158	1689.15069
0.001181489	20014.33417	13705.78535	1668.258818	1689.824578
0.001182138	20114.95863	13599.29211	1686.19132	1696.19932
0.001182786	19949.11921	13784.13866	1695.166021	1669.6807
0.001183435	19964.92022	13868.47261	1680	1678.915588
0.001184083	19971.59536	13680.05731	1684.450367	1660.432663
0.001184732	20146.38755	13548.80841	1696.216688	1668.369128
0.001185381	20230.86426	13645.72083	1688.719039	1672.770622
0.001186029	20335.96016	13583.99509	1690.564084	1696.717677
0.001186678	19988.5668	13736.77208	1710.374812	1686.811826
0.001187326	20176.82418	13639.86332	1752.138889	1715.869678
0.001187975	20095.87086	12849.9355	1744.804606	1712.989855
0.001188624	20014.24183	12432.61188	1782.948046	1686.254604
0.001189272	19410.33617	12505.96744	1728.17729	1689.408532
0.001189921	18385.19052	12943.61381	1687.728694	1656.813918
0.001190569	18024.01575	13283.25743	1685.140368	1680
0.001191218	18554.93881	13488.57807	1699.636115	1674.282761
0.001191867	19380.29722	13552.80391	1678.871367	1664.629007
0.001192515	19794.53562	13720.878	1701.514337	1703.831579
0.001193164	20047.44473	13811.18228	1673.478404	1704.051519
0.001193812	20006.22486	13640.17011	1656.061914	1667.68093
0.001194461	19848.69855	13750.39072	1676.548643	1672.731038
0.00119511	20120.57662	13894.02577	1668.748852	1651.809574
0.001195758	20378.02172	13750.49361	1677.251694	1669.204012
0.001196407	20172.30546	13807.56624	1671.468418	1674.439777
0.001197056	20269.61602	13830.45716	1678.272862	1672.480568
0.001197704	19979.6859	13768.10788	1681.746594	1683.617487
0.001198353	20152.86939	13851.99469	1686.185373	1665.261769
0.001199001	20291.22803	13775.79949	1676.649288	1670.725143
0.00119965	20385.68522	13690.25297	1671.383577	1656.054146
0.001200299	20247.68909	13722.58971	1659.010589	1668.674521
0.001200947	20244.862	13788.4076	1691.769766	1664.686574
0.001201596	20133.20639	13667.50491	1677.277562	1664.133031
0.001202244	20188.79732	13492.29504	1671.18974	1672.317852
0.001202893	20365.01317	13643.24734	1689.721969	1687.665368
0.001203542	20078.29103	13726.77032	1677.321138	1676.168023
0.00120419	20224.72403	13768.3473	1684.685415	1658.909849
0.001204839	20498.36412	13659.19122	1689.689748	1665.493712
0.001205487	20246.40538	13701.01344	1696	1672.462599
0.001206136	20487.74294	13727.94212	1696.939467	1680
0.001206785	20469.58888	13503.83979	1696.462778	1684.17854
0.001207433	20297.91645	13501.25326	1682.310395	1700.211886
0.001208082	20145.55212	13631.50154	1692.355519	1667.483515
0.00120873	19976.60964	13354.7394	1677.437375	1676.926997
0.001209379	20071.54565	13416.94723	1671.197173	1659.105417
0.001210028	20431.90861	13601.88192	1702.019531	1640.589844
0.001210031	20431.90861	13601.88192	1702.019531	1640.589844
0.001210686	20203.34497	13761.63243	1716.838026	1670.957769
0.001211342	20260.29821	13699.57485	1694.686418	1664
0.001211998	20359.0728	13731.70288	1682.348664	1665.307148
0.001212654	20192.54326	13811.69757	1706.048742	1685.183223
0.00121331	20090.3626	13954.40491	1705.465404	1670.308593
0.001213965	20286.21947	13827.25317	1664.389962	1709.380566
0.001214621	20277.65639	13679.15602	1679.542072	1674.147545
0.001215277	20246.14249	13645.71938	1672.500151	1664.031597
0.001215933	20341.98785	13827.09825	1681.925927	1676.27274
0.001216589	20233.88621	13564.8733	1653.910795	1652.610059
0.001217245	20108.75278	13585.30362	1676.937479	1676.082787
0.0012179	20273.74552	13871.52272	1680	1666.836522
0.001218556	20406.81106	13803.63809	1679.105108	1664
0.001219212	20329.8524	13707.56024	1694.90245	1685.884568
0.001219868	20094.52376	13791.69796	1698.098291	1670.254614
0.001220524	20259.12742	13871.99829	1704.937763	1661.340188
0.001221179	20198.33245	13902.29675	1679.321087	1676.068816
0.001221835	20271.39383	13901.97626	1672.698257	1671.523687
0.001222491	20158.63414	13830.04193	1679.709076	1674.009492
0.001223147	20176.47469	13930.58369	1679.105917	1670.441078
0.001223803	20197.59799	13769.76659	1681.482844	1656.85145
0.001224459	20105.93173	13763.9927	1671.327322	1660.335207
0.001225114	20396.3254	13769.28734	1674.196516	1660.496421
0.00122577	20494.29504	13864.92026	1701.444655	1657.364185
0.001226426	20205.33218	13850.57963	1691.163967	1663.605696
0.001227082	20251.07109	13787.56655	1693.711011	1657.434111
0.001227738	20491.15314	13829.53701	1705.595064	1647.069445
0.001228393	20449.34706	13770.53516	1686.958988	1675.908732
0.001229049	20185.23251	13762.05352	1679.992778	1690.488242
0.001229705	20474.45026	13861.10646	1682.296757	1673.729294
0.001230361	20216.73404	13825.82698	1674.027209	1679.020033
0.001231017	20157.03063	13869.27878	1691.847912	1686.992895
0.001231673	20038.92289	13882.39705	1677.875296	1672.0859
0.001232328	20305.19302	13936.33374	1664.384307	1683.020772
0.001232984	20378.6322	13958.27532	1703.526644	1694.403177
0.00123364	20336.48976	13921.39119	1694.823717	1688.966578
0.001234296	20192.76804	13764.28081	1683.419502	1649.217711
0.001234952	20233.26946	13843.39736	1680.104269	1650.391746
0.001235607	20163.3088	13791.42857	1685.365738	1658.634262
0.001236263	19961.60882	13802.48886	1680.899795	1664.352263
0.001236919	19829.22837	13705.1917	1710.677914	1678.885596
0.001237575	19961.17973	13744.16941	1683.991412	1679.924061
0.001238231	20104.26434	13790.8092	1688.007192	1649.608353
0.001238887	20158.62623	13623.10328	1692.578308	1680.643866
0.001239542	20067.91162	13645.27993	1668.315038	1678.068678
0.001240198	20102.84349	13696.12418	1664.770801	1668.558922
0.001240854	20148.91581	13682.66084	1655.384891	1654.638254
0.00124151	20321.50004	13764.0718	1662.080206	1684.286373
0.001242166	20179.25228	13707.29842	1664.752792	1669.509602
0.001242821	20079.69117	13808.26087	1682.06652	1670.024683
0.001243477	20281.34355	13738.84367	1692.576117	1658.354475
0.001244133	20104.04924	13665.22792	1683.363647	1660.287931
0.001244789	20226.04428	13741.47012	1667.412141	1662.077113
0.001245445	20279.3993	13669.14212	1684.479118	1667.604681
0.0012461	20295.12773	13573.59606	1696.697111	1673.976498
0.001246756	20188.83505	13833.1851	1714.294305	1670.66158
0.001247412	20200.02218	13816.04461	1688.003735	1672.884727
0.001248068	20429.70673	13671.81368	1667.800612	1660.608194
0.001248724	20613.14186	13700.89537	1665.14314	1665.120367
0.00124938	20472.50361	13741.37592	1673.280896	1680
0.001250035	20284.7291	13723.22412	1678.515902	1672.914428
0.001250691	20107.66464	13776.11155	1669.909605	1658.311821
0.001251347	20299.70253	13671.90647	1691.792183	1650.651193
0.001252003	20475.3298	13753.80439	1687.399871	1661.134087
0.001252659	20327.98527	13813.97399	1692.130536	1659.816574
0.001253314	20161.70247	13830.05118	1705.67923	1649.940511
0.00125397	20199.10961	13973.35919	1690.519189	1662.478278
0.001254626	20227.34642	13830.01369	1699.187624	1683.826204
0.001255282	20518.48984	13584.22279	1678.806586	1661.016682
0.001255938	20332.19846	13658.61357	1669.41175	1656.189921
0.001256594	20288.77148	13806.47739	1690.580941	1670.710872
0.001257249	20292.74095	13658.6181	1707.3533	1673.139092
0.001257905	20087.08827	13831.16005	1697.559059	1681.020982
0.001258561	20262.88022	13872.58514	1705.060054	1680.78973
0.001259217	20186.74272	13712.26736	1686.216855	1686.216855
0.001259873	20225.63242	13943.26111	1694.785574	1695.018911
0.001260528	20352.07072	13668.14022	1642.743085	1658.566653
0.001261184	20204.01635	13943.45227	1679.138431	1687.436362
0.00126184	20614.18455	13813.04575	1665.024679	1641.134481
0.001262496	20316.30395	13902.01321	1679.768193	1662.083004
0.001263152	20416.29372	13772.40393	1685.709587	1646.583583
0.001263808	20236.90895	13890.59683	1681.526933	1662.301092
0.001264463	19959.46457	13690.36974	1680	1666.835947
0.001265119	20058.67213	13713.92491	1677.278238	1687.424358
0.001265775	20311.1298	13687.96863	1678.12821	1694.137339
0.001266431	20119.16821	13982.34527	1679.846766	1690.924458
0.001267087	20138.30065	13930.57106	1679.671243	1693.727439
0.001267742	20227.29408	13924.65954	1690.920196	1659.615356
0.001268398	20177.58723	13698.03489	1675.060748	1655.48773
0.001269054	20173.33049	13683.26295	1673.298704	1668.898152
0.00126971	20161.71739	13678.86235	1671.102187	1690.249779
0.001270366	20363.90392	13773.24185	1681.119055	1683.460825
0.001271022	20325.96847	13794.17494	1692.104374	1670.874051
0.001271677	20188.40357	13699.34718	1696.55168	1688.619605
0.001272333	20275.69718	13656.87332	1693.230761	1688.534645
0.001272989	20180.80413	13644.78742	1699.819528	1669.577705
0.001273645	20254.10383	13741.49305	1699.718174	1664
0.001274301	20246.42186	13746.76691	1682.295588	1676.135996
0.001274956	20212.05955	13691.77851	1698.033439	1671.063213
0.001275612	20316.08271	13742.4438	1690.910631	1669.217302
0.001276268	20390.45405	13678.29794	1712.415578	1694.810683
0.001276924	20229.9435	13677.59535	1703.328736	1684.578401
0.00127758	20210.70894	13706.76821	1696.306299	1643.376839
0.001278236	20282.53948	13536.00654	1683.46426	1650.04167
0.001278891	20183.30308	13658.07461	1683.260514	1653.824834
0.001279547	20391.96683	13706.61274	1694.592829	1672.012522
0.001280203	20333.21145	13846.05927	1689.362263	1670.308254
0.001280204	20333.21145	13846.05927	1689.362263	1670.308254
0.001280856	20143.37716	13738.88031	1671.263136	1679.046224
0.001281509	20552.78564	13754.47451	1680.485243	1691.603667
0.001282162	20447.38275	13835.41173	1682.372966	1693.078586
0.001282815	20452.21817	13815.28166	1669.106771	1679.778989
0.001283467	20472.98306	13759.32596	1681.61148	1664.36428
0.00128412	20113.26182	13689.16787	1679.38722	1680.677083
0.001284773	20170.92015	13764.88416	1673.344632	1665.015994
0.001285426	20295.22559	13627.21339	1673.532028	1696.092882
0.001286078	20338.74594	13735.34745	1703.234058	1685.684069
0.001286731	20410.32536	14104.35962	1695.80816	1633.390261
0.001287384	20286.91709	13723.04544	1685.844835	1638.406602
0.001288037	20336.66018	13755.67457	1702.642988	1670.388309
0.001288689	20330.91107	13747.71994	1691.503557	1672.12466
0.001289342	20256.01908	13930.12936	1675.930122	1679.909722
0.001289995	20528.88969	13984.57134	1678.570532	1664.662109
0.001290648	20593.34746	13775.60905	1671.388989	1677.348958
0.0012913	20519.28415	13864.32922	1675.546151	1693.758535
0.001291953	20104.25443	13838.81024	1702.578421	1698.538471
0.001292606	20201.65853	13764.86159	1678.490647	1691.317592
0.001293259	20293.63078	13764.97297	1671.847095	1659.626112
[truncated: 5,111 more rows]
