# Supplementary material for: Ecological drift during colonization drives within-host and between-host heterogeneity in an animal-associated symbiont
Source: PLoS Biol. 2024 Apr 25;22(4):e3002304. doi: 10.1371/journal.pbio.3002304 (PMC11075893; doi:10.1371/journal.pbio.3002304)
Supplement: S7 Data — Red and green fluorescence intensities measured along digital transects of dissected symbiotic organs (M4s). (ZIP) [file pbio.3002304.s017.zip › S7 Data intensity_data/Dil4-Mix2-10X-withautofocus_Merging_001-background/Dil4-Mix2-10X-withautofocus_Merging_001.xml]

<?xml version="1.0"?>
<?xml-stylesheet type="text/xsl" href="Dil4-Mix2-10X-withautofocus_Merging_001_WFIP_HWS3.xsl"?>
<Data>
  <Image TextDescription="">
    <Attachment Name="HardwareSetting" Application="LAS AF" Software="LAS X 3.4.2.18368" HardwareServerVersion="Build 18368" SystemType="11" SystemTypeName="AF 6000" DataSourceType="1" DataSourceTypeName="Camera">
      <ATLCameraSettingDefinition VersionNumber="5" SpimMirrorMode="1" MirrorX="1" MirrorY="0" TheoCamSensorPixelSizeX="0.0000065" TheoCamSensorPixelSizeY="0.0000065" Gamma="1" Brightness="11" WhiteValue="4095" BlackValue="0" GainValue="0" GainStringValue="0" IsGainUsedAsStringList="1" CanDoEMGain="0" CanDoColorSat="0" EMGainValue="0" OffsetValue="0" ColorSat="0" AutoBright="0" AutoExposure="0" AutoContrastGamma="1" BinningText="" LiveBinningText="" ScanMode="xy" ZUseMode="2" ZUseModeName="z-wide" ZPosition="2,815.47 µm" IsSuperZ="0" Begin="0" End="0" Sections="1" CycleCount="1" CycleTime="0" UseMaxIterationsForT="0" CompleteTime="5.23798402023315" IsTimeMinimizeEnabled="0" LastTCalcMode="3" ValidBeginStack="0" ValidEndStack="0" StackCalculationMode="2" StackCalculationModeName="System optimized step size" ZStackDirectionMode="1" ZStackDirectionModeName="Unidirectional" IsLinkedShadingEnabled="0" StageUseMode="7" StagePosX="55.94 mm" StagePosY="38.08 mm" StageRangeX="0.126999934976" StageRangeY="0.082999957504" StageOrderNumber="11522100" FlipX="0" FlipY="0" SwapXY="0" Magnification="10" CanDoTotalVideoMag="1" TotalVideoMag="10" AutofocusChannel="1" IsAutofocusOnStart="1" AutofocusRedoEveryNTimePoints="0" ObjectiveName="HI PLAN I    10x/0.22 DRY " ObjectiveNumber="11506271" ObjectivePos="1" MicroscopeModel="DMI8" IsInverseMicroscopeModel="1" ShutterMode="1" ShutterModeSoftware="0" CanDoIndustryShuttering="0" Immersion="DRY" NumericalAperture="0.22" RefractionIndex="1" TubeOpticName="" TubeOpticPos="-1" TubeOpticPortMagPos="3276834" CanDoChangeSpeedAndPort="1" SpeedandPortIndex="0" SpeedandPort="216 MHz" CanDoColorCapture="0" CanDoMicroScanning="0" CanDoDualLightMode="0" CanDoLiveBinning="0" CanDoControlCooler="0" CanDoControlTemperature="0" CanDoFanControl="1" FanControl="1" CanDoHotSpotCorrection="0" CanDoBrightnessCorrection="0" SCMOSReadoutMode="9" ProgressiveReadoutModePreDelay="0" ProgressiveReadoutModeTimeOnChip="0" ProgressiveReadoutModeNumStripes="0" CanDoEnhancedAcquisitionMode="0" CurrentLightSheetFilterPosition="0" BinningValuePrecise="1" BinningXValuePrecise="1" BinningYValuePrecise="1" ZStackUseMode="1" NbStepsForEDOF="10" MaxNbStepsForStartUp="20" CalcEDoFfromZStack="0" CalcEDoFfromZStackForStartUp="0" EnhancedAcquisitionHDREnable="0" EnhancedAcquisitionHDRAutomatic="1" EnhancedAcquisitionHDRContrast="1" EnhancedAcquisitionHDRBrightness="50" IsSequencerAdvancedUseEnabled="0" PortCameraPercentage="100" UserManagementUserName="UserManagementFeatureInactive">
        <Autofocus-config VersionNumber="1" Precision="2" FocusRange="0.00008" ZUseMode="2" ZUseModeName="z-wide" AFAnalyseType="4" AFAnalyseTypeName="FirstChannelOnly" WorkflowTimelapse="2" WorkflowTimelapseName="AllTime" WorkflowTimelapseIterator="1" WorkflowXY="2" WorkflowXYName="AllPos" WorkflowXYIterator="1" UseFixSliceNumber="0" AFSubsystem="7" AFSubsystemName="WidefieldAF" AFCOffset="-2" AFCAutonomousOffset="-2" AutoFocusMode="2" AutoFocusModeName="FirstChannelOnly" AutofocusChannel="1" AutofocusChannelName="2000" OptimalStepSize="5.16528925619835E-06" PositionDimension="122" />
        <AdditionalZPositionList>
          <AdditionalZPosition Valid="1" SuperZMode="1" SuperZModeName="RestrictedRange" ZMode="2" ZUseModeName="z-wide" ZPosition="0.0028154717" />
        </AdditionalZPositionList>
        <Quantity Value="5.16528925619835E-06" Unit="" />
        <ZStackUseModeInfo ZStackUseMode="1" StackCalcMode="0" ValidBegin="0" ValidEnd="0" BeginValue="0" EndValue="0" NbSections="1">
          <Quantity Value="0" Unit="" />
        </ZStackUseModeInfo>
        <WideFieldChannelConfigurator MicroscopeFamilyType="2" CameraName="Leica-DFC9000GT-VSC09311" CameraType="160" CameraNamePure="Leica DFC9000 GT VSC-09311" CameraColorCaptureMode="0" MaxChannelCount="8" CurrentChannelIndex="1" IsSequencerBoard="0" IsSequencerAdvancedBoard="0" IsTriggerCamera="1" IsAutoZControl="0" IsAutoTimeControl="0" IsAutoFluoControl="0" IsAutoIntensityControl="0" IsAutoExposureTimeControl="0" IsAutoWaveLength="0" eZUseMode="0" eStackFlowMode="2" IsUseSameExposureTime="0" SameExposureTime="0.5" IsHighSpeedModeActive="0" IsSequencerUseEnabled="0" IsSequencerAdvancedUseEnabled="0" EStageAFCModeForSeqAdv="0" IsSimpleOperation="0" FastFilterWheel1="-1" FastFilterWheel2="-1" FastFilterWheel3="-1" FastFilterWheel4="-1" CanDoTIRF="0" TIRFPenetrationDepthMode="1" SameTIRFPenetrationDepthIndex="0" SameTIRFApertureValue="0" TIRFManualMode="0" IsTIRFFastIlluminationSwitchingActive="0" InTrigger="-1" OutTrigger="-1" InTriggerMode="-1" OutTriggerMode="-1" m_sInTrigger="-1" m_sInTriggerMode="-1" m_sInTriggerShowInGraph="1" m_sInTriggerRecordInEventlist="1" m_sInTriggerDescription="" m_sOutTrigger="-1" m_sOutTriggerMode="-1" m_sOutTriggerShowInGraph="1" m_sOutTriggerRecordInEventlist="1" m_sOutTriggerDescription="" m_sOutTriggerOnStart="-1" m_sOutTriggerOnStartMode="-1" m_sOutTriggerOnStartShowInGraph="1" m_sOutTriggerOnStartRecordInEventlist="1" m_sOutTriggerOnStartDescription="" m_sOutTriggerOnEnd="-1" m_sOutTriggerOnEndMode="-1" m_sOutTriggerOnEndShowInGraph="1" m_sOutTriggerOnEndRecordInEventlist="1" m_sOutTriggerOnEndDescription="" WFCCCameranRoiLeftHightX="4294967295" WFCCCameranRoiLeftHightY="1" WFCCCameranRoiRightButtomX="2047" WFCCCameranRoiRightButtomY="2049" WFCCCameranRoiIsUsed="0" ILLEDCanDoChangeWavelength="0" ILLEDCanDoCombineWavelengths="1" ILLEDMaxWavelengths="0" ILLEDCanDoCombiLightSource="0" ILLEDUIMode="1" ILLEDCodedSliderPos="3" ExtensionMode="0" GISTAutoExpoControlConfig_IsEnabled="0" GISTAutoExpoControlConfig_MaxRegulatorValue="150" GISTAutoExpoControlConfig_MinRegulatorValue="1" GISTAutoExpoControlConfig_OverexposuredPixelsThreshold="5" CanDoOnlineShadingCorrection="1" OnlineShadingCorrectionDefinitionState="0" OnlineShadingCorrectionActivationState="0" OnlineShadingCorrectionNotificationsEnabled="0" CanDoDIC="1" CanDoCondenser="1" OnlineShadingCorrection="0" ObjectiveArtNo="11506271" ObjectiveName="HI PLAN I 10 x" bIsDiaphragmStoreModeEnabled="0" bIsDICStoreModeEnabled="0" IsSimAcqActive="0" CanDoStageRotation="0" StageRotationAngle="0" CanDoColumnTilt="0" ColumnTiltAngle="0" ScanheadDiaphragm="-1" ScanheadAttenuator="-1" ScanheadAfocalLens="-1" ScanheadVelocity="-1" WFLaserManipulationTimeCourseExperimentSettings="">
          <WideFieldChannelInfo Channel="2000" Active="1" FluoCubePos="5" Intensity="100" IntensityMode="100" ExposureTime="25 ms" ContrastingMethodName="TL-BF" ContrastingMethod="100" Gain="0" GainString="0" StringGainName="high well capacity" EMGain="1" SpinDiskFilterSetPosition="0" SpinDiskUse="0" FluoChromeName="Leica/Calcium Green" UserDefName="JC-crypt-BF" FluoCubeName="Ana_TL" EmissionWavelength="3145776" DyeName="" LUT="Gray" BackgroundLUT="" BlackValue="0" WhiteValue="1" GammaValue="1" SpinDiskFilterSetName="unknown" ColorGainValueR="0" ColorGainValueG="0" ColorGainValueB="0" WhiteBalanceBaseValueR="0" WhiteBalanceBaseValueG="0" WhiteBalanceBaseValueB="0" ColorWheelValueR="0" ColorWheelValueG="0" ColorWheelValueB="0" FFW_Excitation1Position="0" FFW_Excitation2Position="0" FFW_Emission1Position="0" FFW_Emission2Position="0" FFW_Excitation1FilterName="" FFW_Excitation2FilterName="" FFW_Emission1FilterName="" FFW_Emission2FilterName="" TL_Light-Intensity="100" IL_Light-Intensity="5" TL_Shutter="1" IL_Shutter="0" FieldDiaphragmValue="-1" ApertureDiaphragmValue="8" OnlineShadingCorrectionReferenceID="-1" OnlineShadingCorrectionReferenceParentID="-1" FilteredOnlineShadingCorrectionReferenceID="-1" OnlineShadingCorrectionDefinitionState="0" OnlineShadingCorrectionReferenceImageName="" TIRF_WaveLength="0" TIRF_Azimuth="0" TIRF_PenetrationDepthIndex="0" TIRF_Aperture="0" TIRF_PenetrationDepthFromAperture="0" TIRF_PenetrationDepth="0" TIRF_FastIlluminationSwitchingMode="0" TIRF_LaserIntensity="0" ILLEDMaxUsedChannels="0" ILLEDIsValid="0" TIRFFastIlluminationSwitchingMode="0" AFCApplicable="0" GIST_BackpumpingIntensity="0" GIST_BackpumpingEnabled="0" DICPos="3" DICLensName="-" CondenserPos="0" CondenserLensName="BF" ObliqueMode="0" ObliqueValue="-1" />
          <WideFieldChannelInfo Channel="2001" Active="1" FluoCubePos="5" Intensity="100" IntensityMode="100" ExposureTime="500 ms" ContrastingMethodName="TL-DIC" ContrastingMethod="103" Gain="0" GainString="0" StringGainName="high well capacity" EMGain="1" SpinDiskFilterSetPosition="0" SpinDiskUse="0" FluoChromeName="" UserDefName="JC-crypt-DIC" FluoCubeName="Ana_TL" EmissionWavelength="3145776" DyeName="" LUT="Gray" BackgroundLUT="" BlackValue="0" WhiteValue="1" GammaValue="1" SpinDiskFilterSetName="unknown" ColorGainValueR="0" ColorGainValueG="0" ColorGainValueB="0" WhiteBalanceBaseValueR="0" WhiteBalanceBaseValueG="0" WhiteBalanceBaseValueB="0" ColorWheelValueR="0" ColorWheelValueG="0" ColorWheelValueB="0" FFW_Excitation1Position="0" FFW_Excitation2Position="0" FFW_Emission1Position="0" FFW_Emission2Position="0" FFW_Excitation1FilterName="" FFW_Excitation2FilterName="" FFW_Emission1FilterName="" FFW_Emission2FilterName="" TL_Light-Intensity="100" IL_Light-Intensity="5" TL_Shutter="1" IL_Shutter="0" FieldDiaphragmValue="-1" ApertureDiaphragmValue="8" OnlineShadingCorrectionReferenceID="-1" OnlineShadingCorrectionReferenceParentID="-1" FilteredOnlineShadingCorrectionReferenceID="-1" OnlineShadingCorrectionDefinitionState="-1" OnlineShadingCorrectionReferenceImageName="" TIRF_WaveLength="0" TIRF_Azimuth="0" TIRF_PenetrationDepthIndex="0" TIRF_Aperture="0" TIRF_PenetrationDepthFromAperture="0" TIRF_PenetrationDepth="0" TIRF_FastIlluminationSwitchingMode="0" TIRF_LaserIntensity="0" ILLEDMaxUsedChannels="0" ILLEDIsValid="0" TIRFFastIlluminationSwitchingMode="0" AFCApplicable="0" GIST_BackpumpingIntensity="0" GIST_BackpumpingEnabled="0" DICPos="3" DICLensName="-" CondenserPos="0" CondenserLensName="BF" ObliqueMode="0" ObliqueValue="-1" />
          <WideFieldChannelInfo Channel="2002" Active="1" FluoCubePos="3" Intensity="4" IntensityMode="210" ExposureTime="40 ms" ContrastingMethodName="FLUO" ContrastingMethod="205" Gain="0" GainString="0" StringGainName="high well capacity" EMGain="1" SpinDiskFilterSetPosition="0" SpinDiskUse="0" FluoChromeName="" UserDefName="JC-crypt-GFP" FluoCubeName="GFP" EmissionWavelength="3145776" DyeName="" LUT="Green" BackgroundLUT="" BlackValue="0" WhiteValue="1" GammaValue="1" SpinDiskFilterSetName="unknown" ColorGainValueR="0" ColorGainValueG="0" ColorGainValueB="0" WhiteBalanceBaseValueR="0" WhiteBalanceBaseValueG="0" WhiteBalanceBaseValueB="0" ColorWheelValueR="0" ColorWheelValueG="0" ColorWheelValueB="0" FFW_Excitation1Position="0" FFW_Excitation2Position="0" FFW_Emission1Position="0" FFW_Emission2Position="0" FFW_Excitation1FilterName="" FFW_Excitation2FilterName="" FFW_Emission1FilterName="" FFW_Emission2FilterName="" TL_Light-Intensity="27" IL_Light-Intensity="4" TL_Shutter="0" IL_Shutter="1" FieldDiaphragmValue="12" ApertureDiaphragmValue="7" OnlineShadingCorrectionReferenceID="-1" OnlineShadingCorrectionReferenceParentID="-1" FilteredOnlineShadingCorrectionReferenceID="-1" OnlineShadingCorrectionDefinitionState="0" OnlineShadingCorrectionReferenceImageName="" TIRF_WaveLength="0" TIRF_Azimuth="0" TIRF_PenetrationDepthIndex="0" TIRF_Aperture="0" TIRF_PenetrationDepthFromAperture="0" TIRF_PenetrationDepth="0" TIRF_FastIlluminationSwitchingMode="0" TIRF_LaserIntensity="0" ILLEDMaxUsedChannels="0" ILLEDIsValid="0" TIRFFastIlluminationSwitchingMode="0" AFCApplicable="0" GIST_BackpumpingIntensity="0" GIST_BackpumpingEnabled="0" DICPos="3" DICLensName="-" CondenserPos="0" CondenserLensName="BF" ObliqueMode="0" ObliqueValue="-1" />
          <WideFieldChannelInfo Channel="2003" Active="1" FluoCubePos="4" Intensity="4" IntensityMode="210" ExposureTime="40 ms" ContrastingMethodName="FLUO" ContrastingMethod="205" Gain="0" GainString="0" StringGainName="high well capacity" EMGain="1" SpinDiskFilterSetPosition="0" SpinDiskUse="0" FluoChromeName="Leica/MP - tdTomato" UserDefName="JC-crypt-RFP*" FluoCubeName="DSRED" EmissionWavelength="3145776" DyeName="" LUT="Red" BackgroundLUT="" BlackValue="0" WhiteValue="1" GammaValue="1" SpinDiskFilterSetName="unknown" ColorGainValueR="0" ColorGainValueG="0" ColorGainValueB="0" WhiteBalanceBaseValueR="0" WhiteBalanceBaseValueG="0" WhiteBalanceBaseValueB="0" ColorWheelValueR="0" ColorWheelValueG="0" ColorWheelValueB="0" FFW_Excitation1Position="0" FFW_Excitation2Position="0" FFW_Emission1Position="0" FFW_Emission2Position="0" FFW_Excitation1FilterName="" FFW_Excitation2FilterName="" FFW_Emission1FilterName="" FFW_Emission2FilterName="" TL_Light-Intensity="27" IL_Light-Intensity="4" TL_Shutter="0" IL_Shutter="1" FieldDiaphragmValue="-1" ApertureDiaphragmValue="7" OnlineShadingCorrectionReferenceID="-1" OnlineShadingCorrectionReferenceParentID="-1" FilteredOnlineShadingCorrectionReferenceID="-1" OnlineShadingCorrectionDefinitionState="0" OnlineShadingCorrectionReferenceImageName="" TIRF_WaveLength="0" TIRF_Azimuth="0" TIRF_PenetrationDepthIndex="0" TIRF_Aperture="0" TIRF_PenetrationDepthFromAperture="0" TIRF_PenetrationDepth="0" TIRF_FastIlluminationSwitchingMode="0" TIRF_LaserIntensity="0" ILLEDMaxUsedChannels="0" ILLEDIsValid="0" TIRFFastIlluminationSwitchingMode="0" AFCApplicable="0" GIST_BackpumpingIntensity="0" GIST_BackpumpingEnabled="0" DICPos="3" DICLensName="-" CondenserPos="0" CondenserLensName="BF" ObliqueMode="0" ObliqueValue="-1" />
          <AdvancedCameraFeatures Advanced_Camera_Features_Activated="1" />
        </WideFieldChannelConfigurator>
        <CameraFormat xDim="2048" yDim="2048" Resolution="12" IsGray="1" Binning="1" LiveBinning="1" ColorCaptureMode="0" SimAcqMode="1" />
        <XYStageConfiguratorSettings>
          <StitchingSettings IsAutoStitching="1" OverlapXmanual="0" OverlapYmanual="0" OverlapPercentageX="0.1" OverlapPercentageY="0.1" />
        </XYStageConfiguratorSettings>
      </ATLCameraSettingDefinition>
    </Attachment>
    <ImageDescription>
      <Name>Dil4-Mix2-10X-withautofocus_Merging_001</Name>
      <Size>590.91 MB</Size>
      <UniqueID>37405457-84e8-11ed-b300-10e7c63f8e68</UniqueID>
      <Channels>
        <ChannelDescription DataType="0" ChannelTag="0" Resolution="16" NameOfMeasuredQuantity="" Min="0.000000e+000" Max="6.553500e+004" Unit="" LUTName="Gray" IsLUTInverted="0" BytesInc="0" BitInc="0" OpticalResolutionXY="1.467 µm" OpticalResolutionZ="10.930 µm">
        </ChannelDescription>
        <ChannelDescription DataType="0" ChannelTag="0" Resolution="16" NameOfMeasuredQuantity="" Min="0.000000e+000" Max="6.553500e+004" Unit="" LUTName="Gray" IsLUTInverted="0" BytesInc="147726978" BitInc="0" OpticalResolutionXY="1.467 µm" OpticalResolutionZ="10.930 µm">
        </ChannelDescription>
        <ChannelDescription DataType="0" ChannelTag="0" Resolution="16" NameOfMeasuredQuantity="" Min="0.000000e+000" Max="6.553500e+004" Unit="" LUTName="Green" IsLUTInverted="0" BytesInc="295453956" BitInc="0" OpticalResolutionXY="1.467 µm" OpticalResolutionZ="10.930 µm">
        </ChannelDescription>
        <ChannelDescription DataType="0" ChannelTag="0" Resolution="16" NameOfMeasuredQuantity="" Min="0.000000e+000" Max="6.553500e+004" Unit="" LUTName="Red" IsLUTInverted="0" BytesInc="443180934" BitInc="0" OpticalResolutionXY="1.467 µm" OpticalResolutionZ="10.930 µm">
        </ChannelDescription>
      </Channels>
      <Dimensions>
        <DimensionDescription DimID="X" NumberOfElements="5691" Origin="0" Length="3,684.53" Unit="µm" BitInc="0" BytesInc="2" UnitOrigin="µm" EndPosition="3,684.53" UnitEndPosition="µm" LogicalUnit="pixels" Voxel="0.648">
        </DimensionDescription>
        <DimensionDescription DimID="Y" NumberOfElements="12979" Origin="0" Length="8,403" Unit="µm" BitInc="0" BytesInc="11382" UnitOrigin="µm" EndPosition="8,403" UnitEndPosition="µm" LogicalUnit="pixels" Voxel="0.647">
        </DimensionDescription>
      </Dimensions>
      <FileLocation>E:\Jason\Aim 1 Trial 41 Dil 4 Spatial Structure.lif</FileLocation>
      <StartTime>12/26/2022 1:37:14.584 AM</StartTime>
      <EndTime>12/26/2022 1:40:01.413 AM</EndTime>
      <FrameCount>4 (4 channels, 1 frames)</FrameCount>
      <NumberOfChannels>4</NumberOfChannels>
      <FluoDescription>
        <FluoDescriptionRecord Identifier="Channel 0" Name="JC-crypt-BF" Contrast="none" Excitation="0" Emission="529" Cube="Ana_TL" Intensity="100" />
        <FluoDescriptionRecord Identifier="Channel 1" Name="JC-crypt-DIC" Contrast="none" Excitation="" Emission="0" Cube="Ana_TL" Intensity="100" />
        <FluoDescriptionRecord Identifier="Channel 2" Name="JC-crypt-GFP" Contrast="none" Excitation="" Emission="0" Cube="GFP" Intensity="4" />
        <FluoDescriptionRecord Identifier="Channel 3" Name="JC-crypt-RFP*" Contrast="none" Excitation="682" Emission="0" Cube="DSRED" Intensity="4" />
      </FluoDescription>
    </ImageDescription>
    <TimeStampList NumberOfTimeStamps="84" FirstTimeStampDate="12/26/2022" FirstTimeStampTime="1:37:14 AM" FirstTimeStampMiliSeconds="584">1d918f47dcd6580 1d918f47e971e20 1d918f47f798ee0 1d918f48025ad60 1d918f48286f5f0 1d918f4834e3d90 1d918f484314a90 1d918f484ddb730 1d918f4876684f0 1d918f488278b00 1d918f4890eb6b0 1d918f489bbe6a0 1d918f48c3cec30 1d918f48d054540 1d918f48df17a00 1d918f48e9dbf90 1d918f49120c0f0 1d918f491e32690 1d918f492c6f6e0 1d918f49372a030 1d918f495fd69c0 1d918f496c54da0 1d918f497b18260 1d918f4985e1610 1d918f49af1b940 1d918f49bb6de00 1d918f49c9927b0 1d918f49d4434c0 1d918f49fcc1820 1d918f4a08d6c50 1d918f4a1705240 1d918f4a21c22a0 1d918f4a4a0f8c0 1d918f4a5633750 1d918f4a6499fb0 1d918f4a6f5be30 1d918f4a97d5370 1d918f4aa3f6af0 1d918f4ab244cb0 1d918f4abd28e10 1d918f4ae52f760 1d918f4af1b5070 1d918f4affbec70 1d918f4b0b63bc0 1d918f4b3572560 1d918f4b41b5fc0 1d918f4b501c820 1d918f4b5b00980 1d918f4b82c7b30 1d918f4b8eda850 1d918f4b9d681b0 1d918f4ba831560 1d918f4bcd2f8d0 1d918f4bd9648d0 1d918f4be7cb130 1d918f4bf296bf0 1d918f4c1b10130 1d918f4c27e8a60 1d918f4c360d410 1d918f4c40e2b10 1d918f4c69264f0 1d918f4c755b4f0 1d918f4c8478f00 1d918f4c8f226e0 1d918f4cb721b00 1d918f4cc339640 1d918f4cd162e10 1d918f4cdc273a0 1d918f4d04fd540 1d918f4d118a380 1d918f4d1fce900 1d918f4d2a8e070 1d918f4d53557b0 1d918f4d5fb66d0 1d918f4d6dd1440 1d918f4d794f290 1d918f4d9e87f80 1d918f4dab59380 1d918f4dba571c0 1d918f4dc50a5e0 1d918f4dee2c270 1d918f4dfaec500 1d918f4e08ffd40 1d918f4e13d7b50 <TimeStamp RelativeTime="0.000" Date="12/26/2022" Time="1:37:14 AM" MiliSeconds="584" /><TimeStamp RelativeTime="1.322" Date="12/26/2022" Time="1:37:15 AM" MiliSeconds="906" /><TimeStamp RelativeTime="2.806" Date="12/26/2022" Time="1:37:17 AM" MiliSeconds="390" /><TimeStamp RelativeTime="3.934" Date="12/26/2022" Time="1:37:18 AM" MiliSeconds="518" /><TimeStamp RelativeTime="7.927" Date="12/26/2022" Time="1:37:22 AM" MiliSeconds="511" /><TimeStamp RelativeTime="9.233" Date="12/26/2022" Time="1:37:23 AM" MiliSeconds="817" /><TimeStamp RelativeTime="10.721" Date="12/26/2022" Time="1:37:25 AM" MiliSeconds="305" /><TimeStamp RelativeTime="11.851" Date="12/26/2022" Time="1:37:26 AM" MiliSeconds="435" /><TimeStamp RelativeTime="16.103" Date="12/26/2022" Time="1:37:30 AM" MiliSeconds="687" /><TimeStamp RelativeTime="17.368" Date="12/26/2022" Time="1:37:31 AM" MiliSeconds="952" /><TimeStamp RelativeTime="18.883" Date="12/26/2022" Time="1:37:33 AM" MiliSeconds="467" /><TimeStamp RelativeTime="20.018" Date="12/26/2022" Time="1:37:34 AM" MiliSeconds="602" /><TimeStamp RelativeTime="24.219" Date="12/26/2022" Time="1:37:38 AM" MiliSeconds="803" /><TimeStamp RelativeTime="25.532" Date="12/26/2022" Time="1:37:40 AM" MiliSeconds="116" /><TimeStamp RelativeTime="27.080" Date="12/26/2022" Time="1:37:41 AM" MiliSeconds="664" /><TimeStamp RelativeTime="28.209" Date="12/26/2022" Time="1:37:42 AM" MiliSeconds="793" /><TimeStamp RelativeTime="32.423" Date="12/26/2022" Time="1:37:47 AM" MiliSeconds="007" /><TimeStamp RelativeTime="33.697" Date="12/26/2022" Time="1:37:48 AM" MiliSeconds="281" /><TimeStamp RelativeTime="35.190" Date="12/26/2022" Time="1:37:49 AM" MiliSeconds="774" /><TimeStamp RelativeTime="36.315" Date="12/26/2022" Time="1:37:50 AM" MiliSeconds="899" /><TimeStamp RelativeTime="40.580" Date="12/26/2022" Time="1:37:55 AM" MiliSeconds="164" /><TimeStamp RelativeTime="41.890" Date="12/26/2022" Time="1:37:56 AM" MiliSeconds="474" /><TimeStamp RelativeTime="43.438" Date="12/26/2022" Time="1:37:58 AM" MiliSeconds="022" /><TimeStamp RelativeTime="44.569" Date="12/26/2022" Time="1:37:59 AM" MiliSeconds="153" /><TimeStamp RelativeTime="48.892" Date="12/26/2022" Time="1:38:03 AM" MiliSeconds="476" /><TimeStamp RelativeTime="50.184" Date="12/26/2022" Time="1:38:04 AM" MiliSeconds="768" /><TimeStamp RelativeTime="51.667" Date="12/26/2022" Time="1:38:06 AM" MiliSeconds="251" /><TimeStamp RelativeTime="52.788" Date="12/26/2022" Time="1:38:07 AM" MiliSeconds="372" /><TimeStamp RelativeTime="57.034" Date="12/26/2022" Time="1:38:11 AM" MiliSeconds="618" /><TimeStamp RelativeTime="58.301" Date="12/26/2022" Time="1:38:12 AM" MiliSeconds="885" /><TimeStamp RelativeTime="59.788" Date="12/26/2022" Time="1:38:14 AM" MiliSeconds="372" /><TimeStamp RelativeTime="60.914" Date="12/26/2022" Time="1:38:15 AM" MiliSeconds="498" /><TimeStamp RelativeTime="65.140" Date="12/26/2022" Time="1:38:19 AM" MiliSeconds="724" /><TimeStamp RelativeTime="66.413" Date="12/26/2022" Time="1:38:20 AM" MiliSeconds="997" /><TimeStamp RelativeTime="67.923" Date="12/26/2022" Time="1:38:22 AM" MiliSeconds="507" /><TimeStamp RelativeTime="69.051" Date="12/26/2022" Time="1:38:23 AM" MiliSeconds="635" /><TimeStamp RelativeTime="73.295" Date="12/26/2022" Time="1:38:27 AM" MiliSeconds="879" /><TimeStamp RelativeTime="74.567" Date="12/26/2022" Time="1:38:29 AM" MiliSeconds="151" /><TimeStamp RelativeTime="76.067" Date="12/26/2022" Time="1:38:30 AM" MiliSeconds="651" /><TimeStamp RelativeTime="77.209" Date="12/26/2022" Time="1:38:31 AM" MiliSeconds="793" /><TimeStamp RelativeTime="81.406" Date="12/26/2022" Time="1:38:35 AM" MiliSeconds="990" /><TimeStamp RelativeTime="82.719" Date="12/26/2022" Time="1:38:37 AM" MiliSeconds="303" /><TimeStamp RelativeTime="84.191" Date="12/26/2022" Time="1:38:38 AM" MiliSeconds="775" /><TimeStamp RelativeTime="85.412" Date="12/26/2022" Time="1:38:39 AM" MiliSeconds="996" /><TimeStamp RelativeTime="89.822" Date="12/26/2022" Time="1:38:44 AM" MiliSeconds="406" /><TimeStamp RelativeTime="91.108" Date="12/26/2022" Time="1:38:45 AM" MiliSeconds="692" /><TimeStamp RelativeTime="92.618" Date="12/26/2022" Time="1:38:47 AM" MiliSeconds="202" /><TimeStamp RelativeTime="93.760" Date="12/26/2022" Time="1:38:48 AM" MiliSeconds="344" /><TimeStamp RelativeTime="97.931" Date="12/26/2022" Time="1:38:52 AM" MiliSeconds="515" /><TimeStamp RelativeTime="99.197" Date="12/26/2022" Time="1:38:53 AM" MiliSeconds="781" /><TimeStamp RelativeTime="100.723" Date="12/26/2022" Time="1:38:55 AM" MiliSeconds="307" /><TimeStamp RelativeTime="101.854" Date="12/26/2022" Time="1:38:56 AM" MiliSeconds="438" /><TimeStamp RelativeTime="105.733" Date="12/26/2022" Time="1:39:00 AM" MiliSeconds="317" /><TimeStamp RelativeTime="107.013" Date="12/26/2022" Time="1:39:01 AM" MiliSeconds="597" /><TimeStamp RelativeTime="108.523" Date="12/26/2022" Time="1:39:03 AM" MiliSeconds="107" /><TimeStamp RelativeTime="109.655" Date="12/26/2022" Time="1:39:04 AM" MiliSeconds="239" /><TimeStamp RelativeTime="113.899" Date="12/26/2022" Time="1:39:08 AM" MiliSeconds="483" /><TimeStamp RelativeTime="115.246" Date="12/26/2022" Time="1:39:09 AM" MiliSeconds="830" /><TimeStamp RelativeTime="116.729" Date="12/26/2022" Time="1:39:11 AM" MiliSeconds="313" /><TimeStamp RelativeTime="117.865" Date="12/26/2022" Time="1:39:12 AM" MiliSeconds="449" /><TimeStamp RelativeTime="122.087" Date="12/26/2022" Time="1:39:16 AM" MiliSeconds="671" /><TimeStamp RelativeTime="123.367" Date="12/26/2022" Time="1:39:17 AM" MiliSeconds="951" /><TimeStamp RelativeTime="124.952" Date="12/26/2022" Time="1:39:19 AM" MiliSeconds="536" /><TimeStamp RelativeTime="126.070" Date="12/26/2022" Time="1:39:20 AM" MiliSeconds="654" /><TimeStamp RelativeTime="130.264" Date="12/26/2022" Time="1:39:24 AM" MiliSeconds="848" /><TimeStamp RelativeTime="131.532" Date="12/26/2022" Time="1:39:26 AM" MiliSeconds="116" /><TimeStamp RelativeTime="133.017" Date="12/26/2022" Time="1:39:27 AM" MiliSeconds="601" /><TimeStamp RelativeTime="134.146" Date="12/26/2022" Time="1:39:28 AM" MiliSeconds="730" /><TimeStamp RelativeTime="138.428" Date="12/26/2022" Time="1:39:33 AM" MiliSeconds="012" /><TimeStamp RelativeTime="139.744" Date="12/26/2022" Time="1:39:34 AM" MiliSeconds="328" /><TimeStamp RelativeTime="141.240" Date="12/26/2022" Time="1:39:35 AM" MiliSeconds="824" /><TimeStamp RelativeTime="142.367" Date="12/26/2022" Time="1:39:36 AM" MiliSeconds="951" /><TimeStamp RelativeTime="146.643" Date="12/26/2022" Time="1:39:41 AM" MiliSeconds="227" /><TimeStamp RelativeTime="147.941" Date="12/26/2022" Time="1:39:42 AM" MiliSeconds="525" /><TimeStamp RelativeTime="149.420" Date="12/26/2022" Time="1:39:44 AM" MiliSeconds="004" /><TimeStamp RelativeTime="150.625" Date="12/26/2022" Time="1:39:45 AM" MiliSeconds="209" /><TimeStamp RelativeTime="154.528" Date="12/26/2022" Time="1:39:49 AM" MiliSeconds="112" /><TimeStamp RelativeTime="155.872" Date="12/26/2022" Time="1:39:50 AM" MiliSeconds="456" /><TimeStamp RelativeTime="157.444" Date="12/26/2022" Time="1:39:52 AM" MiliSeconds="028" /><TimeStamp RelativeTime="158.566" Date="12/26/2022" Time="1:39:53 AM" MiliSeconds="150" /><TimeStamp RelativeTime="162.879" Date="12/26/2022" Time="1:39:57 AM" MiliSeconds="463" /><TimeStamp RelativeTime="164.216" Date="12/26/2022" Time="1:39:58 AM" MiliSeconds="800" /><TimeStamp RelativeTime="165.692" Date="12/26/2022" Time="1:40:00 AM" MiliSeconds="276" /><TimeStamp RelativeTime="166.829" Date="12/26/2022" Time="1:40:01 AM" MiliSeconds="413" /></TimeStampList>
    <Attachment Name="ImageXMLDocument" Application="LAS AF">
      <RootNode />
    </Attachment>
    <Attachment Name="ViewerScaling" Application="LAS AF" Version="1.0">
      <ChannelScalingInfo BackgroundLutName="" BlackValue="0.0000000000" WhiteValue="1.0000000000" GammaValue="1.0000000000" Automatic="0" />
      <ChannelScalingInfo BackgroundLutName="" BlackValue="0.0000000000" WhiteValue="1.0000000000" GammaValue="1.0000000000" Automatic="0" />
      <ChannelScalingInfo BackgroundLutName="" BlackValue="0.0000000000" WhiteValue="1.0000000000" GammaValue="1.0000000000" Automatic="0" />
      <ChannelScalingInfo BackgroundLutName="" BlackValue="0.0000000000" WhiteValue="1.0000000000" GammaValue="1.0000000000" Automatic="0" />
    </Attachment>
    <Attachment Name="PreviewMarker" Application="LAS AF" IsPreviewImage="0" />
    <Attachment Name="ChannelAttachment" Application="LAS AF" />
    <Attachment Name="ImageXMLDocument" Application="LAS AF">
      <RootNode />
    </Attachment>
    <Attachment Name="HardwareSetting" Application="LAS AF" Software="LAS X 3.4.2.18368" HardwareServerVersion="Build 18368" SystemType="11" SystemTypeName="AF 6000" DataSourceType="1" DataSourceTypeName="Camera">
      <ATLCameraSettingDefinition VersionNumber="5" SpimMirrorMode="1" MirrorX="1" MirrorY="0" TheoCamSensorPixelSizeX="0.0000065" TheoCamSensorPixelSizeY="0.0000065" Gamma="1" Brightness="11" WhiteValue="4095" BlackValue="0" GainValue="0" GainStringValue="0" IsGainUsedAsStringList="1" CanDoEMGain="0" CanDoColorSat="0" EMGainValue="0" OffsetValue="0" ColorSat="0" AutoBright="0" AutoExposure="0" AutoContrastGamma="1" BinningText="" LiveBinningText="" ScanMode="xy" ZUseMode="2" ZUseModeName="z-wide" ZPosition="2,815.47 µm" IsSuperZ="0" Begin="0" End="0" Sections="1" CycleCount="1" CycleTime="0" UseMaxIterationsForT="0" CompleteTime="5.23798402023315" IsTimeMinimizeEnabled="0" LastTCalcMode="3" ValidBeginStack="0" ValidEndStack="0" StackCalculationMode="2" StackCalculationModeName="System optimized step size" ZStackDirectionMode="1" ZStackDirectionModeName="Unidirectional" IsLinkedShadingEnabled="0" StageUseMode="7" StagePosX="55.94 mm" StagePosY="38.08 mm" StageRangeX="0.126999934976" StageRangeY="0.082999957504" StageOrderNumber="11522100" FlipX="0" FlipY="0" SwapXY="0" Magnification="10" CanDoTotalVideoMag="1" TotalVideoMag="10" AutofocusChannel="1" IsAutofocusOnStart="1" AutofocusRedoEveryNTimePoints="0" ObjectiveName="HI PLAN I    10x/0.22 DRY " ObjectiveNumber="11506271" ObjectivePos="1" MicroscopeModel="DMI8" IsInverseMicroscopeModel="1" ShutterMode="1" ShutterModeSoftware="0" CanDoIndustryShuttering="0" Immersion="DRY" NumericalAperture="0.22" RefractionIndex="1" TubeOpticName="" TubeOpticPos="-1" TubeOpticPortMagPos="3276834" CanDoChangeSpeedAndPort="1" SpeedandPortIndex="0" SpeedandPort="216 MHz" CanDoColorCapture="0" CanDoMicroScanning="0" CanDoDualLightMode="0" CanDoLiveBinning="0" CanDoControlCooler="0" CanDoControlTemperature="0" CanDoFanControl="1" FanControl="1" CanDoHotSpotCorrection="0" CanDoBrightnessCorrection="0" SCMOSReadoutMode="9" ProgressiveReadoutModePreDelay="0" ProgressiveReadoutModeTimeOnChip="0" ProgressiveReadoutModeNumStripes="0" CanDoEnhancedAcquisitionMode="0" CurrentLightSheetFilterPosition="0" BinningValuePrecise="1" BinningXValuePrecise="1" BinningYValuePrecise="1" ZStackUseMode="1" NbStepsForEDOF="10" MaxNbStepsForStartUp="20" CalcEDoFfromZStack="0" CalcEDoFfromZStackForStartUp="0" EnhancedAcquisitionHDREnable="0" EnhancedAcquisitionHDRAutomatic="1" EnhancedAcquisitionHDRContrast="1" EnhancedAcquisitionHDRBrightness="50" IsSequencerAdvancedUseEnabled="0" PortCameraPercentage="100" UserManagementUserName="UserManagementFeatureInactive">
        <Autofocus-config VersionNumber="1" Precision="2" FocusRange="0.00008" ZUseMode="2" ZUseModeName="z-wide" AFAnalyseType="4" AFAnalyseTypeName="FirstChannelOnly" WorkflowTimelapse="2" WorkflowTimelapseName="AllTime" WorkflowTimelapseIterator="1" WorkflowXY="2" WorkflowXYName="AllPos" WorkflowXYIterator="1" UseFixSliceNumber="0" AFSubsystem="7" AFSubsystemName="WidefieldAF" AFCOffset="-2" AFCAutonomousOffset="-2" AutoFocusMode="2" AutoFocusModeName="FirstChannelOnly" AutofocusChannel="1" AutofocusChannelName="2000" OptimalStepSize="5.16528925619835E-06" PositionDimension="122" />
        <AdditionalZPositionList>
          <AdditionalZPosition Valid="1" SuperZMode="1" SuperZModeName="RestrictedRange" ZMode="2" ZUseModeName="z-wide" ZPosition="0.0028154717" />
        </AdditionalZPositionList>
        <Quantity Value="5.16528925619835E-06" Unit="" />
        <ZStackUseModeInfo ZStackUseMode="1" StackCalcMode="0" ValidBegin="0" ValidEnd="0" BeginValue="0" EndValue="0" NbSections="1">
          <Quantity Value="0" Unit="" />
        </ZStackUseModeInfo>
        <WideFieldChannelConfigurator MicroscopeFamilyType="2" CameraName="Leica-DFC9000GT-VSC09311" CameraType="160" CameraNamePure="Leica DFC9000 GT VSC-09311" CameraColorCaptureMode="0" MaxChannelCount="8" CurrentChannelIndex="1" IsSequencerBoard="0" IsSequencerAdvancedBoard="0" IsTriggerCamera="1" IsAutoZControl="0" IsAutoTimeControl="0" IsAutoFluoControl="0" IsAutoIntensityControl="0" IsAutoExposureTimeControl="0" IsAutoWaveLength="0" eZUseMode="0" eStackFlowMode="2" IsUseSameExposureTime="0" SameExposureTime="0.5" IsHighSpeedModeActive="0" IsSequencerUseEnabled="0" IsSequencerAdvancedUseEnabled="0" EStageAFCModeForSeqAdv="0" IsSimpleOperation="0" FastFilterWheel1="-1" FastFilterWheel2="-1" FastFilterWheel3="-1" FastFilterWheel4="-1" CanDoTIRF="0" TIRFPenetrationDepthMode="1" SameTIRFPenetrationDepthIndex="0" SameTIRFApertureValue="0" TIRFManualMode="0" IsTIRFFastIlluminationSwitchingActive="0" InTrigger="-1" OutTrigger="-1" InTriggerMode="-1" OutTriggerMode="-1" m_sInTrigger="-1" m_sInTriggerMode="-1" m_sInTriggerShowInGraph="1" m_sInTriggerRecordInEventlist="1" m_sInTriggerDescription="" m_sOutTrigger="-1" m_sOutTriggerMode="-1" m_sOutTriggerShowInGraph="1" m_sOutTriggerRecordInEventlist="1" m_sOutTriggerDescription="" m_sOutTriggerOnStart="-1" m_sOutTriggerOnStartMode="-1" m_sOutTriggerOnStartShowInGraph="1" m_sOutTriggerOnStartRecordInEventlist="1" m_sOutTriggerOnStartDescription="" m_sOutTriggerOnEnd="-1" m_sOutTriggerOnEndMode="-1" m_sOutTriggerOnEndShowInGraph="1" m_sOutTriggerOnEndRecordInEventlist="1" m_sOutTriggerOnEndDescription="" WFCCCameranRoiLeftHightX="4294967295" WFCCCameranRoiLeftHightY="1" WFCCCameranRoiRightButtomX="2047" WFCCCameranRoiRightButtomY="2049" WFCCCameranRoiIsUsed="0" ILLEDCanDoChangeWavelength="0" ILLEDCanDoCombineWavelengths="1" ILLEDMaxWavelengths="0" ILLEDCanDoCombiLightSource="0" ILLEDUIMode="1" ILLEDCodedSliderPos="3" ExtensionMode="0" GISTAutoExpoControlConfig_IsEnabled="0" GISTAutoExpoControlConfig_MaxRegulatorValue="150" GISTAutoExpoControlConfig_MinRegulatorValue="1" GISTAutoExpoControlConfig_OverexposuredPixelsThreshold="5" CanDoOnlineShadingCorrection="1" OnlineShadingCorrectionDefinitionState="0" OnlineShadingCorrectionActivationState="0" OnlineShadingCorrectionNotificationsEnabled="0" CanDoDIC="1" CanDoCondenser="1" OnlineShadingCorrection="0" ObjectiveArtNo="11506271" ObjectiveName="HI PLAN I 10 x" bIsDiaphragmStoreModeEnabled="0" bIsDICStoreModeEnabled="0" IsSimAcqActive="0" CanDoStageRotation="0" StageRotationAngle="0" CanDoColumnTilt="0" ColumnTiltAngle="0" ScanheadDiaphragm="-1" ScanheadAttenuator="-1" ScanheadAfocalLens="-1" ScanheadVelocity="-1" WFLaserManipulationTimeCourseExperimentSettings="">
          <WideFieldChannelInfo Channel="2000" Active="1" FluoCubePos="5" Intensity="100" IntensityMode="100" ExposureTime="25 ms" ContrastingMethodName="TL-BF" ContrastingMethod="100" Gain="0" GainString="0" StringGainName="high well capacity" EMGain="1" SpinDiskFilterSetPosition="0" SpinDiskUse="0" FluoChromeName="Leica/Calcium Green" UserDefName="JC-crypt-BF" FluoCubeName="Ana_TL" EmissionWavelength="3145776" DyeName="" LUT="Gray" BackgroundLUT="" BlackValue="0" WhiteValue="1" GammaValue="1" SpinDiskFilterSetName="unknown" ColorGainValueR="0" ColorGainValueG="0" ColorGainValueB="0" WhiteBalanceBaseValueR="0" WhiteBalanceBaseValueG="0" WhiteBalanceBaseValueB="0" ColorWheelValueR="0" ColorWheelValueG="0" ColorWheelValueB="0" FFW_Excitation1Position="0" FFW_Excitation2Position="0" FFW_Emission1Position="0" FFW_Emission2Position="0" FFW_Excitation1FilterName="" FFW_Excitation2FilterName="" FFW_Emission1FilterName="" FFW_Emission2FilterName="" TL_Light-Intensity="100" IL_Light-Intensity="5" TL_Shutter="1" IL_Shutter="0" FieldDiaphragmValue="-1" ApertureDiaphragmValue="8" OnlineShadingCorrectionReferenceID="-1" OnlineShadingCorrectionReferenceParentID="-1" FilteredOnlineShadingCorrectionReferenceID="-1" OnlineShadingCorrectionDefinitionState="0" OnlineShadingCorrectionReferenceImageName="" TIRF_WaveLength="0" TIRF_Azimuth="0" TIRF_PenetrationDepthIndex="0" TIRF_Aperture="0" TIRF_PenetrationDepthFromAperture="0" TIRF_PenetrationDepth="0" TIRF_FastIlluminationSwitchingMode="0" TIRF_LaserIntensity="0" ILLEDMaxUsedChannels="0" ILLEDIsValid="0" TIRFFastIlluminationSwitchingMode="0" AFCApplicable="0" GIST_BackpumpingIntensity="0" GIST_BackpumpingEnabled="0" DICPos="3" DICLensName="-" CondenserPos="0" CondenserLensName="BF" ObliqueMode="0" ObliqueValue="-1" />
          <WideFieldChannelInfo Channel="2001" Active="1" FluoCubePos="5" Intensity="100" IntensityMode="100" ExposureTime="500 ms" ContrastingMethodName="TL-DIC" ContrastingMethod="103" Gain="0" GainString="0" StringGainName="high well capacity" EMGain="1" SpinDiskFilterSetPosition="0" SpinDiskUse="0" FluoChromeName="" UserDefName="JC-crypt-DIC" FluoCubeName="Ana_TL" EmissionWavelength="3145776" DyeName="" LUT="Gray" BackgroundLUT="" BlackValue="0" WhiteValue="1" GammaValue="1" SpinDiskFilterSetName="unknown" ColorGainValueR="0" ColorGainValueG="0" ColorGainValueB="0" WhiteBalanceBaseValueR="0" WhiteBalanceBaseValueG="0" WhiteBalanceBaseValueB="0" ColorWheelValueR="0" ColorWheelValueG="0" ColorWheelValueB="0" FFW_Excitation1Position="0" FFW_Excitation2Position="0" FFW_Emission1Position="0" FFW_Emission2Position="0" FFW_Excitation1FilterName="" FFW_Excitation2FilterName="" FFW_Emission1FilterName="" FFW_Emission2FilterName="" TL_Light-Intensity="100" IL_Light-Intensity="5" TL_Shutter="1" IL_Shutter="0" FieldDiaphragmValue="-1" ApertureDiaphragmValue="8" OnlineShadingCorrectionReferenceID="-1" OnlineShadingCorrectionReferenceParentID="-1" FilteredOnlineShadingCorrectionReferenceID="-1" OnlineShadingCorrectionDefinitionState="-1" OnlineShadingCorrectionReferenceImageName="" TIRF_WaveLength="0" TIRF_Azimuth="0" TIRF_PenetrationDepthIndex="0" TIRF_Aperture="0" TIRF_PenetrationDepthFromAperture="0" TIRF_PenetrationDepth="0" TIRF_FastIlluminationSwitchingMode="0" TIRF_LaserIntensity="0" ILLEDMaxUsedChannels="0" ILLEDIsValid="0" TIRFFastIlluminationSwitchingMode="0" AFCApplicable="0" GIST_BackpumpingIntensity="0" GIST_BackpumpingEnabled="0" DICPos="3" DICLensName="-" CondenserPos="0" CondenserLensName="BF" ObliqueMode="0" ObliqueValue="-1" />
          <WideFieldChannelInfo Channel="2002" Active="1" FluoCubePos="3" Intensity="4" IntensityMode="210" ExposureTime="40 ms" ContrastingMethodName="FLUO" ContrastingMethod="205" Gain="0" GainString="0" StringGainName="high well capacity" EMGain="1" SpinDiskFilterSetPosition="0" SpinDiskUse="0" FluoChromeName="" UserDefName="JC-crypt-GFP" FluoCubeName="GFP" EmissionWavelength="3145776" DyeName="" LUT="Green" BackgroundLUT="" BlackValue="0" WhiteValue="1" GammaValue="1" SpinDiskFilterSetName="unknown" ColorGainValueR="0" ColorGainValueG="0" ColorGainValueB="0" WhiteBalanceBaseValueR="0" WhiteBalanceBaseValueG="0" WhiteBalanceBaseValueB="0" ColorWheelValueR="0" ColorWheelValueG="0" ColorWheelValueB="0" FFW_Excitation1Position="0" FFW_Excitation2Position="0" FFW_Emission1Position="0" FFW_Emission2Position="0" FFW_Excitation1FilterName="" FFW_Excitation2FilterName="" FFW_Emission1FilterName="" FFW_Emission2FilterName="" TL_Light-Intensity="27" IL_Light-Intensity="4" TL_Shutter="0" IL_Shutter="1" FieldDiaphragmValue="12" ApertureDiaphragmValue="7" OnlineShadingCorrectionReferenceID="-1" OnlineShadingCorrectionReferenceParentID="-1" FilteredOnlineShadingCorrectionReferenceID="-1" OnlineShadingCorrectionDefinitionState="0" OnlineShadingCorrectionReferenceImageName="" TIRF_WaveLength="0" TIRF_Azimuth="0" TIRF_PenetrationDepthIndex="0" TIRF_Aperture="0" TIRF_PenetrationDepthFromAperture="0" TIRF_PenetrationDepth="0" TIRF_FastIlluminationSwitchingMode="0" TIRF_LaserIntensity="0" ILLEDMaxUsedChannels="0" ILLEDIsValid="0" TIRFFastIlluminationSwitchingMode="0" AFCApplicable="0" GIST_BackpumpingIntensity="0" GIST_BackpumpingEnabled="0" DICPos="3" DICLensName="-" CondenserPos="0" CondenserLensName="BF" ObliqueMode="0" ObliqueValue="-1" />
          <WideFieldChannelInfo Channel="2003" Active="1" FluoCubePos="4" Intensity="4" IntensityMode="210" ExposureTime="40 ms" ContrastingMethodName="FLUO" ContrastingMethod="205" Gain="0" GainString="0" StringGainName="high well capacity" EMGain="1" SpinDiskFilterSetPosition="0" SpinDiskUse="0" FluoChromeName="Leica/MP - tdTomato" UserDefName="JC-crypt-RFP*" FluoCubeName="DSRED" EmissionWavelength="3145776" DyeName="" LUT="Red" BackgroundLUT="" BlackValue="0" WhiteValue="1" GammaValue="1" SpinDiskFilterSetName="unknown" ColorGainValueR="0" ColorGainValueG="0" ColorGainValueB="0" WhiteBalanceBaseValueR="0" WhiteBalanceBaseValueG="0" WhiteBalanceBaseValueB="0" ColorWheelValueR="0" ColorWheelValueG="0" ColorWheelValueB="0" FFW_Excitation1Position="0" FFW_Excitation2Position="0" FFW_Emission1Position="0" FFW_Emission2Position="0" FFW_Excitation1FilterName="" FFW_Excitation2FilterName="" FFW_Emission1FilterName="" FFW_Emission2FilterName="" TL_Light-Intensity="27" IL_Light-Intensity="4" TL_Shutter="0" IL_Shutter="1" FieldDiaphragmValue="-1" ApertureDiaphragmValue="7" OnlineShadingCorrectionReferenceID="-1" OnlineShadingCorrectionReferenceParentID="-1" FilteredOnlineShadingCorrectionReferenceID="-1" OnlineShadingCorrectionDefinitionState="0" OnlineShadingCorrectionReferenceImageName="" TIRF_WaveLength="0" TIRF_Azimuth="0" TIRF_PenetrationDepthIndex="0" TIRF_Aperture="0" TIRF_PenetrationDepthFromAperture="0" TIRF_PenetrationDepth="0" TIRF_FastIlluminationSwitchingMode="0" TIRF_LaserIntensity="0" ILLEDMaxUsedChannels="0" ILLEDIsValid="0" TIRFFastIlluminationSwitchingMode="0" AFCApplicable="0" GIST_BackpumpingIntensity="0" GIST_BackpumpingEnabled="0" DICPos="3" DICLensName="-" CondenserPos="0" CondenserLensName="BF" ObliqueMode="0" ObliqueValue="-1" />
          <AdvancedCameraFeatures Advanced_Camera_Features_Activated="1" />
        </WideFieldChannelConfigurator>
        <CameraFormat xDim="2048" yDim="2048" Resolution="12" IsGray="1" Binning="1" LiveBinning="1" ColorCaptureMode="0" SimAcqMode="1" />
        <XYStageConfiguratorSettings>
          <StitchingSettings IsAutoStitching="1" OverlapXmanual="0" OverlapYmanual="0" OverlapPercentageX="0.1" OverlapPercentageY="0.1" />
        </XYStageConfiguratorSettings>
      </ATLCameraSettingDefinition>
    </Attachment>
    <Attachment Name="Coordinate" Application="LAS AF">
      <Coordinate Name="ChamberU" Value="0" />
      <Coordinate Name="ChamberV" Value="0" />
      <Coordinate Name="FieldX" Value="0" />
      <Coordinate Name="FieldY" Value="0" />
    </Attachment>
  </Image>
</Data>
