# Supplementary material for: Ecological drift during colonization drives within-host and between-host heterogeneity in an animal-associated symbiont
Source: PLoS Biol. 2024 Apr 25;22(4):e3002304. doi: 10.1371/journal.pbio.3002304 (PMC11075893; doi:10.1371/journal.pbio.3002304)
Supplement: S7 Data — Red and green fluorescence intensities measured along digital transects of dissected symbiotic organs (M4s). (ZIP) [file pbio.3002304.s017.zip › S7 Data intensity_data/Dil4-Mix2-10X-withautofocus_Merging_001-background/Dil4-Mix2-10X-withautofocus_Merging_001_WFIP_HWS3.xsl]

<?xml version="1.0"?><!DOCTYPE xsl:stylesheet[
	<!ENTITY nbsp "&#160;">
]><xsl:stylesheet version="1.1" xmlns:xsl="http://www.w3.org/1999/XSL/Transform" xmlns:dt="urn:schemas-microsoft-com:datatypes"><xsl:output method="html" /><xsl:param name="tempVal" select="none" /><xsl:template match="/"><HTML><HEAD><TITLE><xsl:value-of select="@Name" /></TITLE><script type="text/javascript">
					  var timestampVisible = 0;
					  var LocalizeGSDEventsDetailsVisible = 0;
					  var GISTDrawHighresImageDetailsVisible = 0;
					  var GSDMergeEventListVisible = 0;
					  var FilterGSDEventListVisible = 0;
					  var DriftCompensationVisible = 0;
					  
					  function Show()
					  {
						  if(timestampVisible == 0)
						  {
							  window.document.getElementById("ID_1").style.display = "none";
							  window.document.getElementById("ID_2").style.display = "block";
							  timestampVisible = 1;
						  }
						  else
						  {
							  window.document.getElementById("ID_1").style.display = "block";
							  window.document.getElementById("ID_2").style.display = "none";
							  timestampVisible = 0;
						  }
					  }	
					  
					  function ShowLocalizeGSDEventsDetails()
					  {
						  if(LocalizeGSDEventsDetailsVisible == 0)
						  {
							  var a = window.document.getElementsByName("ID_2001");
							  for(var i = 0; i != a.length; i++)
							  {
								  a[i].style.display = "none";
							  }
					  
							  var b = window.document.getElementsByName("ID_2002");
							  for(var j = 0; j != b.length; j++)
							  {
								  b[j].style.display = "block";
							  }							  
							  
							  LocalizeGSDEventsDetailsVisible = 1;
						  }
						  else
						  {
							  var a = window.document.getElementsByName("ID_2001");
							  for(var i = 0; i != a.length; i++)
							  {
								  a[i].style.display = "block";
							  }
							  
							  var b = window.document.getElementsByName("ID_2002");
							  for(var j = 0; j != b.length; j++)
							  {
								  b[j].style.display = "none";
							  }							  
							  
							  LocalizeGSDEventsDetailsVisible = 0;
						  }
					  }
					  
					  function ShowGISTDrawHighresImageDetails()
					  {
					   if(GISTDrawHighresImageDetailsVisible == 0)
						  {
							  var a = window.document.getElementsByName("ID_2003");
							  for(var i = 0; i != a.length; i++)
							  {
								  a[i].style.display = "none";
							  }
							  
							  var b = window.document.getElementsByName("ID_2004");
							  for(var j = 0; j != b.length; j++)
							  {
								  b[j].style.display = "block";
							  }							  
							  
							  GISTDrawHighresImageDetailsVisible = 1;
						  }
						  else
						  {
							  var a = window.document.getElementsByName("ID_2003");
							  for(var i = 0; i != a.length; i++)
							  {
								  a[i].style.display = "block";
							  }
							  
							  var b = window.document.getElementsByName("ID_2004");
							  for(var j = 0; j != b.length; j++)
							  {
								  b[j].style.display = "none";
							  }							  
							  
							  GISTDrawHighresImageDetailsVisible = 0;
						  }
					  }
					  
					  function ShowGSDMergeEventListDetails()
					  {
					   if(GSDMergeEventListVisible == 0)
						  {
							  var a = window.document.getElementsByName("ID_2005");
							  for(var i = 0; i != a.length; i++)
							  {
								  a[i].style.display = "none";
							  }
							  
							  var b = window.document.getElementsByName("ID_2006");
							  for(var j = 0; j != b.length; j++)
							  {
								  b[j].style.display = "block";
							  }							  
							  
							  GSDMergeEventListVisible = 1;
						  }
						  else
						  {
							  var a = window.document.getElementsByName("ID_2005");
							  for(var i = 0; i != a.length; i++)
							  {
								  a[i].style.display = "block";
							  }
							  
							  var b = window.document.getElementsByName("ID_2006");
							  for(var j = 0; j != b.length; j++)
							  {
								  b[j].style.display = "none";
							  }							  
							  
							  GSDMergeEventListVisible = 0;
						  }
					  }
					  
					  function ShowFilterGSDEventListDetails()
					  {
					  	  if(FilterGSDEventListVisible == 0)
						  {
							  var a = window.document.getElementsByName("ID_2007");
							  for(var i = 0; i != a.length; i++)
							  {
								  a[i].style.display = "none";
							  }
							  
							  var b = window.document.getElementsByName("ID_2008");
							  for(var j = 0; j != b.length; j++)
							  {
								  b[j].style.display = "block";
							  }							  
							  
							  FilterGSDEventListVisible = 1;
						  }
						  else
						  {
							  var a = window.document.getElementsByName("ID_2007");
							  for(var i = 0; i != a.length; i++)
							  {
								  a[i].style.display = "block";
							  }
							  
							  var b = window.document.getElementsByName("ID_2008");
							  for(var j = 0; j != b.length; j++)
							  {
								  b[j].style.display = "none";
							  }							  
							  
							  FilterGSDEventListVisible = 0;
						  }
					  }
					  
					  function ShowDriftCompensationDetails()
					  {
					  	  if(DriftCompensationVisible == 0)
						  {
							  var a = window.document.getElementsByName("ID_2009");
							  for(var i = 0; i != a.length; i++)
							  {
								  a[i].style.display = "none";
							  }
							  
							  var b = window.document.getElementsByName("ID_2010");
							  for(var j = 0; j != b.length; j++)
							  {
								  b[j].style.display = "block";
							  }							  
							  
							  DriftCompensationVisible = 1;
						  }
						  else
						  {
							  var a = window.document.getElementsByName("ID_2009");
							  for(var i = 0; i != a.length; i++)
							  {
								  a[i].style.display = "block";
							  }
							  
							  var b = window.document.getElementsByName("ID_2010");
							  for(var j = 0; j != b.length; j++)
							  {
								  b[j].style.display = "none";
							  }							  
							  
							  DriftCompensationVisible = 0;
						  }
					  }
			</script></HEAD><BODY topmargin="0px" leftmargin="0px" bgcolor="#EEEEEE"><xsl:apply-templates select="Data" /></BODY></HTML></xsl:template><xsl:template match="Data"><xsl:apply-templates select="Image/ImageDescription" /><xsl:apply-templates select="Image/TimeStampList" /><xsl:apply-templates select="Image/Attachment" /><xsl:apply-templates select="GISTEventList/GISTEventListDescription" /></xsl:template><xsl:template match="ATLCameraSettingDefinition"><br /><TABLE width="98%" align="center" border="0" cellspacing="0" cellpadding="5" bgcolor="#DDDAD7"><tr><th>ATLCameraSettingDefinition </th></tr><TR><TD><TABLE topmargin="0" leftmargin="0" width="100%" align="left" border="1" cellspacing="0" cellpadding="5" bgcolor="#FFFFFF"><TR style="font-family: arial, helvetica; font-size: 8pt; font-weight: bold; color: 000000; padding: 3px;"><TD>Attibute Name</TD><TD>Attibutes Value</TD></TR><xsl:for-each select="@*"><xsl:sort select="name()" /><TR><TD align="left" style="font-family: arial, helvetica; font-size: 8pt; font-weight: normal; color: 000000; padding: 3px;"><xsl:value-of select="name()" /></TD><TD align="left" style="font-family: arial, helvetica; font-size: 8pt; font-weight: normal; color: 000000; padding: 3px;"><xsl:value-of select="." /></TD></TR></xsl:for-each></TABLE></TD></TR><TR><TD><TABLE topmargin="0" leftmargin="0" width="100%" align="left" border="1" cellspacing="0" cellpadding="5" bgcolor="#FFFFFF"><xsl:for-each select="child::*"><xsl:sort select="child::text()" /><TR><TD align="left" style="font-family: arial, helvetica; font-size: 8pt; font-weight: bold; color: 000000; padding: 3px;"><xsl:value-of select="name()" /></TD><TD align="left" style="font-family: arial, helvetica; font-size: 8pt; font-weight: bold; color: 000000; padding: 3px;"><xsl:value-of select="." /></TD></TR><xsl:for-each select="@*"><xsl:sort select="name()" /><TR><TD align="left" style="font-family: arial, helvetica; font-size: 8pt; font-weight: normal; color: 000000; padding: 3px;"><xsl:value-of select="name()" /></TD><TD align="left" style="font-family: arial, helvetica; font-size: 8pt; font-weight: normal; color: 000000; padding: 3px;"><xsl:value-of select="." /></TD></TR></xsl:for-each></xsl:for-each></TABLE></TD></TR><tr><td><xsl:apply-templates /></td></tr></TABLE></xsl:template><xsl:template match="User-Comment"></xsl:template><xsl:template name="break"><xsl:param name="text" select="//User-Comment" /><xsl:comment>This inserts line breaks into the user description in place of line feeds</xsl:comment><xsl:choose><xsl:when test="contains($text, '&#xA;')"><xsl:value-of select="substring-before($text, '&#xA;')" /><br /><xsl:call-template name="break"><xsl:with-param name="text" select="substring-after($text,'&#xA;')" /></xsl:call-template></xsl:when><xsl:otherwise><xsl:value-of select="$text" /></xsl:otherwise></xsl:choose></xsl:template><xsl:template match="ImageDescription"><xsl:variable name="isFileSaved"><xsl:if test="FileLocation != ' '">1</xsl:if></xsl:variable><TABLE width="98%" align="center" border="0" cellspacing="5" cellpadding="5" bgcolor="#DDDAD7"><TR><TD><TABLE width="100%" align="center" border="0" cellspacing="0" cellpadding="3" bgcolor="#FFFFFF"><TR><TD align="center" valign="center" bgcolor="#EEEEEE"><xsl:choose><xsl:when test="0 != string-length(@ThumbnailPNGImage)"><img style="align:center; valign:middle" border="0" alt="thumbnail" src="data:image/png;base64,{@ThumbnailPNGImage}" /></xsl:when><xsl:otherwise></xsl:otherwise></xsl:choose></TD><TD><TABLE width="100%" align="center" border="0" cellspacing="0" cellpadding="5" bgcolor="#FFFFFF"><TR style="font-family: arial, helvetica; font-size: 8pt; font-weight: normal; color: 000000; padding: 3px;"><TD height="20" width="35%">Image: </TD><TD><B><xsl:value-of select="Name" /></B></TD></TR><xsl:variable name="experimentType"><xsl:comment>Variable zum Filtern des !-Zeichens</xsl:comment><xsl:choose><xsl:when test="contains(//Data/Image/Attachment[@Name='HardwareSetting']/ATLCameraSettingDefinition/@ScanMode, '!')"><xsl:value-of select="substring-before(//Data/Image/Attachment[@Name='HardwareSetting']/ATLCameraSettingDefinition/@ScanMode, '!')" /></xsl:when><xsl:otherwise><xsl:value-of select="//Data/Image/Attachment[@Name='HardwareSetting']/ATLCameraSettingDefinition/@ScanMode" /></xsl:otherwise></xsl:choose></xsl:variable><TR style="font-family: arial, helvetica; font-size: 8pt; font-weight: normal; padding: 3px;"><TD width="35%">Experiment type : </TD><TD><xsl:value-of select="$experimentType" /></TD></TR><xsl:choose><xsl:when test="//Data/Image/Attachment[@Name='HardwareSetting']/ATLCameraSettingDefinition/@UserManagementUserName != 'UserManagementFeatureInactive'"><xsl:variable name="UserManagementUserName"><xsl:value-of select="//Data/Image/Attachment[@Name='HardwareSetting']/ATLCameraSettingDefinition/@UserManagementUserName" /></xsl:variable><TR style="font-family: arial, helvetica; font-size: 8pt; font-weight: normal; color: 000000; padding: 3px;"><TD width="40%">
                          User :
                        </TD><TD><xsl:value-of select="$UserManagementUserName" /></TD></TR></xsl:when></xsl:choose><xsl:if test="$isFileSaved = '1'"><TR style="font-family: arial, helvetica; font-size: 8pt; font-weight: normal; color: 000000; padding: 3px;"><TD width="35%">File location : </TD><TD><xsl:value-of select="FileLocation" /></TD></TR></xsl:if><TR style="font-family: arial, helvetica; font-size: 8pt; font-weight: normal; color: 000000; padding: 3px;"><TD width="35%">Size: </TD><TD><xsl:value-of select="Size" /></TD></TR><TR style="font-family: arial, helvetica; font-size: 8pt; font-weight: normal; color: 000000; padding: 3px;"><TD width="35%">Start Time: </TD><TD><xsl:value-of select="StartTime" /></TD></TR><TR style="font-family: arial, helvetica; font-size: 8pt; font-weight: normal; color: 000000; padding: 3px;"><TD width="35%">End Time: </TD><TD><xsl:value-of select="EndTime" /></TD></TR><TR style="font-family: arial, helvetica; font-size: 8pt; font-weight: normal; color: 000000; padding: 3px;"><TD width="35%">Total Exposures: </TD><TD><xsl:value-of select="FrameCount" /></TD></TR><xsl:if test="//RelativeFocusCorrection != ' '"><TR style="font-family: arial, helvetica; font-size: 8pt; font-weight: normal; color: 000000; padding: 3px;"><TD width="35%">Relative Focus Correction : </TD><TD><xsl:value-of select="RelativeFocusCorrection" /></TD></TR></xsl:if></TABLE></TD><TD align="center" valign="top" rowspan="2"><A href="http://www.confocal-microscopy.com/" target="about:blank"><IMG src="LeicaLogo.jpg" border="0" alt="Leica Microsystems Heidelberg GmbH" /></A></TD></TR></TABLE></TD></TR></TABLE><xsl:if test="//User-Comment != ' '"><TABLE width="98%" align="center" border="0" cellspacing="0" cellpadding="5" bgcolor="#DDDAD7"><TR><TD><TABLE topmargin="0" leftmargin="0" width="100%" align="center" border="1" cellspacing="0" cellpadding="5" bgcolor="#FFFFFF"><TR style="font-family: arial, helvetica; font-size: 8pt; font-weight: normal; padding: 3px;"><TD colspan="2" width="35%"><xsl:call-template name="break" /></TD></TR></TABLE></TD></TR></TABLE></xsl:if><BR /><TABLE width="98%" align="center" border="0" cellspacing="0" cellpadding="5" bgcolor="#DDDAD7"><TR><TD><TABLE topmargin="0" leftmargin="0" width="100%" align="left" border="1" cellspacing="0" cellpadding="5" bgcolor="#FFFFFF"><TR style="font-family: arial, helvetica; font-size: 8pt; font-weight: bold; color: 000000; padding: 3px;"><TD>Dimension</TD><TD>Logical Size</TD><TD>Physical Length</TD><TD>Physical Origin</TD><TD>Voxel Size</TD></TR><xsl:for-each select="Dimensions/DimensionDescription"><TR style="font-family: arial, helvetica; font-size: 8pt; font-weight: normal; color: 000000; padding: 3px;"><TD><xsl:value-of select="@DimID" /></TD><TD><xsl:value-of select="@NumberOfElements" />&nbsp;<xsl:value-of select="@LogicalUnit" /></TD><TD><xsl:value-of select="@Length" />&nbsp;<xsl:value-of select="@Unit" /></TD><TD><xsl:value-of select="@Origin" />&nbsp;<xsl:choose><xsl:when test="@UnitOrigin != ''"><xsl:value-of select="@UnitOrigin" /></xsl:when><xsl:otherwise><xsl:value-of select="@Unit" /></xsl:otherwise></xsl:choose></TD><TD><xsl:choose><xsl:when test="@Voxel != ''"><xsl:value-of select="format-number(@Voxel, '0.00000')" />&nbsp;<xsl:value-of select="@Unit" /></xsl:when><xsl:otherwise> --- </xsl:otherwise></xsl:choose></TD></TR></xsl:for-each></TABLE></TD></TR></TABLE><BR /><xsl:variable name="isStereoTLFinetuningBase"><xsl:comment>Variable for display Stereo TLBase Finetuning-Settings</xsl:comment><xsl:for-each select="//Data/Image/Attachment[@Name='HardwareSetting']/ATLCameraSettingDefinition/WideFieldChannelConfigurator"><xsl:value-of select="@IsStereoTLFinetuningBase" /></xsl:for-each></xsl:variable><xsl:variable name="typeOfStereoTLBase"><xsl:comment>Variable for type of Stereo TLBase</xsl:comment><xsl:for-each select="//Data/Image/Attachment[@Name='HardwareSetting']/ATLCameraSettingDefinition/WideFieldChannelConfigurator"><xsl:value-of select="@TypeOfStereoTLBase" /></xsl:for-each></xsl:variable><xsl:variable name="isObliqueMode"><xsl:comment>Variable for display Oblique mode</xsl:comment><xsl:choose><xsl:when test="//Data/Image/Attachment[@Name='HardwareSetting']/ATLCameraSettingDefinition/WideFieldChannelConfigurator/@ObliqueMode = '0'">0</xsl:when><xsl:when test="//Data/Image/Attachment[@Name='HardwareSetting']/ATLCameraSettingDefinition/WideFieldChannelConfigurator/@ObliqueMode = '1'">1</xsl:when><xsl:otherwise>0</xsl:otherwise></xsl:choose></xsl:variable><xsl:variable name="ChannelCount"><xsl:comment>Variable for channel count</xsl:comment><xsl:value-of select="//Data/Image/ImageDescription/NumberOfChannels" /></xsl:variable><xsl:variable name="CurrentChannelIndex"><xsl:comment>Variable for current channel index</xsl:comment><xsl:value-of select="//Data/Image/Attachment[@Name='HardwareSetting']/ATLCameraSettingDefinition/WideFieldChannelConfigurator/@CurrentChannelIndex" /></xsl:variable><TABLE width="98%" align="center" border="0" cellspacing="0" cellpadding="5" bgcolor="#DDDAD7"><TR style="font-family: arial, helvetica; font-size: 8pt; font-weight: normal; padding: 3px;"><TD colspan="2"><TABLE topmargin="0" leftmargin="0" width="100%" align="center" border="1" cellspacing="0" cellpadding="0" bgcolor="#FFFFFF"><TR style="font-family: arial, helvetica; font-size: 8pt; font-weight: normal; padding: 3px;"><TD width="20%"><b>Channel Name </b></TD><TD width="20%"><b>Name </b></TD><TD width="15%"><b>Cube </b></TD><TD width="15%"><b>Contrast Method </b></TD><xsl:if test="isObliqueMode != '0'"><TD width="7%"><b>Oblique Value </b></TD></xsl:if><xsl:if test="$typeOfStereoTLBase = '0' or $typeOfStereoTLBase = '-1'"><TD width="7%"><b>Intensity </b></TD></xsl:if><xsl:if test="$typeOfStereoTLBase = '0'"><TD width="7%"><b>CCIC intensity </b></TD></xsl:if><TD width="8%"><b>Peak Emission </b></TD><TD width="9%"><b>Peak Excitation </b></TD></TR><xsl:for-each select="//ATLCameraSettingDefinition/WideFieldChannelConfigurator/WideFieldChannelInfo[@Channel &gt;= 2000 and @Channel &lt; 3000]"><xsl:variable name="MyCounter" select="position()-1" /><xsl:variable name="VisibleChannel"><xsl:comment>Variable for channel visibility</xsl:comment><xsl:choose><xsl:when test="$ChannelCount = '1'"><xsl:choose><xsl:when test="$CurrentChannelIndex != $MyCounter">0</xsl:when><xsl:otherwise>1</xsl:otherwise></xsl:choose></xsl:when><xsl:otherwise>1</xsl:otherwise></xsl:choose></xsl:variable><xsl:if test="$VisibleChannel = '1'"><TR style="font-family: arial, helvetica; font-size: 8pt; font-weight: normal; padding: 3px;"><TD>
                    Channel <xsl:value-of select="position()" /></TD><TD><xsl:value-of select="@UserDefName" /></TD><TD><xsl:value-of select="@FluoCubeName" />&nbsp;</TD><TD><xsl:choose><xsl:when test="@ContrastingMethodName = 'GIST'">dSTORM / GSDIM</xsl:when><xsl:otherwise><xsl:value-of select="@ContrastingMethodName" /></xsl:otherwise></xsl:choose></TD><xsl:if test="$typeOfStereoTLBase = '-1'"><TD><xsl:value-of select="@Intensity" /></TD></xsl:if><xsl:if test="$typeOfStereoTLBase = '0'"><TD><xsl:value-of select="@TL_Light-Intensity" /></TD></xsl:if><xsl:if test="$typeOfStereoTLBase = '0'"><TD><xsl:value-of select="@CCICCurrentPos" /></TD></xsl:if><xsl:if test="isObliqueMode != '0'"><TD><xsl:value-of select="@ObliqueValue" /></TD></xsl:if><TD><xsl:value-of select="//Data/Image/ImageDescription/FluoDescription/FluoDescriptionRecord[@Identifier = concat('Channel ', $MyCounter)]/@Emission" />&nbsp; nm
                  </TD><TD><xsl:choose><xsl:when test="//Data/Image/ImageDescription/FluoDescription/FluoDescriptionRecord[@Identifier = concat('Channel ', $MyCounter)]/@Excitation &gt; 0"><xsl:value-of select="//Data/Image/ImageDescription/FluoDescription/FluoDescriptionRecord[@Identifier = concat('Channel ', $MyCounter)]/@Excitation" />&nbsp; nm
                    </xsl:when><xsl:otherwise>
                      0 &nbsp; nm
                    </xsl:otherwise></xsl:choose></TD></TR></xsl:if></xsl:for-each></TABLE></TD></TR></TABLE><BR /><xsl:variable name="isColorCamera"><xsl:if test="//ATLCameraSettingDefinition/CameraFormat/@IsGray ='0'">1</xsl:if></xsl:variable><xsl:variable name="canDoEMGain"><xsl:comment>Variable for display EM Gain Settings</xsl:comment><xsl:if test="//ATLCameraSettingDefinition/@CanDoEMGain ='1'">1</xsl:if></xsl:variable><xsl:variable name="isGainUsedAsStringList"><xsl:comment>Gain is shouwn as String list in UI</xsl:comment><xsl:if test="//ATLCameraSettingDefinition/@IsGainUsedAsStringList = '1'">1</xsl:if></xsl:variable><xsl:variable name="isStereoIris"><xsl:comment>Variable for display Stereo Iris-Settings</xsl:comment><xsl:for-each select="//Data/Image/Attachment[@Name='HardwareSetting']/ATLCameraSettingDefinition/WideFieldChannelConfigurator"><xsl:value-of select="@CanDoStereoIris" /></xsl:for-each></xsl:variable><xsl:variable name="showDIC"><xsl:comment>Variable for display DIC</xsl:comment><xsl:for-each select="//Data/Image/Attachment[@Name='HardwareSetting']/ATLCameraSettingDefinition/WideFieldChannelConfigurator"><xsl:value-of select="@CanDoDIC" /></xsl:for-each></xsl:variable><xsl:variable name="showCondenser"><xsl:comment>Variable for display Condenser</xsl:comment><xsl:for-each select="//Data/Image/Attachment[@Name='HardwareSetting']/ATLCameraSettingDefinition/WideFieldChannelConfigurator"><xsl:value-of select="@CanDoCondenser" /></xsl:for-each></xsl:variable><TABLE width="98%" align="center" border="0" cellspacing="0" cellpadding="5" bgcolor="#DDDAD7"><TR style="font-family: arial, helvetica; font-size: 8pt; font-weight: normal; padding: 3px;"><TD colspan="2"><TABLE topmargin="0" leftmargin="0" width="100%" align="center" border="1" cellspacing="0" cellpadding="0" bgcolor="#FFFFFF"><TR style="font-family: arial, helvetica; font-size: 8pt; font-weight: normal; padding: 3px;"><TD width="15%"><b>Channel Name </b></TD><xsl:if test="$isColorCamera != '1'"><TD width="15%"><b>Lookup table name </b></TD></xsl:if><TD width="15%"><b>Exposure Time </b></TD><xsl:if test="$isGainUsedAsStringList != '1'"><TD width="7%"><b>Gain </b></TD></xsl:if><xsl:if test="$isGainUsedAsStringList = '1'"><TD width="13%"><b>Gain </b></TD></xsl:if><xsl:if test="$canDoEMGain = '1'"><TD width="10%"><b>EM Gain</b></TD></xsl:if><xsl:if test="$isColorCamera = '1'"><TD width="15%"><b>Color-Gain Mode</b></TD></xsl:if><xsl:if test="$isStereoIris = '1'"><TD width="15%"><b>Iris</b></TD></xsl:if><xsl:if test="$showDIC = '1'"><TD width="7%"><b>Differential interference contrast </b></TD></xsl:if><xsl:if test="$showCondenser = '1'"><TD width="7%"><b>Condenser </b></TD></xsl:if><TD width="15%"><b>Resolution XY</b></TD><TD width="15%"><b>Resolution Z</b></TD></TR><xsl:for-each select="//ATLCameraSettingDefinition/WideFieldChannelConfigurator/WideFieldChannelInfo[@Channel &gt;= 2000 and @Channel &lt; 3000]"><xsl:variable name="here"><xsl:comment>Variable for channel index</xsl:comment><xsl:choose><xsl:when test="$ChannelCount = '1'"><xsl:value-of select="$CurrentChannelIndex + 1" /></xsl:when><xsl:otherwise><xsl:value-of select="position()" /></xsl:otherwise></xsl:choose></xsl:variable><TR style="font-family: arial, helvetica; font-size: 8pt; font-weight: normal; padding: 3px;"><TD>
							Channel <xsl:value-of select="position()" /><!--/ <xsl:value-of select="$ChannelCount"/> , <xsl:value-of select="$CurrentChannelIndex + 1"/>, <xsl:value-of select="$here"/>--></TD><xsl:if test="$isColorCamera != '1'"><TD><xsl:value-of select="//Data/Image/ImageDescription/Channels/ChannelDescription[position()=$here]/@LUTName" /></TD></xsl:if><TD><xsl:value-of select="@ExposureTime" /></TD><xsl:if test="$isGainUsedAsStringList != '1'"><TD><xsl:value-of select="@Gain" /></TD></xsl:if><xsl:if test="$isGainUsedAsStringList = '1'"><TD><xsl:value-of select="@StringGainName" /></TD></xsl:if><xsl:if test="$canDoEMGain = '1'"><TD><xsl:value-of select="@EMGain" /></TD></xsl:if><xsl:if test="$isColorCamera = '1'"><TD>
							  ( R:<xsl:value-of select="@ColorGainValueR" /> -
							  G:<xsl:value-of select="@ColorGainValueG" /> -
							  B:<xsl:value-of select="@ColorGainValueB" /> )
							</TD></xsl:if><xsl:if test="$isStereoIris = '1'"><TD><xsl:value-of select="@IrisValue" /></TD></xsl:if><xsl:if test="$showDIC = '1'"><TD><xsl:choose><xsl:when test="@DICLensName != ''"><xsl:value-of select="@DICLensName" /></xsl:when><xsl:otherwise> --- </xsl:otherwise></xsl:choose></TD></xsl:if><xsl:if test="$showCondenser = '1'"><TD><xsl:value-of select="@CondenserLensName" /></TD></xsl:if><TD><xsl:choose><xsl:when test="//Data/Image/ImageDescription/Channels/ChannelDescription[position()=$here]/@OpticalResolutionXY != ''"><xsl:value-of select="//Data/Image/ImageDescription/Channels/ChannelDescription[position()=$here]/@OpticalResolutionXY" /></xsl:when><xsl:otherwise> --- </xsl:otherwise></xsl:choose></TD><TD><xsl:choose><xsl:when test="//Data/Image/ImageDescription/Channels/ChannelDescription[position()=$here]/@OpticalResolutionZ != ''"><xsl:value-of select="//Data/Image/ImageDescription/Channels/ChannelDescription[position()=$here]/@OpticalResolutionZ" /></xsl:when><xsl:otherwise> --- </xsl:otherwise></xsl:choose></TD></TR></xsl:for-each></TABLE></TD></TR></TABLE><xsl:variable name="canDoFFW"><xsl:comment>Variable for display FFW Settings</xsl:comment><xsl:for-each select="//Data/Image/Attachment[@Name='HardwareSetting']/ATLCameraSettingDefinition/WideFieldChannelConfigurator/WideFieldChannelInfo"><xsl:if test="@FFW_Emission1FilterName != '' or &#xD;&#xA;                      @FFW_Emission2FilterName != '' or &#xD;&#xA;                      @FFW_Excitation1FilterName != '' or &#xD;&#xA;                      @FFW_Excitation2FilterName != ''">1        
        </xsl:if></xsl:for-each></xsl:variable><xsl:if test="$canDoFFW != ''"><HR width="98%" /><TABLE width="98%" align="center" border="0" cellspacing="5" cellpadding="5"><TR><TD align="left" style="font-family: arial, helvetica; font-size: 8pt; font-weight: normal; color: 000000; padding: 3px;"><b>Fast Filter Wheels</b></TD></TR></TABLE><TABLE width="98%" align="center" border="0" cellspacing="0" cellpadding="5" bgcolor="#DDDAD7"><TR style="font-family: arial, helvetica; font-size: 8pt; font-weight: normal; padding: 3px;"><TD colspan="2"><TABLE topmargin="0" leftmargin="0" width="100%" align="center" border="1" cellspacing="0" cellpadding="0" bgcolor="#FFFFFF"><TR style="font-family: arial, helvetica; font-size: 8pt; font-weight: normal; padding: 3px;"><TD width="20%"><b>Channel Name </b></TD><TD width="20%"><b>Emission 1 </b></TD><TD width="20%"><b>Emission 2</b></TD><TD width="20%"><b>Excitation1</b></TD><TD width="20%"><b>Excitation2 </b></TD></TR><xsl:for-each select="//ATLCameraSettingDefinition/WideFieldChannelConfigurator/WideFieldChannelInfo[@Channel &gt;= 2000 and @Channel &lt; 3000]"><xsl:variable name="MyCounter" select="position()-1" /><xsl:variable name="VisibleChannel"><xsl:comment>Variable for channel visibility</xsl:comment><xsl:choose><xsl:when test="$ChannelCount = '1'"><xsl:choose><xsl:when test="$CurrentChannelIndex != $MyCounter">0</xsl:when><xsl:otherwise>1</xsl:otherwise></xsl:choose></xsl:when><xsl:otherwise>1</xsl:otherwise></xsl:choose></xsl:variable><xsl:if test="$VisibleChannel = '1'"><TR style="font-family: arial, helvetica; font-size: 8pt; font-weight: normal; padding: 3px;"><TD>
                        Channel <xsl:value-of select="position()" /></TD><TD><xsl:choose><xsl:when test="@FFW_Emission1FilterName != ''"><xsl:value-of select="@FFW_Emission1FilterName" /></xsl:when><xsl:otherwise> --- </xsl:otherwise></xsl:choose></TD><TD><xsl:choose><xsl:when test="@FFW_Emission2FilterName != ''"><xsl:value-of select="@FFW_Emission2FilterName" /></xsl:when><xsl:otherwise> --- </xsl:otherwise></xsl:choose></TD><TD><xsl:choose><xsl:when test="@FFW_Excitation1FilterName != ''"><xsl:value-of select="@FFW_Excitation1FilterName" /></xsl:when><xsl:otherwise> --- </xsl:otherwise></xsl:choose></TD><TD><xsl:choose><xsl:when test="@FFW_Excitation2FilterName != ''"><xsl:value-of select="@FFW_Excitation2FilterName" /></xsl:when><xsl:otherwise> --- </xsl:otherwise></xsl:choose></TD></TR></xsl:if></xsl:for-each></TABLE></TD></TR></TABLE></xsl:if><xsl:variable name="isILLEDAvailable"><xsl:comment>Variable for ILLED-Settings available</xsl:comment><xsl:if test="//Data/Image/Attachment[@Name='HardwareSetting']/ATLCameraSettingDefinition/WideFieldChannelConfigurator/@ILLEDMaxWavelengths &gt; '0'">1</xsl:if></xsl:variable><xsl:if test="$isILLEDAvailable = '1'"><xsl:variable name="canDoILLEDCombiLightMode"><xsl:comment>Variable for exsistence of an combilight slider</xsl:comment><xsl:if test="//Data/Image/Attachment[@Name='HardwareSetting']/ATLCameraSettingDefinition/WideFieldChannelConfigurator/@ILLEDCanDoCombiLightSource = '1'">1</xsl:if></xsl:variable><HR width="98%" /><TABLE width="98%" align="center" border="0" cellspacing="5" cellpadding="5"><TR><TD align="left" style="font-family: arial, helvetica; font-size: 8pt; font-weight: normal; color: 000000; padding: 3px;"><b>Multicolor-Illumination</b></TD></TR></TABLE><xsl:choose><xsl:when test="$canDoILLEDCombiLightMode = 1"><TABLE width="98%" align="center" border="0" cellspacing="0" cellpadding="5" bgcolor="#DDDAD7"><TR><TD><TABLE topmargin="0" leftmargin="0" width="100%" align="left" border="1" cellspacing="0" cellpadding="5" bgcolor="#FFFFFF"><TR style="font-family: arial, helvetica; font-size: 8pt; font-weight: normal; color: 000000; padding: 3px;"><TD width="40%">IL-LED Manual Slider Pos.</TD><xsl:choose><xsl:when test="//Data/Image/Attachment[@Name='HardwareSetting']/ATLCameraSettingDefinition/WideFieldChannelConfigurator/@ILLEDCodedSliderPos = '1'"><TD>LED</TD></xsl:when><xsl:when test="//Data/Image/Attachment[@Name='HardwareSetting']/ATLCameraSettingDefinition/WideFieldChannelConfigurator/@ILLEDCodedSliderPos = '2'"><TD>Mixed mode ( Lamp + LED )</TD></xsl:when><xsl:when test="//Data/Image/Attachment[@Name='HardwareSetting']/ATLCameraSettingDefinition/WideFieldChannelConfigurator/@ILLEDCodedSliderPos = '3'"><TD>Lamp</TD></xsl:when><xsl:otherwise><TD>undefined</TD></xsl:otherwise></xsl:choose></TR></TABLE></TD></TR></TABLE></xsl:when></xsl:choose><xsl:variable name="isILLEDActive"><xsl:comment>Variable for ILLED active</xsl:comment><xsl:choose><xsl:when test="//Data/Image/Attachment[@Name='HardwareSetting']/ATLCameraSettingDefinition/WideFieldChannelConfigurator/@ILLEDCodedSliderPos = '1'">1</xsl:when><xsl:when test="//Data/Image/Attachment[@Name='HardwareSetting']/ATLCameraSettingDefinition/WideFieldChannelConfigurator/@ILLEDCodedSliderPos = '2'">1</xsl:when></xsl:choose></xsl:variable><xsl:variable name="canDoILLEDChangeWavelength"><xsl:comment>Variable if ILLED can change Wavelength</xsl:comment><xsl:choose><xsl:when test="//Data/Image/Attachment[@Name='HardwareSetting']/ATLCameraSettingDefinition/WideFieldChannelConfigurator/@ILLEDCanDoChangeWavelength = '1'">1</xsl:when></xsl:choose></xsl:variable><xsl:variable name="ILLEDUIMode" select="//Data/Image/Attachment[@Name='HardwareSetting']/ATLCameraSettingDefinition/WideFieldChannelConfigurator/@ILLEDUIMode" /><xsl:if test="$isILLEDActive = '1'"><TABLE width="98%" align="center" border="0" cellspacing="0" cellpadding="5" bgcolor="#DDDAD7"><TR style="font-family: arial, helvetica; font-size: 8pt; font-weight: normal; padding: 3px;"><TD><TABLE topmargin="0" leftmargin="0" width="100%" align="center" border="1" cellspacing="0" cellpadding="0" bgcolor="#FFFFFF"><TR style="font-family: arial, helvetica; font-size: 8pt; font-weight: normal; padding: 3px;"><TD width="25%"><b>Channel Name</b></TD><xsl:choose><xsl:when test="//Data/Image/Attachment[@Name='HardwareSetting']/ATLCameraSettingDefinition/WideFieldChannelConfigurator/@ILLEDMaxWavelengths &gt; '0'"><TD><xsl:choose><xsl:when test="$canDoILLEDChangeWavelength = 1 or $ILLEDUIMode = 3">Illum.Chan.1</xsl:when><xsl:otherwise><xsl:choose><xsl:when test="//Data/Image/Attachment[@Name='HardwareSetting']/ATLCameraSettingDefinition/WideFieldChannelConfigurator/@ILLEDWavelength0 &gt; '0'"><b><xsl:value-of select="//Data/Image/Attachment[@Name='HardwareSetting']/ATLCameraSettingDefinition/WideFieldChannelConfigurator/@ILLEDWavelength0" />nm
                                  </b></xsl:when><xsl:otherwise>-</xsl:otherwise></xsl:choose></xsl:otherwise></xsl:choose></TD></xsl:when></xsl:choose><xsl:choose><xsl:when test="//Data/Image/Attachment[@Name='HardwareSetting']/ATLCameraSettingDefinition/WideFieldChannelConfigurator/@ILLEDMaxWavelengths &gt; '1'"><TD><xsl:choose><xsl:when test="$canDoILLEDChangeWavelength = 1 or $ILLEDUIMode = 3">Illum.Chan.2</xsl:when><xsl:otherwise><xsl:choose><xsl:when test="//Data/Image/Attachment[@Name='HardwareSetting']/ATLCameraSettingDefinition/WideFieldChannelConfigurator/@ILLEDWavelength1 &gt; '0'"><b><xsl:value-of select="//Data/Image/Attachment[@Name='HardwareSetting']/ATLCameraSettingDefinition/WideFieldChannelConfigurator/@ILLEDWavelength1" />nm
                                  </b></xsl:when><xsl:otherwise>-</xsl:otherwise></xsl:choose></xsl:otherwise></xsl:choose></TD></xsl:when></xsl:choose><xsl:choose><xsl:when test="//Data/Image/Attachment[@Name='HardwareSetting']/ATLCameraSettingDefinition/WideFieldChannelConfigurator/@ILLEDMaxWavelengths &gt; '2'"><TD><xsl:choose><xsl:when test="$canDoILLEDChangeWavelength = 1 or $ILLEDUIMode = 3">Illum.Chan.3</xsl:when><xsl:otherwise><xsl:choose><xsl:when test="//Data/Image/Attachment[@Name='HardwareSetting']/ATLCameraSettingDefinition/WideFieldChannelConfigurator/@ILLEDWavelength2 &gt; '0'"><b><xsl:value-of select="//Data/Image/Attachment[@Name='HardwareSetting']/ATLCameraSettingDefinition/WideFieldChannelConfigurator/@ILLEDWavelength2" />nm
                                  </b></xsl:when><xsl:otherwise>-</xsl:otherwise></xsl:choose></xsl:otherwise></xsl:choose></TD></xsl:when></xsl:choose><xsl:choose><xsl:when test="//Data/Image/Attachment[@Name='HardwareSetting']/ATLCameraSettingDefinition/WideFieldChannelConfigurator/@ILLEDMaxWavelengths &gt; '3'"><TD><xsl:choose><xsl:when test="$canDoILLEDChangeWavelength = 1 or $ILLEDUIMode = 3">Illum.Chan.4</xsl:when><xsl:otherwise><xsl:choose><xsl:when test="//Data/Image/Attachment[@Name='HardwareSetting']/ATLCameraSettingDefinition/WideFieldChannelConfigurator/@ILLEDWavelength3 &gt; '0'"><b><xsl:value-of select="//Data/Image/Attachment[@Name='HardwareSetting']/ATLCameraSettingDefinition/WideFieldChannelConfigurator/@ILLEDWavelength3" />nm
                                  </b></xsl:when><xsl:otherwise>-</xsl:otherwise></xsl:choose></xsl:otherwise></xsl:choose></TD></xsl:when></xsl:choose><xsl:choose><xsl:when test="//Data/Image/Attachment[@Name='HardwareSetting']/ATLCameraSettingDefinition/WideFieldChannelConfigurator/@ILLEDMaxWavelengths &gt; '4'"><TD><xsl:choose><xsl:when test="$canDoILLEDChangeWavelength = 1 or $ILLEDUIMode = 3">Illum.Chan.5</xsl:when><xsl:otherwise><xsl:choose><xsl:when test="//Data/Image/Attachment[@Name='HardwareSetting']/ATLCameraSettingDefinition/WideFieldChannelConfigurator/@ILLEDWavelength4 &gt; '0'"><b><xsl:value-of select="//Data/Image/Attachment[@Name='HardwareSetting']/ATLCameraSettingDefinition/WideFieldChannelConfigurator/@ILLEDWavelength4" />nm
                                  </b></xsl:when><xsl:otherwise>-</xsl:otherwise></xsl:choose></xsl:otherwise></xsl:choose></TD></xsl:when></xsl:choose><xsl:choose><xsl:when test="//Data/Image/Attachment[@Name='HardwareSetting']/ATLCameraSettingDefinition/WideFieldChannelConfigurator/@ILLEDMaxWavelengths &gt; '5'"><TD><xsl:choose><xsl:when test="$canDoILLEDChangeWavelength = 1 or $ILLEDUIMode = 3">Illum.Chan.6</xsl:when><xsl:otherwise><xsl:choose><xsl:when test="//Data/Image/Attachment[@Name='HardwareSetting']/ATLCameraSettingDefinition/WideFieldChannelConfigurator/@ILLEDWavelength5 &gt; '0'"><b><xsl:value-of select="//Data/Image/Attachment[@Name='HardwareSetting']/ATLCameraSettingDefinition/WideFieldChannelConfigurator/@ILLEDWavelength5" />nm
                                  </b></xsl:when><xsl:otherwise>-</xsl:otherwise></xsl:choose></xsl:otherwise></xsl:choose></TD></xsl:when></xsl:choose><xsl:choose><xsl:when test="//Data/Image/Attachment[@Name='HardwareSetting']/ATLCameraSettingDefinition/WideFieldChannelConfigurator/@ILLEDMaxWavelengths &gt; '6'"><TD><xsl:choose><xsl:when test="$canDoILLEDChangeWavelength = 1 or $ILLEDUIMode = 3">Illum.Chan.7</xsl:when><xsl:otherwise><xsl:choose><xsl:when test="//Data/Image/Attachment[@Name='HardwareSetting']/ATLCameraSettingDefinition/WideFieldChannelConfigurator/@ILLEDWavelength6 &gt; '0'"><b><xsl:value-of select="//Data/Image/Attachment[@Name='HardwareSetting']/ATLCameraSettingDefinition/WideFieldChannelConfigurator/@ILLEDWavelength6" />nm
                                  </b></xsl:when><xsl:otherwise>-</xsl:otherwise></xsl:choose></xsl:otherwise></xsl:choose></TD></xsl:when></xsl:choose><xsl:choose><xsl:when test="//Data/Image/Attachment[@Name='HardwareSetting']/ATLCameraSettingDefinition/WideFieldChannelConfigurator/@ILLEDMaxWavelengths &gt; '7'"><TD><xsl:choose><xsl:when test="$canDoILLEDChangeWavelength = 1 or $ILLEDUIMode = 3">Illum.Chan.8</xsl:when><xsl:otherwise><xsl:choose><xsl:when test="//Data/Image/Attachment[@Name='HardwareSetting']/ATLCameraSettingDefinition/WideFieldChannelConfigurator/@ILLEDWavelength7 &gt; '0'"><b><xsl:value-of select="//Data/Image/Attachment[@Name='HardwareSetting']/ATLCameraSettingDefinition/WideFieldChannelConfigurator/@ILLEDWavelength7" />nm
                                  </b></xsl:when><xsl:otherwise>-</xsl:otherwise></xsl:choose></xsl:otherwise></xsl:choose></TD></xsl:when></xsl:choose></TR><xsl:for-each select="//ATLCameraSettingDefinition/WideFieldChannelConfigurator/WideFieldChannelInfo[@Channel &gt;= 2000 and @Channel &lt; 3000]"><xsl:variable name="MyCounter" select="position()-1" /><xsl:variable name="VisibleChannel"><xsl:comment>Variable for channel visibility</xsl:comment><xsl:choose><xsl:when test="$ChannelCount = '1'"><xsl:choose><xsl:when test="$CurrentChannelIndex != $MyCounter">0</xsl:when><xsl:otherwise>1</xsl:otherwise></xsl:choose></xsl:when><xsl:otherwise>1</xsl:otherwise></xsl:choose></xsl:variable><xsl:if test="$VisibleChannel = '1'"><TR style="font-family: arial, helvetica; font-size: 8pt; font-weight: normal; padding: 3px;"><TD>
                          Channel <xsl:value-of select="position()" /></TD><xsl:choose><xsl:when test="//Data/Image/Attachment[@Name='HardwareSetting']/ATLCameraSettingDefinition/WideFieldChannelConfigurator/@ILLEDMaxWavelengths &gt; '0'"><TD><xsl:choose><xsl:when test="@ILLEDActiveState0 = '0'">-</xsl:when><xsl:when test="@ILLEDActiveState0 &gt; '0'"><xsl:choose><xsl:when test="$ILLEDUIMode = 1"><xsl:value-of select="@ILLEDIntensity0" />%
                                    </xsl:when><xsl:when test="$ILLEDUIMode = 2 or $ILLEDUIMode = 3"><xsl:value-of select="@ILLEDDiscreteIntensity0" />%
                                    </xsl:when></xsl:choose></xsl:when><xsl:otherwise>-</xsl:otherwise></xsl:choose><xsl:choose><xsl:when test="$canDoILLEDChangeWavelength = 1">
                                  (<xsl:value-of select="@ILLEDWavelength0" /> nm)
                                </xsl:when><xsl:when test="$ILLEDUIMode = 3">
                                  (<xsl:value-of select="@ILLEDDiscreteWavelength0" />nm)
                                </xsl:when></xsl:choose></TD></xsl:when></xsl:choose><xsl:choose><xsl:when test="//Data/Image/Attachment[@Name='HardwareSetting']/ATLCameraSettingDefinition/WideFieldChannelConfigurator/@ILLEDMaxWavelengths &gt; '1'"><TD><xsl:choose><xsl:when test="@ILLEDActiveState1 = '0'">-</xsl:when><xsl:when test="@ILLEDActiveState1 &gt; '0'"><xsl:choose><xsl:when test="$ILLEDUIMode = 1"><xsl:value-of select="@ILLEDIntensity1" />%
                                    </xsl:when><xsl:when test="$ILLEDUIMode = 2 or $ILLEDUIMode = 3"><xsl:value-of select="@ILLEDDiscreteIntensity1" />%
                                    </xsl:when></xsl:choose></xsl:when><xsl:otherwise>-</xsl:otherwise></xsl:choose><xsl:choose><xsl:when test="$canDoILLEDChangeWavelength = 1">
                                  (<xsl:value-of select="@ILLEDWavelength1" /> nm)
                                </xsl:when><xsl:when test="$ILLEDUIMode = 3">
                                  (<xsl:value-of select="@ILLEDDiscreteWavelength1" />nm)
                                </xsl:when></xsl:choose></TD></xsl:when></xsl:choose><xsl:choose><xsl:when test="//Data/Image/Attachment[@Name='HardwareSetting']/ATLCameraSettingDefinition/WideFieldChannelConfigurator/@ILLEDMaxWavelengths &gt; '2'"><TD><xsl:choose><xsl:when test="@ILLEDActiveState2 = '0'">-</xsl:when><xsl:when test="@ILLEDActiveState2 &gt; '0'"><xsl:choose><xsl:when test="$ILLEDUIMode = 1"><xsl:value-of select="@ILLEDIntensity2" />%
                                    </xsl:when><xsl:when test="$ILLEDUIMode = 2 or $ILLEDUIMode = 3"><xsl:value-of select="@ILLEDDiscreteIntensity2" />%
                                    </xsl:when></xsl:choose></xsl:when><xsl:otherwise>-</xsl:otherwise></xsl:choose><xsl:choose><xsl:when test="$canDoILLEDChangeWavelength = 1">
                                  (<xsl:value-of select="@ILLEDWavelength2" /> nm)
                                </xsl:when><xsl:when test="$ILLEDUIMode = 3">
                                  (<xsl:value-of select="@ILLEDDiscreteWavelength2" />nm)
                                </xsl:when></xsl:choose></TD></xsl:when></xsl:choose><xsl:choose><xsl:when test="//Data/Image/Attachment[@Name='HardwareSetting']/ATLCameraSettingDefinition/WideFieldChannelConfigurator/@ILLEDMaxWavelengths &gt; '3'"><TD><xsl:choose><xsl:when test="@ILLEDActiveState3 = '0'">-</xsl:when><xsl:when test="@ILLEDActiveState3 &gt; '0'"><xsl:choose><xsl:when test="$ILLEDUIMode = 1"><xsl:value-of select="@ILLEDIntensity3" />%
                                    </xsl:when><xsl:when test="$ILLEDUIMode = 2 or $ILLEDUIMode = 3"><xsl:value-of select="@ILLEDDiscreteIntensity3" />%
                                    </xsl:when></xsl:choose></xsl:when><xsl:otherwise>-</xsl:otherwise></xsl:choose><xsl:choose><xsl:when test="$canDoILLEDChangeWavelength = 1">
                                  (<xsl:value-of select="@ILLEDWavelength3" /> nm)
                                </xsl:when><xsl:when test="$ILLEDUIMode = 3">
                                  (<xsl:value-of select="@ILLEDDiscreteWavelength3" />nm)
                                </xsl:when></xsl:choose></TD></xsl:when></xsl:choose><xsl:choose><xsl:when test="//Data/Image/Attachment[@Name='HardwareSetting']/ATLCameraSettingDefinition/WideFieldChannelConfigurator/@ILLEDMaxWavelengths &gt; '4'"><TD><xsl:choose><xsl:when test="@ILLEDActiveState4 = '0'">-</xsl:when><xsl:when test="@ILLEDActiveState4 &gt; '0'"><xsl:choose><xsl:when test="$ILLEDUIMode = 1"><xsl:value-of select="@ILLEDIntensity4" />%
                                    </xsl:when><xsl:when test="$ILLEDUIMode = 2 or $ILLEDUIMode = 3"><xsl:value-of select="@ILLEDDiscreteIntensity4" />%
                                    </xsl:when></xsl:choose></xsl:when><xsl:otherwise>-</xsl:otherwise></xsl:choose><xsl:choose><xsl:when test="$canDoILLEDChangeWavelength = 1">
                                  (<xsl:value-of select="@ILLEDWavelength4" /> nm)
                                </xsl:when><xsl:when test="$ILLEDUIMode = 3">
                                  (<xsl:value-of select="@ILLEDDiscreteWavelength4" />nm)
                                </xsl:when></xsl:choose></TD></xsl:when></xsl:choose><xsl:choose><xsl:when test="//Data/Image/Attachment[@Name='HardwareSetting']/ATLCameraSettingDefinition/WideFieldChannelConfigurator/@ILLEDMaxWavelengths &gt; '5'"><TD><xsl:choose><xsl:when test="@ILLEDActiveState5 = '0'">-</xsl:when><xsl:when test="@ILLEDActiveState5 &gt; '0'"><xsl:choose><xsl:when test="$ILLEDUIMode = 1"><xsl:value-of select="@ILLEDIntensity5" />%
                                    </xsl:when><xsl:when test="$ILLEDUIMode = 2 or $ILLEDUIMode = 3"><xsl:value-of select="@ILLEDDiscreteIntensity5" />%
                                    </xsl:when></xsl:choose></xsl:when><xsl:otherwise>-</xsl:otherwise></xsl:choose><xsl:choose><xsl:when test="$canDoILLEDChangeWavelength = 1">
                                  (<xsl:value-of select="@ILLEDWavelength5" /> nm)
                                </xsl:when><xsl:when test="$ILLEDUIMode = 3">
                                  (<xsl:value-of select="@ILLEDDiscreteWavelength5" />nm)
                                </xsl:when></xsl:choose></TD></xsl:when></xsl:choose><xsl:choose><xsl:when test="//Data/Image/Attachment[@Name='HardwareSetting']/ATLCameraSettingDefinition/WideFieldChannelConfigurator/@ILLEDMaxWavelengths &gt; '6'"><TD><xsl:choose><xsl:when test="@ILLEDActiveState6 = '0'">-</xsl:when><xsl:when test="@ILLEDActiveState6 &gt; '0'"><xsl:choose><xsl:when test="$ILLEDUIMode = 1"><xsl:value-of select="@ILLEDIntensity6" />%
                                    </xsl:when><xsl:when test="$ILLEDUIMode = 2 or $ILLEDUIMode = 3"><xsl:value-of select="@ILLEDDiscreteIntensity6" />%
                                    </xsl:when></xsl:choose></xsl:when><xsl:otherwise>-</xsl:otherwise></xsl:choose><xsl:choose><xsl:when test="$canDoILLEDChangeWavelength = 1">
                                  (<xsl:value-of select="@ILLEDWavelength6" /> nm)
                                </xsl:when><xsl:when test="$ILLEDUIMode = 3">
                                  (<xsl:value-of select="@ILLEDDiscreteWavelength6" />nm)
                                </xsl:when></xsl:choose></TD></xsl:when></xsl:choose><xsl:choose><xsl:when test="//Data/Image/Attachment[@Name='HardwareSetting']/ATLCameraSettingDefinition/WideFieldChannelConfigurator/@ILLEDMaxWavelengths &gt; '7'"><TD><xsl:choose><xsl:when test="@ILLEDActiveState7 = '0'">-</xsl:when><xsl:when test="@ILLEDActiveState7 &gt; '0'"><xsl:choose><xsl:when test="$ILLEDUIMode = 1"><xsl:value-of select="@ILLEDIntensity7" />%
                                    </xsl:when><xsl:when test="$ILLEDUIMode = 2 or $ILLEDUIMode = 3"><xsl:value-of select="@ILLEDDiscreteIntensity7" />%
                                    </xsl:when></xsl:choose></xsl:when><xsl:otherwise>-</xsl:otherwise></xsl:choose><xsl:choose><xsl:when test="$canDoILLEDChangeWavelength = 1">
                                  (<xsl:value-of select="@ILLEDWavelength7" /> nm)
                                </xsl:when><xsl:when test="$ILLEDUIMode = 3">
                                  (<xsl:value-of select="@ILLEDDiscreteWavelength7" />nm)
                                </xsl:when></xsl:choose></TD></xsl:when></xsl:choose></TR></xsl:if></xsl:for-each></TABLE></TD></TR></TABLE></xsl:if></xsl:if></xsl:template><xsl:template match="TimeStampList"><TABLE width="98%" align="center" border="0" cellspacing="5" cellpadding="5"><TR><TD align="left" style="font-family: arial, helvetica; font-size: 8pt; font-weight: normal; color: 000000; padding: 3px;"><b>Time Stamps:</b>&nbsp;</TD></TR></TABLE><DIV ID="ID_1" style="display:block;"><TABLE width="98%" align="center" border="0" cellspacing="0" cellpadding="5" bgcolor="#DDDAD7"><TR><TD><TABLE topmargin="0" leftmargin="0" width="100%" align="left" border="1" cellspacing="0" cellpadding="5" bgcolor="#FFFFFF"><TR style="font-family: arial, helvetica; font-size: 7pt; font-weight: bold; color: 000000; padding: 3px;"><TD>
                  Frame &nbsp; (<a href="javascript:Show()">Show All</a>)
                </TD><TD>Relative Time (s)</TD><TD>Absolute Time (h:m:s.ms)</TD><TD>Date</TD></TR><xsl:for-each select="TimeStamp"><xsl:if test="not(position()!=1 and position()!=last())"><TR style="font-family: arial, helvetica; font-size: 7pt; font-weight: normal; color: 000000; padding: 3px;"><TD><xsl:number value="position()" format="1 " /></TD><TD><xsl:choose><xsl:when test="@RelativeTime != ''"><xsl:value-of select="@RelativeTime" /></xsl:when><xsl:otherwise> --- </xsl:otherwise></xsl:choose></TD><TD><xsl:value-of select="@Time" />.<xsl:value-of select="@MiliSeconds" /></TD><TD><xsl:choose><xsl:when test="@Date != ''"><xsl:value-of select="@Date" /></xsl:when><xsl:otherwise> --- </xsl:otherwise></xsl:choose></TD></TR></xsl:if></xsl:for-each></TABLE></TD></TR></TABLE><BR /></DIV><DIV ID="ID_2" style="display:none;"><TABLE width="98%" align="center" border="0" cellspacing="0" cellpadding="5" bgcolor="#DDDAD7"><TR><TD><TABLE topmargin="0" leftmargin="0" width="100%" align="left" border="1" cellspacing="0" cellpadding="5" bgcolor="#FFFFFF"><TR style="font-family: arial, helvetica; font-size: 7pt; font-weight: bold; color: 000000; padding: 3px;"><TD>
                  Frame &nbsp; (<a href="javascript:Show()">Show first + last</a>)
                </TD><TD>Relative Time</TD><TD>Absolute Time</TD><TD>Date</TD></TR><xsl:for-each select="TimeStamp"><TR style="font-family: arial, helvetica; font-size: 7pt; font-weight: normal; color: 000000; padding: 3px;"><TD><xsl:number value="position()" format="1 " /></TD><TD><xsl:value-of select="@RelativeTime" /></TD><TD><xsl:value-of select="@Time" />.<xsl:value-of select="@MiliSeconds" /></TD><TD><xsl:value-of select="@Date" /></TD></TR></xsl:for-each></TABLE></TD></TR></TABLE></DIV><BR /></xsl:template><xsl:template match="Attachment[@Name='HardwareSetting']"><HR width="98%" /><TABLE width="98%" align="center" border="0" cellspacing="5" cellpadding="5"><TR><TD align="left" style="font-family: arial, helvetica; font-size: 8pt; font-weight: normal; color: 000000; padding: 3px;"><b>Camera Settings</b></TD></TR></TABLE><TABLE width="98%" align="center" border="0" cellspacing="0" cellpadding="5" bgcolor="#DDDAD7"><TR><TD><TABLE topmargin="0" leftmargin="0" width="100%" align="left" border="1" cellspacing="0" cellpadding="5" bgcolor="#FFFFFF"><TR style="font-family: arial, helvetica; font-size: 8pt; font-weight: normal; color: 000000; padding: 3px;"><TD width="40%">
                Camera
              </TD><TD><xsl:value-of select="ATLCameraSettingDefinition/WideFieldChannelConfigurator/@CameraName" /></TD></TR><TR style="font-family: arial, helvetica; font-size: 8pt; font-weight: normal; color: 000000; padding: 3px;"><TD width="40%">
								Format
						  </TD><TD><xsl:choose><xsl:when test="ATLCameraSettingDefinition/@BinningText != ''"><xsl:value-of select="ATLCameraSettingDefinition/@BinningText" /></xsl:when><xsl:otherwise> --- </xsl:otherwise></xsl:choose></TD></TR><xsl:variable name="isMicroScanningAvailanle"><xsl:comment>Variable for Micro Scanning available</xsl:comment><xsl:if test="ATLCameraSettingDefinition/@CanDoMicroScanning = '1'">1</xsl:if></xsl:variable><xsl:if test="$isMicroScanningAvailanle = '1'"><TR style="font-family: arial, helvetica; font-size: 8pt; font-weight: normal; color: 000000; padding: 3px;"><TD width="40%">Micro Scanning</TD><TD><xsl:value-of select="ATLCameraSettingDefinition/@MicroScanning" /></TD></TR></xsl:if><TR style="font-family: arial, helvetica; font-size: 8pt; font-weight: normal; color: 000000; padding: 3px;"><TD width="40%">
                Digitization
              </TD><TD><xsl:value-of select="ATLCameraSettingDefinition/CameraFormat/@Resolution" />&nbsp; bits
              </TD></TR><TR style="font-family: arial, helvetica; font-size: 8pt; font-weight: normal; color: 000000; padding: 3px;"><TD width="40%">
                Gamma
              </TD><TD><xsl:value-of select="ATLCameraSettingDefinition/@Gamma" /></TD></TR><xsl:variable name="canDoSpeedAndPort"><xsl:comment>Variable for Quality Mode available</xsl:comment><xsl:if test="ATLCameraSettingDefinition/@CanDoChangeSpeedAndPort = '1'">1</xsl:if></xsl:variable><xsl:if test="$canDoSpeedAndPort = '1'"><TR style="font-family: arial, helvetica; font-size: 8pt; font-weight: normal; color: 000000; padding: 3px;"><TD width="40%">
                Quality Mode
              </TD><TD><xsl:value-of select="ATLCameraSettingDefinition/@SpeedandPort" /></TD></TR></xsl:if><TR style="font-family: arial, helvetica; font-size: 8pt; font-weight: normal; color: 000000; padding: 3px;"><TD width="40%">
						  Image Flip X Axis
						</TD><TD><xsl:if test="ATLCameraSettingDefinition/@MirrorX = '1'">Yes</xsl:if><xsl:if test="ATLCameraSettingDefinition/@MirrorX = '0'">No</xsl:if></TD></TR><TR style="font-family: arial, helvetica; font-size: 8pt; font-weight: normal; color: 000000; padding: 3px;"><TD width="40%">
						  Image Flip Y Axis
						</TD><TD><xsl:if test="ATLCameraSettingDefinition/@MirrorY = '1'">Yes</xsl:if><xsl:if test="ATLCameraSettingDefinition/@MirrorY = '0'">No</xsl:if></TD></TR><xsl:variable name="isDualLightModeAvailable"><xsl:comment>Variable for Dual Light Mode available</xsl:comment><xsl:if test="ATLCameraSettingDefinition/@CanDoDualLightMode = '1'">1</xsl:if></xsl:variable><xsl:if test="$isDualLightModeAvailable = '1'"><TR style="font-family: arial, helvetica; font-size: 8pt; font-weight: normal; color: 000000; padding: 3px;"><TD width="40%">Dual light mode</TD><xsl:choose><xsl:when test="ATLCameraSettingDefinition/@DualLightMode = '0'"><TD>NIR mode</TD></xsl:when><xsl:when test="ATLCameraSettingDefinition/@DualLightMode = '1'"><TD>Standard mode</TD></xsl:when><xsl:otherwise><TD>Undefined</TD></xsl:otherwise></xsl:choose></TR></xsl:if><xsl:variable name="isColorCaptureModeAvailable"><xsl:comment>Variable for Color Capture Mode available</xsl:comment><xsl:if test="ATLCameraSettingDefinition/@CanDoColorCapture = '1'">1</xsl:if></xsl:variable><xsl:if test="$isColorCaptureModeAvailable = '1'"><TR style="font-family: arial, helvetica; font-size: 8pt; font-weight: normal; color: 000000; padding: 3px;"><TD width="40%">Color Capture Mode</TD><xsl:choose><xsl:when test="ATLCameraSettingDefinition/CameraFormat/@ColorCaptureMode = '0'"><TD>Composite</TD></xsl:when><xsl:when test="ATLCameraSettingDefinition/CameraFormat/@ColorCaptureMode = '1'"><TD>R-Channel only</TD></xsl:when><xsl:when test="ATLCameraSettingDefinition/CameraFormat/@ColorCaptureMode = '2'"><TD>G-Channel only</TD></xsl:when><xsl:when test="ATLCameraSettingDefinition/CameraFormat/@ColorCaptureMode = '3'"><TD>B-Channel only</TD></xsl:when><xsl:otherwise><TD>Undefined</TD></xsl:otherwise></xsl:choose></TR></xsl:if><TR style="font-family: arial, helvetica; font-size: 8pt; font-weight: normal; color: 000000; padding: 3px;"><TD width="40%">
                Black-Value
              </TD><TD><xsl:value-of select="ATLCameraSettingDefinition/@BlackValue" /></TD></TR><TR style="font-family: arial, helvetica; font-size: 8pt; font-weight: normal; color: 000000; padding: 3px;"><TD width="40%">
                White-Value
              </TD><TD><xsl:value-of select="ATLCameraSettingDefinition/@WhiteValue" /></TD></TR><TR style="font-family: arial, helvetica; font-size: 8pt; font-weight: normal; color: 000000; padding: 3px;"><TD width="40%">Shading Correction</TD><xsl:choose><xsl:when test="ATLCameraSettingDefinition/WideFieldChannelConfigurator/@OnlineShadingCorrection = '0'"><TD>OFF</TD></xsl:when><xsl:when test="ATLCameraSettingDefinition/WideFieldChannelConfigurator/@OnlineShadingCorrection = '1'"><TD>ON</TD></xsl:when><xsl:otherwise><TD>Undefined</TD></xsl:otherwise></xsl:choose></TR><xsl:for-each select="//Data/Image/Attachment[@Name='Lost Frame Info']/Info"><TR style="font-family: arial, helvetica; font-size: 8pt; font-weight: normal; color: 000000; padding: 3px;"><TD width="40%">
                  Lost Frame Detected
                </TD><TD><xsl:choose><xsl:when test="@LostFrameDetected = '0'">NO</xsl:when><xsl:when test="@LostFrameDetected = '1'">YES</xsl:when></xsl:choose></TD></TR><TR style="font-family: arial, helvetica; font-size: 8pt; font-weight: normal; color: 000000; padding: 3px;"><TD width="40%">
                  Lost Sequence Detected
                </TD><TD><xsl:choose><xsl:when test="@LostSequenceDetected = '0'">NO</xsl:when><xsl:when test="@LostSequenceDetected = '1'">YES</xsl:when></xsl:choose></TD></TR></xsl:for-each><xsl:variable name="isLiveBinningAvailable"><xsl:comment>Variable for Live Format available</xsl:comment><xsl:if test="ATLCameraSettingDefinition/@CanDoLiveBinning = '1'">1</xsl:if></xsl:variable><xsl:if test="$isLiveBinningAvailable = '1'"><TR style="font-family: arial, helvetica; font-size: 8pt; font-weight: normal; color: 000000; padding: 3px;"><TD width="40%">Live Format</TD><xsl:choose><xsl:when test="ATLCameraSettingDefinition/@IsLiveBinningActive = '0'"><TD>OFF</TD></xsl:when><xsl:when test="ATLCameraSettingDefinition/@IsLiveBinningActive = '1'"><TD><xsl:value-of select="ATLCameraSettingDefinition/@LiveBinningText" /></TD></xsl:when><xsl:otherwise><TD>Undefined</TD></xsl:otherwise></xsl:choose></TR></xsl:if><xsl:variable name="isCoolerAvailable"><xsl:comment>Variable for Cooler available</xsl:comment><xsl:if test="ATLCameraSettingDefinition/@CanDoControlCooler = '1'">1</xsl:if></xsl:variable><xsl:if test="$isCoolerAvailable = '1'"><TR style="font-family: arial, helvetica; font-size: 8pt; font-weight: normal; color: 000000; padding: 3px;"><TD width="40%">Cooler</TD><xsl:choose><xsl:when test="ATLCameraSettingDefinition/@IsCoolerActive = '0'"><TD>OFF</TD></xsl:when><xsl:when test="ATLCameraSettingDefinition/@IsCoolerActive = '1'"><TD>ON</TD></xsl:when><xsl:otherwise><TD>Undefined</TD></xsl:otherwise></xsl:choose></TR></xsl:if><xsl:variable name="isFanAvailable"><xsl:comment>Variable for Fan available</xsl:comment><xsl:if test="ATLCameraSettingDefinition/@CanDoFanControl = '1'">1</xsl:if></xsl:variable><xsl:if test="$isFanAvailable = '1'"><TR style="font-family: arial, helvetica; font-size: 8pt; font-weight: normal; color: 000000; padding: 3px;"><TD width="40%">Fan Control</TD><TD><xsl:value-of select="ATLCameraSettingDefinition/@FanControl" /></TD></TR></xsl:if><xsl:variable name="isControlTemperatureAvailable"><xsl:comment>Variable for Control Temperature available</xsl:comment><xsl:if test="ATLCameraSettingDefinition/@CanDoControlTemperature = '1'">1</xsl:if></xsl:variable><xsl:if test="$isControlTemperatureAvailable = '1'"><TR style="font-family: arial, helvetica; font-size: 8pt; font-weight: normal; color: 000000; padding: 3px;"><TD width="40%">Target Temperature</TD><TD><xsl:value-of select="ATLCameraSettingDefinition/@TargetTemperature" /> Degrees [C°]
								</TD></TR><TR style="font-family: arial, helvetica; font-size: 8pt; font-weight: normal; color: 000000; padding: 3px;"><TD width="40%">Current Temperature</TD><TD><xsl:value-of select="ATLCameraSettingDefinition/@CurrentTemperature" /> Degrees [C°]
								</TD></TR></xsl:if><xsl:variable name="isHotSpotCorrectionAvailable"><xsl:comment>Variable for Hot Spot Correction available</xsl:comment><xsl:if test="ATLCameraSettingDefinition/@CanDoHotSpotCorrection = '1'">1</xsl:if></xsl:variable><xsl:if test="$isHotSpotCorrectionAvailable = '1'"><TR style="font-family: arial, helvetica; font-size: 8pt; font-weight: normal; color: 000000; padding: 3px;"><TD width="40%">Hotspot Correction Threshold</TD><TD><xsl:value-of select="ATLCameraSettingDefinition/@ThresholdHotspot" />%</TD></TR><TR style="font-family: arial, helvetica; font-size: 8pt; font-weight: normal; color: 000000; padding: 3px;"><TD width="40%">Hotspot Correction Exposure Start</TD><TD><xsl:value-of select="ATLCameraSettingDefinition/@ExposureStartTimeHotspot" /></TD></TR></xsl:if><xsl:variable name="isBrightnessCorrectionAvailable"><xsl:comment>Variable for Brightness Correction available</xsl:comment><xsl:if test="ATLCameraSettingDefinition/@CanDoBrightnessCorrection = '1'">1</xsl:if></xsl:variable><xsl:if test="$isBrightnessCorrectionAvailable = '1'"><TR style="font-family: arial, helvetica; font-size: 8pt; font-weight: normal; color: 000000; padding: 3px;"><TD width="40%">Brightness Correction</TD><xsl:choose><xsl:when test="ATLCameraSettingDefinition/@IsBrightnessCorrectionActive = '0'"><TD>OFF</TD></xsl:when><xsl:when test="ATLCameraSettingDefinition/@IsBrightnessCorrectionActive = '1'"><TD>ON</TD></xsl:when><xsl:otherwise><TD>Undefined</TD></xsl:otherwise></xsl:choose></TR></xsl:if><xsl:variable name="isColorSatAvailable"><xsl:comment>Variable for ColorSaturation available</xsl:comment><xsl:if test="ATLCameraSettingDefinition/@CanDoColorSat = '1'">1</xsl:if></xsl:variable><xsl:if test="$isColorSatAvailable = '1'"><TR style="font-family: arial, helvetica; font-size: 8pt; font-weight: normal; color: 000000; padding: 3px;"><TD width="40%">Color Saturation</TD><TD><xsl:value-of select="ATLCameraSettingDefinition/@ColorSat" /></TD></TR></xsl:if><xsl:variable name="canDoEnhancedAcquisitionMode"><xsl:comment>Variable for Enhanced Acqiosition Mode</xsl:comment><xsl:if test="ATLCameraSettingDefinition/@CanDoEnhancedAcquisitionMode = '1'">1</xsl:if></xsl:variable><xsl:if test="$canDoEnhancedAcquisitionMode = '1'"><xsl:variable name="enhancedAcquisitionMode"><xsl:comment>Variable for Enhanced Acqiosition Mode</xsl:comment><xsl:if test="ATLCameraSettingDefinition/@HDR_DigitalFusion_Mode = '0'">None</xsl:if><xsl:if test="ATLCameraSettingDefinition/@HDR_DigitalFusion_Mode = '1'">HDR</xsl:if><xsl:if test="ATLCameraSettingDefinition/@HDR_DigitalFusion_Mode = '2'">Digital Fusion</xsl:if></xsl:variable><TR style="font-family: arial, helvetica; font-size: 8pt; font-weight: normal; color: 000000; padding: 3px;"><TD width="40%">Acquisition Mode</TD><TD><xsl:value-of select="$enhancedAcquisitionMode" /></TD></TR></xsl:if></TABLE></TD></TR></TABLE><xsl:variable name="isACFActive"><xsl:comment>Variable for display Advanced-Camera-Features-Settings</xsl:comment><xsl:choose><xsl:when test="ATLCameraSettingDefinition/WideFieldChannelConfigurator/AdvancedCameraFeatures/@Advanced_Camera_Features_Activated = '0'">0</xsl:when><xsl:when test="ATLCameraSettingDefinition/WideFieldChannelConfigurator/AdvancedCameraFeatures/@Advanced_Camera_Features_Activated = '1'">1</xsl:when><xsl:otherwise>0</xsl:otherwise></xsl:choose></xsl:variable><xsl:if test="$isACFActive = '1'"><HR width="98%" /><TABLE width="98%" align="center" border="0" cellspacing="5" cellpadding="5"><TR><TD align="left" style="font-family: arial, helvetica; font-size: 8pt; font-weight: normal; color: 000000; padding: 3px;"><b>Advanced Camera Features</b></TD></TR></TABLE><TABLE width="98%" align="center" border="0" cellspacing="0" cellpadding="5" bgcolor="#DDDAD7"><TR><TD><TABLE topmargin="0" leftmargin="0" width="100%" align="left" border="1" cellspacing="0" cellpadding="5" bgcolor="#FFFFFF"><TR style="font-family: arial, helvetica; font-size: 8pt; font-weight: bold; color: 000000; padding: 3px;"><TD colspan="2">
                  Global Features
                </TD></TR><xsl:for-each select="ATLCameraSettingDefinition/WideFieldChannelConfigurator/AdvancedCameraFeatures/CameraFeature"><TR style="font-family: arial, helvetica; font-size: 8pt; font-weight: normal; color: 000000; padding: 3px;"><TD width="40%"><xsl:value-of select="@Name" /></TD><xsl:variable name="ACFEnabled"><xsl:value-of select="@*[ contains(name(),'Enabled') ] " /></xsl:variable><xsl:choose><xsl:when test="$ACFEnabled = '1'"><xsl:variable name="ACFValue"><xsl:value-of select="@*[ contains(name(),'Value') ] " /></xsl:variable><xsl:choose><xsl:when test="$ACFValue = ''"><TD>
                                 Enabled
                               </TD></xsl:when><xsl:otherwise><TD><xsl:value-of select="$ACFValue" /></TD></xsl:otherwise></xsl:choose></xsl:when><xsl:otherwise><TD>
                             Disabled
                           </TD></xsl:otherwise></xsl:choose></TR></xsl:for-each><xsl:for-each select="ATLCameraSettingDefinition/WideFieldChannelConfigurator/AdvancedCameraFeatures/*"><xsl:if test="contains(name(),'Ch')"><TR style="font-family: arial, helvetica; font-size: 8pt; font-weight: bold; color: 000000; padding: 3px;"><TD colspan="2">
                        Channel <xsl:value-of select="name()" /> Features
                      </TD></TR><xsl:for-each select="CameraFeature"><TR style="font-family: arial, helvetica; font-size: 8pt; font-weight: normal; color: 000000; padding: 3px;"><TD width="40%"><xsl:value-of select="@Name" /></TD><xsl:variable name="ACFEnabled"><xsl:value-of select="@*[ contains(name(),'Enabled') ] " /></xsl:variable><xsl:choose><xsl:when test="$ACFEnabled = '1'"><xsl:variable name="ACFValue"><xsl:value-of select="@*[ contains(name(),'Value') ] " /></xsl:variable><xsl:choose><xsl:when test="$ACFValue = ''"><TD>
                                Enabled
                              </TD></xsl:when><xsl:otherwise><TD><xsl:value-of select="$ACFValue" /></TD></xsl:otherwise></xsl:choose></xsl:when><xsl:otherwise><TD>
                            Disabled
                          </TD></xsl:otherwise></xsl:choose></TR></xsl:for-each></xsl:if></xsl:for-each></TABLE></TD></TR></TABLE></xsl:if><xsl:variable name="isStereoTLFinetuningBase"><xsl:comment>Variable for display Stereo TLBase Finetuning-Settings</xsl:comment><xsl:choose><xsl:when test="ATLCameraSettingDefinition/WideFieldChannelConfigurator/@IsStereoTLFinetuningBase = '0'">0</xsl:when><xsl:when test="ATLCameraSettingDefinition/WideFieldChannelConfigurator/@IsStereoTLFinetuningBase = '1'">1</xsl:when><xsl:otherwise>0</xsl:otherwise></xsl:choose></xsl:variable><xsl:variable name="typeOfStereoTLBase"><xsl:comment>Variable for type of Stereo TLBase</xsl:comment><xsl:choose><xsl:when test="ATLCameraSettingDefinition/WideFieldChannelConfigurator/@TypeOfStereoTLBase = '0'">0</xsl:when><xsl:when test="ATLCameraSettingDefinition/WideFieldChannelConfigurator/@TypeOfStereoTLBase = '1'">1</xsl:when><xsl:when test="ATLCameraSettingDefinition/WideFieldChannelConfigurator/@TypeOfStereoTLBase = '2'">2</xsl:when><xsl:otherwise>-1</xsl:otherwise></xsl:choose></xsl:variable><xsl:variable name="canDoFREEIllumination"><xsl:comment>Variable for display Stereo TLBase Finetuning-Settings</xsl:comment><xsl:choose><xsl:when test="ATLCameraSettingDefinition/WideFieldChannelConfigurator/@CanDoFREEIllumination = '0'">0</xsl:when><xsl:when test="ATLCameraSettingDefinition/WideFieldChannelConfigurator/@CanDoFREEIllumination = '1'">1</xsl:when><xsl:otherwise>0</xsl:otherwise></xsl:choose></xsl:variable><xsl:variable name="ShutterOrPowerState"><xsl:comment>In LAS X 1.6 and 1.7 only Industry applications showed "Power State On/Off instead of "Shutter State open/closed". Since 3.0 we always use Power State</xsl:comment>
        Power State
    </xsl:variable><xsl:variable name="OpenOrOn">
        On
    </xsl:variable><xsl:variable name="ClosedOrOff">
        Off
    </xsl:variable><xsl:if test="($typeOfStereoTLBase = '1' or $typeOfStereoTLBase = '2') or $canDoFREEIllumination = '1'"><HR width="98%" /><TABLE width="98%" align="center" border="0" cellspacing="5" cellpadding="5"><TR><TD align="left" style="font-family: arial, helvetica; font-size: 8pt; font-weight: normal; color: 000000; padding: 3px;"><b>Illumination Settings</b></TD></TR></TABLE><TABLE width="98%" align="center" border="0" cellspacing="0" cellpadding="5" bgcolor="#DDDAD7"><TR><TD><TABLE topmargin="0" leftmargin="0" width="100%" align="left" border="1" cellspacing="0" cellpadding="5" bgcolor="#FFFFFF"><xsl:for-each select="ATLCameraSettingDefinition/WideFieldChannelConfigurator/WideFieldChannelInfo"><xsl:variable name="MyCounter" select="position()" /><xsl:variable name="WFCPrefix">WFC</xsl:variable><xsl:variable name="ChannelPrefix"><xsl:value-of select="concat($WFCPrefix, $MyCounter)" /></xsl:variable><TR style="font-family: arial, helvetica; font-size: 8pt; font-weight: bold; color: 000000; padding: 3px;"><TD>
                    Channel <xsl:value-of select="$MyCounter" /></TD></TR><TR><TD><TABLE topmargin="0" leftmargin="0" width="100%" align="left" border="1" cellspacing="0" cellpadding="5" bgcolor="#FFFFFF"><xsl:if test="@StereoTLZoomApertureControlMode and $typeOfStereoTLBase = '2'"><TR style="font-family: arial, helvetica; font-size: 8pt; font-weight: normal; color: 000000; padding: 3px;"><TD width="40%">
                              TL Zoom Aperture Control Mode
                            </TD><xsl:choose><xsl:when test="@StereoTLZoomApertureControlMode = '0'"><TD>Off</TD></xsl:when><xsl:when test="@StereoTLZoomApertureControlMode = '1'"><TD>On</TD></xsl:when><xsl:otherwise><TD>Undefined</TD></xsl:otherwise></xsl:choose></TR></xsl:if><xsl:if test="@StereoTLContrastMode and $typeOfStereoTLBase = '2'"><TR style="font-family: arial, helvetica; font-size: 8pt; font-weight: normal; color: 000000; padding: 3px;"><TD width="40%">
                              TL Contrast Mode
                            </TD><xsl:choose><xsl:when test="@StereoTLContrastMode = '1'"><TD>TL-BF</TD></xsl:when><xsl:when test="@StereoTLContrastMode = '2'"><TD>TL-RC</TD></xsl:when><xsl:when test="@StereoTLContrastMode = '3'"><TD>TL-DF</TD></xsl:when><xsl:otherwise><TD>Undefined</TD></xsl:otherwise></xsl:choose></TR></xsl:if><xsl:if test="@StereoTLBase_Position and ($typeOfStereoTLBase = '1' or $typeOfStereoTLBase = '2')"><TR style="font-family: arial, helvetica; font-size: 8pt; font-weight: normal; color: 000000; padding: 3px;"><TD width="40%">
                              TL Position
                            </TD><TD><xsl:value-of select="@StereoTLBase_Position" /></TD></TR></xsl:if><xsl:if test="@StereoTLBase_Aperture and $typeOfStereoTLBase = '2'"><TR style="font-family: arial, helvetica; font-size: 8pt; font-weight: normal; color: 000000; padding: 3px;"><TD width="40%">
                              TL Aperture
                            </TD><TD><xsl:value-of select="@StereoTLBase_Aperture" /></TD></TR></xsl:if><xsl:if test="@TL_Shutter"><TR style="font-family: arial, helvetica; font-size: 8pt; font-weight: normal; color: 000000; padding: 3px;"><TD width="40%">
                              TL <xsl:value-of select="$ShutterOrPowerState"></xsl:value-of></TD><xsl:choose><xsl:when test="@TL_Shutter = '0'"><TD><xsl:value-of select="$ClosedOrOff"></xsl:value-of></TD></xsl:when><xsl:when test="@TL_Shutter = '1'"><TD><xsl:value-of select="$OpenOrOn"></xsl:value-of></TD></xsl:when><xsl:otherwise><TD>Undefined</TD></xsl:otherwise></xsl:choose></TR></xsl:if><xsl:if test="@TL_Light-Intensity"><TR style="font-family: arial, helvetica; font-size: 8pt; font-weight: normal; color: 000000; padding: 3px;"><TD width="40%">
                              TL Light Intensity
                            </TD><TD><xsl:value-of select="@TL_Light-Intensity" /></TD></TR></xsl:if><xsl:if test="@IL_Shutter"><TR style="font-family: arial, helvetica; font-size: 8pt; font-weight: normal; color: 000000; padding: 3px;"><TD width="40%">
                              IL <xsl:value-of select="$ShutterOrPowerState"></xsl:value-of></TD><xsl:choose><xsl:when test="@IL_Shutter = '0'"><TD><xsl:value-of select="$ClosedOrOff"></xsl:value-of></TD></xsl:when><xsl:when test="@IL_Shutter = '1'"><TD><xsl:value-of select="$OpenOrOn"></xsl:value-of></TD></xsl:when><xsl:otherwise><TD>Undefined</TD></xsl:otherwise></xsl:choose></TR></xsl:if><xsl:if test="@IL_Light-Intensity"><TR style="font-family: arial, helvetica; font-size: 8pt; font-weight: normal; color: 000000; padding: 3px;"><TD width="40%">
                              IL Light Intensity
                            </TD><TD><xsl:value-of select="@IL_Light-Intensity" /></TD></TR></xsl:if><xsl:if test="@MCI_Shutter"><TR style="font-family: arial, helvetica; font-size: 8pt; font-weight: normal; color: 000000; padding: 3px;"><TD width="40%">
                              MCI <xsl:value-of select="$ShutterOrPowerState"></xsl:value-of></TD><xsl:choose><xsl:when test="@MCI_Shutter = '0'"><TD><xsl:value-of select="$ClosedOrOff"></xsl:value-of></TD></xsl:when><xsl:when test="@MCI_Shutter = '1'"><TD><xsl:value-of select="$OpenOrOn"></xsl:value-of></TD></xsl:when><xsl:otherwise><TD>Undefined</TD></xsl:otherwise></xsl:choose></TR></xsl:if><xsl:if test="@MCI_Light-Intensity"><TR style="font-family: arial, helvetica; font-size: 8pt; font-weight: normal; color: 000000; padding: 3px;"><TD width="40%">
                              MCI Light Intensity
                            </TD><TD><xsl:value-of select="@MCI_Light-Intensity" /></TD></TR></xsl:if><xsl:if test="@MCI_Light-Scene"><TR style="font-family: arial, helvetica; font-size: 8pt; font-weight: normal; color: 000000; padding: 3px;"><TD width="40%">
                              MCI Light Scene
                            </TD><TD><xsl:value-of select="@MCI_Light-Scene" /></TD></TR></xsl:if><!-- The ringlight shutter attribute has a different name for different ringlight light sources
                           For example RL_MEB110_Shutter for a MEB110 ringlight, or RL_DVM6_Shutter for the Sirius ringlight 
                           So we select the attributes which start with RL_ and contain _Shutter and take the first (and most likely only) one --><xsl:if test="@*[starts-with(name(),'RL_') and contains(name(),'_Shutter')][1]"><TR style="font-family: arial, helvetica; font-size: 8pt; font-weight: normal; color: 000000; padding: 3px;"><TD width="40%">
                              RL <xsl:value-of select="$ShutterOrPowerState"></xsl:value-of></TD><xsl:choose><xsl:when test="@*[starts-with(name(),'RL') and contains(name(),'_Shutter')][1] = '0'"><TD><xsl:value-of select="$ClosedOrOff"></xsl:value-of></TD></xsl:when><xsl:when test="@*[starts-with(name(),'RL') and contains(name(),'_Shutter')][1] = '1'"><TD><xsl:value-of select="$OpenOrOn"></xsl:value-of></TD></xsl:when><xsl:otherwise><TD>Undefined</TD></xsl:otherwise></xsl:choose></TR></xsl:if><!-- The ringlight intensity attribute has a different name for different ringlight light sources
                           For example RL_MEB110_Light-Intensity for a MEB110 ringlight, or RL_DVM6_Light-Intensity for the Sirius ringlight 
                           So we select the attributes which start with RL_ and contain _Light-Intensity and take the first (and most likely only) one --><xsl:if test="@*[starts-with(name(),'RL') and contains(name(),'_Light-Intensity')][1]"><TR style="font-family: arial, helvetica; font-size: 8pt; font-weight: normal; color: 000000; padding: 3px;"><TD width="40%">
                              RL Intensity
                            </TD><TD><xsl:value-of select="@*[starts-with(name(),'RL') and contains(name(),'_Light-Intensity')][1]" /></TD></TR></xsl:if><xsl:if test="@RL_Light-Adapter_Text"><TR style="font-family: arial, helvetica; font-size: 8pt; font-weight: normal; color: 000000; padding: 3px;"><TD width="40%">
                            RL Light Adapter
                          </TD><TD><xsl:value-of select="@RL_Light-Adapter" />&nbsp;(<xsl:value-of select="@RL_Light-Adapter_Text" />)
                          </TD></TR></xsl:if><xsl:if test="@RL_Light-Scene"><TR style="font-family: arial, helvetica; font-size: 8pt; font-weight: normal; color: 000000; padding: 3px;"><TD width="40%">
                              RL Light Scene
                            </TD><TD><xsl:value-of select="@RL_Light-Scene" /></TD></TR></xsl:if><xsl:if test="@SLI_Shutter"><TR style="font-family: arial, helvetica; font-size: 8pt; font-weight: normal; color: 000000; padding: 3px;"><TD width="40%">
                              SLI <xsl:value-of select="$ShutterOrPowerState"></xsl:value-of></TD><xsl:choose><xsl:when test="@SLI_Shutter = '0'"><TD><xsl:value-of select="$ClosedOrOff"></xsl:value-of></TD></xsl:when><xsl:when test="@SLI_Shutter = '1'"><TD><xsl:value-of select="$OpenOrOn"></xsl:value-of></TD></xsl:when><xsl:otherwise><TD>Undefined</TD></xsl:otherwise></xsl:choose></TR></xsl:if><xsl:if test="@SLI_Light-Intensity"><TR style="font-family: arial, helvetica; font-size: 8pt; font-weight: normal; color: 000000; padding: 3px;"><TD width="40%">
                              SLI Intensity
                            </TD><TD><xsl:value-of select="@SLI_Light-Intensity" /></TD></TR></xsl:if><xsl:if test="@SLI_Light-Scene"><TR style="font-family: arial, helvetica; font-size: 8pt; font-weight: normal; color: 000000; padding: 3px;"><TD width="40%">
                              SLI Light Scene
                            </TD><TD><xsl:value-of select="@SLI_Light-Scene" /></TD></TR></xsl:if><xsl:if test="@HDI_Shutter"><TR style="font-family: arial, helvetica; font-size: 8pt; font-weight: normal; color: 000000; padding: 3px;"><TD width="40%">
                            HDI <xsl:value-of select="$ShutterOrPowerState"></xsl:value-of></TD><xsl:choose><xsl:when test="@HDI_Shutter = '0'"><TD><xsl:value-of select="$ClosedOrOff"></xsl:value-of></TD></xsl:when><xsl:when test="@HDI_Shutter = '1'"><TD><xsl:value-of select="$OpenOrOn"></xsl:value-of></TD></xsl:when><xsl:otherwise><TD>Undefined</TD></xsl:otherwise></xsl:choose></TR></xsl:if><xsl:if test="@HDI_Light-Intensity"><TR style="font-family: arial, helvetica; font-size: 8pt; font-weight: normal; color: 000000; padding: 3px;"><TD width="40%">
                            HDI Light Intensity
                          </TD><TD><xsl:value-of select="@HDI_Light-Intensity" /></TD></TR></xsl:if><xsl:if test="@HDI_Light-Scene"><TR style="font-family: arial, helvetica; font-size: 8pt; font-weight: normal; color: 000000; padding: 3px;"><TD width="40%">
                            HDI Light Scene
                          </TD><TD><xsl:value-of select="@HDI_Light-Scene" /></TD></TR></xsl:if><xsl:if test="@CXI_Shutter"><TR style="font-family: arial, helvetica; font-size: 8pt; font-weight: normal; color: 000000; padding: 3px;"><TD width="40%">
                            CXI <xsl:value-of select="$ShutterOrPowerState"></xsl:value-of></TD><xsl:choose><xsl:when test="@CXI_Shutter = '0'"><TD><xsl:value-of select="$ClosedOrOff"></xsl:value-of></TD></xsl:when><xsl:when test="@CXI_Shutter = '1'"><TD><xsl:value-of select="$OpenOrOn"></xsl:value-of></TD></xsl:when><xsl:otherwise><TD>Undefined</TD></xsl:otherwise></xsl:choose></TR></xsl:if><xsl:if test="@CXI_Light-Intensity"><TR style="font-family: arial, helvetica; font-size: 8pt; font-weight: normal; color: 000000; padding: 3px;"><TD width="40%">
                            CXI Light Intensity
                          </TD><TD><xsl:value-of select="@CXI_Light-Intensity" /></TD></TR></xsl:if><xsl:if test="@CXI_Light-Adapter_Text"><TR style="font-family: arial, helvetica; font-size: 8pt; font-weight: normal; color: 000000; padding: 3px;"><TD width="40%">
                            CXI Light Adapter
                          </TD><TD><xsl:value-of select="@CXI_Light-Adapter" />&nbsp;(<xsl:value-of select="@CXI_Light-Adapter_Text" />)
                          </TD></TR></xsl:if><xsl:if test="@NVI_Shutter"><TR style="font-family: arial, helvetica; font-size: 8pt; font-weight: normal; color: 000000; padding: 3px;"><TD width="40%">
                            NVI <xsl:value-of select="$ShutterOrPowerState"></xsl:value-of></TD><xsl:choose><xsl:when test="@NVI_Shutter = '0'"><TD><xsl:value-of select="$ClosedOrOff"></xsl:value-of></TD></xsl:when><xsl:when test="@NVI_Shutter = '1'"><TD><xsl:value-of select="$OpenOrOn"></xsl:value-of></TD></xsl:when><xsl:otherwise><TD>Undefined</TD></xsl:otherwise></xsl:choose></TR></xsl:if><xsl:if test="@NVI_Light-Intensity"><TR style="font-family: arial, helvetica; font-size: 8pt; font-weight: normal; color: 000000; padding: 3px;"><TD width="40%">
                            NVI Light Intensity
                          </TD><TD><xsl:value-of select="@NVI_Light-Intensity" /></TD></TR></xsl:if><xsl:if test="@BLI_Shutter"><TR style="font-family: arial, helvetica; font-size: 8pt; font-weight: normal; color: 000000; padding: 3px;"><TD width="40%">
                            BLI <xsl:value-of select="$ShutterOrPowerState"></xsl:value-of></TD><xsl:choose><xsl:when test="@BLI_Shutter = '0'"><TD><xsl:value-of select="$ClosedOrOff"></xsl:value-of></TD></xsl:when><xsl:when test="@BLI_Shutter = '1'"><TD><xsl:value-of select="$OpenOrOn"></xsl:value-of></TD></xsl:when><xsl:otherwise><TD>Undefined</TD></xsl:otherwise></xsl:choose></TR></xsl:if><xsl:if test="@BLI_Light-Intensity"><TR style="font-family: arial, helvetica; font-size: 8pt; font-weight: normal; color: 000000; padding: 3px;"><TD width="40%">
                            BLI Light Intensity
                          </TD><TD><xsl:value-of select="@BLI_Light-Intensity" /></TD></TR></xsl:if></TABLE></TD></TR></xsl:for-each></TABLE></TD></TR></TABLE></xsl:if><xsl:variable name="isAutoFocusHSActive"><xsl:comment>Variable for display AutoFocusHS-Settings</xsl:comment><xsl:choose><xsl:when test="ATLCameraSettingDefinition/WideFieldChannelConfigurator/@AutoFocusHSActive = '0'">0</xsl:when><xsl:when test="ATLCameraSettingDefinition/WideFieldChannelConfigurator/@AutoFocusHSActive = '1'">1</xsl:when><xsl:otherwise>0</xsl:otherwise></xsl:choose></xsl:variable><xsl:variable name="ShowOnlyForAutoFocusHS"><xsl:choose><xsl:when test="ATLCameraSettingDefinition/WideFieldChannelConfigurator/@AFHSSubsystem = '0'">1</xsl:when><xsl:when test="ATLCameraSettingDefinition/WideFieldChannelConfigurator/@AFHSSubsystem = '3'">1</xsl:when></xsl:choose></xsl:variable><xsl:variable name="ShowXYTSettingsForAutoFocusHS"><xsl:choose><xsl:when test="ATLCameraSettingDefinition/WideFieldChannelConfigurator/@AFHSSubsystem = '1'">1</xsl:when><xsl:when test="ATLCameraSettingDefinition/WideFieldChannelConfigurator/@AFHSSubsystem = '3'">1</xsl:when></xsl:choose></xsl:variable><xsl:variable name="ShowAFCPositionForAutoFocusHSMode"><xsl:comment>Variable for display AFCPosition</xsl:comment><xsl:choose><xsl:when test="ATLCameraSettingDefinition/WideFieldChannelConfigurator/@AFHSSubsystem = '1'"><xsl:if test="ATLCameraSettingDefinition/WideFieldChannelConfigurator/@AFHSAFCOffset &gt;= '0'">1</xsl:if></xsl:when><xsl:when test="ATLCameraSettingDefinition/WideFieldChannelConfigurator/@AFHSSubsystem = '3'"><xsl:if test="ATLCameraSettingDefinition/WideFieldChannelConfigurator/@AFHSAFCOffset &gt;= '0'">1</xsl:if></xsl:when></xsl:choose></xsl:variable><xsl:if test="$isAutoFocusHSActive = '1'"><HR width="98%" /><TABLE width="98%" align="center" border="0" cellspacing="5" cellpadding="5"><TR><TD align="left" style="font-family: arial, helvetica; font-size: 8pt; font-weight: normal; color: 000000; padding: 3px;"><b>Autofocus Settings</b></TD></TR></TABLE><TABLE width="98%" align="center" border="0" cellspacing="0" cellpadding="5" bgcolor="#DDDAD7"><TR><TD><TABLE topmargin="0" leftmargin="0" width="100%" align="left" border="1" cellspacing="0" cellpadding="5" bgcolor="#FFFFFF"><TR style="font-family: arial, helvetica; font-size: 8pt; font-weight: normal; color: 000000; padding: 3px;"><TD width="40%">Autofocus-Subsystem</TD><xsl:choose><xsl:when test="ATLCameraSettingDefinition/WideFieldChannelConfigurator/@AFHSSubsystem = '0'"><TD>Highspeed Autofocus</TD></xsl:when><xsl:when test="ATLCameraSettingDefinition/WideFieldChannelConfigurator/@AFHSSubsystem = '1'"><TD>Adaptive Focus Control</TD></xsl:when><xsl:when test="ATLCameraSettingDefinition/WideFieldChannelConfigurator/@AFHSSubsystem = '2'"><TD>Continuous Adaptive Focus Control</TD></xsl:when><xsl:when test="ATLCameraSettingDefinition/WideFieldChannelConfigurator/@AFHSSubsystem = '3'"><TD>Adaptive Focus Control + Highspeed Autofocus</TD></xsl:when><xsl:otherwise><TD>Undefined</TD></xsl:otherwise></xsl:choose></TR><xsl:if test="$ShowAFCPositionForAutoFocusHSMode = '1'"><TR style="font-family: arial, helvetica; font-size: 8pt; font-weight: normal; color: 000000; padding: 3px;"><TD width="40%">AFC Position</TD><TD><xsl:value-of select="ATLCameraSettingDefinition/WideFieldChannelConfigurator/@AFHSAFCOffset" /></TD></TR></xsl:if><xsl:if test="$ShowOnlyForAutoFocusHS='0'"><TR style="font-family: arial, helvetica; font-size: 8pt; font-weight: normal; color: 000000; padding: 3px;"><TD width="40%">Configuration-Mode</TD><xsl:choose><xsl:when test="ATLCameraSettingDefinition/WideFieldChannelConfigurator/@AFHSConfigMode = '0'"><TD>Userdefined</TD></xsl:when><xsl:when test="ATLCameraSettingDefinition/WideFieldChannelConfigurator/@AFHSConfigMode = '1'"><TD>Optimized</TD></xsl:when><xsl:otherwise><TD>Undefined</TD></xsl:otherwise></xsl:choose></TR></xsl:if><xsl:if test="$ShowOnlyForAutoFocusHS='1'"><TR style="font-family: arial, helvetica; font-size: 8pt; font-weight: normal; color: 000000; padding: 3px;"><TD width="40%">Capture range</TD><xsl:choose><xsl:when test="ATLCameraSettingDefinition/WideFieldChannelConfigurator/@AFHSOperationMode = '0'"><TD>Local</TD></xsl:when><xsl:when test="ATLCameraSettingDefinition/WideFieldChannelConfigurator/@AFHSOperationMode = '1'"><TD>Global</TD></xsl:when><xsl:otherwise><TD>undefined</TD></xsl:otherwise></xsl:choose></TR><TR style="font-family: arial, helvetica; font-size: 8pt; font-weight: normal; color: 000000; padding: 3px;"><TD width="40%">Local range</TD><TD><xsl:value-of select="ATLCameraSettingDefinition/WideFieldChannelConfigurator/@AFHSRangeLocal" />
                      microns
                    </TD></TR><TR style="font-family: arial, helvetica; font-size: 8pt; font-weight: normal; color: 000000; padding: 3px;"><TD width="40%">Global range</TD><TD><xsl:value-of select="ATLCameraSettingDefinition/WideFieldChannelConfigurator/@AFHSRangeGlobal" />
                      microns
                    </TD></TR><TR style="font-family: arial, helvetica; font-size: 8pt; font-weight: normal; color: 000000; padding: 3px;"><TD width="40%">Precision</TD><TD><xsl:value-of select="ATLCameraSettingDefinition/WideFieldChannelConfigurator/@AFHSPrecision" /></TD></TR><TR style="font-family: arial, helvetica; font-size: 8pt; font-weight: normal; color: 000000; padding: 3px;"><TD width="40%">Focus-Device</TD><xsl:choose><xsl:when test="ATLCameraSettingDefinition/WideFieldChannelConfigurator/@AFHSZUseMode = '1'"><TD>Galvo</TD></xsl:when><xsl:when test="ATLCameraSettingDefinition/WideFieldChannelConfigurator/@AFHSZUseMode = '2'"><TD>Z-Wide</TD></xsl:when><xsl:when test="ATLCameraSettingDefinition/WideFieldChannelConfigurator/@AFHSZUseMode = '4'"><TD>FineFocus</TD></xsl:when><xsl:otherwise><TD>undefined</TD></xsl:otherwise></xsl:choose></TR></xsl:if><xsl:if test="$ShowXYTSettingsForAutoFocusHS='1'"><TR style="font-family: arial, helvetica; font-size: 8pt; font-weight: normal; color: 000000; padding: 3px;"><TD width="40%">Workflow - Timelapse</TD><xsl:choose><xsl:when test="ATLCameraSettingDefinition/WideFieldChannelConfigurator/@AFHSWorkflowTimelapse = '1'"><TD>Execute first time only</TD></xsl:when><xsl:when test="ATLCameraSettingDefinition/WideFieldChannelConfigurator/@AFHSWorkflowTimelapse = '2'"><TD>Execute on all times</TD></xsl:when><xsl:when test="ATLCameraSettingDefinition/WideFieldChannelConfigurator/@AFHSWorkflowTimelapse = '3'"><TD><xsl:text>Execute every </xsl:text><xsl:value-of select="ATLCameraSettingDefinition/WideFieldChannelConfigurator/@AFHSWorkflowTimelapseIterator" /><xsl:text> times</xsl:text></TD></xsl:when><xsl:otherwise><TD>undefined</TD></xsl:otherwise></xsl:choose></TR></xsl:if><xsl:if test="$ShowXYTSettingsForAutoFocusHS='1'"><TR style="font-family: arial, helvetica; font-size: 8pt; font-weight: normal; color: 000000; padding: 3px;"><TD width="40%">Workflow - Stage positions</TD><xsl:choose><xsl:when test="ATLCameraSettingDefinition/WideFieldChannelConfigurator/@AFHSWorkflowXY = '1'"><TD>Execute on first position only</TD></xsl:when><xsl:when test="ATLCameraSettingDefinition/WideFieldChannelConfigurator/@AFHSWorkflowXY = '2'"><TD>Execute on all positions</TD></xsl:when><xsl:when test="ATLCameraSettingDefinition/WideFieldChannelConfigurator/@AFHSWorkflowXY = '3'"><TD><xsl:text>Execute every </xsl:text><xsl:value-of select="ATLCameraSettingDefinition/WideFieldChannelConfigurator/@AFHSWorkflowXYIterator" /><xsl:text> positions</xsl:text></TD></xsl:when><xsl:otherwise><TD>undefined</TD></xsl:otherwise></xsl:choose></TR></xsl:if><xsl:if test="$ShowOnlyForAutoFocusHS='1'"><TR style="font-family: arial, helvetica; font-size: 8pt; font-weight: normal; color: 000000; padding: 3px;"><TD width="40%">Use ROI</TD><xsl:choose><xsl:when test="ATLCameraSettingDefinition/WideFieldChannelConfigurator/@AFHSCameranRoiIsUsed = '0'"><TD>NO</TD></xsl:when><xsl:when test="ATLCameraSettingDefinition/WideFieldChannelConfigurator/@AFHSCameranRoiIsUsed = '1'"><TD>YES</TD></xsl:when><xsl:otherwise><TD>undefined</TD></xsl:otherwise></xsl:choose></TR></xsl:if></TABLE></TD></TR></TABLE></xsl:if><p></p><xsl:variable name="isBestFocusActive"><xsl:comment>Variable for display BestFocus-Settings</xsl:comment><xsl:if test="ATLCameraSettingDefinition/@IsAutofocusOnStart='1'">1</xsl:if></xsl:variable><xsl:variable name="ShowOnlyForBestFocus"><xsl:choose><xsl:when test="ATLCameraSettingDefinition/Autofocus-config/@AFSubsystem = '0'">1</xsl:when><xsl:when test="ATLCameraSettingDefinition/Autofocus-config/@AFSubsystem = '3'">1</xsl:when></xsl:choose></xsl:variable><xsl:variable name="ShowXYTSettingsForBestFocus"><xsl:choose><xsl:when test="ATLCameraSettingDefinition/Autofocus-config/@AFSubsystem = '1'">1</xsl:when><xsl:when test="ATLCameraSettingDefinition/Autofocus-config/@AFSubsystem = '3'">1</xsl:when></xsl:choose></xsl:variable><xsl:variable name="ShowAFCPositionForBestFocusMode"><xsl:comment>Variable for display AFCPosition</xsl:comment><xsl:choose><xsl:when test="ATLCameraSettingDefinition/Autofocus-config/@AFSubsystem = '1'"><xsl:if test="ATLCameraSettingDefinition/Autofocus-config/@AFCOffset &gt;= '0'">1</xsl:if></xsl:when><xsl:when test="ATLCameraSettingDefinition/Autofocus-config/@AFSubsystem = '3'"><xsl:if test="ATLCameraSettingDefinition/Autofocus-config/@AFCOffset &gt;= '0'">1</xsl:if></xsl:when></xsl:choose></xsl:variable><xsl:if test="$isBestFocusActive = '1'"><HR width="98%" /><TABLE width="98%" align="center" border="0" cellspacing="5" cellpadding="5"><TR><TD align="left" style="font-family: arial, helvetica; font-size: 8pt; font-weight: normal; color: 000000; padding: 3px;"><b>Autofocus Settings</b></TD></TR></TABLE><TABLE width="98%" align="center" border="0" cellspacing="0" cellpadding="5" bgcolor="#DDDAD7"><TR><TD><TABLE topmargin="0" leftmargin="0" width="100%" align="left" border="1" cellspacing="0" cellpadding="5" bgcolor="#FFFFFF"><TR style="font-family: arial, helvetica; font-size: 8pt; font-weight: normal; color: 000000; padding: 3px;"><TD width="40%">Autofocus-Subsystem</TD><xsl:choose><xsl:when test="ATLCameraSettingDefinition/Autofocus-config/@AFSubsystem = '0'"><TD>Best Focus</TD></xsl:when><xsl:when test="ATLCameraSettingDefinition/Autofocus-config/@AFSubsystem = '1'"><TD>Adaptive Focus Control</TD></xsl:when><xsl:when test="ATLCameraSettingDefinition/Autofocus-config/@AFSubsystem = '2'"><TD>Continuous Adaptive Focus Control</TD></xsl:when><xsl:when test="ATLCameraSettingDefinition/Autofocus-config/@AFSubsystem = '3'"><TD>Adaptive Focus Control + Best Focus</TD></xsl:when><xsl:otherwise><TD>Undefined</TD></xsl:otherwise></xsl:choose></TR><xsl:value-of select="$ShowAFCPositionForBestFocusMode" /><xsl:if test="$ShowAFCPositionForBestFocusMode = '1'"><TR style="font-family: arial, helvetica; font-size: 8pt; font-weight: normal; color: 000000; padding: 3px;"><TD width="40%">AFC Position</TD><TD><xsl:value-of select="ATLCameraSettingDefinition/Autofocus-config/@AFCOffset" /></TD></TR></xsl:if><xsl:if test="$ShowOnlyForBestFocus = '1'"><TR style="font-family: arial, helvetica; font-size: 8pt; font-weight: normal; color: 000000; padding: 3px;"><TD width="40%">Precision</TD><TD><xsl:value-of select="ATLCameraSettingDefinition/Autofocus-config/@Precision" /></TD></TR></xsl:if><xsl:if test="$ShowOnlyForBestFocus = '1'"><TR style="font-family: arial, helvetica; font-size: 8pt; font-weight: normal; color: 000000; padding: 3px;"><TD width="40%">Focus Range</TD><TD><xsl:value-of select="ATLCameraSettingDefinition/Autofocus-config/@FocusRange * 1000000" />
                      microns
                    </TD></TR></xsl:if><xsl:if test="$ShowOnlyForBestFocus = '1'"><TR style="font-family: arial, helvetica; font-size: 8pt; font-weight: normal; color: 000000; padding: 3px;"><TD width="40%">Focus-Device</TD><xsl:choose><xsl:when test="ATLCameraSettingDefinition/Autofocus-config/@ZUseMode = '1'"><TD>Galvo</TD></xsl:when><xsl:when test="ATLCameraSettingDefinition/Autofocus-config/@ZUseMode = '2'"><TD>Z-Wide</TD></xsl:when><xsl:when test="ATLCameraSettingDefinition/Autofocus-config/@ZUseMode = '4'"><TD>FineFocus</TD></xsl:when><xsl:otherwise><TD>undefined</TD></xsl:otherwise></xsl:choose></TR></xsl:if><xsl:if test="$ShowOnlyForBestFocus = '1'"><TR style="font-family: arial, helvetica; font-size: 8pt; font-weight: normal; color: 000000; padding: 3px;"><TD width="40%">Analyze Type</TD><xsl:choose><xsl:when test="ATLCameraSettingDefinition/Autofocus-config/@AFAnalyseType = '1'"><TD>Confocal Optimized</TD></xsl:when><xsl:when test="ATLCameraSettingDefinition/Autofocus-config/@AFAnalyseType = '2'"><TD>Intensity Based Method</TD></xsl:when><xsl:when test="ATLCameraSettingDefinition/Autofocus-config/@AFAnalyseType = '3'"><TD>Noise Based Method</TD></xsl:when><xsl:when test="ATLCameraSettingDefinition/Autofocus-config/@AFAnalyseType = '4'"><TD>Widefield Optimized</TD></xsl:when><xsl:when test="ATLCameraSettingDefinition/Autofocus-config/@AFAnalyseType = '5'"><TD>Reflection Based Method</TD></xsl:when><xsl:otherwise><TD>undefined</TD></xsl:otherwise></xsl:choose></TR></xsl:if><xsl:if test="$ShowXYTSettingsForBestFocus='1'"><TR style="font-family: arial, helvetica; font-size: 8pt; font-weight: normal; color: 000000; padding: 3px;"><TD width="40%">Workflow - Timelapse</TD><xsl:choose><xsl:when test="ATLCameraSettingDefinition/Autofocus-config/@WorkflowTimelapse = '1'"><TD>Execute first time only</TD></xsl:when><xsl:when test="ATLCameraSettingDefinition/Autofocus-config/@WorkflowTimelapse = '2'"><TD>Execute on all times</TD></xsl:when><xsl:when test="ATLCameraSettingDefinition/Autofocus-config/@WorkflowTimelapse = '3'"><TD><xsl:text>Execute every </xsl:text><xsl:value-of select="ATLCameraSettingDefinition/Autofocus-config/@WorkflowTimelapseIterator" /><xsl:text> times</xsl:text></TD></xsl:when><xsl:otherwise><TD>undefined</TD></xsl:otherwise></xsl:choose></TR></xsl:if><xsl:if test="$ShowXYTSettingsForBestFocus='1'"><TR style="font-family: arial, helvetica; font-size: 8pt; font-weight: normal; color: 000000; padding: 3px;"><TD width="40%">Workflow - Stage positions</TD><xsl:choose><xsl:when test="ATLCameraSettingDefinition/Autofocus-config/@WorkflowXY = '1'"><TD>Execute on first position only</TD></xsl:when><xsl:when test="ATLCameraSettingDefinition/Autofocus-config/@WorkflowXY = '2'"><TD>Execute on all positions</TD></xsl:when><xsl:when test="ATLCameraSettingDefinition/Autofocus-config/@WorkflowXY = '3'"><TD><xsl:text>Execute every </xsl:text><xsl:value-of select="ATLCameraSettingDefinition/Autofocus-config/@WorkflowXYIterator" /><xsl:text> positions</xsl:text></TD></xsl:when><xsl:otherwise><TD>undefined</TD></xsl:otherwise></xsl:choose></TR></xsl:if><xsl:if test="ATLCameraSettingDefinition/Autofocus-config/@UseFixSliceNumber='1'"><xsl:if test="$ShowOnlyForBestFocus = '1'"><TR style="font-family: arial, helvetica; font-size: 8pt; font-weight: normal; color: 000000; padding: 3px;"><TD width="40%">No. of Steps</TD><TD><xsl:value-of select="ATLCameraSettingDefinition/Autofocus-config/@FixSliceNumber" /></TD></TR></xsl:if></xsl:if></TABLE></TD></TR></TABLE></xsl:if><p></p><xsl:variable name="isTirf"><xsl:comment>Variable for display TIRF-Settings</xsl:comment><xsl:if test="ATLCameraSettingDefinition/WideFieldChannelConfigurator/@CanDoTIRF='1'">1</xsl:if></xsl:variable><xsl:variable name="isTirfChannelAvailable"><xsl:for-each select="ATLCameraSettingDefinition/WideFieldChannelConfigurator/WideFieldChannelInfo"><xsl:if test="@ContrastingMethod = '206' or @ContrastingMethod = '208'">
          1
        </xsl:if></xsl:for-each></xsl:variable><xsl:variable name="TirfManualMode"><xsl:value-of select="ATLCameraSettingDefinition/WideFieldChannelConfigurator/@TIRFManualMode" /></xsl:variable><xsl:variable name="ShowTIRFFastIlluminationSwitchingMode"><xsl:if test="ATLCameraSettingDefinition/WideFieldChannelConfigurator/@IsTIRFFastIlluminationSwitchingActive='1'">1</xsl:if></xsl:variable><xsl:if test="$isTirf = '1' and $isTirfChannelAvailable != '' "><HR width="98%" /><TABLE width="98%" align="center" border="0" cellspacing="5" cellpadding="5"><TR><TD align="left" style="font-family: arial, helvetica; font-size: 8pt; font-weight: normal; color: 000000; padding: 3px;"><b>TIRF Settings</b></TD></TR></TABLE><TABLE width="98%" align="center" border="0" cellspacing="0" cellpadding="5" bgcolor="#DDDAD7"><TR><TD><TABLE topmargin="0" leftmargin="0" width="100%" align="left" border="1" cellspacing="0" cellpadding="5" bgcolor="#FFFFFF"><TR style="font-family: arial, helvetica; font-size: 8pt; font-weight: normal; color: 000000; padding: 3px;"><TD width="40%">TIRF Mode</TD><xsl:choose><xsl:when test="ATLCameraSettingDefinition/WideFieldChannelConfigurator/@TIRFManualMode = '1'"><TD>Expert  Mode</TD></xsl:when><xsl:otherwise><TD>Automatic Mode</TD></xsl:otherwise></xsl:choose></TR><TR style="font-family: arial, helvetica; font-size: 8pt; font-weight: normal; color: 000000; padding: 3px;"><TD width="40%">TIRF Penetration Depth Mode</TD><xsl:choose><xsl:when test="ATLCameraSettingDefinition/WideFieldChannelConfigurator/@TIRFPenetrationDepthMode = '0'"><TD>Fast</TD></xsl:when><xsl:when test="ATLCameraSettingDefinition/WideFieldChannelConfigurator/@TIRFPenetrationDepthMode = '1'"><TD>Variable</TD></xsl:when><xsl:when test="ATLCameraSettingDefinition/WideFieldChannelConfigurator/@TIRFPenetrationDepthMode = '2'"><TD>Const</TD></xsl:when><xsl:otherwise><TD>Undefined</TD></xsl:otherwise></xsl:choose></TR></TABLE></TD></TR></TABLE><TABLE width="98%" align="center" border="0" cellspacing="0" cellpadding="5" bgcolor="#DDDAD7"><TR style="font-family: arial, helvetica; font-size: 8pt; font-weight: normal; padding: 3px;"><TD><TABLE topmargin="0" leftmargin="0" width="100%" align="center" border="1" cellspacing="0" cellpadding="0" bgcolor="#FFFFFF"><TR style="font-family: arial, helvetica; font-size: 8pt; font-weight: normal; padding: 3px;"><TD width="20%"><b>Channel Name</b></TD><TD><b>Wavelength</b></TD><TD><b>Laser Intensity</b></TD><TD><b>PenetrationDepth</b></TD><TD><xsl:choose><xsl:when test="$TirfManualMode = '1'"><b>Aperture</b></xsl:when><xsl:otherwise><b>PenetrationDepth-Index</b></xsl:otherwise></xsl:choose></TD><TD><b>Azimuth</b></TD><xsl:if test="$ShowTIRFFastIlluminationSwitchingMode = '1'"><TD><b>Fast Illum.Switching Mode</b></TD></xsl:if></TR><xsl:for-each select="ATLCameraSettingDefinition/WideFieldChannelConfigurator/WideFieldChannelInfo"><xsl:if test="@Channel &gt;= '2000' and @Channel &lt; '3000'"><xsl:variable name="MyCounter" select="position()-1" /><xsl:variable name="WFCPrefix">nWFC</xsl:variable><xsl:variable name="WFCPostfix">TIRF</xsl:variable><xsl:variable name="TIRFChannelPrefix"><xsl:value-of select="concat($WFCPrefix, $MyCounter, $WFCPostfix)" /></xsl:variable><TR style="font-family: arial, helvetica; font-size: 8pt; font-weight: normal; padding: 3px;"><TD><xsl:value-of select="concat('Channel ', @Channel - 1999)" /></TD><TD><xsl:value-of select="@TIRF_WaveLength" />nm
										</TD><TD><xsl:value-of select="@TIRF_LaserIntensity" />%
										</TD><TD><xsl:value-of select="@TIRF_PenetrationDepth" />nm
										</TD><TD><xsl:choose><xsl:when test="$TirfManualMode = '1'"><xsl:value-of select="@TIRF_Aperture" /></xsl:when><xsl:otherwise><xsl:value-of select="@TIRF_PenetrationDepthIndex" /></xsl:otherwise></xsl:choose></TD><TD><xsl:value-of select="@TIRF_Azimuth" /></TD><xsl:if test="$ShowTIRFFastIlluminationSwitchingMode = '1'"><TD><xsl:choose><xsl:when test="@TIRF_FastIlluminationSwitchingMode = '1'">
                            FLUO
                          </xsl:when><xsl:otherwise>
                            TIRF
                          </xsl:otherwise></xsl:choose></TD></xsl:if></TR></xsl:if></xsl:for-each></TABLE></TD></TR></TABLE></xsl:if><p></p><xsl:variable name="ShowStageRotationAngle"><xsl:comment>Only show the stage rotation angle if microscope is capable of stage rotation</xsl:comment><xsl:if test="ATLCameraSettingDefinition/WideFieldChannelConfigurator/@CanDoStageRotation != '0'">1</xsl:if></xsl:variable><xsl:variable name="ShowColumnTiltAngle"><xsl:comment>Only show the column tilt angle if microscope is capable of column tilting</xsl:comment><xsl:if test="ATLCameraSettingDefinition/WideFieldChannelConfigurator/@CanDoColumnTilt != '0'">1</xsl:if></xsl:variable><TABLE width="98%" align="center" border="0" cellspacing="5" cellpadding="5"><TR><TD align="left" style="font-family: arial, helvetica; font-size: 8pt; font-weight: normal; color: 000000; padding: 3px;"><b>Microsсope Settings</b></TD></TR></TABLE><TABLE width="98%" align="center" border="0" cellspacing="0" cellpadding="5" bgcolor="#DDDAD7"><TR><TD><TABLE topmargin="0" leftmargin="0" width="100%" align="left" border="1" cellspacing="0" cellpadding="5" bgcolor="#FFFFFF"><TR style="font-family: arial, helvetica; font-size: 8pt; font-weight: normal; color: 000000; padding: 3px;"><TD width="40%">
                  System Name
                </TD><TD>
								LAS X
							</TD></TR><TR style="font-family: arial, helvetica; font-size: 8pt; font-weight: normal; color: 000000; padding: 3px;"><TD width="40%">
								Microscope Model
							</TD><TD><xsl:choose><xsl:when test="ATLCameraSettingDefinition/@MicroscopeModel != ''"><xsl:value-of select="ATLCameraSettingDefinition/@MicroscopeModel" /></xsl:when><xsl:otherwise><xsl:choose><xsl:when test="ATLCameraSettingDefinition/WideFieldChannelConfigurator/@MicroscopeFamilyType = '0'">
												  Unknown
												</xsl:when><xsl:when test="ATLCameraSettingDefinition/WideFieldChannelConfigurator/@MicroscopeFamilyType = '1'"><xsl:choose><xsl:when test="ATLCameraSettingDefinition/WideFieldChannelConfigurator/@IsInverseMicroscopeModel != '1'">
															DMI4000-6000
														</xsl:when><xsl:otherwise>
															DM5000-6000
														</xsl:otherwise></xsl:choose></xsl:when><xsl:when test="ATLCameraSettingDefinition/WideFieldChannelConfigurator/@MicroscopeFamilyType = '2'">
													DMi8
												</xsl:when><xsl:when test="ATLCameraSettingDefinition/WideFieldChannelConfigurator/@MicroscopeFamilyType = '3'">
													Stereo
												</xsl:when><xsl:when test="ATLCameraSettingDefinition/WideFieldChannelConfigurator/@MicroscopeFamilyType = '4'">
													Manual
												</xsl:when><xsl:otherwise>
													--
												</xsl:otherwise></xsl:choose></xsl:otherwise></xsl:choose></TD></TR><TR style="font-family: arial, helvetica; font-size: 8pt; font-weight: normal; color: 000000; padding: 3px;"><TD width="40%">
                  Objective
                </TD><TD><xsl:value-of select="ATLCameraSettingDefinition/@ObjectiveName" /></TD></TR><TR style="font-family: arial, helvetica; font-size: 8pt; font-weight: normal; color: 000000; padding: 3px;"><TD width="40%">
                  Order number (Obj.)
                </TD><TD><xsl:value-of select="ATLCameraSettingDefinition/@ObjectiveNumber" /></TD></TR><TR style="font-family: arial, helvetica; font-size: 8pt; font-weight: normal; color: 000000; padding: 3px;"><TD width="40%">
                  Numerical aperture
                </TD><TD><xsl:value-of select="ATLCameraSettingDefinition/@NumericalAperture" /></TD></TR><TR style="font-family: arial, helvetica; font-size: 8pt; font-weight: normal; color: 000000; padding: 3px;"><TD width="40%">
                  Refractive index
                </TD><TD><xsl:value-of select="ATLCameraSettingDefinition/@RefractionIndex" /></TD></TR><!-- Check whether there is a mag changer, only add the row, if there is one --><xsl:choose><xsl:when test="ATLCameraSettingDefinition/@TubeOpticName != ''"><TR style="font-family: arial, helvetica; font-size: 8pt; font-weight: normal; color: 000000; padding: 3px;"><TD width="40%">
                    Magnification-Changer
                  </TD><TD><xsl:value-of select="ATLCameraSettingDefinition/@TubeOpticName" />x
                  </TD></TR></xsl:when></xsl:choose><!-- For Stereos: Show Zoom and Video magnification. Note that we only show the value of 'SameZoom', because the feature 'Same Zoom for each channel' is always on since LAS X 3.0 --><xsl:choose><xsl:when test="ATLCameraSettingDefinition/WideFieldChannelConfigurator/@MicroscopeFamilyType = '3'"><xsl:variable name="ZoomValue"><xsl:value-of select="ATLCameraSettingDefinition/WideFieldChannelConfigurator/@SameZoom" /></xsl:variable><TR style="font-family: arial, helvetica; font-size: 8pt; font-weight: normal; color: 000000; padding: 3px;"><TD width="40%">
                    Zoom
                  </TD><TD><xsl:value-of select="format-number($ZoomValue,'0.##')" />x
                  </TD></TR><xsl:choose><xsl:when test="ATLCameraSettingDefinition/@CanDoTotalVideoMag"><xsl:variable name="TotalMagValue"><xsl:value-of select="ATLCameraSettingDefinition/@TotalVideoMag" /></xsl:variable><TR style="font-family: arial, helvetica; font-size: 8pt; font-weight: normal; color: 000000; padding: 3px;"><TD width="40%">
                        Total Video Magnification
                      </TD><TD><xsl:value-of select="format-number($TotalMagValue,'0.#')" />x
                      </TD></TR></xsl:when></xsl:choose></xsl:when></xsl:choose><TR style="font-family: arial, helvetica; font-size: 8pt; font-weight: normal; color: 000000; padding: 3px;"><TD width="40%">
                  Z Movement
                </TD><TD><xsl:choose><xsl:when test="ATLCameraSettingDefinition/WideFieldChannelConfigurator/@eStackFlowMode = '1'">
                      Lambda then Z
                    </xsl:when><xsl:when test="ATLCameraSettingDefinition/WideFieldChannelConfigurator/@eStackFlowMode = '2'">
                      Z then Lambda
                    </xsl:when></xsl:choose></TD></TR><TR style="font-family: arial, helvetica; font-size: 8pt; font-weight: normal; color: 000000; padding: 3px;"><TD width="40%">
                  Camera Light
                </TD><TD><xsl:value-of select="ATLCameraSettingDefinition/@PortCameraPercentage" />%
				</TD></TR><xsl:if test="$ShowColumnTiltAngle = '1'"><TR style="font-family: arial, helvetica; font-size: 8pt; font-weight: normal; color: 000000; padding: 3px;"><TD width="40%">
                  Tilt Angle
                </TD><TD><xsl:value-of select="ATLCameraSettingDefinition/WideFieldChannelConfigurator/@ColumnTiltAngle" />°
                </TD></TR></xsl:if><xsl:if test="$ShowStageRotationAngle = '1'"><TR style="font-family: arial, helvetica; font-size: 8pt; font-weight: normal; color: 000000; padding: 3px;"><TD width="40%">
	                  Stage Rotation Angle
	                </TD><TD><xsl:value-of select="ATLCameraSettingDefinition/WideFieldChannelConfigurator/@StageRotationAngle" />°
	              </TD></TR></xsl:if></TABLE><p></p></TD></TR></TABLE><p></p><xsl:variable name="ShowDiaphragmSettings"><xsl:comment>Variable for display Diaphragm-Settings</xsl:comment><xsl:if test="ATLCameraSettingDefinition/WideFieldChannelConfigurator/@bIsDiaphragmStoreModeEnabled ='1'">1</xsl:if></xsl:variable><xsl:if test="$ShowDiaphragmSettings = '1'"><TABLE width="98%" align="center" border="0" cellspacing="5" cellpadding="5"><TR><TD align="left" style="font-family: arial, helvetica; font-size: 8pt; font-weight: normal; color: 000000; padding: 3px;"><b>Diaphragm Settings</b></TD></TR></TABLE><TABLE width="98%" align="center" border="0" cellspacing="0" cellpadding="5" bgcolor="#DDDAD7"><TR><TD><TABLE topmargin="0" leftmargin="0" width="100%" align="left" border="1" cellspacing="0" cellpadding="5" bgcolor="#FFFFFF"><TR style="font-family: arial, helvetica; font-size: 8pt; font-weight: normal; color: 000000; padding: 3px;"><TD width="40%">
                    IL-Field Diaphragm Settings
                  </TD><TD><xsl:value-of disable-output-escaping="yes" select="ATLCameraSettingDefinition/WideFieldChannelConfigurator/@FieldDiaphragmILSettingsToDisplay" /></TD></TR><TR style="font-family: arial, helvetica; font-size: 8pt; font-weight: normal; color: 000000; padding: 3px;"><TD width="40%">
                    TL-Field Diaphragm Settings
                  </TD><TD><xsl:value-of select="ATLCameraSettingDefinition/WideFieldChannelConfigurator/@m_sFieldDiaphragmTLSettings" /></TD></TR><TR style="font-family: arial, helvetica; font-size: 8pt; font-weight: normal; color: 000000; padding: 3px;"><TD width="40%">
                    TL-Aperture Diaphragm Settings
                  </TD><TD><xsl:value-of select="ATLCameraSettingDefinition/WideFieldChannelConfigurator/@m_sApertureDiaphragmTLSettings" /></TD></TR></TABLE><p></p></TD></TR></TABLE></xsl:if><p></p><xsl:variable name="ShowDICSettings"><xsl:comment>Variable for display DIC-Settings</xsl:comment><xsl:if test="ATLCameraSettingDefinition/WideFieldChannelConfigurator/@bIsDICStoreModeEnabled ='1'">1</xsl:if></xsl:variable><xsl:if test="$ShowDICSettings = '1'"><TABLE width="98%" align="center" border="0" cellspacing="5" cellpadding="5"><TR><TD align="left" style="font-family: arial, helvetica; font-size: 8pt; font-weight: normal; color: 000000; padding: 3px;"><b>DIC Settings</b></TD></TR></TABLE><TABLE width="98%" align="center" border="0" cellspacing="0" cellpadding="5" bgcolor="#DDDAD7"><TR><TD><TABLE topmargin="0" leftmargin="0" width="100%" align="left" border="1" cellspacing="0" cellpadding="5" bgcolor="#FFFFFF"><TR style="font-family: arial, helvetica; font-size: 8pt; font-weight: normal; color: 000000; padding: 3px;"><TD width="40%">
                  DIC Prism
                </TD><TD><xsl:value-of select="ATLCameraSettingDefinition/WideFieldChannelConfigurator/@PrismNameDIC" /></TD></TR><TR style="font-family: arial, helvetica; font-size: 8pt; font-weight: normal; color: 000000; padding: 3px;"><TD width="40%">
                  Condenser Prism
                </TD><TD><xsl:value-of select="ATLCameraSettingDefinition/WideFieldChannelConfigurator/@PrismNameCond" /></TD></TR><TR style="font-family: arial, helvetica; font-size: 8pt; font-weight: normal; color: 000000; padding: 3px;"><TD width="40%">
                  DIC Finetuning
                </TD><TD><xsl:value-of select="ATLCameraSettingDefinition/WideFieldChannelConfigurator/@DICBias" /></TD></TR></TABLE><p></p></TD></TR></TABLE></xsl:if><!-- The following block about FRAP WF is obsolete, because the FRAP WF informations are saved in a new created attachment since LAS X 2.0.
         I've not deleted it, because of the evaluation of experiments created with LAS X 1.5.0 in higher releases. --><xsl:variable name="WFFrapExperiment"><xsl:value-of select="ATLCameraSettingDefinition/Block_FRAPWF/@FrapWFCanDoFrap" /></xsl:variable><xsl:if test="$WFFrapExperiment = '1'"><TABLE width="98%" align="center" border="0" cellspacing="5" cellpadding="5"><TR><TD align="left" style="font-family: arial, helvetica; font-size: 8pt; font-weight: normal; color: 000000; padding: 3px;"><b>WF FRAP Settings</b></TD></TR></TABLE><TABLE width="98%" align="center" border="0" cellspacing="0" cellpadding="5" bgcolor="#DDDAD7"><TR><TD><TABLE topmargin="0" leftmargin="0" width="100%" align="left" border="1" cellspacing="0" cellpadding="5" bgcolor="#FFFFFF"><TR style="font-family: arial, helvetica; font-size: 8pt; font-weight: normal; color: 000000; padding: 3px;"><TD width="40%">
                  Diaphragm
                </TD><TD><xsl:value-of select="ATLCameraSettingDefinition/Block_FRAPWF/@FrapWFDiaphragmPositionDescription" /></TD></TR><TR style="font-family: arial, helvetica; font-size: 8pt; font-weight: normal; color: 000000; padding: 3px;"><TD width="40%">
                  Laser intensity
                </TD><TD><xsl:value-of select="ATLCameraSettingDefinition/Block_FRAPWF/@FrapWFConvertedIntensityString" /></TD></TR><TR style="font-family: arial, helvetica; font-size: 8pt; font-weight: normal; color: 000000; padding: 3px;"><TD width="40%">
                  Laser impulse length
                </TD><TD><xsl:value-of select="ATLCameraSettingDefinition/Block_FRAPWF/@FrapWFLaserImpulseLength" /></TD></TR><TR style="font-family: arial, helvetica; font-size: 8pt; font-weight: normal; color: 000000; padding: 3px;"><TD width="40%">
                  Laser impulse count
                </TD><TD><xsl:value-of select="ATLCameraSettingDefinition/Block_FRAPWF/@FrapWFLaserImpulseNumber+1" /></TD></TR><TR style="font-family: arial, helvetica; font-size: 8pt; font-weight: normal; color: 000000; padding: 3px;"><TD width="40%">
                  Laser impulse interim time
                </TD><TD><xsl:value-of select="ATLCameraSettingDefinition/Block_FRAPWF/@FrapWFLaserImpulseInterimTime" /></TD></TR></TABLE></TD></TR></TABLE></xsl:if><xsl:variable name="climateControlsAvailable"><xsl:value-of select="ATLCameraSettingDefinition/ClimateControl/@ClimateControlCurrentlyInUse" /></xsl:variable><xsl:if test="$climateControlsAvailable = '1'"><TABLE width="98%" align="center" border="0" cellspacing="5" cellpadding="5"><TR><TD align="left" style="font-family: arial, helvetica; font-size: 8pt; font-weight: normal; color: 000000; padding: 3px;"><b>Environmental Settings</b></TD></TR></TABLE><TABLE width="98%" align="center" border="0" cellspacing="0" cellpadding="5" bgcolor="#DDDAD7"><TR style="font-family: arial, helvetica; font-size: 8pt; font-weight: normal; padding: 3px;"><TD colspan="2"><TABLE topmargin="0" leftmargin="0" width="100%" align="center" border="1" cellspacing="0" cellpadding="0" bgcolor="#FFFFFF"><TR style="font-family: arial, helvetica; font-size: 8pt; font-weight: normal; padding: 3px;"><TD width="20%"><b>Unit Name </b></TD><TD width="10%"><b>Enabled </b></TD><TD width="12%"><b>Setpoint </b></TD><TD width="12%"><b>Actual Value </b></TD><TD width="10%"><b>Range Control </b></TD><TD width="12%"><b>Minimum Range </b></TD><TD width="12%"><b>Maximum Range </b></TD><TD width="12%"><b>Stop On Alert </b></TD></TR><xsl:for-each select="//ATLCameraSettingDefinition/ClimateControl/ClimateUnit"><xsl:variable name="MyCounter" select="position()-1" /><xsl:variable name="SetpointVal" select="concat(@SetpointValue, '.0')" /><xsl:variable name="SetpointValPointNull" select="@SetpointValue" /><TR style="font-family: arial, helvetica; font-size: 8pt; font-weight: normal; padding: 3px;"><TD><xsl:value-of select="@Name" /></TD><TD><xsl:if test="@Enabled != '0'">
                      ON
                    </xsl:if><xsl:if test="@Enabled = '0'">
                      OFF
                    </xsl:if></TD><TD><xsl:if test="@SetpointValue*10 mod 10 != 0"><xsl:value-of select="@SetpointValue" /></xsl:if><xsl:if test="@SetpointValue*10 mod 10 = 0"><xsl:value-of select="concat(@SetpointValue, '.0')" /></xsl:if><xsl:value-of select="@DimensionUnit" /></TD><TD><xsl:if test="@ActualValue*10 mod 10 != 0"><xsl:value-of select="@ActualValue" /></xsl:if><xsl:if test="@ActualValue*10 mod 10 = 0"><xsl:value-of select="concat(@ActualValue, '.0')" /></xsl:if><xsl:value-of select="@DimensionUnit" /></TD><TD><xsl:if test="@RangeControlEnabled != '0'">
                      ON
                    </xsl:if><xsl:if test="@RangeControlEnabled = '0'">
                      OFF
                    </xsl:if></TD><xsl:if test="@RangeControlEnabled != '0'"><TD><xsl:if test="@RangeMinimumValue*10 mod 10 != 0"><xsl:value-of select="@RangeMinimumValue" /></xsl:if><xsl:if test="@RangeMinimumValue*10 mod 10 = 0"><xsl:value-of select="concat(@RangeMinimumValue, '.0')" /></xsl:if><xsl:value-of select="@DimensionUnit" /></TD><TD><xsl:if test="@RangeMaximumValue*10 mod 10 != 0"><xsl:value-of select="@RangeMaximumValue" /></xsl:if><xsl:if test="@RangeMaximumValue*10 mod 10 = 0"><xsl:value-of select="concat(@RangeMaximumValue, '.0')" /></xsl:if><xsl:value-of select="@DimensionUnit" /></TD><TD><xsl:if test="@RangeControlStopExperimentOnAlert != '0'">
                        ON
                      </xsl:if><xsl:if test="@RangeControlStopExperimentOnAlert = '0'">
                        OFF
                      </xsl:if></TD></xsl:if><xsl:if test="@RangeControlEnabled = '0'"><TD>
                      -
                    </TD><TD>
                      -
                    </TD><TD>
                      -
                    </TD></xsl:if></TR></xsl:for-each></TABLE></TD></TR></TABLE></xsl:if></xsl:template><xsl:template match="Attachment[@Name='ProcessingHistory']"><TABLE width="98%" align="center" border="0" cellspacing="0" cellpadding="5"><TR><TD align="left" style="font-family: arial, helvetica; font-size: 8pt; font-weight: normal; color: 000000; padding: 3px;"><B> Processing History: </B></TD></TR><xsl:for-each select="ProcessingHistory"><xsl:sort select="@CreationTime" order="descending" /><xsl:choose><xsl:when test="@ProcessingType = 'OnlineDyeSeparation_Target' and contains(@TargetUniqueIDList, /Data/Image/ImageDescription/UniqueID ) "><tr><td><TABLE width="98%" align="center" border="0" cellspacing="5" cellpadding="5"><TR><TD align="left" style="font-family: arial, helvetica; font-size: 7pt; font-weight: bold; color: 000000; padding: 3px;"><B><xsl:value-of select="@CreationTime" /></B></TD><TD align="left" style="font-family: arial, helvetica; font-size: 7pt; font-weight: bold; color: 000000; padding: 3px;"><B> Applied OnlineDyeSeparation parameters </B></TD></TR></TABLE><TABLE width="98%" align="center" border="0" cellspacing="0" cellpadding="5" bgcolor="#DDDAD7"><TR><TD><TABLE topmargin="0" leftmargin="0" width="100%" align="left" border="1" cellspacing="0" cellpadding="5" bgcolor="#FFFFFF"><TR style="font-family: arial, helvetica; font-size: 7pt; font-weight: normal; color: 000000; padding: 3px;"><td><xsl:copy-of select="TR" /></td></TR></TABLE></TD></TR></TABLE></td></tr><tr><td colspan="2" align="center" border="0" cellspacing="5" cellpadding="5">&nbsp;</td></tr></xsl:when><xsl:when test="@ProcessingType = 'OnlineDyeSeparation_Source' and contains(@SourceUniqueIDList, /Data/Image/ImageDescription/UniqueID ) "><TR bgcolor="#DDDAD7"><TD align="left" style="font-family: arial, helvetica; font-size: 7pt; font-weight: bold; color: 000000; padding: 3px;"><B><xsl:value-of select="@CreationTime" /></B></TD><TD align="left" style="font-family: arial, helvetica; font-size: 7pt; font-weight: bold; color: 000000; padding: 3px;"><B> Active OnlineDyeSeparation parameters </B></TD></TR><TR align="center" border="0" cellspacing="0" cellpadding="5" bgcolor="#DDDAD7"><TD><TABLE topmargin="0" leftmargin="0" width="100%" align="left" border="1" cellspacing="0" cellpadding="5" bgcolor="#FFFFFF"><TR style="font-family: arial, helvetica; font-size: 7pt; font-weight: normal; color: 000000; padding: 3px;"><td><xsl:copy-of select="TR" /></td></TR></TABLE></TD></TR><tr><td colspan="2" align="center" border="0" cellspacing="5" cellpadding="5">&nbsp;</td></tr></xsl:when><xsl:when test="@ProcessingType = 'LocalizeGSDEvents' "><TR border="1" bgcolor="#DDDAD7"><TD align="left" style="font-family: arial, helvetica; font-size: 7pt; font-weight: bold; color: 000000; padding: 3px;"><B><xsl:value-of select="@CreationTime" /></B></TD><TD align="left" style="font-family: arial, helvetica; font-size: 7pt; font-weight: bold; color: 000000; padding: 3px;"><B> GSD event localisation</B></TD></TR><TR border="1" bgcolor="#DDDAD7"><TD colspan="2" border="0" cellspacing="0" cellpadding="0"><TABLE ID="ID_2001" style="display:block;" topmargin="0" leftmargin="0" width="100%" align="left" border="1" cellspacing="0" cellpadding="5" bgcolor="#FFFFFF"><xsl:copy-of select="TR" /><tr style="font-family: arial, helvetica; font-size: 7pt; font-weight: normal; color: 000000; padding: 3px;"><td>Name Of Source Image</td><td><xsl:copy-of select="Data/Image/ImageDescription/Name" /></td></tr><tr bgcolor="#DDDAD7"><td colspan="2" align="left" style="font-family: arial, helvetica; font-size: 8pt; font-weight: normal; color: 000000; padding: 3px;"><B>Source Image &nbsp;  (<a href="javascript:ShowLocalizeGSDEventsDetails()">Show Information</a>) </B></td></tr></TABLE><TABLE ID="ID_2002" style="display:none;" topmargin="0" leftmargin="0" width="100%" align="left" border="1" cellspacing="0" cellpadding="5" bgcolor="#FFFFFF"><xsl:copy-of select="TR" /><tr bgcolor="#DDDAD7"><td colspan="2" align="left" style="font-family: arial, helvetica; font-size: 8pt; font-weight: normal; color: 000000; padding: 3px;"><B>Source Image &nbsp;  (<a href="javascript:ShowLocalizeGSDEventsDetails()">Hide</a>) </B></td></tr><tr><td colspan="2"><xsl:apply-templates select="Data" /></td></tr></TABLE></TD></TR></xsl:when><xsl:when test="@ProcessingType = 'GISTDrawHighresImage' "><TR topmargin="0" leftmargin="0" border="0" bgcolor="#DDDAD7"><TD topmargin="0" leftmargin="0" align="left" style="font-family: arial, helvetica; font-size: 8pt; font-weight: normal; color: 000000; padding: 3px;"><B><xsl:value-of select="@CreationTime" /></B></TD><TD align="left" style="font-family: arial, helvetica; font-size: 7pt; font-weight: bold; color: 000000; padding: 3px;"><B> Draw GSD highresolution image</B></TD></TR><TR border="1" bgcolor="#DDDAD7"><TD colspan="2" border="0" cellspacing="0" cellpadding="0"><TABLE ID="ID_2003" style="display:block;" topmargin="0" leftmargin="0" width="100%" align="left" border="1" cellspacing="0" cellpadding="5" bgcolor="#FFFFFF"><xsl:copy-of select="TR" /><tr style="font-family: arial, helvetica; font-size: 7pt; font-weight: normal; color: 000000; padding: 3px;"><td>Name Of Source GSD EventList</td><td><xsl:copy-of select="Data/GISTEventList/GISTEventListDescription/Name" /></td></tr><tr bgcolor="#DDDAD7"><td colspan="2" align="left" style="font-family: arial, helvetica; font-size: 8pt; font-weight: normal; color: 000000; padding: 3px;"><B>Source Image: &nbsp;  (<a href="javascript:ShowGISTDrawHighresImageDetails()">Show Information</a>) </B></td></tr></TABLE><TABLE ID="ID_2004" style="display:none;" topmargin="0" leftmargin="0" width="100%" align="left" border="1" cellspacing="0" cellpadding="5" bgcolor="#FFFFFF"><xsl:copy-of select="TR" /><tr style="font-family: arial, helvetica; font-size: 7pt; font-weight: normal; color: 000000; padding: 3px;"><td>Name Of Source GSD EventList</td><td><xsl:copy-of select="Data/GISTEventList/GISTEventListDescription/Name" /></td></tr><tr bgcolor="#DDDAD7"><td colspan="2" align="left" style="font-family: arial, helvetica; font-size: 8pt; font-weight: normal; color: 000000; padding: 3px;"><B>Source Image: &nbsp;  (<a href="javascript:ShowGISTDrawHighresImageDetails()">Hide</a>) </B></td></tr><tr><td colspan="2"><xsl:apply-templates select="Data" /></td></tr></TABLE></TD></TR></xsl:when><xsl:when test="@ProcessingType = 'GSDMergeEventList' "><TR topmargin="0" leftmargin="0" border="0" bgcolor="#DDDAD7"><TD topmargin="0" leftmargin="0" align="left" style="font-family: arial, helvetica; font-size: 8pt; font-weight: normal; color: 000000; padding: 3px;"><B><xsl:value-of select="@CreationTime" /></B></TD><TD align="left" style="font-family: arial, helvetica; font-size: 7pt; font-weight: bold; color: 000000; padding: 3px;"><B> Merge GSD Eventlist</B></TD></TR><TR border="1" bgcolor="#DDDAD7"><TD colspan="2" border="0" cellspacing="0" cellpadding="0"><TABLE ID="ID_2005" style="display:block;" topmargin="0" leftmargin="0" width="100%" align="left" border="1" cellspacing="0" cellpadding="5" bgcolor="#FFFFFF"><xsl:copy-of select="TR" /><tr style="font-family: arial, helvetica; font-size: 7pt; font-weight: normal; color: 000000; padding: 3px;"><td>Name Of Source GSD EventList</td><td><xsl:copy-of select="Data/GISTEventList/GISTEventListDescription/Name" /></td></tr><tr bgcolor="#DDDAD7"><td colspan="2" align="left" style="font-family: arial, helvetica; font-size: 8pt; font-weight: normal; color: 000000; padding: 3px;"><B>GSD Eventlist &nbsp;  (<a href="javascript:ShowGSDMergeEventListDetails()">Show Information</a>) </B></td></tr></TABLE><TABLE ID="ID_2006" style="display:none;" topmargin="0" leftmargin="0" width="100%" align="left" border="1" cellspacing="0" cellpadding="5" bgcolor="#FFFFFF"><xsl:copy-of select="TR" /><tr style="font-family: arial, helvetica; font-size: 7pt; font-weight: normal; color: 000000; padding: 3px;"><td>Name Of Source GSD EventList</td><td><xsl:copy-of select="Data/GISTEventList/GISTEventListDescription/Name" /></td></tr><tr bgcolor="#DDDAD7"><td colspan="2" align="left" style="font-family: arial, helvetica; font-size: 8pt; font-weight: normal; color: 000000; padding: 3px;"><B>GSD Eventlist &nbsp;  (<a href="javascript:ShowGSDMergeEventListDetails()">Hide</a>) </B></td></tr><tr><td colspan="2"><xsl:apply-templates select="Data" /></td></tr></TABLE></TD></TR></xsl:when><xsl:when test="@ProcessingType = 'FilterGSDEventList' "><TR topmargin="0" leftmargin="0" border="0" bgcolor="#DDDAD7"><TD topmargin="0" leftmargin="0" align="left" style="font-family: arial, helvetica; font-size: 8pt; font-weight: normal; color: 000000; padding: 3px;"><B><xsl:value-of select="@CreationTime" /></B></TD><TD align="left" style="font-family: arial, helvetica; font-size: 7pt; font-weight: bold; color: 000000; padding: 3px;"><B> Filter GSD Eventlist</B></TD></TR><TR border="1" bgcolor="#DDDAD7"><TD colspan="2" border="0" cellspacing="0" cellpadding="0"><TABLE ID="ID_2007" style="display:block;" topmargin="0" leftmargin="0" width="100%" align="left" border="1" cellspacing="0" cellpadding="5" bgcolor="#FFFFFF"><xsl:copy-of select="TR" /><tr style="font-family: arial, helvetica; font-size: 7pt; font-weight: normal; color: 000000; padding: 3px;"><td>Name Of Source GSD EventList</td><td><xsl:copy-of select="Data/GISTEventList/GISTEventListDescription/Name" /></td></tr><tr bgcolor="#DDDAD7"><td colspan="2" align="left" style="font-family: arial, helvetica; font-size: 8pt; font-weight: normal; color: 000000; padding: 3px;"><B>GSD Eventlist &nbsp;  (<a href="javascript:ShowFilterGSDEventListDetails()">Show Information</a>) </B></td></tr></TABLE><TABLE ID="ID_2008" style="display:none;" topmargin="0" leftmargin="0" width="100%" align="left" border="1" cellspacing="0" cellpadding="5" bgcolor="#FFFFFF"><xsl:copy-of select="TR" /><tr style="font-family: arial, helvetica; font-size: 7pt; font-weight: normal; color: 000000; padding: 3px;"><td>Name Of Source GSD EventList</td><td><xsl:copy-of select="Data/GISTEventList/GISTEventListDescription/Name" /></td></tr><tr bgcolor="#DDDAD7"><td colspan="2" align="left" style="font-family: arial, helvetica; font-size: 8pt; font-weight: normal; color: 000000; padding: 3px;"><B>GSD Eventlist &nbsp;  (<a href="javascript:ShowFilterGSDEventListDetails()">Hide</a>) </B></td></tr><tr><td colspan="2"><xsl:apply-templates select="Data" /></td></tr></TABLE></TD></TR></xsl:when><xsl:when test="@ProcessingType = 'DriftCompensation' "><TR topmargin="0" leftmargin="0" border="0" bgcolor="#DDDAD7"><TD topmargin="0" leftmargin="0" align="left" style="font-family: arial, helvetica; font-size: 8pt; font-weight: normal; color: 000000; padding: 3px;"><B><xsl:value-of select="@CreationTime" /></B></TD><TD align="left" style="font-family: arial, helvetica; font-size: 7pt; font-weight: bold; color: 000000; padding: 3px;"><B> Drift Compensation </B></TD></TR><TR border="1" bgcolor="#DDDAD7"><TD colspan="2" border="0" cellspacing="0" cellpadding="0"><TABLE ID="ID_2009" style="display:block;" topmargin="0" leftmargin="0" width="100%" align="left" border="1" cellspacing="0" cellpadding="5" bgcolor="#FFFFFF"><xsl:copy-of select="TR" /><tr style="font-family: arial, helvetica; font-size: 7pt; font-weight: normal; color: 000000; padding: 3px;"><td>Name Of Source GSD EventList</td><td><xsl:copy-of select="Data/GISTEventList/GISTEventListDescription/Name" /></td></tr><tr bgcolor="#DDDAD7"><td colspan="2" align="left" style="font-family: arial, helvetica; font-size: 8pt; font-weight: normal; color: 000000; padding: 3px;"><B>GSD Eventlist &nbsp;  (<a href="javascript:ShowDriftCompensationDetails()">Show Information</a>) </B></td></tr></TABLE><TABLE ID="ID_2010" style="display:none;" topmargin="0" leftmargin="0" width="100%" align="left" border="1" cellspacing="0" cellpadding="5" bgcolor="#FFFFFF"><xsl:copy-of select="TR" /><tr style="font-family: arial, helvetica; font-size: 7pt; font-weight: normal; color: 000000; padding: 3px;"><td>Name Of Source GSD EventList</td><td><xsl:copy-of select="Data/GISTEventList/GISTEventListDescription/Name" /></td></tr><tr bgcolor="#DDDAD7"><td colspan="2" align="left" style="font-family: arial, helvetica; font-size: 8pt; font-weight: normal; color: 000000; padding: 3px;"><B>GSD Eventlist &nbsp;  (<a href="javascript:ShowDriftCompensationDetails()">Hide</a>) </B></td></tr><tr><td colspan="2"><xsl:apply-templates select="Data" /></td></tr></TABLE></TD></TR></xsl:when><xsl:when test="@ProcessingType = 'Deconvolution_Leica'"><TR topmargin="0" leftmargin="0" border="0" bgcolor="#DDDAD7"><TD topmargin="0" leftmargin="0" align="left" style="font-family: arial, helvetica; font-size: 8pt; font-weight: normal; color: 000000; padding: 3px;"><B><xsl:value-of select="@CreationTime" /></B></TD><TD align="left" style="font-family: arial, helvetica; font-size: 7pt; font-weight: bold; color: 000000; padding: 3px;"><B>Leica Deconvolution</B></TD></TR><TR border="1" bgcolor="#DDDAD7"><TD colspan="2" border="0" cellspacing="0" cellpadding="0"><TABLE topmargin="0" leftmargin="0" width="100%" align="left" border="1" cellspacing="0" cellpadding="5" bgcolor="#FFFFFF"><col width="38.2%" /><col width="61.8%" /><xsl:for-each select="DeconvolutionParam"><xsl:sort select="@name" order="ascending" /><tr style="font-family: arial, helvetica; font-size: 7pt; font-weight: normal; color: 000000; padding: 3px;"><td><xsl:value-of select="@name" /></td><td><xsl:value-of select="@value" /></td></tr></xsl:for-each></TABLE></TD></TR><tr><td colspan="2" align="center" border="0" cellspacing="5" cellpadding="5">&nbsp;</td></tr></xsl:when><xsl:when test="@ProcessingType = 'GenericProcessing'"><TR topmargin="0" leftmargin="0" border="0" bgcolor="#DDDAD7"><TD topmargin="0" leftmargin="0" align="left" style="font-family: arial, helvetica; font-size: 8pt; font-weight: normal; color: 000000; padding: 3px;"><B><xsl:value-of select="@CreationTime" /></B></TD><TD align="left" style="font-family: arial, helvetica; font-size: 7pt; font-weight: bold; color: 000000; padding: 3px;"><B><xsl:value-of select="@ProcessingParameters" /></B></TD></TR><TR border="1" bgcolor="#DDDAD7"><TD colspan="2" border="0" cellspacing="0" cellpadding="0"><TABLE topmargin="0" leftmargin="0" width="100%" align="left" border="1" cellspacing="0" cellpadding="5" bgcolor="#FFFFFF"><col width="38.2%" /><col width="61.8%" /><xsl:for-each select="GenericProcessingParam"><xsl:sort select="@name" order="ascending" /><tr style="font-family: arial, helvetica; font-size: 7pt; font-weight: normal; color: 000000; padding: 3px;"><td><xsl:value-of select="@name" /></td><td><xsl:value-of select="@value" /></td></tr></xsl:for-each></TABLE></TD></TR><tr><td colspan="2" align="center" border="0" cellspacing="5" cellpadding="5">&nbsp;</td></tr></xsl:when></xsl:choose></xsl:for-each></TABLE></xsl:template><xsl:template match="GISTEventListDescription"><TABLE width="98%" align="center" border="0" cellspacing="5" cellpadding="5" bgcolor="#DDDAD7"><TR><TD><TABLE width="100%" align="center" border="0" cellspacing="0" cellpadding="3" bgcolor="#FFFFFF"><TR><TD><TABLE width="100%" align="center" border="0" cellspacing="0" cellpadding="5" bgcolor="#FFFFFF"><TR style="font-family: arial, helvetica; font-size: 8pt; font-weight: normal; color: 000000; padding: 3px;"><TD height="20" width="35%">EventList :</TD><TD><B><xsl:value-of select="Name" /></B></TD></TR><TR style="font-family: arial, helvetica; font-size: 8pt; font-weight: normal; color: 000000; padding: 3px;"><TD width="35%">File name :</TD><TD><xsl:value-of select="FileLocation" /></TD></TR><TR style="font-family: arial, helvetica; font-size: 8pt; font-weight: normal; color: 000000; padding: 3px;"><TD width="35%">Size:</TD><TD><xsl:value-of select="Size" /></TD></TR><TR style="font-family: arial, helvetica; font-size: 8pt; font-weight: normal; color: 000000; padding: 3px;"><TD width="35%">CreationInfo :</TD><TD><xsl:for-each select="CreationInfo"><xsl:value-of select="@Date" /></xsl:for-each></TD></TR><TR style="font-family: arial, helvetica; font-size: 8pt; font-weight: normal; color: 000000; padding: 3px;"><TD width="35%">Number of Events :</TD><TD style="font-family: arial, helvetica; font-size: 8pt; font-weight: bold; color: 000000; padding: 3px;"><xsl:for-each select="NumberOfEvents"><xsl:value-of select="@NumberOfEventsValue" /></xsl:for-each></TD></TR></TABLE></TD><TD align="center" valign="top" rowspan="2"><A href="http://www.confocal-microscopy.com/" target="about:blank"><IMG src="LeicaLogo.jpg" border="0" alt="Leica Microsystems Heidelberg GmbH" /></A></TD></TR></TABLE></TD></TR></TABLE><xsl:if test="//User-Comment != ' '"><TABLE width="98%" align="center" border="0" cellspacing="0" cellpadding="5" bgcolor="#DDDAD7"><TR><TD><TABLE topmargin="0" leftmargin="0" width="100%" align="center" border="1" cellspacing="0" cellpadding="5" bgcolor="#FFFFFF"><TR style="font-family: arial, helvetica; font-size: 8pt; font-weight: normal; padding: 3px;"><TD colspan="2" width="35%"><xsl:call-template name="break" /></TD></TR></TABLE></TD></TR></TABLE></xsl:if><BR /><TABLE width="98%" align="center" border="0" cellspacing="0" cellpadding="5" bgcolor="#DDDAD7"><TR><TD><TABLE topmargin="0" leftmargin="0" width="100%" align="left" border="1" cellspacing="0" cellpadding="5" bgcolor="#FFFFFF"><TR style="font-family: arial, helvetica; font-size: 8pt; font-weight: bold; color: 000000; padding: 3px;"><TD>Threshold</TD><TD>Gainfactor</TD><TD>FieldOfView</TD></TR><xsl:for-each select="LocalizationParameters"><TR style="font-family: arial, helvetica; font-size: 8pt; font-weight: normal; color: 000000; padding: 3px;"><TD><xsl:value-of select="@Threshold" /></TD><TD><xsl:value-of select="@Gain" /></TD><TD>
                  (<xsl:value-of select="@FieldOfViewX1" /> pixel, <xsl:value-of select="@FieldOfViewX1" /> pixel, <xsl:value-of select="@FieldOfViewX2" /> pixel, <xsl:value-of select="@FieldOfViewX2" /> pixel) (x1, y1, x2, y2)
              </TD></TR></xsl:for-each></TABLE></TD></TR></TABLE><BR /><TABLE width="98%" align="center" border="0" cellspacing="0" cellpadding="5" bgcolor="#DDDAD7"><TR><TD><TABLE topmargin="0" leftmargin="0" width="100%" align="left" border="1" cellspacing="0" cellpadding="5" bgcolor="#FFFFFF"><TR style="font-family: arial, helvetica; font-size: 8pt; font-weight: bold; color: 000000; padding: 3px;"><TD>SeriesID</TD><TD>Source Image Name</TD><TD>Experiment Path</TD></TR><xsl:for-each select="SourceData/GISTSourceDataDescription"><TR style="font-family: arial, helvetica; font-size: 8pt; font-weight: normal; color: 000000; padding: 3px;"><TD><xsl:value-of select="@SeriesID" /></TD><TD><xsl:value-of select="@ImageName" /></TD><TD><xsl:value-of select="@ExperimentPath" /></TD></TR></xsl:for-each></TABLE></TD></TR></TABLE><BR /><xsl:for-each select="DataAnalysis/XML3DCalibration/calibrationGSD3Ddata"><TABLE width="98%" align="center" border="0" cellspacing="0" cellpadding="5" bgcolor="#DDDAD7"><TR><TD><TABLE topmargin="0" leftmargin="0" width="100%" align="left" border="1" cellspacing="0" cellpadding="5" bgcolor="#FFFFFF"><TR style="font-family: arial, helvetica; font-size: 8pt; font-weight: bold; color: 000000; padding: 3px;"><TD>3D Calibration Name</TD><TD>WaveLenght</TD></TR><TR style="font-family: arial, helvetica; font-size: 8pt; font-weight: normal; color: 000000; padding: 3px;"><TD><xsl:value-of select="name" /></TD><TD><xsl:value-of select="DyeWaveLengthInSample" /> nm
					</TD></TR></TABLE></TD></TR></TABLE><BR /></xsl:for-each><TABLE width="98%" align="center" border="0" cellspacing="0" cellpadding="5" bgcolor="#DDDAD7"><TR><TD>
          Eventlist export format:
          <TABLE topmargin="0" leftmargin="0" width="100%" align="left" border="1" cellspacing="0" cellpadding="5" bgcolor="#FFFFFF"><TR style="font-family: arial, helvetica; font-size: 8pt; font-weight: bold; color: 000000; padding: 3px;"><TD>Name</TD><TD>Size in Bytes</TD><TD>ColumnType</TD><TD>Description</TD></TR><xsl:for-each select="Columns/GISTColumnsDescription"><TR style="font-family: arial, helvetica; font-size: 8pt; font-weight: normal; color: 000000; padding: 3px;"><TD><xsl:value-of select="@Name" /></TD><TD><xsl:value-of select="@SizeInByte" /></TD><TD><xsl:if test="@ColumnType = '1'">INT</xsl:if><xsl:if test="@ColumnType = '2'">UINT</xsl:if><xsl:if test="@ColumnType = '3'">FLOAT</xsl:if><xsl:if test="@ColumnType = '4'">STRING</xsl:if></TD><TD><xsl:if test="@Name = 'Dim4'">reserved for future use</xsl:if><xsl:if test="@Name = 'frameID'">id of frame in t-series</xsl:if><xsl:if test="@Name = 'eventD'">id for event inside a frame</xsl:if><xsl:if test="@Name = 'channel1'">photon count of event in channel one</xsl:if><xsl:if test="@Name = 'x1'">X position of event in channel one in pixel </xsl:if><xsl:if test="@Name = 'y1'">Y position of event in channel one in pixel </xsl:if><xsl:if test="@Name = 'z1'">Z position of event in channel one in meter </xsl:if><xsl:if test="@Name = 'SeriesID'">the reference to the <EM>Source Image Name</EM> shown above</xsl:if><xsl:if test="@Name = 'sigmaX'"> standard deviation in X direction </xsl:if><xsl:if test="@Name = 'sigmaY'"> standard deviation in Y direction </xsl:if></TD></TR></xsl:for-each></TABLE></TD></TR></TABLE></xsl:template><xsl:template match="Attachment[@Name='InteractiveMeasurement']" /><xsl:template match="Attachment[@Name='ContextDescription']"><xsl:variable name="WFFrapExperiment"><xsl:value-of select="Wizard/Block_FRAPWF/@FrapWFCanDoFrap" /></xsl:variable><xsl:if test="$WFFrapExperiment = '1'"><TABLE width="98%" align="center" border="0" cellspacing="5" cellpadding="5"><TR><TD align="left" style="font-family: arial, helvetica; font-size: 8pt; font-weight: normal; color: 000000; padding: 3px;"><b>WF FRAP Settings</b></TD></TR></TABLE><TABLE width="98%" align="center" border="0" cellspacing="0" cellpadding="5" bgcolor="#DDDAD7"><TR><TD><TABLE topmargin="0" leftmargin="0" width="100%" align="left" border="1" cellspacing="0" cellpadding="5" bgcolor="#FFFFFF"><TR style="font-family: arial, helvetica; font-size: 8pt; font-weight: normal; color: 000000; padding: 3px;"><TD width="40%">
                  Diaphragm
                </TD><TD><xsl:value-of select="Wizard/Block_FRAPWF/@FrapWFDiaphragmPositionDescription" /></TD></TR><TR style="font-family: arial, helvetica; font-size: 8pt; font-weight: normal; color: 000000; padding: 3px;"><TD width="40%">
                  Laser intensity
                </TD><TD><xsl:value-of select="Wizard/Block_FRAPWF/@FrapWFConvertedIntensityString" /></TD></TR><TR style="font-family: arial, helvetica; font-size: 8pt; font-weight: normal; color: 000000; padding: 3px;"><TD width="40%">
                  Laser impulse length
                </TD><TD><xsl:value-of select="Wizard/Block_FRAPWF/@FrapWFLaserImpulseLength" /></TD></TR><TR style="font-family: arial, helvetica; font-size: 8pt; font-weight: normal; color: 000000; padding: 3px;"><TD width="40%">
                  Laser impulse count
                </TD><TD><xsl:value-of select="Wizard/Block_FRAPWF/@FrapWFLaserImpulseNumber+1" /></TD></TR><TR style="font-family: arial, helvetica; font-size: 8pt; font-weight: normal; color: 000000; padding: 3px;"><TD width="40%">
                  Laser impulse interim time
                </TD><TD><xsl:value-of select="Wizard/Block_FRAPWF/@FrapWFLaserImpulseInterimTime" /></TD></TR></TABLE></TD></TR></TABLE></xsl:if></xsl:template><xsl:template match="Attachment[@Name='Annotation']" /></xsl:stylesheet>
