# Supplementary material for: Ecological drift during colonization drives within-host and between-host heterogeneity in an animal-associated symbiont
Source: PLoS Biol. 2024 Apr 25;22(4):e3002304. doi: 10.1371/journal.pbio.3002304 (PMC11075893; doi:10.1371/journal.pbio.3002304)
Supplement: S7 Data — Red and green fluorescence intensities measured along digital transects of dissected symbiotic organs (M4s). (ZIP) [file pbio.3002304.s017.zip › S7 Data intensity_data/Dil4-Mix2-10X-withautofocus_Merging_001-background/Dil4-Mix2-10X-withautofocus_Merging_001-nofluorescence.xml]

<?xml version="1.0" encoding="UTF-8" standalone="yes"?>
<?xml-stylesheet type="text/xsl" href="LASAF_Report_StyleSheet.XSL"?>
<ReportList ReportStr="Report" CreatedOnStr="created on " FileName="Dil4-Mix2-10X-withautofocus_Merging_001-nofluorescence" Date="1/20/2023 7:25:43 PM">
  <UserInfo LegendInformationStr="Legend information" InstituteStr="Institute" Institute="" UserStr="User" UserName="Leica-Admin" AddressStr="Address" Address1="" Address2="" CommentsStr="Comments" Comment1="" Comment2="" Comment3="" Comment4="" />
  <Report Brief="Name">
    <Images ImagesStr="Images">
      <Group Category="Images">
        <Link Name="Image1.jpg" Brief="Dil4-Mix2-10X-withautofocus_Merging_001" Ref="Dil4-Mix2-10X-withautofocus_Merging_001.xml" />
      </Group>
      <Group Category="Images">
        <Link Name="Chart_0.jpg" Brief="ROI.01" Ref="Chart_0.csv" />
      </Group>
      <Group Category="Images">
        <Link Name="Chart_1.jpg" Brief="ROI.02" Ref="Chart_1.csv" />
      </Group>
      <Group Category="Images">
        <Link Name="Chart_2.jpg" Brief="ROI.03" Ref="Chart_2.csv" />
      </Group>
    </Images>
    <Table Status="1" RealPosition="0" Hierarchy="2" Head="" Brief="" CustomData="">
      <Table Status="1" RealPosition="0" Hierarchy="1" Head="ROI.01" Brief="" CustomData="">
        <Table Status="1" RealPosition="0" Hierarchy="0" Head="Channel.001" Brief="" CustomData="">
          <Entry Status="1" Name="Sum Processed Pixel Length" Value="3,976.18 µm" Unit="" Color="3735296" />
          <Entry Status="1" Name="Sum Processed Pixel" Value="6 kpixel" Unit="" Color="3735296" />
          <Entry Status="1" Name="Mean Value" Value="18,987.80" Unit="" Color="3735296" />
          <Entry Status="1" Name="Variance" Value="2,570,814.88" Unit="" Color="3735296" />
          <Entry Status="1" Name="Standard Deviation (RMS)" Value="1,603.38" Unit="" Color="3735296" />
          <Entry Status="1" Name="Average Deviation" Value="1,366.67" Unit="" Color="3735296" />
          <Entry Status="1" Name="Max Amplitude" Value="23,790.79" Unit="" Color="3735296" />
          <Entry Status="1" Name="Max Position" Value="4.91 µm" Unit="" Color="3735296" />
          <Entry Status="1" Name="Min Amplitude" Value="15,158.12" Unit="" Color="3735296" />
          <Entry Status="1" Name="Min Position" Value="1,832.49 µm" Unit="" Color="3735296" />
          <Entry Status="1" Name="Center Of Mass Position" Value="1,905.40 µm" Unit="" Color="3735296" />
          <Entry Status="1" Name="Maximum Peak" Value="4,802.99" Unit="" Color="3735296" />
          <Entry Status="1" Name="Maximum Valley" Value="3,829.68" Unit="" Color="3735296" />
          <Entry Status="1" Name="ROI Length" Value="6.14 kpixel" Unit="" Color="3735296" />
          <Entry Status="1" Name="ROI Length" Value="3,976.18 µm" Unit="" Color="3735296" />
        </Table>
        <Table Status="1" RealPosition="1" Hierarchy="0" Head="Channel.002" Brief="" CustomData="">
          <Entry Status="1" Name="Sum Processed Pixel Length" Value="3,976.18 µm" Unit="" Color="3735296" />
          <Entry Status="1" Name="Sum Processed Pixel" Value="6 kpixel" Unit="" Color="3735296" />
          <Entry Status="1" Name="Mean Value" Value="12,928.27" Unit="" Color="3735296" />
          <Entry Status="1" Name="Variance" Value="1,058,377.16" Unit="" Color="3735296" />
          <Entry Status="1" Name="Standard Deviation (RMS)" Value="1,028.77" Unit="" Color="3735296" />
          <Entry Status="1" Name="Average Deviation" Value="874.45" Unit="" Color="3735296" />
          <Entry Status="1" Name="Max Amplitude" Value="15,963.55" Unit="" Color="3735296" />
          <Entry Status="1" Name="Max Position" Value="2.88 µm" Unit="" Color="3735296" />
          <Entry Status="1" Name="Min Amplitude" Value="10,431.08" Unit="" Color="3735296" />
          <Entry Status="1" Name="Min Position" Value="1,832.49 µm" Unit="" Color="3735296" />
          <Entry Status="1" Name="Center Of Mass Position" Value="1,910.42 µm" Unit="" Color="3735296" />
          <Entry Status="1" Name="Maximum Peak" Value="3,035.28" Unit="" Color="3735296" />
          <Entry Status="1" Name="Maximum Valley" Value="2,497.18" Unit="" Color="3735296" />
          <Entry Status="1" Name="ROI Length" Value="6.14 kpixel" Unit="" Color="3735296" />
          <Entry Status="1" Name="ROI Length" Value="3,976.18 µm" Unit="" Color="3735296" />
        </Table>
        <Table Status="1" RealPosition="2" Hierarchy="0" Head="Channel.003" Brief="" CustomData="">
          <Entry Status="1" Name="Sum Processed Pixel Length" Value="3,976.18 µm" Unit="" Color="3735296" />
          <Entry Status="1" Name="Sum Processed Pixel" Value="6 kpixel" Unit="" Color="3735296" />
          <Entry Status="1" Name="Mean Value" Value="1,797.46" Unit="" Color="3735296" />
          <Entry Status="1" Name="Variance" Value="8,625.07" Unit="" Color="3735296" />
          <Entry Status="1" Name="Standard Deviation (RMS)" Value="92.87" Unit="" Color="3735296" />
          <Entry Status="1" Name="Average Deviation" Value="74.84" Unit="" Color="3735296" />
          <Entry Status="1" Name="Max Amplitude" Value="2,036.30" Unit="" Color="3735296" />
          <Entry Status="1" Name="Max Position" Value="1,108.15 µm" Unit="" Color="3735296" />
          <Entry Status="1" Name="Min Amplitude" Value="1,617.46" Unit="" Color="3735296" />
          <Entry Status="1" Name="Min Position" Value="3,573.23 µm" Unit="" Color="3735296" />
          <Entry Status="1" Name="Center Of Mass Position" Value="1,941.82 µm" Unit="" Color="3735296" />
          <Entry Status="1" Name="Maximum Peak" Value="238.84" Unit="" Color="3735296" />
          <Entry Status="1" Name="Maximum Valley" Value="180.00" Unit="" Color="3735296" />
          <Entry Status="1" Name="ROI Length" Value="6.14 kpixel" Unit="" Color="3735296" />
          <Entry Status="1" Name="ROI Length" Value="3,976.18 µm" Unit="" Color="3735296" />
        </Table>
        <Table Status="1" RealPosition="3" Hierarchy="0" Head="Channel.004" Brief="" CustomData="">
          <Entry Status="1" Name="Sum Processed Pixel Length" Value="3,976.18 µm" Unit="" Color="3735296" />
          <Entry Status="1" Name="Sum Processed Pixel" Value="6 kpixel" Unit="" Color="3735296" />
          <Entry Status="1" Name="Mean Value" Value="1,813.31" Unit="" Color="3735296" />
          <Entry Status="1" Name="Variance" Value="3,185.73" Unit="" Color="3735296" />
          <Entry Status="1" Name="Standard Deviation (RMS)" Value="56.44" Unit="" Color="3735296" />
          <Entry Status="1" Name="Average Deviation" Value="44.03" Unit="" Color="3735296" />
          <Entry Status="1" Name="Max Amplitude" Value="2,058.82" Unit="" Color="3735296" />
          <Entry Status="1" Name="Max Position" Value="1,117.27 µm" Unit="" Color="3735296" />
          <Entry Status="1" Name="Min Amplitude" Value="1,703.14" Unit="" Color="3735296" />
          <Entry Status="1" Name="Min Position" Value="2,741.56 µm" Unit="" Color="3735296" />
          <Entry Status="1" Name="Center Of Mass Position" Value="1,995.71 µm" Unit="" Color="3735296" />
          <Entry Status="1" Name="Maximum Peak" Value="245.51" Unit="" Color="3735296" />
          <Entry Status="1" Name="Maximum Valley" Value="110.17" Unit="" Color="3735296" />
          <Entry Status="1" Name="ROI Length" Value="6.14 kpixel" Unit="" Color="3735296" />
          <Entry Status="1" Name="ROI Length" Value="3,976.18 µm" Unit="" Color="3735296" />
        </Table>
      </Table>
      <Table Status="1" RealPosition="1" Hierarchy="1" Head="ROI.02" Brief="" CustomData="">
        <Table Status="1" RealPosition="0" Hierarchy="0" Head="Channel.001" Brief="" CustomData="">
          <Entry Status="1" Name="Sum Processed Pixel Length" Value="6,085.83 µm" Unit="" Color="3735296" />
          <Entry Status="1" Name="Sum Processed Pixel" Value="9 kpixel" Unit="" Color="3735296" />
          <Entry Status="1" Name="Mean Value" Value="20,898.00" Unit="" Color="3735296" />
          <Entry Status="1" Name="Variance" Value="16,539,415.90" Unit="" Color="3735296" />
          <Entry Status="1" Name="Standard Deviation (RMS)" Value="4,066.87" Unit="" Color="3735296" />
          <Entry Status="1" Name="Average Deviation" Value="3,466.33" Unit="" Color="3735296" />
          <Entry Status="1" Name="Max Amplitude" Value="29,146.16" Unit="" Color="3735296" />
          <Entry Status="1" Name="Max Position" Value="169.51 µm" Unit="" Color="3735296" />
          <Entry Status="1" Name="Min Amplitude" Value="4,951.44" Unit="" Color="3735296" />
          <Entry Status="1" Name="Min Position" Value="5,821.08 µm" Unit="" Color="3735296" />
          <Entry Status="1" Name="Center Of Mass Position" Value="2,724.97 µm" Unit="" Color="3735296" />
          <Entry Status="1" Name="Maximum Peak" Value="8,248.16" Unit="" Color="3735296" />
          <Entry Status="1" Name="Maximum Valley" Value="15,946.56" Unit="" Color="3735296" />
          <Entry Status="1" Name="ROI Length" Value="9.40 kpixel" Unit="" Color="3735296" />
          <Entry Status="1" Name="ROI Length" Value="6,085.83 µm" Unit="" Color="3735296" />
        </Table>
        <Table Status="1" RealPosition="1" Hierarchy="0" Head="Channel.002" Brief="" CustomData="">
          <Entry Status="1" Name="Sum Processed Pixel Length" Value="6,085.83 µm" Unit="" Color="3735296" />
          <Entry Status="1" Name="Sum Processed Pixel" Value="9 kpixel" Unit="" Color="3735296" />
          <Entry Status="1" Name="Mean Value" Value="14,158.72" Unit="" Color="3735296" />
          <Entry Status="1" Name="Variance" Value="6,902,165.78" Unit="" Color="3735296" />
          <Entry Status="1" Name="Standard Deviation (RMS)" Value="2,627.20" Unit="" Color="3735296" />
          <Entry Status="1" Name="Average Deviation" Value="2,235.69" Unit="" Color="3735296" />
          <Entry Status="1" Name="Max Amplitude" Value="19,704.67" Unit="" Color="3735296" />
          <Entry Status="1" Name="Max Position" Value="108.84 µm" Unit="" Color="3735296" />
          <Entry Status="1" Name="Min Amplitude" Value="3,855.56" Unit="" Color="3735296" />
          <Entry Status="1" Name="Min Position" Value="5,820.43 µm" Unit="" Color="3735296" />
          <Entry Status="1" Name="Center Of Mass Position" Value="2,740.23 µm" Unit="" Color="3735296" />
          <Entry Status="1" Name="Maximum Peak" Value="5,545.95" Unit="" Color="3735296" />
          <Entry Status="1" Name="Maximum Valley" Value="10,303.16" Unit="" Color="3735296" />
          <Entry Status="1" Name="ROI Length" Value="9.40 kpixel" Unit="" Color="3735296" />
          <Entry Status="1" Name="ROI Length" Value="6,085.83 µm" Unit="" Color="3735296" />
        </Table>
        <Table Status="1" RealPosition="2" Hierarchy="0" Head="Channel.003" Brief="" CustomData="">
          <Entry Status="1" Name="Sum Processed Pixel Length" Value="6,085.83 µm" Unit="" Color="3735296" />
          <Entry Status="1" Name="Sum Processed Pixel" Value="9 kpixel" Unit="" Color="3735296" />
          <Entry Status="1" Name="Mean Value" Value="1,878.27" Unit="" Color="3735296" />
          <Entry Status="1" Name="Variance" Value="18,761.06" Unit="" Color="3735296" />
          <Entry Status="1" Name="Standard Deviation (RMS)" Value="136.97" Unit="" Color="3735296" />
          <Entry Status="1" Name="Average Deviation" Value="116.81" Unit="" Color="3735296" />
          <Entry Status="1" Name="Max Amplitude" Value="2,145.07" Unit="" Color="3735296" />
          <Entry Status="1" Name="Max Position" Value="3,273.81 µm" Unit="" Color="3735296" />
          <Entry Status="1" Name="Min Amplitude" Value="1,617.40" Unit="" Color="3735296" />
          <Entry Status="1" Name="Min Position" Value="5,224.91 µm" Unit="" Color="3735296" />
          <Entry Status="1" Name="Center Of Mass Position" Value="3,011.83 µm" Unit="" Color="3735296" />
          <Entry Status="1" Name="Maximum Peak" Value="266.80" Unit="" Color="3735296" />
          <Entry Status="1" Name="Maximum Valley" Value="260.88" Unit="" Color="3735296" />
          <Entry Status="1" Name="ROI Length" Value="9.40 kpixel" Unit="" Color="3735296" />
          <Entry Status="1" Name="ROI Length" Value="6,085.83 µm" Unit="" Color="3735296" />
        </Table>
        <Table Status="1" RealPosition="3" Hierarchy="0" Head="Channel.004" Brief="" CustomData="">
          <Entry Status="1" Name="Sum Processed Pixel Length" Value="6,085.83 µm" Unit="" Color="3735296" />
          <Entry Status="1" Name="Sum Processed Pixel" Value="9 kpixel" Unit="" Color="3735296" />
          <Entry Status="1" Name="Mean Value" Value="1,882.49" Unit="" Color="3735296" />
          <Entry Status="1" Name="Variance" Value="14,279.34" Unit="" Color="3735296" />
          <Entry Status="1" Name="Standard Deviation (RMS)" Value="119.50" Unit="" Color="3735296" />
          <Entry Status="1" Name="Average Deviation" Value="89.78" Unit="" Color="3735296" />
          <Entry Status="1" Name="Max Amplitude" Value="2,257.57" Unit="" Color="3735296" />
          <Entry Status="1" Name="Max Position" Value="5,340.93 µm" Unit="" Color="3735296" />
          <Entry Status="1" Name="Min Amplitude" Value="1,610.31" Unit="" Color="3735296" />
          <Entry Status="1" Name="Min Position" Value="39.76 µm" Unit="" Color="3735296" />
          <Entry Status="1" Name="Center Of Mass Position" Value="3,110.54 µm" Unit="" Color="3735296" />
          <Entry Status="1" Name="Maximum Peak" Value="375.07" Unit="" Color="3735296" />
          <Entry Status="1" Name="Maximum Valley" Value="272.18" Unit="" Color="3735296" />
          <Entry Status="1" Name="ROI Length" Value="9.40 kpixel" Unit="" Color="3735296" />
          <Entry Status="1" Name="ROI Length" Value="6,085.83 µm" Unit="" Color="3735296" />
        </Table>
      </Table>
      <Table Status="1" RealPosition="2" Hierarchy="1" Head="ROI.03" Brief="" CustomData="">
        <Table Status="1" RealPosition="0" Hierarchy="0" Head="Channel.001" Brief="" CustomData="">
          <Entry Status="1" Name="Sum Processed Pixel Length" Value="4,601.67 µm" Unit="" Color="3735296" />
          <Entry Status="1" Name="Sum Processed Pixel" Value="7 kpixel" Unit="" Color="3735296" />
          <Entry Status="1" Name="Mean Value" Value="22,158.64" Unit="" Color="3735296" />
          <Entry Status="1" Name="Variance" Value="6,141,529.58" Unit="" Color="3735296" />
          <Entry Status="1" Name="Standard Deviation (RMS)" Value="2,478.21" Unit="" Color="3735296" />
          <Entry Status="1" Name="Average Deviation" Value="2,140.49" Unit="" Color="3735296" />
          <Entry Status="1" Name="Max Amplitude" Value="27,094.95" Unit="" Color="3735296" />
          <Entry Status="1" Name="Max Position" Value="4,140.33 µm" Unit="" Color="3735296" />
          <Entry Status="1" Name="Min Amplitude" Value="17,188.45" Unit="" Color="3735296" />
          <Entry Status="1" Name="Min Position" Value="813.38 µm" Unit="" Color="3735296" />
          <Entry Status="1" Name="Center Of Mass Position" Value="2,446.36 µm" Unit="" Color="3735296" />
          <Entry Status="1" Name="Maximum Peak" Value="4,936.32" Unit="" Color="3735296" />
          <Entry Status="1" Name="Maximum Valley" Value="4,970.19" Unit="" Color="3735296" />
          <Entry Status="1" Name="ROI Length" Value="7.11 kpixel" Unit="" Color="3735296" />
          <Entry Status="1" Name="ROI Length" Value="4,601.67 µm" Unit="" Color="3735296" />
        </Table>
        <Table Status="1" RealPosition="1" Hierarchy="0" Head="Channel.002" Brief="" CustomData="">
          <Entry Status="1" Name="Sum Processed Pixel Length" Value="4,601.67 µm" Unit="" Color="3735296" />
          <Entry Status="1" Name="Sum Processed Pixel" Value="7 kpixel" Unit="" Color="3735296" />
          <Entry Status="1" Name="Mean Value" Value="14,974.01" Unit="" Color="3735296" />
          <Entry Status="1" Name="Variance" Value="2,496,979.72" Unit="" Color="3735296" />
          <Entry Status="1" Name="Standard Deviation (RMS)" Value="1,580.18" Unit="" Color="3735296" />
          <Entry Status="1" Name="Average Deviation" Value="1,364.04" Unit="" Color="3735296" />
          <Entry Status="1" Name="Max Amplitude" Value="18,137.05" Unit="" Color="3735296" />
          <Entry Status="1" Name="Max Position" Value="4,266.46 µm" Unit="" Color="3735296" />
          <Entry Status="1" Name="Min Amplitude" Value="11,906.41" Unit="" Color="3735296" />
          <Entry Status="1" Name="Min Position" Value="705.59 µm" Unit="" Color="3735296" />
          <Entry Status="1" Name="Center Of Mass Position" Value="2,437.91 µm" Unit="" Color="3735296" />
          <Entry Status="1" Name="Maximum Peak" Value="3,163.04" Unit="" Color="3735296" />
          <Entry Status="1" Name="Maximum Valley" Value="3,067.60" Unit="" Color="3735296" />
          <Entry Status="1" Name="ROI Length" Value="7.11 kpixel" Unit="" Color="3735296" />
          <Entry Status="1" Name="ROI Length" Value="4,601.67 µm" Unit="" Color="3735296" />
        </Table>
        <Table Status="1" RealPosition="2" Hierarchy="0" Head="Channel.003" Brief="" CustomData="">
          <Entry Status="1" Name="Sum Processed Pixel Length" Value="4,601.67 µm" Unit="" Color="3735296" />
          <Entry Status="1" Name="Sum Processed Pixel" Value="7 kpixel" Unit="" Color="3735296" />
          <Entry Status="1" Name="Mean Value" Value="1,676.23" Unit="" Color="3735296" />
          <Entry Status="1" Name="Variance" Value="253.54" Unit="" Color="3735296" />
          <Entry Status="1" Name="Standard Deviation (RMS)" Value="15.92" Unit="" Color="3735296" />
          <Entry Status="1" Name="Average Deviation" Value="12.49" Unit="" Color="3735296" />
          <Entry Status="1" Name="Max Amplitude" Value="1,784.03" Unit="" Color="3735296" />
          <Entry Status="1" Name="Max Position" Value="242.23 µm" Unit="" Color="3735296" />
          <Entry Status="1" Name="Min Amplitude" Value="1,616.67" Unit="" Color="3735296" />
          <Entry Status="1" Name="Min Position" Value="3,172.70 µm" Unit="" Color="3735296" />
          <Entry Status="1" Name="Center Of Mass Position" Value="2,298.93 µm" Unit="" Color="3735296" />
          <Entry Status="1" Name="Maximum Peak" Value="107.80" Unit="" Color="3735296" />
          <Entry Status="1" Name="Maximum Valley" Value="59.57" Unit="" Color="3735296" />
          <Entry Status="1" Name="ROI Length" Value="7.11 kpixel" Unit="" Color="3735296" />
          <Entry Status="1" Name="ROI Length" Value="4,601.67 µm" Unit="" Color="3735296" />
        </Table>
        <Table Status="1" RealPosition="3" Hierarchy="0" Head="Channel.004" Brief="" CustomData="">
          <Entry Status="1" Name="Sum Processed Pixel Length" Value="4,601.67 µm" Unit="" Color="3735296" />
          <Entry Status="1" Name="Sum Processed Pixel" Value="7 kpixel" Unit="" Color="3735296" />
          <Entry Status="1" Name="Mean Value" Value="1,659.00" Unit="" Color="3735296" />
          <Entry Status="1" Name="Variance" Value="224.60" Unit="" Color="3735296" />
          <Entry Status="1" Name="Standard Deviation (RMS)" Value="14.99" Unit="" Color="3735296" />
          <Entry Status="1" Name="Average Deviation" Value="11.88" Unit="" Color="3735296" />
          <Entry Status="1" Name="Max Amplitude" Value="1,731.94" Unit="" Color="3735296" />
          <Entry Status="1" Name="Max Position" Value="2,460.89 µm" Unit="" Color="3735296" />
          <Entry Status="1" Name="Min Amplitude" Value="1,603.40" Unit="" Color="3735296" />
          <Entry Status="1" Name="Min Position" Value="4,437.25 µm" Unit="" Color="3735296" />
          <Entry Status="1" Name="Center Of Mass Position" Value="2,297.36 µm" Unit="" Color="3735296" />
          <Entry Status="1" Name="Maximum Peak" Value="72.94" Unit="" Color="3735296" />
          <Entry Status="1" Name="Maximum Valley" Value="55.60" Unit="" Color="3735296" />
          <Entry Status="1" Name="ROI Length" Value="7.11 kpixel" Unit="" Color="3735296" />
          <Entry Status="1" Name="ROI Length" Value="4,601.67 µm" Unit="" Color="3735296" />
        </Table>
      </Table>
    </Table>
  </Report>
</ReportList>
