# Supplementary material for: Ecological drift during colonization drives within-host and between-host heterogeneity in an animal-associated symbiont
Source: PLoS Biol. 2024 Apr 25;22(4):e3002304. doi: 10.1371/journal.pbio.3002304 (PMC11075893; doi:10.1371/journal.pbio.3002304)
Supplement: S7 Data — Red and green fluorescence intensities measured along digital transects of dissected symbiotic organs (M4s). (ZIP) [file pbio.3002304.s017.zip › S7 Data intensity_data/Dil4-Mix3-10X-withautofocus_Merged/Chart_01_mix3.csv]

Axis_[m]	Axis_[mm]	Channel.001 []	Channel.002 []	GFP_intensity	RFP_intensity	GFP_background	RFP_background	minus_GFP_background	minus_RFP_background	GFP_intensity_normalized	RFP_intensity_normalized
0	0	18434.19481	12448.79942	2581.042885	5304.234543	1659.911041	1726.702499	921.1318437	3577.532044	421.0926806	3447.23856
6.50E-07	0.000650108	18980.83651	12902.93367	2594.032911	5315.88768	1671.823458	1742.84664	922.2094529	3573.04104	422.1702897	3442.747557
1.30E-06	0.001300216	19493.67187	13387.13645	2563.954651	5466.751614	1696.256359	1753.145018	867.6982922	3713.606596	367.659129	3583.313113
1.95E-06	0.001950324	19931.56999	13632.16936	2576.354288	5363.010861	1672.265165	1769.884029	904.0891226	3593.126832	404.0499595	3462.833349
2.60E-06	0.002600432	20401.7564	13695.00041	2559.452752	5388.26212	1661.763334	1766.564707	897.6894181	3621.697413	397.6502549	3491.40393
3.25E-06	0.00325054	20998.79315	14143.54425	2608.668569	5281.523776	1671.934238	1762.039829	936.7343307	3519.483947	436.6951676	3389.190464
3.90E-06	0.003900648	21162.9413	14454.92159	2591.943899	5182.822281	1680.367941	1739.304048	911.5759578	3443.518233	411.5367947	3313.22475
4.55E-06	0.004550756	21430.63945	14647.6798	2511.645869	5084.287214	1680	1758.052784	831.645869	3326.23443	331.6067058	3195.940947
5.20E-06	0.005200864	21788.11487	14600.56393	2533.662427	5064.255142	1678.436369	1746.83117	855.2260579	3317.423972	355.1868947	3187.130489
5.85E-06	0.005850972	22232.12731	15084.96162	2569.801381	4995.349063	1673.707121	1771.202141	896.0942603	3224.146922	396.0550971	3093.853438
6.50E-06	0.00650108	23036.20524	15547.84615	2526.939482	5073.701169	1666.028684	1779.743727	860.9107985	3293.957442	360.8716353	3163.663959
7.15E-06	0.007151188	23766.42006	15943.42589	2535.566068	5121.098215	1682.328407	1760	853.2376611	3361.098215	353.1984979	3230.804732
7.80E-06	0.007801295	24803.24535	16443.58121	2570.160477	5123.643354	1678.004878	1752.73557	892.1555995	3370.907784	392.1164363	3240.614301
8.45E-06	0.008451403	25077.32687	16534.26533	2616.941312	5190.17514	1678.14257	1746.072542	938.7987423	3444.102598	438.7595792	3313.809114
9.10E-06	0.009101511	24516.4973	16536.0855	2608.546152	5275.788621	1678.795094	1777.237888	929.7510584	3498.550733	429.7118953	3368.25725
9.75E-06	0.009751619	24715.57883	16624.25047	2671.313003	5341.742602	1661.548575	1787.014194	1009.764428	3554.728408	509.7252652	3424.434925
1.04E-05	0.010401727	24882.19882	16634.67	2725.809908	5400.003491	1685.530564	1770.104793	1040.279344	3629.898698	540.2401806	3499.605215
1.11E-05	0.011051835	25098.1139	16811.35244	2828.027331	5496.855903	1695.46464	1745.143482	1132.562691	3751.712421	632.5235275	3621.418938
1.17E-05	0.011701943	25545.80975	17143.25982	2929.035855	5608.864448	1679.694753	1730.449165	1249.341102	3878.415283	749.3019391	3748.1218
1.24E-05	0.012352051	25779.89499	17404.89706	2953.826891	5856.434807	1664.952733	1765.574125	1288.874158	4090.860682	788.8349944	3960.567198
1.30E-05	0.013002159	25994.77342	17490.22071	3085.812305	6027.025944	1686.392176	1750.015949	1399.420129	4277.009995	899.3809663	4146.716511
1.37E-05	0.013652267	26503.95532	17707.42211	3221.561828	6289.694357	1684.009022	1760.261646	1537.552806	4529.432711	1037.513643	4399.139228
1.43E-05	0.014302375	26491.69033	17562.29914	3246.850086	6585.189163	1682.568865	1778.434664	1564.281221	4806.754499	1064.242058	4676.461016
1.50E-05	0.014952483	26100.56568	17724.1278	3473.126456	6861.306031	1684.213422	1760.990124	1788.913034	5100.315907	1288.873871	4970.022424
1.56E-05	0.015602591	26020.95262	17536.66434	3587.359893	7184.256127	1675.760046	1729.18302	1911.599847	5455.073107	1411.560683	5324.779623
1.63E-05	0.016252699	25238.1128	17026.89674	3784.733267	7467.7533	1668.867499	1737.56974	2115.865768	5730.18356	1615.826605	5599.890077
1.69E-05	0.016902807	24520.37976	16436.25323	3874.316505	7774.531201	1680	1766.002104	2194.316505	6008.529097	1694.277342	5878.235614
1.76E-05	0.017552915	24112.82761	15778.16894	4104.145573	8012.573231	1686.134197	1775.632541	2418.011376	6236.94069	1917.972213	6106.647207
1.82E-05	0.018203023	22737.64543	15333.73271	4268.852982	8354.139201	1694.307796	1771.561288	2574.545186	6582.577913	2074.506023	6452.28443
1.89E-05	0.018853131	21949.55689	14820.62013	4421.657468	8836.698363	1675.745221	1783.663377	2745.912247	7053.034986	2245.873083	6922.741503
1.95E-05	0.019503239	21401.78674	14433.67634	4536.607571	9194.203537	1663.104259	1779.328327	2873.503312	7414.87521	2373.464149	7284.581727
2.02E-05	0.020153347	20906.38604	14265.07874	4642.727179	9511.055727	1676.324278	1760.882432	2966.402901	7750.173295	2466.363737	7619.879812
2.08E-05	0.020803455	21799.99592	14786.82652	4840.968908	10029.33963	1674.837453	1754.837453	3166.131455	8274.502177	2666.092292	8144.208693
2.15E-05	0.021453563	23909.89662	16114.95252	5040.22993	10494.40033	1668.136957	1744.773011	3372.092973	8749.627319	2872.05381	8619.333836
2.21E-05	0.02210367	26618.57236	17974.6481	5239.06087	10837.13803	1679.087156	1762.336927	3559.973714	9074.801103	3059.934551	8944.507619
2.28E-05	0.022753778	29544.27392	20044.40773	5268.857155	11126.45866	1670.612741	1792.716394	3598.244414	9333.742266	3098.205251	9203.448782
2.34E-05	0.023403886	33053.31638	21946.0998	5348.850417	11426.63552	1669.834688	1780.307241	3679.015729	9646.328279	3178.976566	9516.034796
2.41E-05	0.024053994	34651.92216	23611.2812	5509.081793	11597.68186	1684.017607	1757.317659	3825.064186	9840.364201	3325.025023	9710.070718
2.47E-05	0.024704102	35910.89492	23815.26736	5330.693008	11509.02491	1666.155492	1767.621187	3664.537516	9741.403723	3164.498353	9611.11024
2.54E-05	0.02535421	35689.83704	23459.25035	5275.479446	11392.58568	1669.562291	1767.800067	3605.917155	9624.785613	3105.877992	9494.49213
2.60E-05	0.026004318	34508.23775	22982.25761	5093.273323	10968.91341	1678.633766	1753.479685	3414.639557	9215.433725	2914.600394	9085.140242
2.67E-05	0.026654426	33561.85353	22132.16168	5036.926936	10318.33758	1683.309121	1769.961168	3353.617815	8548.376412	2853.578652	8418.082929
2.73E-05	0.027304534	31479.03165	21052.2681	4606.562131	9980.112883	1690.925085	1753.098635	2915.637046	8227.014248	2415.597883	8096.720765
2.80E-05	0.027954642	29064.35859	19639.52794	4521.100139	9435.720624	1667.868845	1758.535762	2853.231294	7677.184862	2353.192131	7546.891379
2.86E-05	0.02860475	27021.61592	18430.04253	4413.589884	8885.797659	1678.496506	1744.506574	2735.093378	7141.291085	2235.054215	7010.997602
2.93E-05	0.029254858	24777.99568	16788.53578	4230.979485	8442.165353	1658.813305	1792.655302	2572.16618	6649.510051	2072.127017	6519.216568
2.99E-05	0.029904966	22818.00289	15490.4892	4282.726909	7952.309255	1668.691553	1768.52682	2614.035356	6183.782435	2113.996193	6053.488952
3.06E-05	0.030555074	20011.4319	13952.83564	4226.882615	7987.591583	1664.68936	1783.759853	2562.193255	6203.83173	2062.154092	6073.538247
3.12E-05	0.031205182	17215.0219	11804.09417	4245.238767	7993.434628	1670.541955	1766.541955	2574.696812	6226.892673	2074.657649	6096.59919
3.19E-05	0.03185529	15740.69008	11031.46806	4228.891886	7833.257889	1689.848474	1791.082991	2539.043412	6042.174898	2039.004249	5911.881415
3.25E-05	0.032505398	15551.87629	10752.92984	4116.92121	7645.295959	1667.626852	1785.088329	2449.294358	5860.20763	1949.255195	5729.914147
3.32E-05	0.033155506	15697.61373	10918.27451	3974.728948	7356.482768	1687.441539	1766.165569	2287.287409	5590.317199	1787.248246	5460.023716
3.38E-05	0.033805614	16108.04492	10917.89684	4120.856525	7231.879491	1653.770404	1777.593217	2467.086121	5454.286274	1967.046958	5323.992791
3.45E-05	0.034455722	16737.80339	11387.58338	4250.615871	7260.975447	1672.128752	1778.740985	2578.487119	5482.234462	2078.447956	5351.940979
3.51E-05	0.03510583	17661.29351	12081.13443	4478.676692	7735.475429	1676.107245	1748.9193	2802.569447	5986.556129	2302.530283	5856.262646
3.58E-05	0.035755938	17810.08982	12198.4625	4511.788431	7875.359316	1708.053423	1745.831207	2803.735008	6129.528109	2303.695845	5999.234625
3.64E-05	0.036406045	17688.56083	12015.37939	4590.231939	8135.550045	1668.927524	1757.902118	2921.304415	6377.647927	2421.265252	6247.354444
3.71E-05	0.037056153	17932.05926	12192.33194	4648.200652	8310.863374	1704.723302	1762.066893	2943.47735	6548.796481	2443.438187	6418.502997
3.77E-05	0.037706261	18716.64039	12664.24565	4899.472068	8568.110752	1666.26803	1768.507919	3233.204038	6799.602833	2733.164874	6669.309349
3.84E-05	0.038356369	19763.3752	13467.57393	5274.297216	9298.590674	1690.815052	1763.117951	3583.482164	7535.472723	3083.443001	7405.17924
3.90E-05	0.039006477	21489.72497	14172.73485	5376.88778	9802.799715	1685.828033	1765.485922	3691.059747	8037.313793	3191.020584	7907.02031
3.97E-05	0.039656585	23093.37691	15490.85605	5446.915013	9991.49889	1681.741154	1781.876646	3765.173859	8209.622244	3265.134696	8079.328761
4.03E-05	0.040306693	24290.47365	16451.84408	5521.687239	10346.27659	1689.062426	1768.894894	3832.624813	8577.381696	3332.58565	8447.088213
4.10E-05	0.040956801	26082.06381	17245.99517	5995.394353	10437.74359	1668.330861	1761.432766	4327.063492	8676.310824	3827.024329	8546.01734
4.16E-05	0.041606909	27292.93992	18527.12154	5926.248101	10872.8476	1669.370249	1773.477159	4256.877852	9099.370441	3756.838689	8969.076958
4.23E-05	0.042257017	28035.55382	18712.85875	6029.392211	10829.6577	1680	1772.400551	4349.392211	9057.257149	3849.353048	8926.963665
4.29E-05	0.042907125	27779.8723	18667.29905	6070.06394	10813.57099	1683.393845	1752.636466	4386.670095	9060.934524	3886.630931	8930.641041
4.36E-05	0.043557233	26360.81375	17883.87368	6062.637407	10944.78606	1710.367565	1786.684018	4352.269842	9158.102042	3852.230679	9027.808558
4.42E-05	0.044207341	25050.10132	17065.32533	5957.785832	11078.82264	1694.058862	1774.058862	4263.72697	9304.763778	3763.687807	9174.470295
4.49E-05	0.044857449	24312.19317	16306.38473	5889.755791	10670.73821	1677.898967	1762.409344	4211.856824	8908.328866	3711.817661	8778.035383
4.55E-05	0.045507557	23538.98677	15868.47481	5527.370854	10467.20509	1657.701261	1782.291219	3869.669593	8684.913871	3369.63043	8554.620387
4.62E-05	0.046157665	24491.16689	16586.59567	5049.698478	9334.664548	1693.588007	1784.627877	3356.110471	7550.036671	2856.071308	7419.743188
4.68E-05	0.046807773	26589.69939	17712.3498	4724.233549	8662.274268	1666.922949	1748.232945	3057.3106	6914.041323	2557.271436	6783.74784
4.75E-05	0.047457881	27670.29162	18185.1717	4523.719854	8031.458319	1680.010125	1773.399166	2843.709729	6258.059153	2343.670566	6127.765669
4.81E-05	0.048107989	28851.28491	19241.4473	4242.340187	7716.599936	1685.719902	1749.871874	2556.620285	5966.728062	2056.581122	5836.434579
4.88E-05	0.048758097	29662.356	19906.7085	4117.104029	7375.137801	1698.740107	1769.02586	2418.363922	5606.111941	1918.324759	5475.818458
4.94E-05	0.049408205	29746.24763	20111.53678	4095.617217	7049.692917	1686.303411	1788.209247	2409.313806	5261.48367	1909.274643	5131.190187
5.01E-05	0.050058313	29553.45454	19565.85781	4136.615939	7037.187046	1687.468368	1783.888927	2449.147571	5253.298119	1949.108408	5123.004636
5.07E-05	0.05070842	28121.26852	19057.11873	4053.311758	6991.043374	1679.53058	1786.143641	2373.781178	5204.899733	1873.742015	5074.606249
5.14E-05	0.051358528	26253.65961	17648.11664	4079.265292	7174.63632	1665.184886	1785.66717	2414.080406	5388.96915	1914.041243	5258.675667
5.20E-05	0.052008636	24289.69564	16215.52458	4212.543227	7516.108071	1691.249563	1817.465022	2521.293664	5698.643049	2021.254501	5568.349565
5.27E-05	0.052658744	22466.1314	15295.1073	4282.75515	7646.580703	1680.713235	1775.985773	2602.041915	5870.59493	2102.002752	5740.301447
5.33E-05	0.053308852	20770.23083	14043.73727	4516.962365	7959.380808	1691.315919	1778.423997	2825.646446	6180.956811	2325.607283	6050.663327
5.40E-05	0.05395896	20079.40566	13629.33477	4871.330556	8517.913275	1673.194637	1782.942405	3198.135919	6734.97087	2698.096756	6604.677387
5.46E-05	0.054609068	20254.60073	13725.04044	5210.403017	9324.870506	1699.335358	1754.539003	3511.067659	7570.331503	3011.028496	7440.03802
5.53E-05	0.055259176	20812.1787	13945.64159	5588.404151	9899.800355	1680.23556	1768.00797	3908.168591	8131.792385	3408.129428	8001.498902
5.59E-05	0.055909284	22614.3595	15410.3894	5720.782329	10521.73986	1689.883775	1774.514615	4030.898554	8747.225245	3530.859391	8616.931761
5.66E-05	0.056559392	25843.8768	17604.42459	5778.658545	10666.17462	1683.849126	1800.386044	4094.809419	8865.788576	3594.770256	8735.495093
5.72E-05	0.0572095	29855.37776	20126.1948	5933.03035	10582.53434	1678.285889	1820.930198	4254.744461	8761.604142	3754.705298	8631.310658
5.79E-05	0.057859608	33529.26464	22427.47702	6520.587499	10807.4932	1695.786299	1760.033275	4824.8012	9047.459925	4324.762037	8917.166442
5.85E-05	0.058509716	35817.75066	23705.7105	6868.058755	11546.48091	1683.6035	1767.785572	5184.455255	9778.695338	4684.416092	9648.401855
5.92E-05	0.059159824	36808.58931	24345.35511	7579.187756	12414.47637	1651.974867	1763.891118	5927.212889	10650.58525	5427.173725	10520.29177
5.98E-05	0.059809932	37190.15501	24456.43745	8122.039556	13126.43048	1659.948703	1748.127053	6462.090853	11378.30343	5962.051689	11248.00994
6.05E-05	0.06046004	36394.24419	24055.98355	8811.911046	14017.1894	1703.830796	1767.875693	7108.08025	12249.31371	6608.041087	12119.02022
6.11E-05	0.061110148	35054.52576	23094.44618	9184.01146	15079.9399	1668.129519	1744.176262	7515.881941	13335.76364	7015.842778	13205.47016
6.18E-05	0.061760256	33863.86856	22435.55184	9828.589512	15693.4201	1683.938541	1763.85346	8144.650971	13929.56664	7644.611807	13799.27316
6.24E-05	0.062410364	33894.94634	22509.75915	9995.195499	15845.3555	1705.417203	1832.704059	8289.778296	14012.65144	7789.739133	13882.35796
6.31E-05	0.063060472	33664.59978	22740.1444	10085.62889	16028.31398	1680.599696	1761.506304	8405.029194	14266.80768	7904.990031	14136.51419
6.37E-05	0.06371058	33233.9779	22155.9134	10414.80203	16332.59639	1671.834421	1760	8742.967609	14572.59639	8242.928446	14442.30291
6.44E-05	0.064360688	32114.77736	21707.39688	10673.31703	16441.59363	1679.989711	1779.36815	8993.327319	14662.22548	8493.288156	14531.932
6.50E-05	0.065010795	30016.55501	20449.66955	10811.02212	16816.82406	1699.577365	1766.394044	9111.444755	15050.43002	8611.405592	14920.13653
6.57E-05	0.065660903	27799.1155	18881.15128	10509.38721	16753.19836	1665.127856	1783.332051	8844.259354	14969.86631	8344.220191	14839.57283
6.63E-05	0.066311011	25563.94271	17716.80048	10383.28764	16553.06453	1710.126073	1774.135479	8673.161567	14778.92905	8173.122403	14648.63557
6.70E-05	0.066961119	24450.66263	17169.23513	9782.850595	15767.97301	1696.22927	1749.477702	8086.621325	14018.49531	7586.582162	13888.20183
6.76E-05	0.067611227	23180.26509	15862.37629	9351.703798	15277.47105	1667.886408	1732.90609	7683.81739	13544.56496	7183.778227	13414.27148
6.83E-05	0.068261335	21619.53318	14578.28501	8958.77399	14612.13942	1679.062958	1758.503047	7279.711032	12853.63637	6779.671869	12723.34289
6.89E-05	0.068911443	20628.23191	13797.24474	8254.334755	13488.47597	1680.205351	1788.578821	6574.129404	11699.89715	6074.090241	11569.60367
6.96E-05	0.069561551	19930.50684	13559.19531	7082.113123	12360.9537	1683.626973	1757.493967	5398.48615	10603.45973	4898.446987	10473.16625
7.02E-05	0.070211659	20353.58482	13653.43826	6558.347549	11104.37459	1680.369792	1760.097806	4877.977757	9344.276784	4377.938594	9213.983301
7.09E-05	0.070861767	20593.9521	13735.41446	6129.014561	9992.256141	1695.21715	1797.163252	4433.797411	8195.092889	3933.758248	8064.799406
7.15E-05	0.071511875	19801.4297	13543.87953	5461.00163	9271.683475	1690.014153	1776.742825	3770.987477	7494.94065	3270.948313	7364.647167
7.22E-05	0.072161983	18766.8121	12909.54046	5208.781295	8658.531201	1692.457489	1764.220588	3516.323806	6894.310613	3016.284643	6764.017129
7.28E-05	0.072812091	18390.65318	12459.93479	5117.205959	8478.708754	1678.51483	1760.17263	3438.691129	6718.536124	2938.651966	6588.24264
7.35E-05	0.073462199	17714.32131	12100.99777	4981.951501	8083.055506	1665.485547	1773.999186	3316.465954	6309.05632	2816.42679	6178.762837
7.41E-05	0.074112307	16674.67332	11317.85679	4800.60812	7953.837358	1663.841623	1788.78954	3136.766497	6165.047818	2636.727333	6034.754335
7.48E-05	0.074762415	16071.40501	10875.654	4579.857727	8166.796139	1667.457802	1751.498769	2912.399925	6415.29737	2412.360761	6285.003887
7.54E-05	0.075412523	16334.27289	11166.57419	4423.810655	8072.315761	1683.006835	1768.252781	2740.80382	6304.06298	2240.764657	6173.769497
7.61E-05	0.076062631	17573.43372	11935.18211	4450.537783	7989.296056	1680.041103	1739.390476	2770.49668	6249.90558	2270.457517	6119.612097
7.67E-05	0.076712739	18983.44882	12808.2895	4460.424139	8095.810933	1685.569535	1768.469364	2774.854604	6327.341569	2274.815441	6197.048086
7.74E-05	0.077362847	19445.11501	13374.19754	4513.617824	8516.837924	1687.202601	1803.744747	2826.415223	6713.093177	2326.37606	6582.799694
7.80E-05	0.078012955	18771.67748	12737.05739	4735.149858	9184.662438	1695.503413	1785.501183	3039.646445	7399.161255	2539.607282	7268.867772
7.87E-05	0.078663063	17370.09295	11861.97636	5135.906351	10327.70179	1723.686652	1776.080209	3412.219699	8551.621581	2912.180536	8421.328098
7.93E-05	0.079313171	15587.35626	10672.25916	5592.107948	11730.15736	1684.688736	1763.466091	3907.419212	9966.691269	3407.380049	9836.397786
8.00E-05	0.079963278	13480.87802	9366.597517	6188.626191	13499.20999	1669.270705	1774.485707	4519.355486	11724.72428	4019.316323	11594.4308
8.06E-05	0.080613386	11840.30203	8392.940169	6852.578334	15017.8919	1674.766108	1776	5177.812226	13241.8919	4677.773063	13111.59842
8.13E-05	0.081263494	11291.98478	7939.30051	7605.977695	17094.2829	1672.764281	1762.107864	5933.213414	15332.17504	5433.174251	15201.88155
8.19E-05	0.081913602	11826.16746	8300.416235	8043.936703	18972.85497	1670.734021	1763.003873	6373.202682	17209.8511	5873.163519	17079.55761
8.26E-05	0.08256371	13523.15604	9350.832703	8521.88887	20479.93565	1661.848244	1787.646637	6860.040626	18692.28901	6360.001462	18561.99553
8.32E-05	0.083213818	15612.24374	10759.46137	8826.225491	21468.17494	1672.484147	1753.844057	7153.741344	19714.33088	6653.702181	19584.0374
8.39E-05	0.083863926	18387.97078	12304.88111	9064.715423	22170.98654	1679.917012	1758.153938	7384.798411	20412.8326	6884.759248	20282.53912
8.45E-05	0.084514034	21268.4363	14109.80789	9120.266412	22539.3114	1666.690529	1789.112822	7453.575883	20750.19858	6953.53672	20619.9051
8.52E-05	0.085164142	23611.55689	15921.07993	9201.118191	22944.1853	1646.376626	1792.578017	7554.741565	21151.60728	7054.702402	21021.3138
8.58E-05	0.08581425	25316.44151	17110.664	9356.689839	23451.14144	1670.268825	1792	7686.421014	21659.14144	7186.381851	21528.84796
8.65E-05	0.086464358	26427.7643	17485.43751	9469.506374	24048.99451	1665.361951	1765.247535	7804.144423	22283.74698	7304.10526	22153.45349
8.71E-05	0.087114466	27918.50019	18270.53805	9635.776	24366.79195	1672.060689	1789.433122	7963.715311	22577.35883	7463.676148	22447.06534
8.78E-05	0.087764574	28730.20956	18828.05098	9709.422282	24981.10696	1685.354777	1772.870169	8024.067505	23208.23679	7524.028342	23077.94331
8.84E-05	0.088414682	28831.3667	19284.66412	9873.736467	25150.20339	1678.169569	1777.096312	8195.566898	23373.10708	7695.527735	23242.81359
8.91E-05	0.08906479	28900.90974	19372.33321	9861.737123	25397.00183	1692.187706	1737.245728	8169.549417	23659.7561	7669.510254	23529.46262
8.97E-05	0.089714898	28869.89219	19232.7792	9710.3112	25694.68356	1694.029803	1754.107586	8016.281397	23940.57597	7516.242234	23810.28249
9.04E-05	0.090365006	28255.67743	18805.8208	9569.312698	25782.23166	1672.302532	1749.980092	7897.010166	24032.25157	7396.971003	23901.95808
9.10E-05	0.091015114	27412.68327	18373.91666	9270.292212	25220.85589	1681.805301	1770.935842	7588.486911	23449.92005	7088.447748	23319.62656
9.17E-05	0.091665222	26593.47942	17865.87484	9009.17688	24121.41339	1679.569018	1788.290145	7329.607862	22333.12325	6829.568699	22202.82976
9.23E-05	0.09231533	25725.50404	17414.93965	8737.716395	23112.38425	1675.569466	1782.325941	7062.146929	21330.05831	6562.107766	21199.76483
9.30E-05	0.092965438	25180.07096	16969.1649	8409.571309	22133.07966	1660.594938	1782.357574	6748.976371	20350.72209	6248.937208	20220.4286
9.36E-05	0.093615546	24549.72908	16683.16414	8169.753484	21411.06419	1674.32251	1771.837199	6495.430974	19639.22699	5995.391811	19508.93351
9.43E-05	0.094265653	23397.50879	15876.53439	8062.863309	21031.74858	1680.298821	1785.228185	6382.564488	19246.5204	5882.525325	19116.22691
9.49E-05	0.094915761	22951.58422	15772.43171	8019.287251	20794.3948	1706.690223	1758.181654	6312.597028	19036.21315	5812.557864	18905.91966
9.56E-05	0.095565869	24435.71475	16579.93551	7933.947868	20816.27801	1687.848504	1780.993165	6246.099364	19035.28485	5746.0602	18904.99136
9.62E-05	0.096215977	26773.10834	17802.60167	8159.59631	21346.17967	1680.62533	1778.959065	6478.97098	19567.22061	5978.931817	19436.92712
9.69E-05	0.096866085	29393.02506	19466.29752	8466.69011	21757.58964	1681.550827	1778.174334	6785.139283	19979.41531	6285.10012	19849.12182
9.75E-05	0.097516193	31142.6284	20978.6268	8726.252489	22772.29806	1680	1772.820491	7046.252489	20999.47757	6546.213326	20869.18409
9.82E-05	0.098166301	32246.69849	21587.46177	9341.530614	24145.14958	1686.743567	1764.189369	7654.787047	22380.96021	7154.747884	22250.66673
9.88E-05	0.098816409	32269.94116	21675.71878	10007.84318	25631.71607	1669.014618	1790.082192	8338.828562	23841.63388	7838.789399	23711.34039
9.95E-05	0.099466517	32054.67029	21549.31372	10368.2481	26639.49613	1676.410364	1755.950324	8691.837736	24883.54581	8191.798573	24753.25232
0.000100117	0.100116625	32293.0491	21673.70656	10767.36617	27216.11483	1670.719027	1780.057356	9096.647143	25436.05747	8596.60798	25305.76399
0.000100767	0.100766733	33181.07172	22101.40375	10971.97262	27840.54547	1673.777499	1776.48361	9298.195121	26064.06186	8798.155958	25933.76838
0.000101417	0.101416841	33958.47647	22587.06477	11343.6997	28137.95489	1687.934542	1767.787524	9655.765158	26370.16737	9155.725995	26239.87388
0.000102067	0.102066949	34248.52566	22799.13404	11650.6119	28393.46154	1670.375439	1759.850623	9980.236461	26633.61092	9480.197298	26503.31743
0.000102717	0.102717057	34383.50149	23081.97265	11806.7185	29098.61888	1685.262942	1757.474207	10121.45556	27341.14467	9621.416395	27210.85119
0.000103367	0.103367165	34412.40006	22892.53966	11730.75474	29602.40567	1687.56919	1780.133605	10043.18555	27822.27206	9543.146387	27691.97858
0.000104017	0.104017273	33779.81458	22601.89557	11700.31354	29987.42574	1683.01619	1801.163088	10017.29735	28186.26265	9517.258186	28055.96917
0.000104667	0.104667381	33151.5539	22268.03749	11465.61954	30219.8099	1702.795368	1806.830309	9762.824172	28412.97959	9262.785009	28282.68611
0.000105317	0.105317489	32677.98969	21835.31614	11366.62559	30116.3047	1700.732471	1784.374968	9665.893119	28331.92973	9165.853955	28201.63625
0.000105968	0.105967597	31878.80487	21309.07856	11434.19247	29936.75926	1703.422154	1780.912503	9730.770316	28155.84676	9230.731153	28025.55327
0.000106618	0.106617705	30881.77926	20886.6006	11307.62258	29987.26082	1678.239106	1779.765895	9629.383474	28207.49492	9129.344311	28077.20144
0.000107268	0.107267813	30026.2337	20312.33501	11177.38582	30151.52845	1670.306453	1760.871929	9507.079367	28390.65652	9007.040204	28260.36304
0.000107918	0.107917921	29187.08583	19698.00237	11146.57435	30172.41812	1677.181252	1755.970516	9469.393098	28416.4476	8969.353934	28286.15412
0.000108568	0.108568028	28546.19671	19141.19262	10722.85269	29702.1969	1680	1745.002721	9042.85269	27957.19418	8542.813527	27826.9007
0.000109218	0.109218136	28198.29202	18950.03946	10247.96079	28730.29721	1684.110334	1744.931001	8563.850456	26985.36621	8063.811293	26855.07273
0.000109868	0.109868244	26890.54052	18124.8071	10031.70048	27458.32485	1683.56419	1755.745239	8348.13629	25702.57961	7848.097127	25572.28613
0.000110518	0.110518352	23826.50929	16264.52336	10031.7449	26983.41305	1688.97581	1751.02419	8342.76909	25232.38886	7842.729926	25102.09538
0.000111168	0.11116846	20260.8421	13886.15487	9906.093722	27163.3988	1691.442506	1780.446404	8214.651216	25382.9524	7714.612052	25252.65891
0.000111819	0.111818568	18112.60035	12232.5393	9531.487889	26567.32792	1676.228204	1750.389569	7855.259685	24816.93835	7355.220522	24686.64487
0.000112469	0.112468676	16910.15137	11780.45706	9308.559573	25567.74761	1693.78648	1762.812207	7614.773093	23804.9354	7114.73393	23674.64192
0.000113119	0.113118784	15852.60006	11047.86247	9140.151343	24643.69456	1704.492353	1776	7435.65899	22867.69456	6935.619827	22737.40108
0.000113769	0.113768892	14642.02703	10059.17456	8847.901261	23581.98301	1676.93786	1771.418949	7170.963401	21810.56406	6670.924238	21680.27058
0.000114419	0.114419	13644.21764	9391.277706	8558.617853	22845.16101	1664.611811	1774.041081	6894.006042	21071.11993	6393.966879	20940.82645
0.000115069	0.115069108	13140.73274	9140.400527	8313.477489	22391.96309	1685.091364	1725.403041	6628.386125	20666.56005	6128.346962	20536.26657
0.000115719	0.115719216	13094.25142	9022.285662	8168.912226	21860.97292	1674.510988	1761.730622	6494.401238	20099.2423	5994.362075	19968.94882
0.000116369	0.116369324	13170.03273	9064.876006	8002.818436	21418.37019	1659.22004	1780.562812	6343.598396	19637.80738	5843.559233	19507.51389
0.000117019	0.117019432	13196.75081	9048.046542	8014.732646	21453.65473	1676.005261	1763.606419	6338.727385	19690.04831	5838.688222	19559.75483
0.00011767	0.11766954	13419.37085	9179.058085	8026.541043	21627.20661	1686.6253	1788.62796	6339.915743	19838.57865	5839.876579	19708.28517
0.00011832	0.118319648	14198.28085	9730.755596	7700.183376	21072.31653	1692.176706	1777.351026	6008.00667	19294.9655	5507.967507	19164.67202
0.00011897	0.118969756	15599.87368	10658.55908	7298.012329	19941.1574	1696.78884	1761.558148	5601.223489	18179.59925	5101.184326	18049.30577
0.00011962	0.119619864	17577.31893	12049.54071	7055.88624	18737.70493	1694.348127	1793.354076	5361.538113	16944.35085	4861.498949	16814.05737
0.00012027	0.120269972	19373.33782	13220.5353	6874.051048	17866.13465	1686.135499	1763.553272	5187.915549	16102.58138	4687.876386	15972.28789
0.00012092	0.12092008	20325.76394	13796.49553	6762.185767	17557.98546	1661.78557	1768.531497	5100.400197	15789.45396	4600.361034	15659.16048
0.00012157	0.121570188	20361.10686	13877.45559	6660.073216	17440.26888	1652.644181	1769.349796	5007.429035	15670.91908	4507.389872	15540.6256
0.00012222	0.122220296	20597.32763	13993.09419	6333.095936	16781.09488	1666.434196	1775.209898	4666.66174	15005.88498	4166.622577	14875.5915
0.00012287	0.122870403	21406.38674	14498.12251	6126.376475	15790.39775	1671.856387	1784.143613	4454.520088	14006.25414	3954.480925	13875.96065
0.000123521	0.123520511	22173.30276	14981.36259	6146.708823	15262.86316	1667.678503	1781.028862	4479.03032	13481.8343	3978.991157	13351.54082
0.000124171	0.124170619	22715.01487	15394.64816	6262.774801	15770.86262	1670.82747	1771.181488	4591.947331	13999.68113	4091.908168	13869.38765
0.000124821	0.124820727	23355.61597	15809.65934	6369.448985	16724.64563	1683.718229	1789.262527	4685.730756	14935.3831	4185.691593	14805.08962
0.000125471	0.125470835	24019.28598	15961.11995	6312.8406	16901.88249	1690.329539	1825.535317	4622.511061	15076.34717	4122.471898	14946.05369
0.000126121	0.126120943	23322.19928	15456.29208	6547.416629	16823.54032	1695.697432	1810.592102	4851.719197	15012.94822	4351.680034	14882.65473
0.000126771	0.126771051	21231.99477	14471.92684	7127.913548	17732.19613	1680.556029	1775.185274	5447.357519	15957.01086	4947.318356	15826.71737
0.000127421	0.127421159	19960.88128	13566.02364	7558.429491	18816.51786	1678.667359	1759.08081	5879.762132	17057.43705	5379.722968	16927.14357
0.000128071	0.128071267	19738.64373	13436.45983	7710.313144	19131.67302	1671.342003	1769.467692	6038.971141	17362.20533	5538.931978	17231.91184
0.000128721	0.128721375	20086.28763	13835.04968	7930.881928	19187.51851	1687.703792	1786.447329	6243.178136	17401.07118	5743.138973	17270.7777
0.000129371	0.129371483	19716.72833	13573.13455	8390.243359	19632.04814	1700.853519	1774.020614	6689.38984	17858.02753	6189.350677	17727.73404
0.000130022	0.130021591	17885.4553	12218.18422	8734.315282	20217.28454	1686.944458	1779.976539	7047.370824	18437.308	6547.331661	18307.01452
0.000130672	0.130671699	15547.57317	10666.68821	9204.160819	20767.0263	1663.647614	1791.274958	7540.513205	18975.75134	7040.474042	18845.45786
0.000131322	0.131321807	13992.80913	9764.332638	9684.188474	21302.13438	1683.265411	1772.317164	8000.923063	19529.81722	7500.8839	19399.52373
0.000131972	0.131971915	14234.17608	9804.025753	9703.65787	21418.56756	1691.716387	1767.406561	8011.941483	19651.161	7511.90232	19520.86752
0.000132622	0.132622023	15633.59698	10747.37918	9469.27272	21081.50881	1682.36619	1778.763413	7786.90653	19302.7454	7286.867367	19172.45191
0.000133272	0.133272131	17959.17151	12208.98885	9223.359718	20620.63382	1692.690436	1777.947508	7530.669282	18842.68631	7030.630118	18712.39283
0.000133922	0.133922239	21010.28677	14062.73134	9092.519311	19736.84126	1687.906866	1792.761749	7404.612445	17944.07951	6904.573282	17813.78603
0.000134572	0.134572347	23202.63925	15514.07798	9059.801562	18845.84539	1678.720361	1807.640388	7381.081201	17038.205	6881.042037	16907.91152
0.000135222	0.135222455	25049.20085	16764.7886	9023.850494	18024.91332	1678.003427	1782.567815	7345.847067	16242.34551	6845.807904	16112.05202
0.000135873	0.135872563	26077.61092	17615.72738	8758.653131	17438.85512	1689.74367	1776.494098	7068.909461	15662.36102	6568.870298	15532.06754
0.000136523	0.136522671	25447.37439	17206.14558	8241.548517	17371.85317	1692.739862	1781.854121	6548.808655	15589.99905	6048.769492	15459.70557
0.000137173	0.137172778	24806.46695	16785.18728	7697.697694	17029.4182	1690.265883	1797.686249	6007.431811	15231.73195	5507.392647	15101.43847
0.000137823	0.137822886	24516.21121	16484.50652	7224.988243	15791.20739	1706.976284	1783.154332	5518.011959	14008.05306	5017.972796	13877.75958
0.000138473	0.138472994	22853.02769	15450.50507	6981.593116	14805.3445	1691.046598	1763.8937	5290.546518	13041.4508	4790.507355	12911.15732
0.000139123	0.139123102	19386.45104	13162.76702	6773.532011	14566.20628	1692.967734	1787.574695	5080.564277	12778.63159	4580.525114	12648.3381
0.000139773	0.13977321	16112.75242	11076.64059	6459.178133	14122.58768	1706.344035	1775.04937	4752.834098	12347.53831	4252.794935	12217.24483
0.000140423	0.140423318	14421.10828	9977.766779	6837.069012	13842.93658	1704.015376	1759.041236	5133.053636	12083.89534	4633.014473	11953.60186
0.000141073	0.141073426	12802.74829	9000.902837	7938.080251	14907.35794	1710.356594	1732.200511	6227.723657	13175.15743	5727.684494	13044.86395
0.000141724	0.141723534	12127.84462	8403.367971	8765.95026	16141.95518	1718.147416	1752.674609	7047.802844	14389.28057	6547.76368	14258.98709
0.000142374	0.142373642	12326.1384	8356.071885	8793.431858	15953.3477	1690.262756	1782.554239	7103.169102	14170.79346	6603.129939	14040.49998
0.000143024	0.14302375	11937.25618	8161.236771	9090.182929	15690.57624	1679.51614	1760.212668	7410.666789	13930.36357	6910.627625	13800.07009
0.000143674	0.143673858	10979.50758	7814.62636	10217.96635	16998.13913	1693.987716	1758.789443	8523.978634	15239.34969	8023.93947	15109.0562
0.000144324	0.144323966	10740.10075	7528.828568	11056.75373	18419.20637	1687.165858	1775.584811	9369.587872	16643.62156	8869.548709	16513.32808
0.000144974	0.144974074	11894.59961	8265.197631	10969.52513	18460.44885	1684.600976	1778.895987	9284.924154	16681.55286	8784.884991	16551.25938
0.000145624	0.145624182	13533.47331	9389.111623	10827.7512	17553.77653	1675.535557	1767.079331	9152.215643	15786.6972	8652.17648	15656.40372
0.000146274	0.14627429	14377.42934	10092.71235	10731.56859	17345.84622	1672.255768	1783.32473	9059.312822	15562.52149	8559.273659	15432.22801
0.000146924	0.146924398	15489.58717	10795.36072	10558.39783	17244.49723	1679.396172	1784.481753	8879.001658	15460.01548	8378.962495	15329.72199
0.000147575	0.147574506	16408.36674	11289.29839	10706.4095	17414.57168	1672.685631	1780.857685	9033.723869	15633.71399	8533.684705	15503.42051
0.000148225	0.148224614	15909.59481	10657.34438	11335.17499	19183.23032	1673.870439	1799.901942	9661.304551	17383.32838	9161.265387	17253.03489
0.000148875	0.148874722	14227.98186	9738.746479	12215.68766	22283.65084	1692.170609	1785.537788	10523.51705	20498.11305	10023.47789	20367.81957
0.000149525	0.14952483	12711.68841	8899.895344	12818.00465	25516.48064	1695.783139	1786.169594	11122.22151	23730.31105	10622.18235	23600.01756
0.000150175	0.150174938	12709.64971	8861.98082	12741.48268	27094.94153	1690.360917	1788.119433	11051.12176	25306.8221	10551.0826	25176.52861
0.000150825	0.150825046	12480.54574	8758.684588	13167.99936	27439.99283	1691.815874	1780.608296	11476.18349	25659.38453	10976.14432	25529.09105
0.000151475	0.151475154	11920.90395	8415.799869	13416.94764	28052.68312	1692.532885	1808.123688	11724.41476	26244.55943	11224.37559	26114.26595
0.000152125	0.152125261	12418.8749	8536.86027	13222.48714	28897.3352	1697.969573	1780.85543	11524.51757	27116.47977	11024.4784	26986.18629
0.000152775	0.152775369	14150.07679	9742.387156	13050.79644	28447.75403	1689.021541	1751.43256	11361.7749	26696.32147	10861.73574	26566.02799
0.000153425	0.153425477	17155.14693	11618.61147	12976.45732	28278.49544	1692.723767	1750.313621	11283.73355	26528.18182	10783.69439	26397.88834
0.000154076	0.154075585	20021.214	13654.97447	13070.70153	28368.87619	1688.608979	1749.564698	11382.09255	26619.31149	10882.05339	26489.01801
0.000154726	0.154725693	21783.30019	14659.33366	13319.55331	28069.56671	1678.787498	1769.475462	11640.76581	26300.09125	11140.72665	26169.79776
0.000155376	0.155375801	22208.18031	14996.26868	13033.41146	27364.56066	1685.417927	1770.364294	11347.99353	25594.19637	10847.95437	25463.90288
0.000156026	0.156025909	21565.69694	14717.66668	12341.73437	26429.76048	1681.91801	1767.111456	10659.81636	24662.64902	10159.7772	24532.35554
0.000156676	0.156676017	20249.32068	13788.3241	11957.8212	25203.25155	1678.37748	1783.186988	10279.44372	23420.06456	9779.404557	23289.77108
0.000157326	0.157326125	18950.71322	12976.74793	11784.11611	24130.07895	1694.978113	1779.711273	10089.138	22350.36768	9589.098834	22220.07419
0.000157976	0.157976233	17675.71663	12144.43183	11255.86202	23011.83452	1683.971614	1768.114126	9571.890406	21243.72039	9071.851243	21113.42691
0.000158626	0.158626341	17073.85593	11679.43181	10831.88658	21793.65956	1672.072228	1786.489292	9159.814352	20007.17027	8659.775189	19876.87679
0.000159276	0.159276449	17425.23019	11758.86638	9777.851048	20047.36049	1671.769976	1810.610313	8106.081072	18236.75018	7606.041909	18106.45669
0.000159927	0.159926557	18712.72439	12675.16868	8650.499643	18474.83983	1677.091901	1810.586413	6973.407742	16664.25342	6473.368579	16533.95993
0.000160577	0.160576665	20782.43874	14083.21516	8590.149877	17988.18605	1686.895046	1786.341789	6903.254831	16201.84426	6403.215668	16071.55078
0.000161227	0.161226773	24605.47314	16456.87491	8575.944227	17846.69879	1677.823842	1779.240765	6898.120385	16067.45802	6398.081222	15937.16454
0.000161877	0.161876881	26446.16603	17570.91066	8367.326336	17986.2135	1674.662269	1786.769949	6692.664067	16199.44355	6192.624903	16069.15007
0.000162527	0.162526989	25390.39645	17020.62763	8411.934556	17850.61169	1691.141361	1798.724026	6720.793195	16051.88766	6220.754032	15921.59418
0.000163177	0.163177097	21650.18576	14666.13526	8911.766065	17686.52438	1690.223192	1789.033665	7221.542873	15897.49071	6721.50371	15767.19723
0.000163827	0.163827205	16830.2155	11621.52526	9448.393367	18396.78665	1692.786095	1792.742009	7755.607272	16604.04464	7255.568109	16473.75116
0.000164477	0.164477313	15223.20128	10530.47022	9151.052174	18201.45334	1679.603167	1788.296376	7471.449007	16413.15696	6971.409844	16282.86348
0.000165127	0.165127421	16368.74439	11211.62346	8732.65611	16685.47646	1668.998153	1770.183156	7063.657957	14915.2933	6563.618794	14784.99982
0.000165778	0.165777529	17008.13622	11636.21343	9175.801912	16229.6125	1689.366414	1772.967227	7486.435498	14456.64527	6986.396335	14326.35179
0.000166428	0.166427636	16480.96623	11340.06916	9566.762226	16146.92011	1699.358724	1773.772992	7867.403502	14373.14712	7367.364339	14242.85363
0.000167078	0.167077744	14232.10546	9887.47409	9744.791055	15837.01123	1710.218605	1762.261965	8034.57245	14074.74927	7534.533287	13944.45578
0.000167728	0.167727852	12615.77178	8690.615258	9817.869776	15740.63025	1710.153745	1781.673048	8107.716031	13958.9572	7607.676868	13828.66372
0.000168378	0.16837796	13303.48225	9142.80468	9882.063592	15350.02582	1704.744389	1776.845023	8177.319203	13573.1808	7677.28004	13442.88731
0.000169028	0.169028068	14477.8062	9887.629733	10308.7877	15701.30204	1700.635297	1772.251755	8608.152403	13929.05029	8108.113239	13798.7568
0.000169678	0.169678176	15599.725	10691.06338	10264.48472	17009.24118	1700.333586	1765.568655	8564.151134	15243.67252	8064.111971	15113.37904
0.000170328	0.170328284	16366.92243	11416.17103	10263.96615	18201.42101	1718.640999	1796.502106	8545.325151	16404.9189	8045.285988	16274.62542
0.000170978	0.170978392	17780.38552	12175.23764	10405.62828	18830.46513	1732.094397	1781.107735	8673.533883	17049.3574	8173.49472	16919.06391
0.000171629	0.1716285	19509.30457	13092.53057	10458.76042	18737.92734	1701.288105	1775.144737	8757.472315	16962.7826	8257.433152	16832.48912
0.000172279	0.172278608	20253.23989	13803.30491	10280.48718	17918.10262	1665.899668	1775.129182	8614.587512	16142.97344	8114.548349	16012.67995
0.000172929	0.172928716	19297.96573	13154.08828	10361.9121	17719.65387	1669.673088	1806.864164	8692.239012	15912.78971	8192.199849	15782.49622
0.000173579	0.173578824	18013.89429	12260.92087	11023.69335	18961.48174	1686.753831	1794.492339	9336.939519	17166.9894	8836.900356	17036.69592
0.000174229	0.174228932	16985.84099	11709.59165	11666.00916	19957.61562	1692.748668	1772.748668	9973.260492	18184.86695	9473.221328	18054.57347
0.000174879	0.17487904	16931.69777	11431.96904	11907.08685	21199.79539	1691.461106	1772.12019	10215.62574	19427.6752	9715.58658	19297.38172
0.000175529	0.175529148	18219.59515	12482.46985	11989.625	21190.94042	1697.795981	1786.144618	10291.82902	19404.7958	9791.789855	19274.50232
0.000176179	0.176179256	21086.73168	14380.80887	11735.87401	21219.65174	1683.033907	1794.651863	10052.8401	19424.99988	9552.800939	19294.70639
0.000176829	0.176829364	23202.57626	15617.59215	11692.8268	21260.26279	1689.296658	1789.709071	10003.53014	19470.55372	9503.490979	19340.26024
0.000177479	0.177479472	25540.18822	16913.22137	11465.4115	21348.83965	1689.013644	1793.271181	9776.397856	19555.56847	9276.358692	19425.27499
0.00017813	0.17812958	26542.54421	17709.10194	11390.96099	21617.23458	1704.47819	1791.234046	9686.4828	19826.00053	9186.443637	19695.70705
0.00017878	0.178779688	25024.27735	16607.11931	11226.5725	22020.89274	1693.331174	1804.588061	9533.241326	20216.30468	9033.202162	20086.0112
0.00017943	0.179429796	21886.43518	14708.64622	11023.63651	22328.92612	1712.657562	1810.287157	9310.978948	20518.63896	8810.939785	20388.34548
0.00018008	0.180079904	17738.6767	12328.13193	10718.47516	21673.05566	1701.676621	1769.712874	9016.798539	19903.34279	8516.759376	19773.0493
0.00018073	0.180730011	13578.06527	9308.797203	10546.79601	21208.4778	1698.828516	1772.154518	8847.967494	19436.32328	8347.928331	19306.0298
0.00018138	0.181380119	10749.63821	7315.627202	10684.60872	21402.05915	1701.40594	1761.183687	8983.20278	19640.87546	8483.163616	19510.58198
0.00018203	0.182030227	9352.699879	6564.620699	10421.78537	21280.02498	1667.212667	1793.014685	8754.572703	19487.0103	8254.53354	19356.71681
0.00018268	0.182680335	9245.560173	6589.204908	10446.32663	21176.43258	1669.050861	1769.517894	8777.275769	19406.91469	8277.236606	19276.6212
0.00018333	0.183330443	10062.18373	7110.673204	10094.13139	20610.04822	1687.535067	1790.055009	8406.596323	18819.99321	7906.55716	18689.69973
0.000183981	0.183980551	11511.1705	8061.139134	9812.525545	20332.60185	1707.015323	1764.773172	8105.510222	18567.82868	7605.471059	18437.5352
0.000184631	0.184630659	13716.38685	9346.185542	10652.96061	20727.55003	1688.640858	1770.717029	8964.319752	18956.833	8464.280589	18826.53952
0.000185281	0.185280767	15970.09495	10868.72717	12089.15677	22426.47496	1691.870373	1797.247215	10397.2864	20629.22775	9897.247234	20498.93426
0.000185931	0.185930875	17575.36283	12162.71442	13779.72593	24272.55714	1684.35187	1788.490418	12095.37406	22484.06672	11595.3349	22353.77324
0.000186581	0.186580983	19377.92157	13109.38748	14926.25261	25374.02621	1691.743505	1778.313408	13234.50911	23595.7128	12734.46994	23465.41932
0.000187231	0.187231091	20882.77509	14128.91229	15225.50793	24515.22979	1697.520341	1789.427184	13527.98759	22725.80261	13027.94843	22595.50912
0.000187881	0.187881199	22113.75088	14935.34869	15157.14524	24019.41031	1676.94673	1791.737152	13480.19851	22227.67316	12980.15935	22097.37967
0.000188531	0.188531307	23140.58089	15530.55403	15914.08361	25253.87196	1668.986066	1788.170225	14245.09754	23465.70174	13745.05838	23335.40825
0.000189181	0.189181415	23678.91533	15876.81458	16973.60472	27363.49877	1680	1782.915986	15293.60472	25580.58278	14793.56556	25450.2893
0.000189832	0.189831523	24971.3406	16807.00048	16933.87808	29294.42554	1685.32544	1808.670741	15248.55264	27485.7548	14748.51348	27355.46132
0.000190482	0.190481631	27429.37003	18153.83445	16960.2835	29585.46783	1701.740501	1792	15258.543	27793.46783	14758.50384	27663.17435
0.000191132	0.191131739	27961.35394	19001.55726	16899.07078	30170.6519	1689.542031	1786.537224	15209.52875	28384.11468	14709.48959	28253.82119
0.000191782	0.191781847	26948.40452	17954.94408	16698.5044	30882.82448	1684.24976	1778.564456	15014.25464	29104.26002	14514.21548	28973.96654
0.000192432	0.192431955	26750.81351	18062.22446	16006.48227	30219.86799	1677.885013	1805.582021	14328.59726	28414.28597	13828.55809	28283.99249
0.000193082	0.193082063	27535.58742	18499.64519	15749.4023	29467.754	1696	1777.087001	14053.4023	27690.667	13553.36314	27560.37352
0.000193732	0.193732171	25282.99316	17317.95213	14958.86947	28221.1283	1692.143063	1781.026472	13266.72641	26440.10183	12766.68724	26309.80834
0.000194382	0.194382279	19824.41561	13739.83414	13840.45797	26467.91002	1687.122172	1800.430873	12153.3358	24667.47915	11653.29663	24537.18566
0.000195032	0.195032386	14246.77311	9826.725979	12514.69898	24868.49887	1711.284625	1755.934518	10803.41436	23112.56435	10303.37519	22982.27087
0.000195682	0.195682494	11820.14908	8179.555803	12094.24279	23743.29728	1680.284242	1776.915539	10413.95855	21966.38174	9913.919385	21836.08826
0.000196333	0.196332602	10771.65674	7503.934975	11634.89594	24097.93662	1695.596408	1801.954616	9939.299532	22295.982	9439.260368	22165.68852
0.000196983	0.19698271	9567.410744	7034.55527	11276.28977	23008.96069	1687.822184	1805.53245	9588.467586	21203.42824	9088.428423	21073.13476
0.000197633	0.197632818	9707.061411	7099.780932	10803.23792	21563.57859	1694.663208	1793.855433	9108.574712	19769.72316	8608.535549	19639.42967
0.000198283	0.198282926	10174.88015	7085.05285	10547.13992	21060.47384	1667.846453	1804.739035	8879.293467	19255.7348	8379.254304	19125.44132
0.000198933	0.198933034	10069.4462	6965.443859	10261.88052	21629.36822	1680.452912	1788.526479	8581.427608	19840.84174	8081.388445	19710.54826
0.000199583	0.199583142	10734.88761	7602.255635	10552.65085	22368.09406	1678.791433	1777.930709	8873.859417	20590.16335	8373.820254	20459.86987
0.000200233	0.20023325	10694.18079	7521.241232	10784.01242	23378.59593	1693.522303	1819.818305	9090.490117	21558.77763	8590.450954	21428.48414
0.000200883	0.200883358	10673.06741	7458.641885	10817.94917	25066.30611	1687.849735	1789.97364	9130.099435	23276.33247	8630.060272	23146.03899
0.000201533	0.201533466	12319.21131	8421.431928	11117.59054	27185.32099	1683.313859	1779.776074	9434.276681	25405.54492	8934.237517	25275.25143
0.000202184	0.202183574	15852.39281	10679.8813	12376.62784	31259.0236	1704.536852	1802.808027	10672.09099	29456.21557	10172.05182	29325.92209
0.000202834	0.202833682	20486.43207	13575.06947	12731.21457	33703.37114	1691.537746	1795.545237	11039.67682	31907.8259	10539.63766	31777.53242
0.000203484	0.20348379	23164.26371	15547.42083	13149.14487	34917.88275	1722.694776	1765.86094	11426.45009	33152.02181	10926.41093	33021.72833
0.000204134	0.204133898	25599.80867	17168.76908	13150.543	35105.73816	1683.346343	1773.169629	11467.19666	33332.56853	10967.15749	33202.27505
0.000204784	0.204784006	29888.17976	19611.89495	13273.9213	36165.42091	1712.180635	1751.75306	11561.74067	34413.66785	11061.7015	34283.37437
0.000205434	0.205434114	34359.67743	22921.99477	14464.74905	38761.37148	1724.676724	1801.579612	12740.07233	36959.79187	12240.03316	36829.49839
0.000206084	0.206084222	37869.05153	25496.11509	15340.15442	42504.89986	1679.17252	1811.057667	13660.9819	40693.84219	13160.94274	40563.54871
0.000206734	0.20673433	39064.89508	25949.78217	15627.06051	45369.04958	1694.994354	1806.113709	13932.06616	43562.93587	13432.02699	43432.64239
0.000207384	0.207384438	40240.53282	26547.90573	16066.16368	46277.34221	1696	1778.292101	14370.16368	44499.05011	13870.12452	44368.75663
0.000208035	0.208034546	40969.39624	27118.93358	16254.52506	47391.87266	1693.650779	1803.792969	14560.87428	45588.07969	14060.83512	45457.78621
0.000208685	0.208684654	40335.79357	27074.88594	16354.72718	47986.37723	1670.131537	1794.374022	14684.59564	46192.00321	14184.55648	46061.70972
0.000209335	0.209334762	40307.56001	26372.73246	16670.10992	48861.10953	1725.834227	1803.947071	14944.27569	47057.16246	14444.23653	46926.86898
0.000209985	0.209984869	39716.65732	26172.20049	16427.15526	48925.99824	1709.930033	1761.123529	14717.22523	47164.87471	14217.18606	47034.58123
0.000210635	0.210634977	38703.86835	25671.75227	16154.72726	48765.66705	1687.692867	1776.922492	14467.03439	46988.74456	13966.99523	46858.45107
0.000211285	0.211285085	37850.30457	24980.5071	16186.78798	48043.35281	1733.110387	1783.799585	14453.67759	46259.55323	13953.63843	46129.25974
0.000211935	0.211935193	35784.20788	24243.65508	16421.66891	46630.93469	1710.458592	1814.661478	14711.21032	44816.27321	14211.17116	44685.97973
0.000212585	0.212585301	34098.91067	22626.79435	15801.47903	46042.85353	1675.188674	1771.958189	14126.29036	44270.89534	13626.25119	44140.60186
0.000213235	0.213235409	32847.01414	21637.83044	15523.17258	45301.45847	1669.560841	1795.958663	13853.61174	43505.49981	13353.57258	43375.20632
0.000213886	0.213885517	31592.94311	21101.722	14923.34765	43514.16772	1709.220936	1804.34483	13214.12671	41709.82289	12714.08755	41579.52941
0.000214536	0.214535625	31006.40312	20826.97456	14508.64306	41942.54314	1681.589314	1762.361974	12827.05375	40180.18117	12327.01458	40049.88768
0.000215186	0.215185733	30311.93003	20503.97388	14018.33694	40603.99542	1695.392374	1805.152678	12322.94457	38798.84274	11822.9054	38668.54926
0.000215836	0.215835841	29653.10339	19905.25552	13555.30942	39511.71737	1680.454847	1813.871601	11874.85457	37697.84577	11374.81541	37567.55229
0.000216486	0.216485949	27548.97604	18675.80947	13079.61798	37122.11101	1699.758094	1835.861952	11379.85989	35286.24906	10879.82072	35155.95557
0.000217136	0.217136057	23346.75068	15941.53242	11402.81866	33494.68123	1711.828176	1799.374157	9690.990484	31695.30707	9190.951321	31565.01359
0.000217786	0.217786165	20454.71351	13971.95021	9561.314057	28178.32699	1711.479228	1797.017034	7849.834829	26381.30996	7349.795666	26251.01647
0.000218436	0.218436273	19676.05496	13217.90435	8584.923277	23845.3404	1715.653239	1804.156489	6869.270038	22041.18391	6369.230875	21910.89043
0.000219086	0.219086381	17532.98738	11831.49262	8681.204822	21947.42393	1724.871004	1790.63462	6956.333818	20156.78931	6456.294655	20026.49583
0.000219736	0.219736489	13982.80302	9676.538206	9238.766856	22300.66834	1727.41446	1807.457953	7511.352396	20493.21039	7011.313233	20362.9169
0.000220387	0.220386597	13308.38925	9173.459046	8974.266235	22804.79078	1709.471229	1837.343349	7264.795006	20967.44743	6764.755842	20837.15395
0.000221037	0.221036705	12820.33439	8882.355306	8514.580013	22064.46807	1687.149154	1800.858365	6827.430859	20263.60971	6327.391696	20133.31622
0.000221687	0.221686813	10754.06814	7648.635954	8998.501883	21910.63646	1683.232311	1811.163575	7315.269572	20099.47289	6815.230409	19969.1794
0.000222337	0.222336921	10704.09197	7445.260732	8141.901824	19626.99525	1703.503911	1776.198337	6438.397913	17850.79691	5938.35875	17720.50343
0.000222987	0.222987029	12322.15055	8625.701279	7575.419421	16818.42713	1716.639065	1782.339575	5858.780356	15036.08755	5358.741193	14905.79407
0.000223637	0.223637137	12761.19193	9045.496472	8168.867034	16052.07002	1720.78459	1828.387456	6448.082444	14223.68256	5948.043281	14093.38908
0.000224287	0.224287244	11972.26509	8311.865071	8950.94629	17081.68335	1710.651551	1792.796286	7240.294739	15288.88706	6740.255576	15158.59358
0.000224937	0.224937352	10763.97938	7546.824863	9464.621353	18243.72457	1681.816528	1823.677647	7782.804825	16420.04692	7282.765662	16289.75344
0.000225587	0.22558746	10262.54703	7182.073663	9963.47413	20020.33084	1719.983716	1795.222139	8243.490414	18225.1087	7743.45125	18094.81522
0.000226238	0.226237568	10118.61839	7159.297101	10323.43366	21569.3382	1681.065823	1772.387853	8642.367837	19796.95035	8142.328674	19666.65686
0.000226888	0.226887676	10210.77546	7268.037501	10119.11583	22586.71566	1695.446843	1788.249248	8423.668987	20798.46641	7923.629824	20668.17293
0.000227538	0.227537784	10775.01641	7726.148637	9785.106382	22525.11151	1672.584921	1821.731654	8112.521461	20703.37986	7612.482298	20573.08637
0.000228188	0.228187892	11279.76956	8119.323027	9889.18358	21791.41947	1689.466656	1808.481834	8199.716924	19982.93764	7699.677761	19852.64415
0.000228838	0.228838	12400.10145	8512.676006	10195.14239	21803.41924	1687.54883	1819.766948	8507.59356	19983.65229	8007.554397	19853.35881
0.000229488	0.229488108	13831.5375	9575.473635	10057.72727	22143.63285	1696.936467	1822.336743	8360.790803	20321.29611	7860.75164	20191.00262
0.000230138	0.230138216	15046.68582	10485.11272	9815.569169	22331.80514	1696.64305	1808.893687	8118.926119	20522.91145	7618.886956	20392.61797
0.000230788	0.230788324	17296.2083	11615.86554	9119.646642	21491.54387	1696.273141	1808	7423.373501	19683.54387	6923.334338	19553.25039
0.000231438	0.231438432	22971.69333	15500.28185	8908.439047	20526.3298	1706.948326	1749.21127	7201.490721	18777.11853	6701.451558	18646.82505
0.000232089	0.23208854	28740.45365	19257.94881	8950.578315	20053.71301	1714.728582	1801.19136	7235.849733	18252.52165	6735.81057	18122.22817
0.000232739	0.232738648	30451.25594	20396.15884	9077.032745	20636.30417	1697.090207	1823.478212	7379.942538	18812.82596	6879.903375	18682.53247
0.000233389	0.233388756	29628.8472	19696.47789	9139.172671	21408.97033	1694.981554	1853.94832	7444.191117	19555.02201	6944.151954	19424.72853
0.000234039	0.234038864	28490.8415	19124.76121	9308.139555	21364.13883	1707.708598	1818.615563	7600.430957	19545.52327	7100.391794	19415.22978
0.000234689	0.234688972	25979.6248	17509.05122	9400.865607	20511.87493	1711.857957	1783.649892	7689.00765	18728.22504	7188.968487	18597.93155
0.000235339	0.23533908	22538.08615	14996.39535	9051.615099	19621.40019	1697.134764	1790.706319	7354.480335	17830.69387	6854.441172	17700.40039
0.000235989	0.235989188	20971.63108	14133.75183	8896.749721	18699.5402	1708.268995	1806.544012	7188.480726	16892.99619	6688.441563	16762.7027
0.000236639	0.236639296	20827.58467	14324.23061	8552.466827	17997.68601	1707.731155	1822.479524	6844.735672	16175.20649	6344.696509	16044.913
0.000237289	0.237289404	19042.83392	13151.36144	8437.135779	17879.15501	1702.606873	1824	6734.528906	16055.15501	6234.489743	15924.86153
0.00023794	0.237939512	15272.02198	10591.90881	8443.42598	18214.15638	1718.146934	1795.298903	6725.279046	16418.85748	6225.239883	16288.56399
0.00023859	0.238589619	12074.79175	8478.069933	8547.261463	19521.13888	1703.463611	1778.829159	6843.797852	17742.30972	6343.758689	17612.01624
0.00023924	0.239239727	9888.513484	6923.276192	9292.91188	20805.70552	1707.300665	1797.240372	7585.611215	19008.46515	7085.572051	18878.17166
0.00023989	0.239889835	8610.261972	6052.993094	9893.28736	22675.43938	1670.884856	1793.437009	8222.402504	20882.00237	7722.363341	20751.70889
0.00024054	0.240539943	8164.020334	5879.091323	10181.65933	24181.4193	1720.221482	1833.869439	8461.437848	22347.54986	7961.398685	22217.25638
0.00024119	0.241190051	8144.524649	5951.541864	10293.82496	25144.52743	1711.746253	1813.346536	8582.078707	23331.18089	8082.039544	23200.88741
0.00024184	0.241840159	8616.415513	6137.855238	10522.34245	26373.61656	1690.900608	1815.901904	8831.441842	24557.71466	8331.402679	24427.42117
0.00024249	0.242490267	9037.905985	6361.093732	10770.12904	26782.26757	1700.928258	1837.429929	9069.200782	24944.83764	8569.161619	24814.54416
0.00024314	0.243140375	9717.986721	6956.708832	10838.1903	26479.69157	1703.848941	1798.137884	9134.341359	24681.55369	8634.302196	24551.2602
0.00024379	0.243790483	10660.18302	7522.874293	10911.96823	26244.06959	1709.375903	1845.264718	9202.592327	24398.80487	8702.553164	24268.51139
0.000244441	0.244440591	11015.70594	7795.045294	11187.59948	26854.44439	1712.657373	1832.505605	9474.942107	25021.93878	8974.902944	24891.6453
0.000245091	0.245090699	12210.05904	8534.025714	11493.04718	27921.02539	1686.261986	1833.27518	9806.785194	26087.75021	9306.746031	25957.45673
0.000245741	0.245740807	15148.27701	10433.35509	11645.47465	28208.9013	1680.237692	1772.652842	9965.236958	26436.24846	9465.197795	26305.95497
0.000246391	0.246390915	20350.88947	13884.04018	11801.61075	28985.62186	1684.014137	1796.376504	10117.59661	27189.24536	9617.55745	27058.95187
0.000247041	0.247041023	28704.7216	19497.07062	12676.44484	31278.30684	1674.892454	1806.57621	11001.55239	29471.73063	10501.51322	29341.43715
0.000247691	0.247691131	35977.26141	24028.92206	13626.50201	34319.14435	1701.010066	1796.032386	11925.49194	32523.11196	11425.45278	32392.81848
0.000248341	0.248341239	38642.34844	25783.40045	14740.05134	36966.44095	1703.842259	1818.900098	13036.20908	35147.54085	12536.16992	35017.24737
0.000248991	0.248991347	39529.36373	26321.60785	14993.88418	38320.11125	1695.723536	1819.89367	13298.16064	36500.21758	12798.12148	36369.9241
0.000249641	0.249641455	38941.64018	25988.99183	15498.8367	38851.97143	1663.565037	1816.488378	13835.27166	37035.48305	13335.2325	36905.18957
0.000250292	0.250291563	38445.13307	25604.93065	15654.85121	39733.5095	1699.643314	1795.543374	13955.2079	37937.96613	13455.16873	37807.67264
0.000250942	0.250941671	38505.25064	25325.67941	15719.85661	40111.00614	1673.143457	1792.290544	14046.71315	38318.7156	13546.67399	38188.42211
0.000251592	0.251591779	38147.18679	25173.78732	15760.20873	39953.08388	1702.459154	1820.518765	14057.74958	38132.56512	13557.71041	38002.27163
0.000252242	0.252241887	37123.88215	24510.94764	15434.77185	39748.80683	1694.947479	1815.188892	13739.82437	37933.61794	13239.78521	37803.32446
0.000252892	0.252891994	35413.61915	23440.18898	14641.73301	38981.58591	1689.885466	1807.312435	12951.84754	37174.27348	12451.80838	37043.97999
0.000253542	0.253542102	33195.35188	21812.97697	14269.58801	37603.93767	1681.576928	1793.707038	12588.01108	35810.23063	12087.97192	35679.93715
0.000254192	0.25419221	30524.72084	20423.11656	13950.01948	36766.224	1688.042826	1802.248124	12261.97665	34963.97588	11761.93749	34833.68239
0.000254842	0.254842318	27237.94199	18386.87809	13760.31681	36267.19288	1711.258923	1835.345595	12049.05789	34431.84729	11549.01872	34301.5538
0.000255492	0.255492426	23930.99013	16247.5452	13737.45872	36182.54703	1712.670891	1831.338352	12024.78783	34351.20868	11524.74867	34220.91519
0.000255495	0.255494981	23930.99013	16247.5452	13737.45872	36182.54703	1712.670891	1831.338352	12024.78783	34351.20868	11524.74867	34220.91519
0.000256147	0.256146821	22214.04065	14930.82272	13037.68372	35114.63586	1698.210254	1828.821022	11339.47347	33285.81484	10839.4343	33155.52135
0.000256799	0.256798661	20953.69701	14091.62504	12199.57913	33227.47073	1732.140832	1817.915992	10467.4383	31409.55474	9967.399134	31279.26125
0.000257451	0.257450501	18860.04107	12767.92648	11170.67768	29948.88604	1714.033932	1832.26863	9456.643748	28116.61741	8956.604585	27986.32393
0.000258102	0.258102341	16695.29137	11323.38025	10002.09402	25919.80655	1676.998398	1820.328221	8325.095622	24099.47833	7825.056459	23969.18485
0.000258754	0.258754181	15543.82119	10627.75464	8803.535947	22072.83901	1671.183332	1826.362269	7132.352615	20246.47674	6632.313452	20116.18326
0.000259406	0.259406021	14692.31088	10023.56612	8096.288072	19673.93189	1693.75217	1820.540856	6402.535902	17853.39103	5902.496739	17723.09755
0.000260058	0.260057861	12944.00894	8932.925591	8622.544655	19164.15954	1695.188373	1806.840971	6927.356282	17357.31857	6427.317119	17227.02509
0.00026071	0.260709701	11829.14358	8243.820161	8675.133547	20106.17794	1697.148808	1799.66025	6977.984739	18306.51769	6477.945575	18176.22421
0.000261362	0.261361541	11263.31758	7671.959431	8640.37647	20982.71161	1725.078841	1783.120336	6915.297629	19199.59127	6415.258466	19069.29779
0.000262013	0.262013381	10444.08458	7400.187449	9492.317976	22095.55554	1666.901943	1823.937821	7825.416033	20271.61772	7325.37687	20141.32424
0.000262665	0.262665221	10570.33807	7512.970787	9900.152347	23111.23377	1694.180876	1836.317088	8205.971471	21274.91668	7705.932308	21144.6232
0.000263317	0.263317061	11528.95545	8033.126819	10055.64194	23023.23732	1709.282435	1810.610522	8346.359505	21212.6268	7846.320342	21082.33332
0.000263969	0.263968901	12338.78216	8486.298898	10110.71927	22721.11601	1698.312176	1812.108701	8412.407094	20909.00731	7912.367931	20778.71383
0.000264621	0.264620741	12402.49729	8629.569944	10345.31995	22941.1362	1715.655569	1794.125348	8629.664381	21147.01085	8129.625218	21016.71737
0.000265273	0.26527258	12378.70652	8586.500373	10500.89014	24331.35681	1699.68239	1822.289049	8801.20775	22509.06776	8301.168587	22378.77428
0.000265924	0.26592442	12376.36986	8550.426502	10613.75093	26002.36248	1691.602352	1825.295871	8922.148578	24177.06661	8422.109415	24046.77313
0.000266576	0.26657626	12246.04693	8487.537957	10969.83809	26492.7728	1711.368355	1802.579537	9258.469735	24690.19326	8758.430571	24559.89978
0.000267228	0.2672281	12514.79388	8963.515606	11391.70031	26477.0949	1703.474421	1792.084115	9688.225889	24685.01079	9188.186726	24554.7173
0.00026788	0.26787994	15945.81001	11022.96786	12059.97944	26842.50779	1708.185021	1802.531651	10351.79442	25039.97614	9851.755256	24909.68266
0.000268532	0.26853178	21558.04764	14396.30148	12940.23146	28731.23107	1693.060316	1803.914251	11247.17114	26927.31682	10747.13198	26797.02334
0.000269184	0.26918362	24140.68182	16380.2053	14348.4463	31829.17138	1694.667356	1806.247226	12653.77894	30022.92415	12153.73978	29892.63067
0.000269835	0.26983546	23945.2555	16133.25831	14473.28091	33535.19263	1679.963905	1823.661279	12793.31701	31711.53135	12293.27784	31581.23787
0.000270487	0.2704873	23665.5463	15661.85468	14166.6508	32887.89729	1673.006595	1854.536151	12493.64421	31033.36114	11993.60504	30903.06766
0.000271139	0.27113914	24256.93651	16425.69982	14147.09258	32150.99483	1694.919475	1847.707136	12452.17311	30303.28769	11952.13394	30172.99421
0.000271791	0.27179098	27158.51589	18352.77701	14571.48693	31482.27113	1694.146381	1818.958586	12877.34055	29663.31254	12377.30139	29533.01906
0.000272443	0.27244282	30507.25907	20296.37873	15083.85937	30623.67696	1704.946095	1831.243236	13378.91328	28792.43372	12878.87411	28662.14024
0.000273095	0.27309466	31882.94083	21396.79864	15314.46983	29821.92416	1696.037784	1811.979971	13618.43205	28009.94419	13118.39288	27879.65071
0.000273746	0.2737465	31182.06973	20924.07478	14917.16983	28798.76876	1701.721385	1796.83109	13215.44844	27001.93767	12715.40928	26871.64419
0.000274398	0.27439834	29440.33434	19643.85594	14110.29536	27389.85387	1712	1793.867588	12398.29536	25595.98628	11898.2562	25465.6928
0.00027505	0.27505018	28205.12596	18823.74543	13066.23172	25632.14013	1702.596967	1806.80651	11363.63475	23825.33362	10863.59559	23695.04014
0.000275702	0.27570202	27387.51906	18349.22725	12091.71099	24295.28496	1696	1828.623595	10395.71099	22466.66137	9895.671827	22336.36788
0.000276354	0.27635386	26749.89904	18284.60088	11721.61239	23292.12776	1692.302784	1802.338896	10029.30961	21489.78886	9529.270443	21359.49538
0.000277006	0.2770057	25919.39191	17298.53675	11558.14274	23260.08331	1707.854882	1815.974918	9850.287858	21444.10839	9350.248694	21313.81491
0.000277658	0.27765754	22941.2091	15522.15637	10935.62247	22360.91954	1669.769534	1837.424511	9265.852936	20523.49503	8765.813773	20393.20155
0.000278309	0.278309379	19009.33334	12856.07695	9876.625443	21359.46398	1690.299088	1834.585747	8186.326355	19524.87823	7686.287192	19394.58475
0.000278961	0.278961219	15197.23883	10358.66426	9768.116709	20547.77196	1696.380985	1792.947743	8071.735724	18754.82422	7571.696561	18624.53073
0.000279613	0.279613059	12685.61273	8939.098211	10622.28871	21239.67872	1710.154352	1820.308703	8912.134358	19419.37002	8412.095195	19289.07653
0.000280265	0.280264899	12134.74323	8383.80448	10448.95237	21243.0521	1699.380648	1793.744037	8749.571722	19449.30806	8249.532559	19319.01458
0.000280917	0.280916739	11905.40379	8309.740863	9479.26707	19362.648	1686.011089	1796.488552	7793.255981	17566.15945	7293.216818	17435.86596
0.000281569	0.281568579	11969.53711	8334.443479	8421.712798	17176.32803	1678.553594	1796.080656	6743.159204	15380.24737	6243.12004	15249.95389
0.00028222	0.282220419	12581.61689	8729.43335	7994.387468	16134.39245	1683.445832	1785.36735	6310.941636	14349.0251	5810.902473	14218.73162
0.000282872	0.282872259	12747.81575	8897.798852	8653.12249	17204.62051	1699.694111	1809.09404	6953.428379	15395.52647	6453.389216	15265.23299
0.000283524	0.283524099	12702.58727	8952.909149	10230.04518	19970.32931	1722.273783	1815.275393	8507.771397	18155.05392	8007.732234	18024.76043
0.000284176	0.284175939	14166.02107	9887.333042	10897.60829	22073.55155	1723.147055	1808.161106	9174.461235	20265.39044	8674.422072	20135.09696
0.000284828	0.284827779	15145.50206	10295.52874	11005.63581	22330.30517	1717.354788	1811.612327	9288.281022	20518.69284	8788.241859	20388.39936
0.00028548	0.285479619	12865.08893	9093.826199	11714.54412	22667.93464	1695.444802	1814.423005	10019.09932	20853.51164	9519.060155	20723.21815
0.000286131	0.286131459	13252.54495	8995.977861	11897.86915	22967.93201	1697.149014	1798.330368	10200.72014	21169.60164	9700.680973	21039.30816
0.000286783	0.286783299	15748.48389	10702.95846	11524.53632	20495.23371	1701.803959	1782.547817	9822.732361	18712.68589	9322.693198	18582.39241
0.000287435	0.287435139	15073.07423	10421.33984	12410.92293	19969.42086	1713.199252	1834.805854	10697.72368	18134.61501	10197.68451	18004.32152
0.000288087	0.288086979	13722.57974	9529.734962	13289.8761	21225.53555	1693.8569	1818.667908	11596.0192	19406.86764	11095.98004	19276.57416
0.000288739	0.288738819	13880.23221	9519.778495	13340.52541	21718.58392	1698.336758	1786.685631	11642.18865	19931.89829	11142.14949	19801.60481
0.000289391	0.289390659	14651.6126	10106.49194	13224.80875	20878.72871	1693.667206	1783.352569	11531.14154	19095.37614	11031.10238	18965.08266
0.000290042	0.290042499	16508.94885	11290.35958	13629.383	20328.81176	1704.063012	1785.558211	11925.31999	18543.25355	11425.28083	18412.96007
0.000290694	0.290694338	18348.70926	12453.33087	14000.6895	19838.65349	1702.615152	1792.63971	12298.07435	18046.01378	11798.03519	17915.7203
0.000291346	0.291346178	19642.31612	13589.17604	14189.6693	19579.61306	1684.538572	1803.925945	12505.13073	17775.68712	12005.09156	17645.39363
0.000291998	0.291998018	21948.27666	15003.44342	14367.23575	19722.35687	1667.592484	1818.203994	12699.64327	17904.15288	12199.6041	17773.85939
0.00029265	0.292649858	24191.5617	16389.21338	14101.71209	19441.0689	1677.112928	1823.765653	12424.59916	17617.30325	11924.56	17487.00976
0.000293302	0.293301698	25178.50674	16834.32144	14360.00456	19228.67537	1705.365282	1790.81397	12654.63928	17437.8614	12154.60011	17307.56792
0.000293954	0.293953538	25627.91553	17269.23574	14312.64462	18665.63481	1692.246266	1788.246266	12620.39835	16877.38854	12120.35919	16747.09506
0.000294605	0.294605378	26103.9634	17432.58016	14345.68747	17898.33038	1693.411466	1789.342056	12652.276	16108.98832	12152.23684	15978.69484
0.000295257	0.295257218	25796.99825	17107.56856	14097.04837	17568.45114	1707.963007	1815.303746	12389.08536	15753.14739	11889.0462	15622.85391
0.000295909	0.295909058	25029.68762	16881.57231	13727.47002	17479.54974	1679.519864	1820.815405	12047.95016	15658.73433	11547.91099	15528.44085
0.000296561	0.296560898	23034.8231	15517.48288	13689.61151	17012.34587	1708.67689	1813.640878	11980.93462	15198.70499	11480.89546	15068.41151
0.000297213	0.297212738	19372.83948	13201.30716	13601.84354	16466.97543	1704.361827	1826.125042	11897.48171	14640.85039	11397.44255	14510.5569
0.000297865	0.297864578	14739.48975	10418.42072	13653.50657	16259.33864	1703.787627	1803.382389	11949.71894	14455.95625	11449.67978	14325.66277
0.000298516	0.298516418	11521.8909	8210.371759	13160.74561	16003.74829	1701.019767	1780.440295	11459.72584	14223.308	10959.68668	14093.01451
0.000299168	0.299168258	10722.32656	7694.448441	11874.91468	15439.93274	1688.004612	1796.761997	10186.91007	13643.17074	9686.870905	13512.87726
0.00029982	0.299820098	10771.4453	7719.923433	10592.40564	14653.41375	1685.984898	1796.529981	8906.420742	12856.88377	8406.381579	12726.59029
0.000300472	0.300471938	11293.31746	7994.655408	9795.667251	14762.99514	1702.387004	1776	8093.280247	12986.99514	7593.241084	12856.70166
0.000301124	0.301123778	12409.64134	8688.785659	9457.424404	15575.34142	1711.119505	1782.499149	7746.304899	13792.84227	7246.265736	13662.54879
0.000301776	0.301775618	11269.22779	7868.873259	9509.777158	16597.9635	1692.48726	1820.657758	7817.289898	14777.30574	7317.250734	14647.01226
0.000302427	0.302427458	9285.526501	6460.469213	9949.36929	17740.81405	1683.575209	1811.222855	8265.794081	15929.5912	7765.754918	15799.29771
0.000303079	0.303079297	8943.843368	6494.513532	9507.237945	17541.49004	1657.077853	1828.654387	7850.160092	15712.83565	7350.120929	15582.54217
0.000303731	0.303731137	9469.860218	6699.318812	9147.734948	17965.50548	1678.775227	1764.720538	7468.959721	16200.78494	6968.920558	16070.49146
0.000304383	0.304382977	10147.70411	7205.069354	9129.297198	18663.64409	1707.78445	1801.676675	7421.512748	16861.96741	6921.473585	16731.67393
0.000305035	0.305034817	10954.63589	7776.90514	9878.433459	20527.52614	1687.386797	1759.419051	8191.046662	18768.10709	7691.007499	18637.81361
0.000305687	0.305686657	11631.75229	8189.232323	11068.98821	22822.91254	1691.345397	1779.721067	9377.642813	21043.19147	8877.60365	20912.89799
0.000306338	0.306338497	11937.84449	8369.059686	11718.88502	24411.63729	1694.222703	1794.656435	10024.66232	22616.98086	9524.623154	22486.68737
0.00030699	0.306990337	12335.30985	8599.627745	11758.07929	24801.20635	1718.123362	1803.43045	10039.95593	22997.7759	9539.916765	22867.48242
0.000307642	0.307642177	13582.88905	9215.645485	11969.81133	25126.62293	1703.579776	1808.361871	10266.23155	23318.26106	9766.192391	23187.96758
0.000308294	0.308294017	15690.36393	10800.94359	12175.10513	25889.91514	1701.949242	1801.752432	10473.15589	24088.16271	9973.116725	23957.86922
0.000308946	0.308945857	17327.11476	12018.36328	12464.7301	27426.31627	1705.552056	1799.632115	10759.17804	25626.68415	10259.13888	25496.39067
0.000309598	0.309597697	17368.7982	11979.27766	12674.74464	28311.70117	1713.248047	1779.11678	10961.49659	26532.58439	10461.45743	26402.29091
0.00031025	0.310249537	16450.90445	11220.0303	12557.12289	29484.45088	1677.473833	1813.215963	10879.64906	27671.23492	10379.60989	27540.94143
0.000310901	0.310901377	14958.67832	10567.71526	12644.32441	29822.21337	1664	1794.291015	10980.32441	28027.92236	10480.28525	27897.62887
0.000311553	0.311553217	15081.70562	10467.22722	12605.42179	30808.64785	1664.173758	1839.739368	10941.24803	28968.90848	10441.20887	28838.615
0.000312205	0.312205057	15613.77679	10927.76583	12401.08099	31201.48304	1706.628812	1788.172695	10694.45218	29413.31034	10194.41301	29283.01686
0.000312857	0.312856897	15194.98671	10540.05523	12059.05825	31124.08321	1706.190342	1780.058402	10352.86791	29344.02481	9852.828745	29213.73133
0.000313509	0.313508737	13624.14494	9351.46246	11492.85993	31616.37512	1706.569202	1777.915281	9786.290728	29838.45984	9286.251565	29708.16636
0.000314161	0.314160577	11622.05976	8169.104556	11285.40046	31576.07528	1687.830795	1776.900602	9597.569665	29799.17468	9097.530502	29668.88119
0.000314812	0.314812417	9986.854734	7065.849193	11229.34198	31190.34837	1680.212554	1803.002286	9549.129426	29387.34608	9049.090262	29257.0526
0.000315464	0.315464257	8698.08329	6239.307856	11218.32396	30971.3618	1683.700351	1790.510557	9534.623609	29180.85124	9034.584446	29050.55776
0.000316116	0.316116096	7802.473547	5658.31689	11103.78001	30677.91611	1691.299344	1804.100102	9412.480666	28873.81601	8912.441503	28743.52253
0.000316768	0.316767936	7484.31641	5342.869751	10633.73737	29796.61512	1701.897214	1811.560966	8931.840156	27985.05415	8431.800993	27854.76067
0.00031742	0.317419776	7592.185227	5408.501341	10005.51876	28399.92903	1702.731363	1792.576262	8302.787397	26607.35277	7802.748234	26477.05928
0.000318072	0.318071616	8291.259276	5937.899403	9343.714114	25253.89991	1685.14412	1803.429088	7658.569994	23450.47082	7158.530831	23320.17734
0.000318723	0.318723456	9538.135955	6930.096418	8056.053808	21127.3188	1702.495263	1779.146226	6353.558545	19348.17257	5853.519382	19217.87909
0.000319375	0.319375296	11527.87778	8090.492181	6767.349999	17011.4783	1696.524013	1781.009691	5070.825986	15230.46861	4570.786823	15100.17513
0.000320027	0.320027136	11985.00572	8387.444396	6415.035322	15075.71865	1702.775108	1791.582737	4712.260214	13284.13591	4212.22105	13153.84243
0.000320679	0.320678976	11623.29542	8114.757131	6777.12091	15272.17369	1714.984547	1830.441991	5062.136363	13441.7317	4562.0972	13311.43822
0.000321331	0.321330816	11837.30899	8267.596973	7022.635694	16073.76948	1690.918651	1799.502173	5331.717043	14274.26731	4831.67788	14143.97382
0.000321983	0.321982656	11936.60459	8512.29461	7457.64758	17013.34481	1707.758965	1786.250553	5749.888615	15227.09426	5249.849452	15096.80077
0.000322634	0.322634496	12370.71158	8757.412099	8011.965039	18297.15621	1693.012738	1785.791251	6318.952301	16511.36496	5818.913138	16381.07148
0.000323286	0.323286336	12147.04344	8591.807295	8653.767022	19954.01543	1692.064319	1790.660995	6961.702703	18163.35443	6461.66354	18033.06095
0.000323938	0.323938176	11769.46559	8250.662233	9625.683882	22051.92097	1677.786403	1781.791769	7947.897479	20270.1292	7447.858315	20139.83572
0.00032459	0.324590016	11086.46342	7730.865106	10391.30939	24260.37825	1676.984268	1794.928196	8714.325122	22465.45005	8214.285959	22335.15657
0.000325242	0.325241856	10575.3039	7485.091956	10846.64995	26000.00892	1684.972783	1791.02045	9161.677167	24208.98847	8661.638004	24078.69499
0.000325894	0.325893696	10644.30786	7531.973303	11290.65809	27209.22238	1691.190772	1772.37587	9599.467318	25436.84651	9099.428155	25306.55303
0.000326546	0.326545536	10701.30115	7507.958553	11516.97781	28636.50025	1679.550679	1778.603131	9837.427131	26857.89712	9337.387968	26727.60364
0.000327197	0.327197376	10601.58748	7355.299608	11636.24094	29369.18312	1686.973094	1812.655219	9949.267846	27556.5279	9449.228683	27426.23442
0.000327849	0.327849216	10849.31683	7641.475935	11549.61278	29194.80105	1682.586712	1765.361773	9867.026068	27429.43928	9366.986905	27299.14579
0.000328501	0.328501055	10425.73257	7444.66978	11444.03209	29220.63433	1678.873574	1782.876163	9765.158516	27437.75817	9265.119353	27307.46468
0.000329153	0.329152895	9717.270295	6868.047173	11126.78712	28518.78442	1691.980643	1791.158257	9434.806477	26727.62616	8934.767314	26597.33268
0.000329805	0.329804735	9193.184663	6614.697131	10542.55289	26977.07393	1684.582795	1789.628505	8857.970095	25187.44543	8357.930932	25057.15194
0.000330457	0.330456575	8889.215684	6454.559814	9899.88044	25124.44709	1680	1788.577413	8219.88044	23335.86968	7719.841277	23205.57619
0.000331108	0.331108415	8852.464728	6299.392095	9587.935433	24065.78128	1691.14335	1795.538696	7896.792083	22270.24258	7396.75292	22139.9491
0.00033176	0.331760255	8803.814307	6242.062363	9398.313082	23460.92212	1702.565397	1810.579207	7695.747685	21650.34291	7195.708522	21520.04943
0.000332412	0.332412095	8752.554198	6337.67846	9279.294934	22868.54865	1697.510769	1816.076646	7581.784165	21052.472	7081.745002	20922.17852
0.000333064	0.333063935	9254.473589	6653.442469	9339.438696	22708.42732	1679.128382	1797.829059	7660.310314	20910.59826	7160.271151	20780.30478
0.000333716	0.333715775	9629.04157	6813.935748	9228.511216	22237.62286	1708.760872	1786.711339	7519.750344	20450.91152	7019.711181	20320.61804
0.000334368	0.334367615	9568.425684	6795.254074	9016.239659	21655.09022	1706.269399	1792.996229	7309.97026	19862.09399	6809.931097	19731.80051
0.000335019	0.335019455	9826.299177	6865.78155	8728.446285	20725.63051	1703.802433	1803.128845	7024.643852	18922.50167	6524.604689	18792.20818
0.000335671	0.335671295	9255.679584	6466.671171	8664.963233	20113.50253	1709.435028	1794.704745	6955.528205	18318.79778	6455.489042	18188.5043
0.000336323	0.336323135	8369.839949	5918.285539	8496.706745	20274.08918	1673.292142	1803.824657	6823.414603	18470.26452	6323.37544	18339.97104
0.000336975	0.336974975	8327.479097	5958.08224	8382.25223	20208.06731	1693.713095	1791.401993	6688.539135	18416.66532	6188.499971	18286.37183
0.000337627	0.337626815	8608.620597	6079.263178	8041.878418	18923.77835	1681.933206	1773.229943	6359.945212	17150.54841	5859.906049	17020.25492
0.000338279	0.338278655	10182.68056	7250.234264	7933.264696	18288.25745	1692.221668	1795.016558	6241.043028	16493.24089	5741.003865	16362.94741
0.00033893	0.338930495	11623.89678	8135.871405	8063.054984	18453.49889	1705.590267	1766.039552	6357.464717	16687.45934	5857.425554	16557.16585
0.000339582	0.339582335	10913.72364	7653.559794	8228.877472	18856.19989	1697.650649	1785.395421	6531.226823	17070.80447	6031.187659	16940.51099
0.000340234	0.340234175	10034.17755	7125.97993	8437.226749	19109.65624	1691.872149	1782.949603	6745.3546	17326.70664	6245.315436	17196.41315
0.000340886	0.340886015	10136.92227	7195.2249	8584.342039	19500.36859	1699.445656	1787.413389	6884.896383	17712.9552	6384.857219	17582.66172
0.000341538	0.341537854	10121.05002	7146.276808	8754.86931	19611.76968	1684.800922	1782.139379	7070.068388	17829.6303	6570.029224	17699.33682
0.00034219	0.342189694	9912.695658	7115.636999	8760.467671	20103.1714	1673.435404	1771.355704	7087.032267	18331.8157	6586.993104	18201.52221
0.000342842	0.342841534	9901.633051	6989.479157	8930.177401	20373.17078	1683.812329	1763.223653	7246.365072	18609.94713	6746.325909	18479.65364
0.000343493	0.343493374	9399.164619	6666.679207	8863.866615	20205.53035	1704.246705	1782.377494	7159.61991	18423.15286	6659.580747	18292.85937
0.000344145	0.344145214	8952.779726	6263.313242	8891.735419	19836.72363	1677.349982	1750.798093	7214.385437	18085.92554	6714.346274	17955.63205
0.000344797	0.344797054	8612.880585	6202.744249	9010.90151	19388.66571	1710.902924	1763.391157	7299.998586	17625.27455	6799.959422	17494.98107
0.000345449	0.345448894	8354.279951	6037.076571	8680.826631	18379.02861	1695.750071	1827.133589	6985.07656	16551.89502	6485.037397	16421.60154
0.000346101	0.346100734	8240.441717	6030.80714	8400.27628	17379.98901	1687.921098	1804.306249	6712.355182	15575.68276	6212.316018	15445.38928
0.000346753	0.346752574	8188.990521	6044.97364	8060.611209	16603.09955	1681.430676	1779.51568	6379.180533	14823.58387	5879.14137	14693.29039
0.000347404	0.347404414	8089.856626	5943.887852	7637.869412	15563.7154	1680.119094	1790.415333	5957.750318	13773.30007	5457.711155	13643.00658
0.000348056	0.348056254	7903.652493	5685.572586	7342.72268	15152.1367	1691.123721	1774.578014	5651.598959	13377.55869	5151.559796	13247.2652
0.000348708	0.348708094	7740.549207	5714.447549	7284.335739	15010.12195	1686.94346	1777.026166	5597.392279	13233.09578	5097.353116	13102.8023
0.00034936	0.349359934	8156.185763	5918.077924	6919.209247	14468.71942	1677.013497	1769.204361	5242.19575	12699.51506	4742.156587	12569.22158
0.000350012	0.350011774	8992.228882	6432.68657	6985.4869	14255.98019	1669.796631	1738.203369	5315.690269	12517.77682	4815.651106	12387.48334
0.000350664	0.350663614	10416.90521	7292.490539	7032.282427	14341.41463	1685.399739	1762.615289	5346.882688	12578.79934	4846.843525	12448.50586
0.000351315	0.351315454	12644.89284	8703.623325	7275.767148	14863.64187	1670.95404	1792.585186	5604.813108	13071.05668	5104.773945	12940.7632
0.000351967	0.351967294	13138.85066	9037.448312	7382.407064	15494.51974	1683.398617	1748.461671	5699.008447	13746.05807	5198.969284	13615.76459
0.000352619	0.352619134	14589.40508	10050.50916	7318.36176	15892.01187	1678.771434	1811.632792	5639.590326	14080.37908	5139.551163	13950.08559
0.000353271	0.353270974	19237.8345	12871.32354	7424.380232	16419.52734	1709.080204	1809.041972	5715.300028	14610.48537	5215.260865	14480.19188
0.000353923	0.353922813	21195.51949	14372.44015	7665.46622	15974.69728	1720.726438	1761.166301	5944.739782	14213.53098	5444.700619	14083.2375
0.000354575	0.354574653	20236.25825	13860.98155	7633.448869	15944.11558	1714.179465	1771.711876	5919.269404	14172.4037	5419.230241	14042.11022
0.000355226	0.355226493	18641.72185	12829.64183	7739.868874	16497.90903	1705.227221	1772.598925	6034.641653	14725.3101	5534.602489	14595.01662
0.000355878	0.355878333	18241.25382	12299.98227	7726.572845	17092.19977	1701.96985	1768.579965	6024.602995	15323.6198	5524.563832	15193.32632
0.00035653	0.356530173	18672.23459	12581.71065	7628.520839	17065.97534	1694.369133	1735.288074	5934.151706	15330.68727	5434.112543	15200.39378
0.000357182	0.357182013	18475.35335	12509.91483	7524.399457	16486.10841	1680	1765.452192	5844.399457	14720.65622	5344.360294	14590.36273
0.000357834	0.357833853	17283.04133	11772.2367	7471.236547	15791.50284	1674.889984	1795.648331	5796.346563	13995.85451	5296.3074	13865.56103
0.000358486	0.358485693	16226.01127	10998.50537	7701.659615	16263.0996	1668.640245	1806.41717	6033.01937	14456.68243	5532.980206	14326.38895
0.000359138	0.359137533	15397.68629	10530.37868	8104.985992	16635.65411	1670.162836	1774.52892	6434.823156	14861.12519	5934.783993	14730.83171
0.000359789	0.359789373	15702.82034	10964.05308	7631.468564	16160.06342	1696.31766	1753.046317	5935.150904	14407.0171	5435.111741	14276.72362
0.000360441	0.360441213	15201.27373	10486.41656	7239.468017	15320.90078	1696.732386	1770.299927	5542.735631	13550.60085	5042.696468	13420.30737
0.000361093	0.361093053	13857.05133	9558.344918	6831.351416	14775.566	1698.624403	1770.690007	5132.727013	13004.87599	4632.68785	12874.58251
0.000361745	0.361744893	13347.69882	9138.324197	6446.511632	14304.04135	1677.692437	1746.18621	4768.819195	12557.85514	4268.780032	12427.56166
0.000362397	0.362396733	13091.59573	9112.358057	6134.754847	13701.39336	1683.155073	1797.978163	4451.599774	11903.4152	3951.56061	11773.12171
0.000363049	0.363048573	13265.67193	9093.374048	6080.855624	13339.24911	1667.768355	1795.572897	4413.087269	11543.67621	3913.048106	11413.38273
0.0003637	0.363700413	13484.57422	9194.875	5995.360748	13270.67543	1669.950333	1802.96875	4325.410415	11467.70668	3825.371252	11337.4132
0.000363701	0.363701495	13484.57422	9194.875	5995.360748	13270.67543	1669.950333	1802.96875	4325.410415	11467.70668	3825.371252	11337.4132
0.000364352	0.364351686	13484.11439	9379.50156	6311.402233	13746.80634	1665.904566	1792.771455	4645.497667	11954.03488	4145.458504	11823.7414
0.000365002	0.365001876	13762.38273	9513.631256	6798.419256	14433.64074	1694.922714	1801.92722	5103.496542	12631.71352	4603.457379	12501.42004
0.000365652	0.365652067	13692.5199	9417.922337	7794.901729	15655.72175	1696.505051	1780.269262	6098.396678	13875.45249	5598.357515	13745.159
0.000366302	0.366302258	13206.9757	9054.22675	8937.583677	17539.62251	1678.485453	1764.868441	7259.098224	15774.75407	6759.059061	15644.46059
0.000366952	0.366952449	13902.50807	9556.376893	9139.622393	18426.62306	1673.971695	1768.459176	7465.650698	16658.16388	6965.611535	16527.8704
0.000367603	0.36760264	16027.07494	10930.23016	8812.284941	18059.75233	1682.25458	1767.153708	7130.030361	16292.59862	6629.991198	16162.30514
0.000368253	0.368252831	17057.13545	11437.0806	8651.255964	17696.33806	1704.038095	1784.398575	6947.217869	15911.93948	6447.178706	15781.646
0.000368903	0.368903022	17078.23604	11386.1356	8867.203637	17876.34785	1684.768106	1807.633621	7182.435531	16068.71423	6682.396367	15938.42075
0.000369553	0.369553212	16763.44152	11336.34898	9120.422786	18501.28462	1674.584492	1796.685694	7445.838294	16704.59893	6945.799131	16574.30544
0.000370203	0.370203403	16320.3598	11102.36922	9764.792171	19196.02634	1685.407923	1768.934388	8079.384248	17427.09195	7579.345085	17296.79847
0.000370854	0.370853594	15836.24384	10784.18477	10860.04763	20241.55156	1699.1528	1774.550924	9160.89483	18467.00064	8660.855667	18336.70715
0.000371504	0.371503785	14826.30065	10161.29619	11529.3641	21232.30637	1676.172382	1782.240841	9853.191718	19450.06553	9353.152554	19319.77205
0.000372154	0.372153976	13271.57464	9068.0706	11645.17566	21858.81077	1693.858872	1783.987976	9951.316788	20074.82279	9451.277625	19944.52931
0.000372804	0.372804167	12252.6413	8596.653023	11666.76387	22481.38705	1709.396894	1765.14192	9957.366976	20716.24513	9457.327813	20585.95165
0.000373454	0.373454357	11847.17568	8322.077306	11526.93837	22498.13905	1689.796262	1756.407477	9837.142108	20741.73157	9337.102945	20611.43809
0.000374105	0.374104548	10703.09011	7547.841265	10949.81602	21491.30794	1689.20682	1779.06894	9260.6092	19712.239	8760.570036	19581.94552
0.000374755	0.374754739	9128.805538	6456.430217	10082.43606	20780.90753	1699.063856	1786.997373	8383.372204	18993.91016	7883.333041	18863.61667
0.000375405	0.37540493	7683.755588	5682.159443	9250.189358	20199.13009	1699.167692	1786.842169	7551.021666	18412.28792	7050.982503	18281.99444
0.000376055	0.376055121	6747.976724	4917.956704	8867.757812	20195.93707	1704.161436	1750.404042	7163.596376	18445.53303	6663.557213	18315.23954
0.000376705	0.376705312	6280.514145	4704.089878	8640.323385	20279.79937	1678.033703	1771.752254	6962.289682	18508.04712	6462.250519	18377.75363
0.000377356	0.377355503	5965.931602	4503.719707	8392.458707	19283.7356	1701.065971	1802.286337	6691.392736	17481.44926	6191.353573	17351.15578
0.000378006	0.378005693	6063.161451	4532.497994	8475.568034	18739.71564	1725.219871	1782.423535	6750.348163	16957.29211	6250.309	16826.99862
0.000378656	0.378655884	6076.476981	4642.550322	8288.884941	18813.56872	1678.218721	1793.709956	6610.66622	17019.85876	6110.627057	16889.56528
0.000379306	0.379306075	6457.349121	4895.655088	8265.808728	18899.50742	1669.685693	1800.68834	6596.123035	17098.81908	6096.083872	16968.5256
0.000379956	0.379956266	6649.340601	5049.787611	8391.067928	18670.46946	1718.581887	1776.506202	6672.486041	16893.96326	6172.446877	16763.66977
0.000380606	0.380606457	6819.370025	5145.950156	8351.22793	18380.533	1702.625997	1791.480294	6648.601933	16589.05271	6148.56277	16458.75922
0.000381257	0.381256648	7176.523268	5283.86497	8194.427568	18123.23185	1695.684149	1777.392039	6498.743419	16345.83981	5998.704256	16215.54633
0.000381907	0.381906839	7228.980745	5156.073088	7985.990476	18089.39808	1680.075132	1801.747007	6305.915344	16287.65107	5805.87618	16157.35759
0.000382557	0.382557029	6741.60911	4891.135245	7873.079339	18506.29767	1686.672927	1738.762771	6186.406412	16767.5349	5686.367248	16637.24142
0.000383207	0.38320722	6083.021839	4669.912598	7984.267462	19320.69477	1670.466146	1778.784146	6313.801316	17541.91062	5813.762153	17411.61714
0.000383857	0.383857411	5811.232109	4329.594378	8526.659941	21179.27653	1669.768813	1736.978934	6856.891128	19442.2976	6356.851965	19312.00411
0.000384508	0.384507602	5790.523833	4323.755062	9135.751663	23332.32067	1670.107145	1777.998109	7465.644518	21554.32256	6965.605355	21424.02908
0.000385158	0.385157793	5962.786647	4358.912917	9376.605394	25386.03703	1688.950215	1747.0151	7687.655179	23639.02193	7187.616016	23508.72845
0.000385808	0.385807984	6017.125729	4476.996778	9668.091235	27364.46368	1680.930248	1771.146013	7987.160987	25593.31767	7487.121824	25463.02418
0.000386458	0.386458174	6289.096979	4664.850577	10548.27777	29459.42451	1678.078301	1740.306356	8870.199469	27719.11815	8370.160306	27588.82467
0.000387108	0.387108365	6947.114576	5100.927118	11032.95823	30989.70462	1681.466595	1778.845394	9351.491635	29210.85923	8851.452472	29080.56574
0.000387759	0.387758556	7741.210378	5571.113261	10978.52953	29907.57007	1685.266231	1771.452218	9293.263299	28136.11785	8793.224136	28005.82437
0.000388409	0.388408747	8522.784783	6092.865435	10214.2697	26418.41225	1699.464498	1759.466671	8514.805202	24658.94558	8014.766039	24528.6521
0.000389059	0.389058938	9701.821576	6878.114679	9180.966544	22949.60931	1703.918222	1769.329938	7477.048322	21180.27937	6977.009159	21049.98589
0.000389709	0.389709129	10451.98601	7359.542599	8762.885084	20789.13177	1701.722897	1776.266809	7061.162187	19012.86496	6561.123024	18882.57148
0.000390359	0.39035932	9914.66919	6948.031373	8950.175473	20837.72461	1698.8937	1761.852584	7251.281773	19075.87203	6751.24261	18945.57854
0.00039101	0.39100951	9451.588807	6612.362704	9127.596703	21546.21209	1690.961683	1781.026526	7436.63502	19765.18556	6936.595857	19634.89208
0.00039166	0.391659701	9576.22866	6724.978434	9056.324145	21790.45467	1689.597419	1784.439555	7366.726726	20006.01511	6866.687562	19875.72163
0.00039231	0.392309892	9454.601159	6657.148818	9559.888758	23368.5099	1695.727371	1785.441114	7864.161387	21583.06879	7364.122224	21452.7753
0.00039296	0.392960083	9448.803655	6691.364759	10288.85024	26161.19131	1693.88464	1800.468778	8594.9656	24360.72253	8094.926437	24230.42905
0.00039361	0.393610274	10271.82357	7160.264108	10282.40494	26494.69796	1683.817607	1784.115524	8598.587333	24710.58244	8098.54817	24580.28895
0.00039426	0.394260465	11292.30963	7865.280935	9523.741417	22944.14606	1680	1790.39994	7843.741417	21153.74612	7343.702254	21023.45264
0.000394911	0.394910655	12417.71133	8700.789751	8896.718206	20331.0491	1688.057112	1798.532886	7208.661094	18532.51621	6708.621931	18402.22273
0.000395561	0.395560846	13412.5957	9335.498184	8905.090505	20209.92838	1692.569424	1796.232544	7212.521081	18413.69584	6712.481918	18283.40235
0.000396211	0.396211037	14250.53258	9725.625845	8966.240139	21061.18808	1707.267229	1793.811209	7258.97291	19267.37687	6758.933746	19137.08339
0.000396861	0.396861228	15506.20879	10567.49731	9132.178856	20755.14029	1698.866312	1796.408413	7433.312544	18958.73188	6933.273381	18828.43839
0.000397511	0.397511419	16280.34319	11205.52132	9118.211753	20757.72994	1669.217672	1793.364918	7448.994081	18964.36502	6948.954917	18834.07154
0.000398162	0.39816161	17032.38137	11677.45552	9549.933921	22027.0026	1690.117791	1790.432245	7859.81613	20236.57035	7359.776966	20106.27687
0.000398812	0.398811801	19833.64628	13415.60356	10025.14947	23186.64314	1705.622731	1783.887924	8319.526739	21402.75522	7819.487576	21272.46173
0.000399462	0.399461991	22490.94818	15120.8305	10216.93294	24144.97813	1681.120634	1781.318519	8535.812306	22363.65961	8035.773143	22233.36613
0.000400112	0.400112182	21633.53793	14847.39474	10524.56009	24958.71181	1676.55499	1808.52418	8848.0051	23150.18763	8347.965937	23019.89415
0.000400762	0.400762373	19548.2492	13405.22164	11039.45964	26731.50197	1697.993265	1804.392816	9341.466375	24927.10915	8841.427212	24796.81567
0.000401413	0.401412564	18031.74346	12259.77478	11725.11641	29359.391	1701.882813	1780.950136	10023.2336	27578.44086	9523.194434	27448.14738
0.000402063	0.402062755	17216.72166	11541.51742	12426.72288	30706.50458	1690.959765	1764.027815	10735.76312	28942.47676	10235.72395	28812.18328
0.000402713	0.402712946	17154.65184	11749.15844	12484.31753	30707.86828	1685.96299	1811.863814	10798.35454	28896.00447	10298.31538	28765.71098
0.000403363	0.403363137	20293.51831	13761.13365	12419.99752	30043.91249	1708.691216	1831.191883	10711.3063	28212.72061	10211.26714	28082.42712
0.000404013	0.404013327	24269.71618	16459.66465	12577.75693	29723.1755	1695.323855	1746.515787	10882.43307	27976.65971	10382.39391	27846.36623
0.000404664	0.404663518	27049.34623	18296.04233	12905.29052	29741.66409	1690.105689	1792.98292	11215.18483	27948.68117	10715.14567	27818.38769
0.000405314	0.405313709	28628.94507	19149.64913	12895.10067	30347.55081	1709.155602	1800.349946	11185.94507	28547.20086	10685.9059	28416.90738
0.000405964	0.4059639	29110.09768	19284.33593	12781.18879	31643.34897	1723.322034	1777.044508	11057.86676	29866.30446	10557.82759	29736.01098
0.000406614	0.406614091	29259.43219	19094.2064	13107.89444	31908.27706	1680	1790.486453	11427.89444	30117.79061	10927.85528	29987.49712
0.000407264	0.407264282	29627.96205	19968.32764	14364.78839	31893.79618	1680.053175	1774.304776	12684.73521	30119.4914	12184.69605	29989.19792
0.000407914	0.407914472	31170.53897	21019.23657	14614.02199	32350.96073	1673.822395	1765.189997	12940.1996	30585.77073	12440.16043	30455.47725
0.000408565	0.408564663	31422.59025	20998.06537	14714.02762	32292.9679	1652.767326	1790.452165	13061.26029	30502.51574	12561.22113	30372.22225
0.000409215	0.409214854	31567.7031	21260.53113	14662.82331	32638.33987	1665.942195	1758.799377	12996.88111	30879.54049	12496.84195	30749.24701
0.000409865	0.409865045	31642.42205	21280.77456	14894.65941	33389.20867	1706.240618	1796.808379	13188.41879	31592.40029	12688.37963	31462.10681
0.000410515	0.410515236	31325.82852	20728.67165	14715.80044	33604.05887	1681.507062	1796.456146	13034.29338	31807.60272	12534.25421	31677.30924
0.000411165	0.411165427	28765.35095	19158.63953	14283.45795	33472.21185	1653.314127	1781.468289	12630.14382	31690.74356	12130.10466	31560.45008
0.000411816	0.411815618	26384.73141	17753.39855	13855.26712	33067.84853	1690.199571	1777.599559	12165.06755	31290.24897	11665.02839	31159.95549
0.000412466	0.412465808	25435.27294	16816.76731	13844.30316	33348.78802	1682.580684	1802.947486	12161.72248	31545.84053	11661.68331	31415.54705
0.000413116	0.413115999	25662.32561	17260.95458	14535.41397	35191.31679	1680	1811.033354	12855.41397	33380.28344	12355.37481	33249.98995
0.000413766	0.41376619	25990.93633	17707.06739	14930.87793	36907.24709	1673.877711	1775.024005	13257.00022	35132.22309	12756.96106	35001.9296
0.000414416	0.414416381	26301.92558	17624.03059	15133.53959	38182.58926	1700.155165	1772.979044	13433.38442	36409.61022	12933.34526	36279.31673
0.000415067	0.415066572	26058.60509	17660.04598	15269.82911	38898.04464	1687.053074	1796.09597	13582.77604	37101.94867	13082.73687	36971.65519
0.000415717	0.415716763	25487.76274	17457.07702	15028.89172	38673.92392	1690.518245	1800.280516	13338.37347	36873.6434	12838.33431	36743.34992
0.000416367	0.416366954	24722.87446	16814.01869	14383.38751	38378.29715	1701.852014	1795.847618	12681.5355	36582.44953	12181.49633	36452.15605
0.000417017	0.417017144	23886.61406	16115.57314	14420.74806	37923.00287	1680.848613	1792.332988	12739.89945	36130.66988	12239.86028	36000.3764
0.000417667	0.417667335	22895.85974	15462.38456	14521.00299	37513.45879	1690.33832	1794.901784	12830.66467	35718.55701	12330.62551	35588.26352
0.000418318	0.418317526	21450.77296	14549.70502	14366.73247	37224.03682	1681.28302	1801.687194	12685.44945	35422.34963	12185.41029	35292.05614
0.000418968	0.418967717	19565.07705	13437.09794	14268.16336	37129.2022	1689.055592	1812.719613	12579.10777	35316.48259	12079.0686	35186.1891
0.000419618	0.419617908	17205.2308	11896.51023	14078.34792	36801.21463	1702.124636	1805.114074	12376.22328	34996.10056	11876.18412	34865.80707
0.000420268	0.420268099	14982.05178	10246.30492	13706.68817	36075.1839	1711.337717	1768.251592	11995.35045	34306.93231	11495.31129	34176.63882
0.000420918	0.420918289	13153.55404	9210.137647	13630.69841	35699.82475	1704.619499	1787.368165	11926.07891	33912.45658	11426.03975	33782.1631
0.000421568	0.42156848	11757.63849	8417.743807	13535.65421	34831.66407	1696	1797.551341	11839.65421	33034.11273	11339.61505	32903.81925
0.000422219	0.422218671	10999.35258	7698.902629	13004.27257	33184.61247	1694.729926	1798.791422	11309.54264	31385.82105	10809.50348	31255.52757
0.000422869	0.422868862	10634.04892	7443.149042	12489.12025	31764.2287	1694.641444	1797.303755	10794.47881	29966.92495	10294.43964	29836.63146
0.000423519	0.423519053	10806.02967	7634.713243	12275.63276	31136.31554	1696	1794.063406	10579.63276	29342.25213	10079.5936	29211.95865
0.000424169	0.424169244	11973.28184	8337.525346	11832.87578	30247.58142	1692.027205	1803.545069	10140.84858	28444.03635	9640.809412	28313.74287
0.000424819	0.424819435	13418.44351	9242.158132	11143.37355	28764.29942	1687.288981	1810.221015	9456.084569	26954.07841	8956.045406	26823.78492
0.00042547	0.425469625	14025.37687	9597.939114	10590.09613	27928.61609	1689.890959	1784.780916	8900.205171	26143.83517	8400.166007	26013.54169
0.00042612	0.426119816	13251.62965	9185.440103	11249.15101	29396.87401	1683.310208	1772.832328	9565.840802	27624.04168	9065.801639	27493.7482
0.00042677	0.426770007	12047.47617	8455.217347	12093.12816	31230.38386	1703.251189	1778.747373	10389.87697	29451.63649	9889.837808	29321.343
0.00042742	0.427420198	11199.78721	8007.603009	11776.08572	30389.59382	1667.760987	1788.086801	10108.32473	28601.50702	9608.28557	28471.21354
0.00042807	0.428070389	12013.05049	8315.227083	11095.7919	28909.7903	1664.843683	1753.267049	9430.948217	27156.52325	8930.909054	27026.22977
0.000428721	0.42872058	13011.88567	9019.528348	11121.41316	28464.37284	1676.244142	1811.71794	9445.169018	26652.6549	8945.129855	26522.36142
0.000429371	0.42937077	13171.6077	9249.867473	12002.59473	30316.93091	1687.263223	1804.03473	10315.33151	28512.89618	9815.292344	28382.6027
0.000430021	0.430020961	13009.96869	8845.536869	12009.08753	31521.21327	1659.44876	1786.114279	10349.63877	29735.09899	9849.599607	29604.80551
0.000430671	0.430671152	13176.46504	9216.946935	11603.81558	31670.17086	1695.970375	1780.660973	9907.845205	29889.50989	9407.806042	29759.2164
0.000431321	0.431321343	14280.69802	10100.71338	11180.26379	30700.65007	1694.818622	1803.679455	9485.445168	28896.97061	8985.406005	28766.67713
0.000431972	0.431971534	15444.6672	10856.76183	11386.56295	30648.74713	1674.266944	1791.881388	9712.296006	28856.86574	9212.256842	28726.57226
0.000432622	0.432621725	16050.47763	10929.12824	12006.33756	31992.76334	1700.215367	1781.764413	10306.12219	30210.99893	9806.08303	30080.70544
0.000433272	0.433271916	15916.40947	11184.76199	11954.44515	32883.58438	1694.453905	1792.759227	10259.99124	31090.82515	9759.952082	30960.53167
0.000433922	0.433922106	17300.71842	11991.22391	12527.7955	33630.46787	1670.419036	1792.417565	10857.37646	31838.05031	10357.3373	31707.75682
0.000434572	0.434572297	17766.50237	12298.07168	13166.76766	35092.31823	1686.877113	1808.020331	11479.89055	33284.2979	10979.85138	33154.00442
0.000435222	0.435222488	18489.85717	12700.96485	13355.19519	36423.10491	1711.505482	1802.921939	11643.68971	34620.18297	11143.65055	34489.88949
0.000435873	0.435872679	20858.88123	14149.22691	13651.11224	37353.72161	1709.027762	1808.330107	11942.08448	35545.3915	11442.04531	35415.09802
0.000436523	0.43652287	23473.05599	15832.64505	14338.67955	37961.20678	1709.761045	1807.675798	12628.9185	36153.53098	12128.87934	36023.2375
0.000437173	0.437173061	24517.84793	16624.86975	15034.51865	38617.72556	1716.866804	1800.915586	13317.65185	36816.80997	12817.61268	36686.51649
0.000437823	0.437823252	24775.6939	16444.84119	15234.86562	38972.7605	1707.784617	1794.840867	13527.081	37177.91963	13027.04184	37047.62615
0.000438473	0.438473442	24561.65985	16288.15274	15514.68561	39515.82418	1684.335246	1782.373617	13830.35036	37733.45056	13330.3112	37603.15708
0.000439124	0.439123633	24170.44251	16178.96193	15686.21912	39401.6203	1717.658875	1789.511292	13968.56025	37612.10901	13468.52108	37481.81553
0.000439774	0.439773824	23626.10891	15882.9574	15778.74362	39848.27614	1704.42193	1779.128367	14074.32169	38069.14777	13574.28253	37938.85429
0.000440424	0.440424015	22739.92358	15317.03168	16086.01421	39971.39309	1699.606482	1776	14386.40773	38195.39309	13886.36856	38065.09961
0.000441074	0.441074206	22124.72457	15017.53883	16300.41271	40565.12443	1698.367635	1776	14602.04507	38789.12443	14102.00591	38658.83095
0.000441724	0.441724397	21625.52806	14556.84725	16048.55464	40756.12662	1685.582435	1800.480052	14362.9722	38955.64657	13862.93304	38825.35308
0.000442375	0.442374587	20196.1131	13720.24717	15200.14461	40692.45092	1702.068196	1818.772533	13498.07641	38873.67839	12998.03725	38743.3849
0.000443025	0.443024778	17860.79002	12094.38982	14567.16193	40342.77465	1698.474182	1805.504351	12868.68775	38537.2703	12368.64858	38406.97682
0.000443675	0.443674969	15887.45837	10896.01179	14365.83296	40110.40376	1714.503213	1801.505363	12651.32975	38308.8984	12151.29058	38178.60491
0.000444325	0.44432516	15041.35629	10388.48782	14413.47731	39757.08129	1723.363807	1782.051724	12690.1135	37975.02957	12190.07434	37844.73608
0.000444975	0.444975351	14420.13599	9846.322743	14717.77384	38844.25444	1696.438357	1813.961618	13021.33548	37030.29282	12521.29632	36899.99934
0.000445626	0.445625542	13418.17794	9342.725697	14752.67821	38359.33479	1681.132274	1811.385678	13071.54594	36547.94911	12571.50677	36417.65563
0.000446276	0.446275733	13175.28537	9256.503152	14934.79976	38826.67453	1682.464709	1800.213667	13252.33505	37026.46086	12752.29589	36896.16738
0.000446926	0.446925923	13954.28463	9651.272034	15336.34192	39191.20369	1672.880087	1782.130877	13663.46183	37409.07281	13163.42267	37278.77933
0.000447576	0.447576114	14929.61816	10176.29007	15436.22509	39633.69486	1676.418327	1789.691228	13759.80676	37844.00363	13259.7676	37713.71015
0.000448226	0.448226305	15960.22055	10732.30233	15446.34934	39797.52901	1699.126895	1799.772991	13747.22245	37997.75602	13247.18328	37867.46254
0.000448876	0.448876496	18153.95953	12265.86245	15527.27207	39770.09817	1701.567955	1786.29579	13825.70411	37983.80238	13325.66495	37853.5089
0.000449527	0.449526687	21742.46215	14679.28401	15329.63936	40193.12415	1697.768319	1791.460084	13631.87104	38401.66407	13131.83188	38271.37058
0.000450177	0.450176878	24225.08253	16399.78403	15127.08471	40838.54094	1685.365967	1804.301682	13441.71874	39034.23926	12941.67958	38903.94577
0.000450827	0.450827068	24036.68195	16178.82038	15197.02322	41190.06466	1697.188176	1815.919114	13499.83504	39374.14555	12999.79588	39243.85206
0.000451477	0.451477259	22102.83381	14666.34478	15421.37167	41364.47296	1705.631819	1795.480141	13715.73985	39568.99282	13215.70069	39438.69934
0.000452127	0.45212745	20616.23309	13873.20125	15275.26605	41401.15042	1684.406592	1789.448116	13590.85946	39611.7023	13090.82029	39481.40882
0.000452778	0.452777641	20396.32103	13840.05892	15043.45207	41853.54718	1719.146569	1824.178488	13324.3055	40029.36869	12824.26634	39899.07521
0.000453428	0.453427832	21109.54613	14533.77085	15055.0118	41898.43314	1713.512988	1802.9028	13341.49881	40095.53034	12841.45965	39965.23686
0.000454078	0.454078023	22135.88092	14723.362	14683.82653	41376.89608	1699.106635	1826.981218	12984.71989	39549.91486	12484.68073	39419.62138
0.000454728	0.454728214	21460.65195	14450.79692	14113.93449	41050.11013	1702.378302	1827.767849	12411.55619	39222.34228	11911.51703	39092.0488
0.000455378	0.455378404	18480.8201	12488.55785	13485.72942	39551.62958	1704.585937	1792.154028	11781.14348	37759.47555	11281.10432	37629.18207
0.000456029	0.456028595	15598.83104	10846.92548	13235.94703	36592.56326	1684.228044	1791.184603	11551.71899	34801.37866	11051.67982	34671.08517
0.000456679	0.456678786	14327.34293	10005.33113	12264.63072	33906.1761	1686.700127	1820.062803	10577.93059	32086.1133	10077.89143	31955.81981
0.000457329	0.457328977	14795.2107	10296.57164	11494.78299	30616.7141	1676.230471	1800.524781	9818.552519	28816.18932	9318.513356	28685.89584
0.000457979	0.457979168	15952.84311	10922.2625	10722.31675	28790.354	1694.5761	1778.212891	9027.74065	27012.14111	8527.701487	26881.84763
0.000458629	0.458629359	16401.0029	11492.38308	10341.05689	27708.39351	1684.872441	1785.249201	8656.184449	25923.14431	8156.145286	25792.85083
0.00045928	0.45927955	17211.23566	11682.66482	10325.35047	27781.91668	1702.276105	1797.882153	8623.074365	25984.03453	8123.035202	25853.74104
0.00045993	0.45992974	18403.25944	12405.78893	10173.95251	28274.42455	1685.427484	1797.471791	8488.525026	26476.95276	7988.485862	26346.65928
0.00046058	0.460579931	17788.85296	12022.58111	10039.12872	28885.6105	1696.469638	1820.270731	8342.659082	27065.33977	7842.619919	26935.04629
0.00046123	0.461230122	17956.5521	12137.18671	10235.8512	28834.36788	1719.949754	1808.151467	8515.901446	27026.21641	8015.862283	26895.92293
0.00046188	0.461880313	20915.03927	14127.1291	10232.30651	28068.48932	1677.773909	1832.737463	8554.532601	26235.75186	8054.493438	26105.45837
0.000462531	0.462530504	22218.60391	15107.88529	10120.35885	27971.64046	1669.520313	1824.331412	8450.838537	26147.30905	7950.799374	26017.01556
0.000463181	0.463180695	19185.32503	13094.84002	11541.78061	31781.00154	1689.910016	1756.002228	9851.870594	30024.99931	9351.831431	29894.70583
0.000463831	0.463830885	14222.36466	9783.381953	12903.01364	36205.26202	1682.095008	1825.65365	11220.91863	34379.60837	10720.87947	34249.31489
0.000464481	0.464481076	14406.92417	9956.582502	12212.74493	35112.91622	1689.770455	1805.856432	10522.97447	33307.05979	10022.93531	33176.76631
0.000465131	0.465131267	18717.52825	12748.47082	11348.48223	31999.64146	1696.443619	1837.857759	9652.038611	30161.7837	9151.999448	30031.49022
0.000465781	0.465781458	21690.4062	14526.02831	11235.77215	30574.41146	1682.888066	1780.87788	9552.884084	28793.53358	9052.844921	28663.2401
0.000466432	0.466431649	22164.23442	14916.52234	11477.44564	30809.27498	1706.458109	1812.523055	9770.987531	28996.75192	9270.948368	28866.45844
0.000467082	0.46708184	19708.64804	13486.38648	12133.13243	32709.1519	1701.965767	1809.069865	10431.16666	30900.08203	9931.1275	30769.78855
0.000467732	0.467732031	15104.66985	10525.30203	12848.55166	35347.61944	1706.347455	1800.305307	11142.2042	33547.31413	10642.16504	33417.02065
0.000468382	0.468382221	12361.6048	8675.325594	13352.95926	36958.23372	1723.422623	1810.79639	11629.53664	35147.43733	11129.49747	35017.14385
0.000469032	0.469032412	11520.47654	8095.905637	13535.7392	38286.77061	1683.231017	1801.629349	11852.50818	36485.14126	11352.46902	36354.84778
0.000469683	0.469682603	11847.80845	8286.441704	14258.99919	40214.83208	1701.590512	1820.223532	12557.40868	38394.60855	12057.36951	38264.31507
0.000470333	0.470332794	12947.19666	8993.058101	15113.83919	42284.17053	1681.065044	1842.301035	13432.77415	40441.86949	12932.73498	40311.57601
0.000470983	0.470982985	14203.67444	9916.415961	15545.86916	43616.98625	1672.180244	1812.726699	13873.68892	41804.25955	13373.64975	41673.96607
0.000471633	0.471633176	15166.73423	10653.41088	15929.94552	44752.66502	1683.832527	1796.179704	14246.11299	42956.48532	13746.07383	42826.19183
0.000472283	0.472283366	15812.5509	11048.20237	16446.65994	46248.40205	1709.279801	1816.700429	14737.38014	44431.70162	14237.34098	44301.40814
0.000472934	0.472933557	15845.63041	10980.75573	17123.21529	46833.4515	1721.663984	1813.130831	15401.55131	45020.32067	14901.51214	44890.02719
0.000473584	0.473583748	14710.75567	10257.73895	17333.72477	47351.97244	1705.563184	1816.892842	15628.16159	45535.0796	15128.12242	45404.78612
0.000474234	0.474233939	13085.7228	9176.153863	17073.19009	48042.49088	1688.681963	1813.280394	15384.50813	46229.21049	14884.46896	46098.917
0.000474884	0.47488413	12011.47063	8370.720191	16696.2493	48203.21675	1681.955633	1797.518335	15014.29367	46405.69841	14514.2545	46275.40493
0.000475534	0.475534321	11654.27076	8295.580863	16215.39014	48464.42448	1697.420287	1828.403542	14517.96985	46636.02094	14017.93069	46505.72746
0.000476185	0.476184512	12753.90699	8994.697996	16538.85266	47400.06437	1715.64769	1823.175175	14823.20497	45576.88919	14323.16581	45446.59571
0.000476835	0.476834702	14177.41844	9842.737682	16686.1533	46840.77732	1681.750713	1808.43288	15004.40259	45032.34444	14504.36342	44902.05096
0.000477485	0.477484893	14670.37126	10085.05494	16265.69706	46414.07353	1689.860198	1807.600044	14575.83686	44606.47349	14075.7977	44476.18
0.000478135	0.478135084	14221.41727	9746.049048	16122.98598	46483.90311	1702.81233	1809.60705	14420.17365	44674.29606	13920.13449	44544.00258
0.000478785	0.478785275	13233.59705	9083.444239	15916.38986	46141.45324	1687.625657	1796.566057	14228.7642	44344.88718	13728.72504	44214.5937
0.000479435	0.479435466	12853.61004	8883.078257	15546.04668	44861.83756	1675.085374	1796.838093	13870.96131	43064.99947	13370.92214	42934.70598
0.000480086	0.480085657	12819.59827	8961.595579	15203.13387	42815.04372	1684.217843	1812.082026	13518.91603	41002.96169	13018.87686	40872.66821
0.000480736	0.480735848	12534.60449	8784.060075	14693.67753	40346.51773	1697.149978	1829.160312	12996.52755	38517.35742	12496.48839	38387.06393
0.000481386	0.481386038	11786.02323	8089.638046	13507.39457	36731.23376	1697.747096	1821.627932	11809.64747	34909.60583	11309.60831	34779.31235
0.000482036	0.482036229	11391.14409	8068.875086	12560.20708	33404.84898	1689.970998	1817.723376	10870.23608	31587.1256	10370.19692	31456.83212
0.000482686	0.48268642	11836.25404	8288.839008	11583.36111	30301.32473	1696.004708	1805.168915	9887.356402	28496.15582	9387.317238	28365.86233
0.000483337	0.483336611	11915.58178	8571.795113	10742.51143	28322.97755	1702.446374	1803.39465	9040.065056	26519.5829	8540.025893	26389.28942
0.000483987	0.483986802	11317.58863	8021.437923	10585.57429	27309.16159	1694.909536	1825.191245	8890.664754	25483.97034	8390.62559	25353.67686
0.000484637	0.484636993	10430.07805	7415.137988	10255.68236	26690.81818	1691.412042	1820.077721	8564.270318	24870.74046	8064.231155	24740.44698
0.000485287	0.485287183	10652.04382	7517.649852	10190.65897	25340.61498	1692.818352	1798.114117	8497.840618	23542.50086	7997.801455	23412.20738
0.000485937	0.485937374	11014.73664	7816.853814	9801.186375	24486.93965	1675.052282	1832.519118	8126.134093	22654.42053	7626.09493	22524.12705
0.000486588	0.486587565	10064.16652	7173.649598	9832.324046	24657.40408	1705.478605	1809.437591	8126.845441	22847.96649	7626.806278	22717.67301
0.000487238	0.487237756	8697.661635	6191.903895	10332.92029	26326.39537	1706.777667	1861.220016	8626.142623	24465.17535	8126.10346	24334.88187
0.000487888	0.487887947	7777.315959	5800.218235	11210.14463	28758.40738	1710.211013	1879.851907	9499.933617	26878.55547	8999.894454	26748.26199
0.000488538	0.488538138	7380.993707	5429.415	12054.52363	30186.53623	1683.378233	1824.314116	10371.1454	28362.22211	9871.106234	28231.92863
0.000489188	0.489188329	7423.132146	5456.231193	12127.12799	29854.81619	1704.652033	1804.954904	10422.47596	28049.86129	9922.436794	27919.5678
0.000489839	0.489838519	7906.727289	5779.713145	11304.73769	27842.77195	1687.656654	1778.313181	9617.081036	26064.45877	9117.041873	25934.16529
0.000490489	0.49048871	8236.655868	5887.342444	10725.4535	26027.97443	1692.304885	1816.090843	9033.148615	24211.88359	8533.109452	24081.5901
0.000491139	0.491138901	8881.087352	6203.483231	10384.05664	25889.23849	1707.722974	1808.428906	8676.333666	24080.80958	8176.294503	23950.5161
0.000491789	0.491789092	9233.95857	6540.319214	10546.51045	27134.86166	1692.577868	1828.320903	8853.932582	25306.54076	8353.893418	25176.24727
0.000492439	0.492439283	9068.347015	6478.399614	10863.72985	28680.56506	1698.318349	1838.750922	9165.411501	26841.81414	8665.372338	26711.52065
0.000493089	0.493089474	8618.79117	6232.243919	11227.46971	30179.56276	1729.806635	1830.414089	9497.663075	28349.14867	8997.623912	28218.85519
0.00049374	0.493739664	8610.63038	6108.70216	11448.46643	31330.96047	1718.590861	1779.029263	9729.875569	29551.93121	9229.836406	29421.63772
0.00049439	0.494389855	9251.19867	6577.896957	11241.31907	31271.60365	1712.91679	1787.959119	9528.40228	29483.64453	9028.363117	29353.35105
0.00049504	0.495040046	9935.06777	7079.976394	10711.51458	30575.395	1709.11736	1817.426339	9002.39722	28757.96866	8502.358057	28627.67518
0.00049569	0.495690237	10460.9114	7381.0435	10614.77797	29325.64931	1702.270154	1840.240858	8912.507816	27485.40845	8412.468652	27355.11497
0.00049634	0.496340428	11313.90342	7829.624423	10646.63915	28642.89173	1695.742421	1819.649875	8950.896729	26823.24185	8450.857566	26692.94837
0.000496991	0.496990619	12551.03391	8697.476878	10546.1023	28186.94115	1696	1853.728509	8850.1023	26333.21264	8350.063137	26202.91916
0.000497641	0.49764081	13624.92081	9416.03401	10521.6064	27376.68213	1691.461662	1855.462415	8830.144738	25521.21971	8330.105575	25390.92623
0.000498291	0.498291	14264.94353	9868.131384	10521.51203	26633.94192	1700.799116	1849.043991	8820.712914	24784.89793	8320.673751	24654.60445
0.000498941	0.498941191	14336.82045	9977.724005	10511.53911	26048.55373	1693.963362	1828.862987	8817.575748	24219.69074	8317.536585	24089.39726
0.000499591	0.499591382	13875.32524	9762.087608	10334.38931	25202.09812	1681.511239	1821.420631	8652.878071	23380.67749	8152.838908	23250.38401
0.000500242	0.500241573	13300.98763	9346.089753	9655.007249	23418.00128	1683.206596	1815.992768	7971.800653	21602.00851	7471.76149	21471.71503
0.000500892	0.500891764	12498.14375	8655.090146	8978.543389	21745.28115	1695.672683	1818.463116	7282.870706	19926.81803	6782.831543	19796.52455
0.000501542	0.501541955	12053.71173	8476.117291	8741.839203	20790.31696	1703.72159	1819.316417	7038.117613	18971.00054	6538.07845	18840.70706
0.000502192	0.502192146	12302.45584	8728.27118	8592.040341	20672.5264	1705.52693	1829.383245	6886.513411	18843.14315	6386.474248	18712.84967
0.000502842	0.502842336	13225.77138	9147.520325	8298.220224	20326.21043	1703.785161	1835.061009	6594.435063	18491.14942	6094.3959	18360.85594
0.000503493	0.503492527	14218.19206	9870.07953	8280.580916	20112.20107	1697.807062	1810.087879	6582.773854	18302.11319	6082.734691	18171.81971
0.000504143	0.504142718	14833.42113	10305.58772	8467.797888	20457.97418	1710.354003	1785.724725	6757.443885	18672.24945	6257.404722	18541.95597
0.000504793	0.504792909	15986.4261	10909.70926	8570.155064	21068.51983	1707.759688	1792.102391	6862.395376	19276.41744	6362.356213	19146.12396
0.000505443	0.5054431	17382.16598	11834.93855	8744.640089	21987.39896	1704.335691	1833.334479	7040.304398	20154.06448	6540.265234	20023.771
0.000506093	0.506093291	19948.46245	13675.11477	9191.437819	23255.79535	1701.816019	1830.190093	7489.6218	21425.60526	6989.582637	21295.31177
0.000506743	0.506743481	22506.50743	15155.11552	9536.974602	23980.31005	1718.757222	1869.218211	7818.21738	22111.09184	7318.178217	21980.79836
0.000507394	0.507393672	21856.96644	14870.43637	9350.970207	23328.55294	1738.79806	1851.898756	7612.172147	21476.65418	7112.132984	21346.3607
0.000508044	0.508043863	20102.52399	13720.81773	8492.61461	21316.29237	1717.889559	1842.360636	6774.725051	19473.93173	6274.685888	19343.63825
0.000508694	0.508694054	17962.20704	12081.51807	8044.235213	19814.30397	1710.4415	1828.892982	6333.793713	17985.41099	5833.754549	17855.1175
0.000509344	0.509344245	15224.61857	10558.08504	8263.143456	20821.83445	1698.913022	1812.91462	6564.230434	19008.91983	6064.19127	18878.62635
0.000509994	0.509994436	15356.97685	10815.77543	8753.022328	22505.23653	1678.769334	1808.804283	7074.252994	20696.43225	6574.213831	20566.13876
0.000510645	0.510644627	15925.50426	11147.70016	8674.930832	22474.73454	1678.091738	1809.72897	6996.839094	20665.00557	6496.799931	20534.71209
0.000511295	0.511294817	14479.91841	10106.72598	8659.365994	22618.58087	1732.286002	1868.935075	6927.079992	20749.64579	6427.040829	20619.35231
0.000511945	0.511945008	12170.89758	8602.601596	8927.440171	23697.39963	1699.082295	1837.793525	7228.357876	21859.60611	6728.318713	21729.31262
0.000512595	0.512595199	11997.09358	8356.802953	9227.402984	25831.19934	1669.329099	1819.812743	7558.073885	24011.3866	7058.034722	23881.09311
0.000513245	0.51324539	13393.17598	9118.148596	9974.736696	28308.86139	1717.492824	1813.722448	8257.243872	26495.13894	7757.204709	26364.84546
0.000513896	0.513895581	14652.17403	9818.57839	10552.24831	30449.28771	1711.973943	1833.569483	8840.274367	28615.71823	8340.235204	28485.42474
0.000514546	0.514545772	14889.46222	10125.74866	11260.67401	31576.96112	1696.4375	1802.950256	9564.23651	29774.01086	9064.197347	29643.71738
0.000514547	0.51454728	14889.46222	10125.74866	11260.67401	31576.96112	1696.4375	1802.950256	9564.23651	29774.01086	9064.197347	29643.71738
0.000515198	0.515197704	14445.3381	9869.705946	11493.40677	33089.31802	1717.315255	1832.017475	9776.091515	31257.30054	9276.052351	31127.00706
0.000515848	0.515848129	18166.9616	12306.00397	11955.35535	34461.86843	1700.923371	1818.17137	10254.43198	32643.69706	9754.392816	32513.40358
0.000516499	0.516498553	23859.22421	16112.07575	12435.15255	37416.70918	1671.374619	1850.704993	10763.77793	35566.00419	10263.73877	35435.7107
0.000517149	0.517148977	27513.41927	18504.31304	13117.36765	40704.36356	1684.840386	1842.993587	11432.52726	38861.36997	10932.4881	38731.07649
0.000517799	0.517799401	30176.69585	20088.59149	13634.27778	43358.07775	1698.324928	1840.983555	11935.95285	41517.0942	11435.91369	41386.80071
0.00051845	0.518449825	31932.5113	21102.40931	14169.17349	45393.80008	1698.322686	1822.340591	12470.8508	43571.45949	11970.81164	43441.16601
0.0005191	0.51910025	32949.5897	21971.02685	14777.55949	47079.15247	1680.584075	1785.535823	13096.97541	45293.61665	12596.93625	45163.32316
0.000519751	0.519750674	33808.77397	22459.86656	15618.7941	47410.37154	1692.92668	1799.43916	13925.86742	45610.93238	13425.82826	45480.6389
0.000520401	0.520401098	34288.94918	22696.5833	15762.12121	47123.98147	1684.115179	1821.416386	14078.00603	45302.56508	13577.96687	45172.2716
0.000521052	0.521051522	33895.35195	22245.0843	15417.15999	46764.43397	1700.902704	1817.007933	13716.25729	44947.42604	13216.21812	44817.13255
0.000521702	0.521701946	33298.79453	22067.46846	15012.6987	46859.5095	1691.415826	1828.39763	13321.28287	45031.11187	12821.24371	44900.81839
0.000522352	0.522352371	33267.481	21947.80286	14378.15507	46588.84705	1678.533939	1833.227494	12699.62113	44755.61956	12199.58197	44625.32607
0.000523003	0.523002795	32775.50541	22054.79762	14429.98519	46940.61922	1729.65728	1832.472932	12700.32791	45108.14629	12200.28875	44977.8528
0.000523653	0.523653219	32308.06114	21750.11264	14455.56231	47330.05816	1707.714338	1803.101957	12747.84797	45526.9562	12247.80881	45396.66272
0.000524304	0.524303643	31372.52807	21314.19971	14822.82093	47748.23007	1682.565333	1836.774314	13140.2556	45911.45576	12640.21643	45781.16227
0.000524954	0.524954068	31262.09085	20731.92272	14684.19693	45869.052	1684.692666	1800.351012	12999.50426	44068.70099	12499.4651	43938.4075
0.000525604	0.525604492	30805.60738	20565.75581	13517.26683	42362.49999	1688.124002	1808.357086	11829.14283	40554.1429	11329.10366	40423.84942
0.000526255	0.526254916	29953.7331	19912.28245	12184.49013	38680.19733	1707.078573	1817.42986	10477.41156	36862.76747	9977.372394	36732.47399
0.000526905	0.52690534	29258.13944	19517.69591	11253.9269	35874.43679	1698.736066	1824.124285	9555.190834	34050.3125	9055.15167	33920.01902
0.000527556	0.527555764	27075.9824	18132.67062	10764.98837	33898.61286	1705.897104	1816.24657	9059.091266	32082.36629	8559.052103	31952.07281
0.000528206	0.528206189	22893.08977	15598.00426	10193.5987	32184.26872	1713.775693	1828.786501	8479.823007	30355.48222	7979.783843	30225.18874
0.000528857	0.528856613	18428.47542	12768.73367	9752.624334	29955.28728	1709.022185	1821.527875	8043.602149	28133.7594	7543.562986	28003.46592
0.000529507	0.529507037	15899.54337	11040.07096	9171.243042	27091.9303	1701.610455	1824.345613	7469.632587	25267.58469	6969.593423	25137.2912
0.000530157	0.530157461	14015.71811	9843.886403	8428.970094	24082.00567	1715.130493	1820.022327	6713.839601	22261.98334	6213.800438	22131.68986
0.000530808	0.530807886	13392.26667	9359.868332	8025.35965	21752.19151	1697.742115	1836.07625	6327.617535	19916.11526	5827.578371	19785.82178
0.000531458	0.53145831	13105.25271	9078.437516	7677.341839	19541.75102	1719.495688	1825.785799	5957.846151	17715.96522	5457.806988	17585.67174
0.000532109	0.532108734	12589.07683	8892.945752	7392.871448	18439.23675	1698.041543	1789.727376	5694.829905	16649.50937	5194.790741	16519.21589
0.000532759	0.532759158	11811.11193	8289.723261	7529.294557	18722.10124	1721.514052	1843.079458	5807.780505	16879.02178	5307.741342	16748.7283
0.00053341	0.533409582	11689.70069	8091.552971	8370.042661	21025.47056	1712.119967	1804.377231	6657.922694	19221.09333	6157.883531	19090.79985
0.00053406	0.534060007	10940.86366	7761.947404	9683.154172	23787.12958	1718.614808	1820.558323	7964.539364	21966.57126	7464.500201	21836.27777
0.00053471	0.534710431	9855.999538	6969.389307	10933.33292	25568.61052	1699.07217	1819.573491	9234.26075	23749.03703	8734.221586	23618.74355
0.000535361	0.535360855	9245.560159	6562.241024	11413.39883	26453.7971	1711.759013	1876.593426	9701.639817	24577.20367	9201.600654	24446.91019
0.000536011	0.536011279	9205.059471	6500.034366	11723.50317	27413.97273	1692.143105	1817.020706	10031.36006	25596.95202	9531.320901	25466.65854
0.000536662	0.536661704	9114.302344	6539.791948	12133.85163	28189.1952	1690.731326	1827.735328	10443.1203	26361.45987	9943.081141	26231.16639
0.000537312	0.537312128	9404.675336	6679.906079	12098.86399	28515.51457	1694.59619	1830.450153	10404.2678	26685.06442	9904.228637	26554.77093
0.000537963	0.537962552	10443.95875	7368.704454	11836.44564	29415.03414	1705.616616	1818.626905	10130.82902	27596.40723	9630.789861	27466.11375
0.000538613	0.538612976	11484.57878	8009.586899	12133.94147	30445.25584	1713.300208	1810.960845	10420.64126	28634.295	9920.602098	28504.00151
0.000539263	0.5392634	11791.00065	8241.535492	12520.35744	31405.73288	1720.150756	1810.295827	10800.20668	29595.43705	10300.16752	29465.14357
0.000539914	0.539913825	11340.63466	8072.604492	12645.05506	31959.68257	1712.427833	1795.824171	10932.62723	30163.8584	10432.58806	30033.56492
0.000540564	0.540564249	11696.66408	8203.880472	12797.73488	32102.28354	1701.828265	1810.363033	11095.90662	30291.92051	10595.86745	30161.62702
0.000541215	0.541214673	12419.00426	8745.195171	12808.76308	32116.90878	1676.761677	1829.328156	11132.0014	30287.58062	10631.96224	30157.28714
0.000541865	0.541865097	12151.17175	8460.293348	12984.82324	32488.86611	1697.671612	1807.136425	11287.15163	30681.72968	10787.11246	30551.4362
0.000542516	0.542515522	12126.70637	8405.323737	13008.84927	32110.32568	1725.399179	1800.578363	11283.45009	30309.74732	10783.41093	30179.45383
0.000543166	0.543165946	12951.57557	8971.419381	13544.09126	31566.25377	1728.058123	1836.384146	11816.03314	29729.86962	11315.99397	29599.57614
0.000543816	0.54381637	13571.4529	9306.198356	14133.06027	32384.21742	1688.103898	1837.630271	12444.95637	30546.58715	11944.91721	30416.29367
0.000544467	0.544466794	12994.12646	9107.601817	14126.36176	32287.69907	1702.560535	1819.56115	12423.80122	30468.13792	11923.76206	30337.84444
0.000545117	0.545117218	12057.66308	8480.527282	13455.71634	30959.11929	1695.130589	1846.977618	11760.58575	29112.14167	11260.54659	28981.84819
0.000545768	0.545767643	11098.01301	7855.951858	12923.23188	29877.04087	1702.33495	1822.675952	11220.89693	28054.36492	10720.85777	27924.07144
0.000546418	0.546418067	10110.6367	7250.257198	12523.75789	28581.24438	1683.828951	1817.222291	10839.92894	26764.02209	10339.88978	26633.72861
0.000547068	0.547068491	9810.161881	7096.416406	12067.79611	27862.25294	1679.579173	1827.813289	10388.21694	26034.43965	9888.177774	25904.14617
0.000547719	0.547718915	10460.61553	7478.911978	11538.20752	26912.79183	1686.915593	1831.161817	9851.291927	25081.63001	9351.252763	24951.33653
0.000548369	0.548369339	11512.2678	7924.674143	11148.20511	25283.25079	1704.037724	1822.846044	9444.167386	23460.40475	8944.128223	23330.11126
0.00054902	0.549019764	12291.49058	8548.192878	11015.15985	23907.69259	1715.701601	1804.729445	9299.458249	22102.96315	8799.419086	21972.66966
0.00054967	0.549670188	12604.45414	8944.017806	10974.45383	23288.80133	1701.06593	1797.458689	9273.3879	21491.34264	8773.348737	21361.04916
0.000550321	0.550320612	12518.52356	8759.941209	11144.4863	22820.30495	1708.01734	1822.464369	9436.46896	20997.84058	8936.429797	20867.5471
0.000550971	0.550971036	13752.91697	9173.409616	11878.71169	24864.34182	1692.51625	1803.808613	10186.19544	23060.53321	9686.156277	22930.23972
0.000551621	0.551621461	15096.41714	10420.75596	13786.17241	28302.62447	1697.81612	1791.178068	12088.35629	26511.4464	11588.31713	26381.15292
0.000552272	0.552271885	16924.67769	11520.61449	15618.92416	30900.84812	1710.353157	1808.551708	13908.571	29092.29641	13408.53184	28962.00293
0.000552922	0.552922309	19630.13898	13241.60767	16517.27399	32352.63951	1686.602234	1829.550976	14830.67176	30523.08853	14330.63259	30392.79505
0.000553573	0.553572733	22722.38958	15220.93334	17229.77742	32750.69227	1706.710366	1807.011433	15523.06705	30943.68084	15023.02789	30813.38735
0.000554223	0.554223157	24599.67507	16539.31178	17929.69117	33252.47301	1715.566901	1781.699772	16214.12427	31470.77324	15714.08511	31340.47975
0.000554874	0.554873582	24240.36592	16079.48969	18026.98227	32928.68671	1721.77129	1819.055492	16305.21098	31109.63122	15805.17182	30979.33774
0.000555524	0.555524006	21360.79678	14343.78768	16724.21605	31301.05338	1699.879671	1802.040169	15024.33638	29499.01321	14524.29722	29368.71973
0.000556174	0.55617443	19848.94843	13434.27784	15587.90718	29890.52216	1698.16654	1812.033346	13889.74064	28078.48881	13389.70148	27948.19533
0.000556825	0.556824854	21576.92886	14549.89527	15898.0463	29991.53948	1690.854643	1808.855707	14207.19166	28182.68377	13707.15249	28052.39029
0.000557475	0.557475279	23380.36097	15669.5639	17107.10653	31435.77197	1696.000183	1808.000183	15411.10635	29627.77179	14911.06718	29497.4783
0.000558126	0.558125703	23572.61882	15738.49765	17551.8439	31947.41746	1685.663361	1811.630205	15866.18054	30135.78725	15366.14138	30005.49377
0.000558776	0.558776127	23605.6654	15859.30894	17879.15431	32384.8223	1681.389453	1819.489301	16197.76486	30565.333	15697.72569	30435.03952
0.000559427	0.559426551	23177.99824	15721.45487	17869.89688	32628.52262	1691.753605	1818.816122	16178.14328	30809.7065	15678.10411	30679.41301
0.000560077	0.560076975	22078.71743	14823.47651	18077.37393	32715.74203	1691.600896	1835.735518	16385.77303	30880.00651	15885.73387	30749.71303
0.000560727	0.5607274	20106.2054	13653.29181	17889.65863	32309.79257	1707.547124	1842.77346	16182.11151	30467.01911	15682.07234	30336.72563
0.000561378	0.561377824	18029.5366	12208.97392	17501.70884	31542.2471	1697.871507	1817.569868	15803.83733	29724.67723	15303.79817	29594.38375
0.000562028	0.562028248	15311.37389	10699.90487	16795.23256	30278.23932	1681.155557	1811.534807	15114.077	28466.70451	14614.03784	28336.41103
0.000562679	0.562678672	14507.9041	10133.99497	16078.68157	29253.22907	1711.035373	1838.228962	14367.6462	27415.00011	13867.60703	27284.70663
0.000563329	0.563329097	13193.85155	9183.032795	15619.3577	28165.66888	1705.668589	1806.23909	13913.68911	26359.42979	13413.64995	26229.13631
0.00056398	0.563979521	10896.56616	7546.740295	14985.98958	28995.78926	1687.064787	1790.176041	13298.92479	27205.61322	12798.88563	27075.31974
0.00056463	0.564629945	9176.669707	6568.538147	14840.4351	31803.73675	1666.578354	1822.400612	13173.85675	29981.33614	12673.81758	29851.04265
0.00056528	0.565280369	8668.514052	6176.114646	15554.27137	35426.69448	1694.845264	1811.283717	13859.42611	33615.41076	13359.38694	33485.11728
0.000565931	0.565930793	8702.97001	6158.514653	16742.77118	38685.29141	1710.513722	1796.763624	15032.25746	36888.52779	14532.2183	36758.2343
0.000566581	0.566581218	9326.000424	6645.948739	17578.43861	41502.28158	1689.418919	1800.496572	15889.01969	39701.78501	15388.98053	39571.49153
0.000567232	0.567231642	10522.67628	7405.358503	17365.86063	42852.91182	1689.344854	1789.092312	15676.51578	41063.81951	15176.47661	40933.52602
0.000567882	0.567882066	11276.33039	7706.443996	17009.83174	42088.99011	1711.070313	1780.619396	15298.76143	40308.37071	14798.72226	40178.07723
0.000568532	0.56853249	11471.14008	7879.539064	17109.9354	41214.78531	1699.080729	1798.930251	15410.85467	39415.85506	14910.81551	39285.56158
0.000569183	0.569182914	11236.21166	7687.348016	17428.68312	42102.73354	1683.634601	1798.404713	15745.04852	40304.32883	15245.00936	40174.03534
0.000569833	0.569833339	11734.82977	8129.310507	17878.30854	42523.02075	1670.388815	1782.072563	16207.91973	40740.94819	15707.88056	40610.6547
0.000570484	0.570483763	15915.92555	10834.52206	17693.21718	41256.45718	1693.907385	1794.794615	15999.30979	39461.66257	15499.27063	39331.36908
0.000571134	0.571134187	18255.73271	12574.04063	17313.53742	39296.35956	1682.60323	1767.660888	15630.93419	37528.69867	15130.89503	37398.40519
0.000571785	0.571784611	16463.15691	11174.68914	17741.93062	38690.36153	1683.653281	1820.111963	16058.27734	36870.24957	15558.23818	36739.95608
0.000572435	0.572435036	15162.38663	10357.08625	18306.13865	38264.78941	1713.338923	1775.509591	16592.79973	36489.27982	16092.76056	36358.98634
0.000573085	0.57308546	14515.19177	10063.04475	17768.95575	38151.48413	1711.955856	1787.698742	16056.99989	36363.78539	15556.96073	36233.4919
0.000573736	0.573735884	14338.70346	10026.44243	17200.70815	38092.92123	1707.710048	1788.591066	15492.9981	36304.33016	14992.95894	36174.03668
0.000574386	0.574386308	15275.98378	10552.19421	16945.70665	37187.37556	1686.633321	1788.82171	15259.07333	35398.55385	14759.03417	35268.26037
0.000575037	0.575036732	16578.11609	11441.36781	16419.00556	35433.57464	1725.161664	1790.111964	14693.8439	33643.46268	14193.80473	33513.16919
0.000575687	0.575687157	17534.33526	12149.66179	16139.04533	34130.22359	1707.303292	1808.256607	14431.74204	32321.96698	13931.70288	32191.6735
0.000576338	0.576337581	18722.95759	12909.72111	15951.08782	33062.6143	1682.594486	1821.576947	14268.49333	31241.03735	13768.45417	31110.74387
0.000576988	0.576988005	19184.369	13155.32365	15603.81074	32117.35849	1690.716273	1815.112174	13913.09447	30302.24632	13413.0553	30171.95283
0.000577638	0.577638429	18648.94798	12773.65239	15105.86151	31847.88126	1697.726726	1789.695145	13408.13478	30058.18611	12908.09562	29927.89263
0.000578289	0.578288854	17954.20403	12196.9429	14581.82825	32041.65185	1695.888019	1824.557204	12885.94023	30217.09465	12385.90107	30086.80116
0.000578939	0.578939278	16309.10344	11369.98616	13970.1866	31747.8461	1704.696771	1814.583845	12265.48983	29933.26225	11765.45067	29802.96877
0.00057959	0.579589702	15008.77326	10378.74684	13730.88591	32042.18473	1683.515251	1784.423198	12047.37066	30257.76153	11547.3315	30127.46805
0.00058024	0.580240126	15000.14252	10540.00282	13782.03049	31519.40405	1710.719181	1804.974227	12071.31131	29714.42982	11571.27215	29584.13634
0.000580891	0.58089055	14538.46062	9981.823875	13717.98255	30947.62094	1691.249455	1791.53355	12026.7331	29156.08739	11526.69393	29025.79391
0.000581541	0.581540975	13122.79303	9206.476509	13874.90495	30674.06837	1705.8786	1779.057636	12169.02635	28895.01073	11668.98719	28764.71725
0.000582191	0.582191399	12834.34311	9011.963229	13292.85594	29524.22001	1684.719911	1781.852515	11608.13603	27742.36749	11108.09687	27612.07401
0.000582842	0.582841823	12532.55089	8743.282402	12810.418	28910.30137	1687.346376	1778.425787	11123.07162	27131.87558	10623.03246	27001.5821
0.000583492	0.583492247	11101.37916	7767.330522	12246.74041	29107.76856	1692.067488	1776.898754	10554.67292	27330.86981	10054.63376	27200.57632
0.000584143	0.584142672	9819.109904	6790.287146	11918.91335	30177.38717	1694.92918	1784.12536	10223.98417	28393.26181	9723.945007	28262.96833
0.000584793	0.584793096	9367.601805	6489.804611	11865.34451	31165.23964	1711.856551	1763.470502	10153.48796	29401.76914	9653.448796	29271.47565
0.000585444	0.58544352	9518.088324	6701.68156	11837.73046	31572.86154	1705.018976	1783.081035	10132.71148	29789.78051	9632.672321	29659.48702
0.000586094	0.586093944	9440.893906	6676.121086	11926.02506	31943.62656	1699.085046	1810.588453	10226.94001	30133.03811	9726.900851	30002.74462
0.000586744	0.586744368	9490.12403	6627.322226	12036.78169	32201.65769	1687.990728	1842.930069	10348.79096	30358.72762	9848.751799	30228.43414
0.000587395	0.587394793	9455.247527	6651.908251	11665.03394	31556.23726	1675.64596	1832.111757	9989.38798	29724.1255	9489.348816	29593.83202
0.000588045	0.588045217	8988.073949	6405.111762	11637.57999	31996.71906	1699.712742	1806.788474	9937.867248	30189.93059	9437.828085	30059.6371
0.000588696	0.588695641	9228.243447	6568.904779	11990.27814	32814.71211	1710.649486	1825.433264	10279.62865	30989.27885	9779.589491	30858.98536
0.000589346	0.589346065	9036.36611	6373.136993	12160.32102	32204.11649	1704.765949	1791.047294	10455.55507	30413.0692	9955.515908	30282.77571
0.000589996	0.589996489	8648.672416	6197.20311	11390.4704	29872.87133	1683.310945	1758.000996	9707.159455	28114.87033	9207.120292	27984.57685
0.000590647	0.590646914	8527.984302	6153.333842	11187.21303	28269.10529	1666.968191	1766.44478	9520.244839	26502.66051	9020.205675	26372.36703
0.000591297	0.591297338	8529.220944	6163.524478	10671.37773	27618.60153	1704.886447	1835.449356	8966.491283	25783.15217	8466.45212	25652.85869
0.000591948	0.591947762	8660.944777	6324.44074	10263.60781	26628.45146	1704.5565	1794.227517	8559.05131	24834.22394	8059.012147	24703.93046
0.000592598	0.592598186	8204.281663	6006.437201	10443.45992	26036.61358	1695.946456	1815.90252	8747.513464	24220.71106	8247.474301	24090.41758
0.000593249	0.593248611	8074.456315	5748.544585	10472.47638	25491.99429	1687.544255	1802.34605	8784.932125	23689.64824	8284.892962	23559.35476
0.000593899	0.593899035	8324.818937	5989.625627	10385.23523	24983.16177	1690.734807	1777.354736	8694.500423	23205.80703	8194.46126	23075.51355
0.000594549	0.594549459	8424.615714	6079.664171	10063.1615	24643.17041	1709.401896	1797.169639	8353.759604	22846.00077	7853.72044	22715.70729
0.0005952	0.595199883	8722.166186	6376.140438	9823.463304	23884.84024	1694.259702	1791.237078	8129.203602	22093.60316	7629.164439	21963.30968
0.00059585	0.595850307	9800.361816	7074.750413	9379.068199	22506.40281	1712.314178	1783.325357	7666.754021	20723.07745	7166.714858	20592.78397
0.000596501	0.596500732	10738.59433	7637.663711	8840.498414	21599.9027	1711.801308	1770.435785	7128.697106	19829.46691	6628.657943	19699.17343
0.000597151	0.597151156	11221.91508	7865.310441	8504.760343	21324.19874	1679.229877	1785.382336	6825.530466	19538.8164	6325.491303	19408.52292
0.000597802	0.59780158	11277.45974	7917.221349	8088.30546	21179.69487	1703.545922	1806.613402	6384.759538	19373.08147	5884.720375	19242.78799
0.000598452	0.598452004	10266.71197	7191.652349	8545.418595	23644.55385	1719.765673	1789.788866	6825.652922	21854.76498	6325.613759	21724.4715
0.000599102	0.599102429	8966.532506	6422.580668	10137.24933	29130.65905	1710.749104	1790.513473	8426.500226	27340.14558	7926.461063	27209.85209
0.000599753	0.599752853	8374.315451	6121.62964	11590.71146	33599.64304	1689.376802	1789.907223	9901.334658	31809.73582	9401.295495	31679.44233
0.000600403	0.600403277	8503.031895	6019.237721	12082.1604	35251.42041	1674.206461	1808.988251	10407.95394	33442.43216	9907.914775	33312.13868
0.000601054	0.601053701	8141.377871	5907.878879	12462.40914	37370.0829	1664.636004	1823.120718	10797.77314	35546.96218	10297.73397	35416.6687
0.000601704	0.601704125	8285.896306	6008.81111	12817.77441	39378.64622	1664.607939	1807.771839	11153.16647	37570.87438	10653.12731	37440.5809
0.000602355	0.60235455	8789.042456	6263.103288	12908.05873	38757.35437	1693.915584	1801.453132	11214.14315	36955.90124	10714.10398	36825.60776
0.000603005	0.603004974	9154.070604	6546.627366	12928.76798	38029.53376	1660.367537	1796.843146	11268.40044	36232.69061	10768.36128	36102.39713
0.000603655	0.603655398	9508.668921	6843.120594	13183.04366	38399.47612	1689.458515	1783.254107	11493.58515	36616.22201	10993.54598	36485.92853
0.000604306	0.604305822	9775.492775	6907.231579	13497.9179	39293.36756	1686.675299	1771.564393	11811.2426	37521.80317	11311.20344	37391.50968
0.000604956	0.604956247	9942.909164	6997.527702	13855.89545	40300.40221	1685.03044	1786.722395	12170.86501	38513.67981	11670.82585	38383.38633
0.000605607	0.605606671	10373.29294	7300.574437	14282.03028	40453.20603	1690.975932	1790.907979	12591.05435	38662.29805	12091.01518	38532.00457
0.000606257	0.606257095	11172.18419	7816.518018	14200.58457	40075.60409	1696	1801.05193	12504.58457	38274.55216	12004.54541	38144.25868
0.000606908	0.606907519	11854.70118	8339.565895	13683.37479	39042.08386	1694.029518	1794.243157	11989.34527	37247.8407	11489.30611	37117.54722
0.000607558	0.607557943	12676.51758	8801.917734	13211.79489	38284.81245	1676.55337	1790.383861	11535.24152	36494.42859	11035.20236	36364.13511
0.000608208	0.608208368	12547.07543	8657.599025	12793.98889	38051.61799	1671.677502	1779.766458	11122.31139	36271.85153	10622.27222	36141.55805
0.000608859	0.608858792	13068.81874	8963.936668	12204.5652	36865.65696	1680.70432	1769.772429	10523.86088	35095.88453	10023.82172	34965.59105
0.000609509	0.609509216	13836.33809	9578.75835	12017.9439	36029.83575	1681.405107	1774.791273	10336.53879	34255.04448	9836.49963	34124.75099
0.00061016	0.61015964	13233.90047	9106.057011	11859.10086	34488.29822	1696.321837	1764.551345	10162.77902	32723.74688	9662.73986	32593.45339
0.00061081	0.610810064	12167.76222	8522.85379	11746.07971	33724.13167	1711.238567	1796.931284	10034.84114	31927.20039	9534.80198	31796.9069
0.00061146	0.611460489	11553.32294	8088.375766	11451.89801	33009.19333	1670.098934	1792.319217	9781.799076	31216.87411	9281.759912	31086.58063
0.000612111	0.612110913	10939.31387	7684.014265	11343.13839	32170.7876	1668.618597	1764.821436	9674.519793	30405.96616	9174.48063	30275.67268
0.000612761	0.612761337	10144.87568	7154.808564	11399.77571	31625.0577	1706.158653	1795.966273	9693.617057	29829.09143	9193.577894	29698.79794
0.000613412	0.613411761	9460.917869	6706.553933	11166.81122	29828.47459	1697.970555	1765.538611	9468.840665	28062.93598	8968.801502	27932.6425
0.000614062	0.614062186	8989.756933	6379.835564	10643.52529	27601.47629	1687.902073	1779.840291	8955.623217	25821.636	8455.584054	25691.34252
0.000614713	0.61471261	8325.289009	6014.932693	10119.03373	25745.52919	1693.542397	1774.860866	8425.491333	23970.66832	7925.45217	23840.37484
0.000615363	0.615363034	7692.425107	5638.893455	9858.414711	25332.21862	1678.229408	1748.052089	8180.185303	23584.16653	7680.14614	23453.87305
0.000616013	0.616013458	7243.131393	5408.437797	9881.447348	26062.2027	1676.221857	1756.221857	8205.225491	24305.98084	7705.186327	24175.68736
0.000616664	0.616663882	7103.358641	5166.188891	9780.548075	26611.67949	1700.577552	1786.437643	8079.970523	24825.24185	7579.93136	24694.94836
0.000617314	0.617314307	7174.003558	5243.102746	9931.094727	27109.50718	1700.747987	1785.884611	8230.34674	25323.62257	7730.307577	25193.32909
0.000617965	0.617964731	7380.437385	5457.332569	10383.20237	27295.76278	1685.713227	1774.563786	8697.489143	25521.19899	8197.44998	25390.90551
0.000618615	0.618615155	7879.407047	5649.33879	10409.39574	26233.02975	1667.423034	1804.256257	8741.972706	24428.77349	8241.933543	24298.48001
0.000619266	0.619265579	8000.320002	5646.150403	10318.87225	26227.92242	1680.530968	1797.183165	8638.341282	24430.73925	8138.302119	24300.44577
0.000619916	0.619916004	8741.256963	6070.797268	10490.49665	26235.34598	1693.333167	1746.860826	8797.163483	24488.48515	8297.12432	24358.19167
0.000620566	0.620566428	10371.96163	7100.060907	10041.31308	26179.86193	1695.584023	1780.544573	8345.729057	24399.31736	7845.689894	24269.02387
0.000621217	0.621216852	11454.85655	7981.396561	9766.358749	26657.90887	1690.146881	1766.403137	8076.211868	24891.50573	7576.172705	24761.21225
0.000621218	0.621217919	11454.85655	7981.396561	9766.358749	26657.90887	1690.146881	1766.403137	8076.211868	24891.50573	7576.172705	24761.21225
0.000621872	0.621872222	12535.68652	8733.042874	10070.92519	27651.38472	1702.164378	1764.562891	8368.760812	25886.82183	7868.721649	25756.52835
0.000622527	0.622526525	13057.14742	9122.857825	10416.42176	28678.67411	1699.414465	1778.906354	8717.007295	26899.76776	8216.968132	26769.47427
0.000623181	0.623180828	13137.21966	9125.402328	10724.27395	30622.20665	1695.355826	1767.402371	9028.918124	28854.80428	8528.878961	28724.5108
0.000623835	0.623835131	13296.80447	9083.944543	11432.26054	32808.68633	1681.688216	1771.585133	9750.572324	31037.1012	9250.533161	30906.80771
0.000624489	0.624489434	12441.758	8768.745032	12451.53183	35170.87354	1666.638261	1792.369842	10784.89357	33378.5037	10284.85441	33248.21021
0.000625144	0.625143737	12663.97107	8903.093838	12322.13138	35450.04941	1673.383679	1774.378457	10648.7477	33675.67095	10148.70854	33545.37747
0.000625798	0.62579804	12884.76912	8933.427931	12433.40008	36047.33126	1697.289085	1773.677663	10736.11099	34273.6536	10236.07183	34143.36011
0.000626452	0.626452343	12966.19433	9017.70294	12463.08938	37359.51453	1688.017056	1767.657643	10775.07232	35591.85689	10275.03316	35461.5634
0.000627107	0.627106646	13290.76133	9385.294944	12607.84575	38198.92999	1683.802544	1752.051229	10924.04321	36446.87876	10424.00404	36316.58528
0.000627761	0.627760949	14185.24722	9931.763994	12585.85803	37821.84585	1678.716269	1764.818523	10907.14176	36057.02733	10407.1026	35926.73384
0.000628415	0.628415252	15350.43845	10539.53548	12374.24807	36878.59026	1671.618333	1786.170929	10702.62974	35092.41933	10202.59057	34962.12585
0.00062907	0.629069556	16884.26821	11547.76577	12084.05006	35622.36445	1680.634434	1787.422926	10403.41563	33834.94152	9903.376463	33704.64804
0.000629724	0.629723859	17453.54316	11906.52869	11636.00684	34632.52159	1700.044552	1761.909229	9935.962288	32870.61236	9435.923125	32740.31888
0.000630378	0.630378162	17791.01247	12133.51039	11366.78685	33646.0673	1696.29017	1772.450127	9670.49668	31873.61717	9170.457516	31743.32369
0.000631032	0.631032465	17630.9095	12176.57036	11108.3303	33129.86395	1687.18332	1751.366997	9421.14698	31378.49695	8921.107817	31248.20347
0.000631687	0.631686768	16886.00779	11584.7051	10954.03964	32736.21936	1696.541337	1760.3506	9257.498303	30975.86876	8757.45914	30845.57528
0.000632341	0.632341071	16619.29479	11374.09896	10677.46845	32243.92313	1696.889918	1729.591714	8980.578532	30514.33142	8480.539369	30384.03793
0.000632995	0.632995374	16317.99739	11147.16862	10589.7519	31696.9532	1687.301325	1736.345923	8902.450575	29960.60728	8402.411411	29830.31379
0.00063365	0.633649677	14455.31038	10015.9954	10567.11137	30732.73464	1715.871794	1808.830808	8851.239576	28923.90383	8351.200413	28793.61035
0.000634304	0.63430398	12875.73345	8860.220458	10443.07183	30353.31036	1692.889023	1795.420069	8750.182807	28557.89029	8250.143644	28427.59681
0.000634958	0.634958283	11936.2245	8310.033498	10471.96197	30417.45697	1681.859816	1796.793756	8790.102154	28620.66321	8290.062991	28490.36973
0.000635613	0.635612586	10793.64587	7461.712354	10587.36242	30891.96147	1672.61079	1798.412631	8914.75163	29093.54884	8414.712467	28963.25536
0.000636267	0.636266889	9333.954653	6722.298863	10976.14541	31045.78512	1691.840039	1793.145966	9284.305371	29252.63915	8784.266208	29122.34567
0.000636921	0.636921192	8657.314679	6257.354648	11170.59205	31592.52638	1666.98992	1779.338354	9503.60213	29813.18803	9003.562967	29682.89454
0.000637575	0.637575495	8514.913025	6009.810067	11296.76381	32239.65719	1693.811819	1774.312405	9602.951991	30465.34478	9102.912828	30335.0513
0.00063823	0.638229799	8086.430408	5897.951898	11665.62714	32476.44371	1673.026777	1780.492023	9992.600363	30695.95169	9492.5612	30565.6582
0.000638884	0.638884102	7783.810672	5668.847043	11876.72024	32786.07865	1678.001312	1771.989414	10198.71893	31014.08924	9698.679765	30883.79575
0.000639538	0.639538405	7804.95691	5639.284623	11696.47605	32303.32062	1684.408571	1783.568794	10012.06748	30519.75183	9512.028316	30389.45834
0.000640193	0.640192708	8006.202186	5747.422784	11662.9974	31501.35761	1671.65792	1774.720439	9991.33948	29726.63717	9491.300317	29596.34369
0.000640847	0.640847011	8482.857637	6192.71394	11586.45875	30595.91471	1693.03222	1805.166659	9893.42653	28790.74805	9393.387366	28660.45457
0.000641501	0.641501314	9619.951424	6712.864477	11123.25291	29570.43616	1718.655032	1784.685482	9404.597878	27785.75068	8904.558715	27655.4572
0.000642156	0.642155617	10477.78547	7368.064705	10987.48883	29125.49757	1713.268617	1777.956161	9274.220213	27347.54141	8774.18105	27217.24793
0.00064281	0.64280992	11943.45502	8417.028889	11295.68518	29664.63741	1681.417925	1792.47686	9614.267255	27872.16055	9114.228092	27741.86707
0.000643464	0.643464223	13297.12662	9216.437076	11665.42738	30346.35916	1679.8134	1784.942987	9985.61398	28561.41617	9485.574817	28431.12269
0.000644119	0.644118526	15121.12064	10425.84418	11950.76283	31613.15518	1691.948385	1788.319114	10258.81444	29824.83607	9758.775282	29694.54258
0.000644773	0.644772829	17590.19547	12184.92253	12153.91118	32613.01016	1652.830628	1793.697279	10501.08055	30819.31288	10001.04139	30689.0194
0.000645427	0.645427132	18771.86296	12744.29515	12412.66865	33585.98393	1680.989018	1791.291367	10731.67963	31794.69256	10231.64047	31664.39908
0.000646081	0.646081435	17357.76037	11791.26849	12130.9253	34153.91227	1682.306641	1782.629458	10448.61866	32371.28281	9948.579496	32240.98933
0.000646736	0.646735739	14924.12061	10350.77413	12011.32272	34831.17161	1694.592759	1795.242121	10316.72996	33035.92949	9816.690798	32905.63601
0.00064739	0.647390042	13156.53353	9115.529074	12450.97821	37413.20191	1689.040014	1802.109136	10761.9382	35611.09277	10261.89903	35480.79929
0.000648044	0.648044345	11460.98165	7877.227172	13379.70556	41208.17189	1685.453265	1803.01787	11694.25229	39405.15402	11194.21313	39274.86054
0.000648699	0.648698648	10438.11379	7365.546295	14203.67706	44047.58638	1692.652171	1760.654795	12511.02489	42286.93159	12010.98573	42156.6381
0.000649353	0.649352951	9980.493599	7323.778083	15559.43645	47452.86852	1688.502053	1768.578644	13870.9344	45684.28988	13370.89523	45553.99639
0.000650007	0.650007254	9603.665898	6829.82134	16348.66012	48508.44408	1681.211361	1802.45494	14667.44876	46705.98914	14167.4096	46575.69566
0.000650662	0.650661557	9284.611049	6682.777164	16667.83225	48823.4774	1705.794301	1790.337925	14962.03795	47033.13947	14461.99879	46902.84599
0.000651316	0.65131586	9254.148228	6717.26494	16650.76157	49172.90183	1707.736701	1793.954582	14943.02487	47378.94725	14442.98571	47248.65377
0.00065197	0.651970163	9406.784157	6549.667709	17055.15581	50807.94046	1679.029695	1771.679935	15376.12611	49036.26053	14876.08695	48905.96704
0.000652624	0.652624466	9503.39915	6747.430416	17725.05053	53580.35391	1676.98147	1775.285663	16048.06906	51805.06825	15548.0299	51674.77476
0.000653279	0.653278769	10699.29408	7521.065906	18384.59593	55386.21002	1693.705433	1820.888806	16690.8905	53565.32121	16190.85133	53435.02773
0.000653933	0.653933072	11936.78423	8450.295367	19263.30524	56811.42807	1681.813216	1801.305383	17581.49202	55010.12269	17081.45286	54879.8292
0.000654587	0.654587375	13073.20347	8976.93628	19899.66287	58141.21877	1679.770615	1796.424736	18219.89225	56344.79403	17719.85309	56214.50055
0.000655242	0.655241678	14823.30589	10032.32879	20535.28285	59797.86524	1688.868321	1805.09609	18846.41453	57992.76915	18346.37537	57862.47567
0.000655896	0.655895982	18168.55762	12334.21373	20706.91115	61600.34688	1701.185154	1813.097855	19005.726	59787.24902	18505.68683	59656.95554
0.00065655	0.656550285	20582.39079	13817.17542	20605.16177	62004.4278	1706.427181	1793.090262	18898.73459	60211.33754	18398.69543	60081.04405
0.000657205	0.657204588	21671.3999	14610.59613	20678.4535	62116.49906	1678.253678	1786.752703	19000.19982	60329.74636	18500.16066	60199.45287
0.000657859	0.657858891	24609.30785	16528.1366	20758.54726	62894.11903	1684.306532	1776.201102	19074.24073	61117.91793	18574.20157	60987.62444
0.000658513	0.658513194	27971.77933	18689.0947	21062.21073	63696.16868	1690.877641	1795.874178	19371.33309	61900.2945	18871.29393	61770.00102
0.000659167	0.659167497	30856.3856	20667.05259	21367.01737	64506.34751	1711.313282	1788.153301	19655.70409	62718.19421	19155.66493	62587.90073
0.000659822	0.6598218	33395.88819	22114.01713	21492.41866	64844.96686	1701.245889	1784.009326	19791.17277	63060.95753	19291.13361	62930.66405
0.000660476	0.660476103	35242.24613	23434.25893	21424.39241	64436.90024	1691.666187	1796.530623	19732.72622	62640.36962	19232.68706	62510.07613
0.00066113	0.661130406	35554.41201	23391.11695	20916.40683	62874.63124	1688.72712	1828.406059	19227.67971	61046.22518	18727.64055	60915.9317
0.000661785	0.661784709	35913.35063	23822.68688	20222.26519	61392.10633	1680.378257	1815.234443	18541.88693	59576.87189	18041.84777	59446.5784
0.000662439	0.662439012	36126.14273	24090.83808	19871.29311	60480.01769	1676.740192	1787.995508	18194.55292	58692.02218	17694.51375	58561.7287
0.000663093	0.663093315	34833.77422	23339.50431	19494.90725	58710.8305	1690.425334	1780.832853	17804.48192	56929.99765	17304.44275	56799.70416
0.000663748	0.663747618	33196.79793	22350.0369	19038.46827	56816.18814	1681.278372	1804.838844	17357.1899	55011.3493	16857.15073	54881.05581
0.000664402	0.664401921	32102.73422	21565.95792	18433.53712	55505.11794	1692.186121	1813.316555	16741.351	53691.80138	16241.31184	53561.5079
0.000665056	0.665056225	31757.7712	21111.99774	17431.69133	54824.03235	1712.040113	1826.672657	15719.65122	52997.35969	15219.61205	52867.06621
0.000665711	0.665710528	31713.1124	21253.09379	17940.72281	55907.13438	1694.128992	1830.878602	16246.59382	54076.25578	15746.55466	53945.96229
0.000666365	0.666364831	30762.76817	20489.74862	18009.74004	56570.19548	1680.266155	1820.104372	16329.47388	54750.09111	15829.43472	54619.79762
0.000667019	0.667019134	29999.39492	20074.46724	17939.0234	56310.52865	1683.616251	1794.943422	16255.40715	54515.58523	15755.36799	54385.29175
0.000667673	0.667673437	29653.52894	19817.97754	17756.31031	56006.57714	1690.552108	1804.881112	16065.7582	54201.69603	15565.71904	54071.40254
0.000668328	0.66832774	28923.36005	19488.50368	17409.89066	54604.09484	1708.731274	1808.821178	15701.15939	52795.27366	15201.12022	52664.98018
0.000668982	0.668982043	28570.61225	19301.19251	16918.04121	52478.00569	1692.973553	1808.986318	15225.06766	50669.01937	14725.02849	50538.72589
0.000669636	0.669636346	27541.53271	18433.41243	16872.47457	52407.05806	1692.318734	1794.429857	15180.15584	50612.6282	14680.11667	50482.33472
0.000670291	0.670290649	26839.72842	17723.85007	16642.36068	50982.49776	1674.655865	1785.951488	14967.70481	49196.54627	14467.66565	49066.25279
0.000670945	0.670944952	25467.65312	17210.7585	16362.10855	50223.3513	1671.545324	1753.53085	14690.56323	48469.82045	14190.52406	48339.52697
0.000671599	0.671599255	23766.84046	16219.28534	15808.78471	48679.99437	1683.691821	1768.710792	14125.09289	46911.28358	13625.05373	46780.9901
0.000672254	0.672253558	21711.53938	14806.03723	15315.87594	47262.6005	1690.296265	1790.464814	13625.57968	45472.13569	13125.54051	45341.8422
0.000672908	0.672907861	19125.10995	13062.80665	14902.04163	45560.80941	1720.219469	1796.586134	13181.82216	43764.22328	12681.783	43633.92979
0.000673562	0.673562164	17188.77178	11697.5297	14430.37288	44794.24278	1720.140637	1783.180697	12710.23224	43011.06208	12210.19308	42880.7686
0.000674216	0.674216468	16167.94818	11061.4817	14069.31841	43579.35971	1707.433768	1806.843384	12361.88464	41772.51633	11861.84548	41642.22284
0.000674871	0.674870771	15573.50252	10662.51321	13641.20508	42396.06971	1676.81432	1822.339386	11964.39076	40573.73032	11464.3516	40443.43684
0.000675525	0.675525074	15033.12166	10475.70563	13270.1046	40961.82696	1689.317182	1838.850489	11580.78742	39122.97647	11080.74826	38992.68299
0.000676179	0.676179377	14384.18155	10079.65198	12822.02614	39206.7002	1691.453607	1818.294246	11130.57253	37388.40595	10630.53337	37258.11247
0.000676834	0.67683368	14066.4808	9741.413346	12267.94877	37119.02928	1696.960164	1803.345359	10570.98861	35315.68392	10070.94944	35185.39044
0.000677488	0.677487983	14095.88405	9661.692307	11907.73159	35425.83566	1694.55941	1833.675486	10213.17218	33592.16017	9713.133017	33461.86669
0.000678142	0.678142286	14282.1024	9786.279644	11309.35746	33516.49853	1693.176805	1771.490945	9616.180655	31745.00759	9116.141492	31614.7141
0.000678797	0.678796589	14818.42428	10024.07733	10608.31392	31707.27793	1688.84605	1782.799891	8919.46787	29924.47804	8419.428707	29794.18456
0.000679451	0.679450892	15888.42304	10627.4021	10170.8568	30274.64571	1685.258319	1797.33049	8485.598481	28477.31522	7985.559317	28347.02174
0.000680105	0.680105195	16744.23365	11345.94	9865.464596	28914.13656	1695.116489	1806.267906	8170.348107	27107.86865	7670.308944	26977.57517
0.000680759	0.680759498	17346.14379	11775.49033	9399.630218	27952.90952	1700.746194	1815.391628	7698.884024	26137.51789	7198.844861	26007.22441
0.000681414	0.681413801	17506.04821	11993.21968	9140.231974	26903.45908	1699.013851	1794.870714	7441.218123	25108.58837	6941.17896	24978.29488
0.000682068	0.682068104	16945.90785	11507.28518	8941.939475	26373.85601	1702.803062	1799.101203	7239.136413	24574.75481	6739.09725	24444.46132
0.000682722	0.682722407	16290.26211	11226.75102	8888.050246	26442.05438	1684.325561	1783.687293	7203.724685	24658.36709	6703.685522	24528.0736
0.000683377	0.683376711	16037.40484	10943.57964	8929.447982	26331.06361	1678.957074	1797.139863	7250.490908	24533.92375	6750.451745	24403.63026
0.000684031	0.684031014	15694.53214	10633.48742	9170.601048	26753.04518	1689.149018	1818.658984	7481.45203	24934.3862	6981.412866	24804.09271
0.000684685	0.684685317	15494.30008	10616.50034	9561.288629	28195.57626	1707.899985	1815.146329	7853.388644	26380.42993	7353.349481	26250.13645
0.00068534	0.68533962	14239.58131	9964.687153	10389.3928	30263.20672	1708.225356	1799.987436	8681.167444	28463.21928	8181.128281	28332.9258
0.000685994	0.685993923	12312.29347	8533.336742	11279.53391	32662.94131	1698.866106	1781.998176	9580.667804	30880.94313	9080.628641	30750.64965
0.000686648	0.686648226	11147.7495	7705.325042	12402.61901	33750.82063	1702.515029	1836.240865	10700.10398	31914.57976	10200.06482	31784.28628
0.000687303	0.687302529	10562.23006	7473.999942	12690.34575	34104.15809	1717.97692	1812.323219	10972.36883	32291.83487	10472.32967	32161.54139
0.000687957	0.687956832	10807.00409	7670.296	12495.05121	34901.25896	1685.919719	1808	10809.13149	33093.25896	10309.09233	32962.96548
0.000688611	0.688611135	10977.60702	7690.626663	12341.87504	35678.22179	1692.074274	1800.129354	10649.80077	33878.09244	10149.7616	33747.79895
0.000689265	0.689265438	10646.42481	7354.163297	12529.69689	36445.67345	1698.963555	1796.536923	10830.73334	34649.13653	10330.69417	34518.84304
0.00068992	0.689919741	10549.90753	7335.213254	12220.89908	36263.23703	1678.139282	1796.576108	10542.7598	34466.66092	10042.72063	34336.36744
0.000690574	0.690574044	10140.13639	7287.7541	12280.67364	36814.6667	1688.85378	1824.3777	10591.81986	34990.289	10091.7807	34859.99552
0.000691228	0.691228347	10411.68912	7338.098418	12598.89243	37197.09768	1687.28767	1816.251473	10911.60476	35380.84621	10411.5656	35250.55272
0.000691883	0.69188265	10921.54472	7644.204509	12955.57614	38412.83536	1715.794132	1831.991502	11239.78201	36580.84386	10739.74285	36450.55037
0.000692537	0.692536954	11481.53284	7989.551168	13250.40565	39348.78718	1700.363603	1808.116935	11550.04205	37540.67024	11050.00288	37410.37676
0.000693191	0.693191257	11670.66085	8054.231683	13527.98142	39648.19188	1693.265795	1784.915393	11834.71563	37863.27649	11334.67646	37732.983
0.000693846	0.69384556	11734.33846	8128.867445	13284.86428	40199.79721	1698.139849	1802.646261	11586.72443	38397.15095	11086.68527	38266.85747
0.0006945	0.694499863	11997.94813	8171.213948	13423.90696	40581.85739	1683.947228	1815.23688	11739.95973	38766.62051	11239.92057	38636.32703
0.000695154	0.695154166	13251.99548	8993.406001	13903.35503	41495.36824	1682.155941	1796.226045	12221.19909	39699.1422	11721.15993	39568.84871
0.000695808	0.695808469	15191.89206	10447.62496	14415.97501	43602.19423	1689.244071	1806.387142	12726.73094	41795.80709	12226.69178	41665.51361
0.000696463	0.696462772	16336.74282	11282.7721	14698.57613	45943.27157	1695.281359	1793.189805	13003.29477	44150.08177	12503.25561	44019.78828
0.000697117	0.697117075	15959.15229	11021.20835	14979.50579	47199.56045	1693.400311	1819.822494	13286.10548	45379.73796	12786.06632	45249.44447
0.000697771	0.697771378	14848.72302	10356.64922	15507.226	47888.2288	1724.180938	1840.57049	13783.04506	46047.65831	13283.0059	45917.36483
0.000698426	0.698425681	14556.4169	10112.52875	16392.79613	49035.18373	1711.023378	1858.414719	14681.77275	47176.76901	14181.73359	47046.47553
0.00069908	0.699079984	14442.18723	10181.35816	16549.6435	49594.60122	1688.04063	1855.642384	14861.60287	47738.95884	14361.56371	47608.66535
0.000699734	0.699734287	13943.44666	9885.095024	16806.1976	49952.34551	1706.066297	1829.950044	15100.1313	48122.39547	14600.09214	47992.10198
0.000700389	0.70038859	13739.28363	9490.321043	17210.0499	50418.46564	1707.542909	1858.671962	15502.50699	48559.79368	15002.46783	48429.5002
0.000701043	0.701042894	14041.63799	9673.788973	17540.44727	51156.68722	1699.92599	1862.56586	15840.52128	49294.12136	15340.48212	49163.82788
0.000701697	0.701697197	14742.4132	9960.424031	17637.39827	51437.79032	1692.278938	1812.846209	15945.11933	49624.94411	15445.08017	49494.65063
0.000702351	0.7023515	14969.45839	10249.80603	17571.52606	51590.70656	1710.838025	1810.32395	15860.68804	49780.38261	15360.64887	49650.08913
0.000703006	0.703005803	14990.5976	10515.40867	17107.67939	51412.64344	1695.955309	1840.089382	15411.72408	49572.55406	14911.68492	49442.26057
0.00070366	0.703660106	15083.97473	10477.42179	17118.06726	51137.95042	1699.080542	1810.304645	15418.98672	49327.64577	14918.94755	49197.35229
0.000704314	0.704314409	15382.83859	10697.41417	17057.89289	50209.97816	1714.491064	1828.982128	15343.40183	48380.99603	14843.36266	48250.70255
0.000704969	0.704968712	15976.54217	10969.83723	16850.51781	49701.74201	1712.418711	1807.71735	15138.0991	47894.02466	14638.05994	47763.73118
0.000705623	0.705623015	16480.90998	11177.85589	16353.3125	48375.43433	1698.796925	1804.521328	14654.51557	46570.913	14154.47641	46440.61952
0.000706277	0.706277318	16042.51677	10762.55112	15619.23554	45881.49874	1699.282025	1807.338634	13919.95351	44074.16011	13419.91435	43943.86662
0.000706932	0.706931621	15492.1601	10544.26488	15233.32683	44234.60808	1694.808594	1819.632553	13538.51824	42414.97553	13038.47907	42284.68204
0.000706932	0.706932478	15492.1601	10544.26488	15233.32683	44234.60808	1694.808594	1819.632553	13538.51824	42414.97553	13038.47907	42284.68204
0.000707583	0.707582501	14734.04714	10256.86844	14731.78549	42591.71926	1711.254139	1838.281663	13020.53135	40753.4376	12520.49219	40623.14411
0.000708233	0.708232524	14239.59717	9902.637256	14126.75658	40696.97649	1740.672001	1796.762975	12386.08458	38900.21351	11886.04542	38769.92003
0.000708883	0.708882547	13756.29292	9296.462895	13577.63174	40216.63639	1695.763379	1827.297093	11881.86836	38389.3393	11381.8292	38259.04581
0.000709533	0.70953257	13412.04314	9155.999896	13104.70154	38813.52206	1703.954053	1809.081934	11400.74749	37004.44013	10900.70832	36874.14664
0.000710183	0.710182593	13093.94085	9161.003151	12738.71124	37681.60608	1690.834388	1812.398954	11047.87685	35869.20713	10547.83769	35738.91364
0.000710833	0.710832616	12904.86272	8939.217126	12392.95874	36525.94616	1711.119715	1835.460769	10681.83903	34690.48539	10181.79986	34560.19191
0.000711483	0.711482638	12902.51125	8797.24376	12004.11874	36148.55792	1704.355105	1816.81543	10299.76364	34331.74249	9799.724472	34201.44901
0.000712133	0.712132661	13631.24941	9412.331382	11834.26604	35738.13845	1696.443565	1838.669306	10137.82248	33899.46914	9637.783312	33769.17566
0.000712783	0.712782684	14378.05655	10042.30145	11713.86138	35717.93055	1696	1855.631803	10017.86138	33862.29875	9517.822217	33732.00526
0.000713433	0.713432707	14858.65979	10205.35971	11796.63565	36013.47825	1722.867557	1810.517146	10073.76809	34202.9611	9573.72893	34072.66762
0.000714083	0.71408273	14957.8115	10160.95779	11791.006	35567.43865	1708.142086	1805.743273	10082.86391	33761.69538	9582.824751	33631.40189
0.000714733	0.714732753	14172.16556	9907.083831	11407.56891	34592.2466	1683.279109	1850.895902	9724.289801	32741.3507	9224.250638	32611.05721
0.000715383	0.715382776	13740.69239	9471.083555	11114.74228	33534.50729	1724.776522	1840.235709	9389.965758	31694.27158	8889.926595	31563.9781
0.000716033	0.716032799	12640.14785	8702.337777	11151.672	31973.82805	1695.608165	1826.467833	9456.063835	30147.36022	8956.024672	30017.06673
0.000716683	0.716682821	11923.58237	8158.904592	10865.22953	31019.45627	1695.838453	1815.186372	9169.391077	29204.2699	8669.351914	29073.97641
0.000717333	0.717332844	11858.59511	8253.01608	11129.12585	31841.89828	1702.287076	1836.246443	9426.838774	30005.65184	8926.799611	29875.35835
0.000717983	0.717982867	12485.21519	8684.964986	11485.08525	33200.69089	1677.385509	1809.174947	9807.699741	31391.51594	9307.660578	31261.22246
0.000718633	0.71863289	13609.25443	9568.354754	12117.54569	34443.49317	1679.035907	1828.507706	10438.50978	32614.98546	9938.470619	32484.69198
0.000719283	0.719282913	15275.52862	10598.38785	12828.09476	37027.73212	1712.248197	1848.311743	11115.84656	35179.42038	10615.8074	35049.12689
0.000719933	0.719932936	17320.16103	11857.71665	13236.29585	39519.7234	1701.497746	1836.075368	11534.7981	37683.64803	11034.75894	37553.35455
0.000720583	0.720582959	19067.48532	13215.18063	13604.8603	41764.16782	1718.696176	1854.801232	11886.16412	39909.36659	11386.12496	39779.0731
0.000721233	0.721232982	19804.83477	13562.39472	14615.5047	42961.89675	1691.978065	1838.134208	12923.52664	41123.76254	12423.48747	40993.46906
0.000721883	0.721883004	19580.46014	13289.56611	14972.25391	44228.10367	1680.678705	1882.760764	13291.57521	42345.34291	12791.53604	42215.04942
0.000722533	0.722533027	19153.40307	12979.93843	15078.61254	45144.40241	1725.499722	1842.482561	13353.11282	43301.91985	12853.07366	43171.62637
0.000723183	0.72318305	18339.27643	12524.44796	15196.08727	44953.37575	1683.616029	1824.687559	13512.47124	43128.68819	13012.43208	42998.39471
0.000723833	0.723833073	17071.55678	11602.46478	15150.18496	44826.42806	1720.288173	1858.797317	13429.89679	42967.63074	12929.85762	42837.33726
0.000724483	0.724483096	15078.12768	10377.9771	14739.81429	44148.64707	1693.231863	1810.481537	13046.58243	42338.16553	12546.54326	42207.87205
0.000725133	0.725133119	14046.5915	9417.176926	14358.56337	43879.71497	1695.700794	1862.377563	12662.86258	42017.33741	12162.82341	41887.04392
0.000725783	0.725783142	13071.59966	9198.848847	14372.41139	42928.68672	1680.852727	1830.802824	12691.55866	41097.8839	12191.5195	40967.59041
0.000726433	0.726433165	12561.32169	8590.357125	13741.53429	41543.55679	1694.252971	1830.741035	12047.28132	39712.81576	11547.24216	39582.52227
0.000727083	0.727083187	12450.07477	8830.542332	13270.56486	40018.94136	1680.659114	1799.63838	11589.90575	38219.30298	11089.86658	38089.0095
0.000727733	0.72773321	11709.39356	8104.558251	13118.8329	38637.00217	1720.950423	1837.655051	11397.88248	36799.34712	10897.84331	36669.05364
0.000728383	0.728383233	11176.98881	7735.803004	12697.47444	36911.10331	1685.547077	1812.855119	11011.92736	35098.24819	10511.8882	34967.95471
0.000729033	0.729033256	11509.34236	8163.923064	11995.96939	34603.23595	1697.003456	1823.227044	10298.96593	32780.00891	9798.926771	32649.71542
0.000729683	0.729683279	12082.75676	8492.820889	11568.20923	33207.58908	1696.025677	1764.40365	9872.183553	31443.18543	9372.14439	31312.89195
0.000730333	0.730333302	12197.9969	8393.919313	11595.96023	33181.45933	1679.991335	1805.554134	9915.968895	31375.9052	9415.929731	31245.61171
0.000730983	0.730983325	11248.40512	7796.513748	11477.45694	32776.78111	1705.634313	1823.110314	9771.822627	30953.6708	9271.783463	30823.37731
0.000731633	0.731633348	10000.39459	7029.412125	11473.05068	32660.43205	1700.033316	1812.454916	9773.017364	30847.97713	9272.9782	30717.68365
0.000732283	0.73228337	9019.008875	6475.62974	11361.86387	32405.0717	1701.184082	1813.60668	9660.679788	30591.46502	9160.640625	30461.17154
0.000732933	0.732933393	8551.83287	6246.677133	11200.29566	30495.71815	1696.372529	1840.999399	9503.923131	28654.71875	9003.883968	28524.42527
0.000733583	0.733583416	8138.704103	5880.768652	10645.71271	28704.55479	1688.427405	1839.99893	8957.285305	26864.55586	8457.246141	26734.26238
0.000734233	0.734233439	8225.390121	5773.007985	10192.30099	27781.7021	1713.069375	1816.028207	8479.231615	25965.67389	7979.192452	25835.38041
0.000734883	0.734883462	8281.457517	5912.663082	10398.00589	28137.73792	1702.111549	1843.805819	8695.894341	26293.9321	8195.855178	26163.63862
0.000735533	0.735533485	8355.136242	5965.178085	10818.83796	28915.44773	1684.674579	1828.947864	9134.163381	27086.49987	8634.124218	26956.20638
0.000736184	0.736183508	8312.047936	6060.572306	11525.18307	29900.11036	1695.20887	1841.413236	9829.9742	28058.69712	9329.935037	27928.40364
0.000736834	0.736833531	8050.461189	5798.50065	11554.38802	30526.36153	1696.873241	1783.271992	9857.514779	28743.08954	9357.475616	28612.79605
0.000737484	0.737483553	7936.672582	5706.064218	11428.52729	31214.05108	1696.400276	1792.035044	9732.127014	29422.01604	9232.087851	29291.72255
0.000738134	0.738133576	8055.965947	5728.078958	11558.50821	31146.55823	1712.957632	1862.160942	9845.550578	29284.39729	9345.511415	29154.1038
0.000738784	0.738783599	9131.627096	6383.7108	11545.2758	30653.33821	1678.970581	1844.418777	9866.305219	28808.91943	9366.266056	28678.62595
0.000739434	0.739433622	10824.78126	7664.900946	11331.1858	30925.39732	1709.820129	1834.116328	9621.365671	29091.28099	9121.326507	28960.98751
0.000740084	0.740083645	11540.72581	8110.349716	11337.95089	33133.10844	1693.449024	1845.547799	9644.501866	31287.56064	9144.462703	31157.26716
0.000740734	0.740733668	11036.62684	7718.604406	12157.84466	35052.31823	1688.849539	1862.589844	10468.99512	33189.72839	9968.955958	33059.4349
0.000741384	0.741383691	10535.66575	7505.290239	12414.25354	34936.89709	1695.460291	1818.045125	10718.79325	33118.85196	10218.75409	32988.55848
0.000742034	0.742033714	10523.80109	7373.886464	11685.43874	32679.37481	1706.57077	1833.942987	9978.86797	30845.43182	9478.828807	30715.13834
0.000742684	0.742683736	10918.85576	7717.562085	10916.3291	30771.8665	1730.523637	1846.65269	9185.805463	28925.21381	8685.7663	28794.92033
0.000743334	0.743333759	10822.97228	7417.640011	10480.30303	30197.34476	1685.732873	1858.287224	8794.570157	28339.05754	8294.530994	28208.76405
0.000743984	0.743983782	10717.34515	7491.000931	10553.66033	29985.22892	1721.23106	1812.334059	8832.42927	28172.89486	8332.390106	28042.60138
0.000744634	0.744633805	10889.3311	7648.544572	10414.3952	29992.73839	1682.978842	1808.048196	8731.416358	28184.69019	8231.377194	28054.39671
0.000745284	0.745283828	10795.2087	7575.118489	10317.72127	29474.87883	1723.766625	1797.21487	8593.954645	27677.66396	8093.915482	27547.37048
0.000745934	0.745933851	10247.75817	7235.652436	10220.8427	27699.62021	1675.824743	1825.213154	8545.017957	25874.40706	8044.978794	25744.11357
0.000746584	0.746583874	9905.453629	7108.589337	10094.48811	26014.99412	1683.79548	1806.256616	8410.69263	24208.7375	7910.653467	24078.44402
0.000747234	0.747233897	9487.076955	6884.646175	9659.732452	23998.48685	1695.351378	1824.021484	7964.381074	22174.46537	7464.341911	22044.17188
0.000747884	0.747883919	9045.294373	6475.484144	9417.30055	23582.95639	1689.359129	1814.274489	7727.941421	21768.6819	7227.902258	21638.38842
0.000748534	0.748533942	8530.718897	6201.450473	9685.421508	24040.23415	1704.36125	1823.588062	7981.060258	22216.64609	7481.021095	22086.3526
0.000749184	0.749183965	8238.452112	5962.79114	9929.278006	24832.47441	1719.022899	1850.378517	8210.255107	22982.09589	7710.215943	22851.80241
0.000749834	0.749833988	8832.796507	6311.284608	10214.60491	25371.38699	1696.022758	1854.903936	8518.582152	23516.48305	8018.542988	23386.18957
0.000750484	0.750484011	9947.134649	6981.725738	10381.23422	26047.3448	1671.760025	1841.617774	8709.474195	24205.72703	8209.435032	24075.43354
0.000751134	0.751134034	10585.43622	7457.087853	10842.70866	26537.85082	1703.952703	1826.761984	9138.755957	24711.08884	8638.716794	24580.79535
0.000751784	0.751784057	10483.98456	7467.178017	11228.17152	26112.86338	1712.322714	1823.213297	9515.848806	24289.65008	9015.809643	24159.3566
0.000752434	0.75243408	11233.95212	7838.087453	11075.73985	25204.11998	1685.610247	1837.980919	9390.129603	23366.13906	8890.09044	23235.84558
0.000753084	0.753084102	12448.94253	8673.922427	10572.67923	24091.71533	1706.065262	1812.170466	8866.613968	22279.54486	8366.574805	22149.25138
0.000753734	0.753734125	13242.36553	9151.841523	10506.10233	23084.09933	1719.34405	1834.594659	8786.75828	21249.50467	8286.719116	21119.21119
0.000754384	0.754384148	15160.1546	10487.25124	10142.48878	22172.02879	1702.294397	1819.177662	8440.194383	20352.85113	7940.15522	20222.55765
0.000755034	0.755034171	19337.20293	13148.85773	9908.801462	21982.44085	1723.755298	1810.198768	8185.046164	20172.24208	7685.007001	20041.9486
0.000755684	0.755684194	24041.4723	16173.68477	10066.73202	22558.45032	1713.070608	1816.051035	8353.661412	20742.39929	7853.622249	20612.1058
0.000756334	0.756334217	26002.59415	17500.33679	10290.03827	23903.97877	1705.890751	1796.413587	8584.147519	22107.56518	8084.108356	21977.2717
0.000756984	0.75698424	25363.95963	17041.42917	10871.06643	24168.76439	1686.59372	1827.582332	9184.47271	22341.18206	8684.433547	22210.88858
0.000757634	0.757634263	23525.92696	16066.64579	10929.53254	24040.93991	1672.271457	1846.439342	9257.261083	22194.50057	8757.22192	22064.20709
0.000758284	0.758284285	21161.02967	14246.04665	10465.01315	23144.72801	1683.534292	1814.785457	8781.478858	21329.94255	8281.439694	21199.64907
0.000758934	0.758934308	18887.73787	12885.37925	9555.313529	21867.18181	1709.945257	1839.615986	7845.368272	20027.56582	7345.329109	19897.27234
0.000759584	0.759584331	17397.8722	11927.61998	9061.589111	21282.15412	1698.536164	1840.410525	7363.052947	19441.74359	6863.013784	19311.45011
0.000760234	0.760234354	16548.70353	11378.65133	8878.557814	20845.99833	1699.990351	1836.538961	7178.567463	19009.45937	6678.5283	18879.16589
0.000760884	0.760884377	15718.92718	10973.80305	8555.892659	20376.26199	1705.794852	1848.87405	6850.097807	18527.38794	6350.058644	18397.09446
0.000761534	0.7615344	14224.38416	9922.085112	8530.2439	20234.79672	1686.518956	1790.264886	6843.724944	18444.53183	6343.685781	18314.23835
0.000762184	0.762184423	13048.56707	8845.513359	8717.087972	20481.49236	1695.316952	1838.738374	7021.77102	18642.75399	6521.731857	18512.4605
0.000762834	0.762834446	11700.29439	8002.456622	8911.472529	20889.81264	1704.61491	1818.535149	7206.857619	19071.27749	6706.818456	18940.98401
0.000763484	0.763484468	10830.30704	7644.834363	8990.462061	20655.37075	1704.714341	1831.732678	7285.74772	18823.63807	6785.708556	18693.34459
0.000764134	0.764134491	9998.820907	7089.105007	9149.406642	20728.45677	1701.203596	1839.6065	7448.203046	18888.85027	6948.163883	18758.55679
0.000764785	0.764784514	8870.088768	6463.291016	9340.309432	21226.51758	1696.539215	1836.113074	7643.770217	19390.40451	7143.731054	19260.11102
0.000765435	0.765434537	8510.368943	6157.006752	9639.484506	22540.91535	1693.426783	1837.230394	7946.057723	20703.68496	7446.01856	20573.39147
0.000766085	0.76608456	8258.123156	6075.974838	10254.3433	24158.59331	1708.243583	1856.024553	8546.099717	22302.56876	8046.060554	22172.27527
0.000766735	0.766734583	8055.417845	5845.571673	10675.55265	26064.25585	1726.796496	1841.040271	8948.756154	24223.21558	8448.716991	24092.9221
0.000767385	0.767384606	7868.047049	5571.976552	11074.64101	27788.30524	1657.725655	1838.426193	9416.915355	25949.87905	8916.876192	25819.58556
0.000768035	0.768034629	7795.644931	5632.602894	11530.039	29291.62884	1720.184303	1869.486339	9809.854697	27422.1425	9309.815534	27291.84902
0.000768685	0.768684651	8463.649057	5999.147672	11942.0193	29459.80847	1712.846976	1846.298373	10229.17232	27613.5101	9729.133161	27483.21661
0.000769335	0.769334674	9398.635679	6794.393816	12166.61765	29480.09754	1733.167633	1850.998338	10433.45002	27629.0992	9933.410854	27498.80572
0.000769985	0.769984697	10608.64567	7488.364164	12174.90381	28743.86875	1714.076784	1872.337939	10460.82703	26871.53081	9960.787863	26741.23733
0.000770635	0.77063472	12058.3093	8365.42796	11640.08004	27404.18296	1695.20014	1863.029358	9944.8799	25541.1536	9444.840737	25410.86012
0.000771285	0.771284743	14643.36136	10192.74109	11102.07071	26144.59567	1719.465612	1846.945808	9382.605098	24297.64986	8882.565935	24167.35638
0.000771935	0.771934766	17099.10919	11589.85812	10353.38869	24928.70914	1738.176382	1857.080393	8615.212308	23071.62875	8115.173145	22941.33526
0.000772585	0.772584789	17376.65257	11793.8079	10002.81018	24204.93519	1702.307664	1844.643686	8300.502516	22360.2915	7800.463353	22229.99802
0.000773235	0.773234812	16002.07278	11065.28112	9546.03499	22836.32763	1697.817533	1840.135177	7848.217457	20996.19245	7348.178294	20865.89897
0.000773885	0.773884835	14056.39501	9784.743939	9001.876036	21013.37779	1754.127935	1869.985435	7247.748101	19143.39236	6747.708938	19013.09887
0.000774535	0.774534857	12762.28443	8828.82978	8657.37285	19393.20342	1727.299463	1843.255177	6930.073387	17549.94824	6430.034224	17419.65476
0.000775185	0.77518488	11724.36567	8143.1654	8350.593419	18834.56039	1687.541901	1827.624324	6663.051518	17006.93607	6163.012355	16876.64258
0.000775835	0.775834903	11034.71401	7768.320406	8356.427317	18722.62549	1713.705754	1876.36839	6642.721563	16846.2571	6142.6824	16715.96362
0.000776485	0.776484926	10411.192	7494.793655	8421.519285	18672.34328	1722.336541	1882.356444	6699.182744	16789.98684	6199.143581	16659.69335
0.000777135	0.777134949	9083.392844	6623.743567	8177.148955	18297.14702	1727.493247	1891.166197	6449.655708	16405.98082	5949.616545	16275.68734
0.000777785	0.777784972	8355.109291	6001.811181	8100.287136	18090.49713	1698.313159	1851.617528	6401.973977	16238.8796	5901.934814	16108.58612
0.000778435	0.778434995	8050.286579	5752.545405	8340.612563	19105.65468	1707.269144	1881.542524	6633.343419	17224.11216	6133.304256	17093.81867
0.000779085	0.779085018	8001.47666	5791.272385	8530.715648	19881.01211	1712.689566	1863.226845	6818.026082	18017.78527	6317.986919	17887.49178
0.000779735	0.77973504	7929.363893	5883.530324	8585.273316	20503.97505	1719.19201	1841.521334	6866.081306	18662.45372	6366.042143	18532.16023
0.000780385	0.780385063	8195.888631	5967.100155	9001.448683	20917.95768	1725.011076	1873.770288	7276.437607	19044.18739	6776.398444	18913.89391
0.000781035	0.781035086	8783.292438	6274.685508	9272.584847	21516.28829	1698.423469	1841.803235	7574.161378	19674.48506	7074.122215	19544.19157
0.000781685	0.781685109	9486.245628	6760.821695	9584.945229	21915.20961	1696.461708	1869.499925	7888.483521	20045.70969	7388.444357	19915.4162
0.000782335	0.782335132	10288.76426	7246.928771	9891.316196	22162.88636	1727.450571	1857.254657	8163.865625	20305.6317	7663.826462	20175.33822
0.000782985	0.782985155	11690.59015	8184.334143	10176.98499	22565.12377	1722.051193	1867.633601	8454.933797	20697.49017	7954.894634	20567.19669
0.000783635	0.783635178	13644.64782	9563.181477	10450.9279	23479.33132	1687.442915	1862.80754	8763.484985	21616.52378	8263.445821	21486.2303
0.000784285	0.784285201	14425.67219	9985.148826	10902.52942	24374.23027	1713.272793	1830.141226	9189.256627	22544.08904	8689.217464	22413.79556
0.000784935	0.784935223	14190.07208	9938.886398	11441.04224	25080.27479	1727.505709	1897.696289	9713.536531	23182.5785	9213.497368	23052.28502
0.000785585	0.785585246	12442.28982	8944.030412	11977.5206	26754.87248	1721.416979	1843.227961	10256.10362	24911.64452	9756.064458	24781.35104
0.000786235	0.786235269	10553.69336	7468.627481	12173.70725	28176.93491	1707.718299	1863.92665	10465.98895	26313.00826	9965.949788	26182.71478
0.000786885	0.786885292	10293.77143	7238.326692	11966.06279	28683.23481	1689.87502	1856.953069	10276.18777	26826.28174	9776.148607	26695.98826
0.000787535	0.787535315	11217.34882	7768.117809	11786.07817	29080.47582	1675.804371	1838.773972	10110.2738	27241.70185	9610.234636	27111.40837
0.000788185	0.788185338	12266.08926	8467.222501	11250.47422	28665.2769	1693.837249	1841.111198	9556.636971	26824.1657	9056.597808	26693.87222
0.000788835	0.788835361	12209.71936	8485.958631	10708.07691	27295.67393	1710.547042	1825.38747	8997.529868	25470.28646	8497.490704	25339.99298
0.000789485	0.789485384	11448.43777	8079.133603	10445.34953	26084.22257	1710.378383	1853.511378	8734.971147	24230.71119	8234.931983	24100.41771
0.000790135	0.790135406	10649.14681	7640.772208	10273.40339	24941.30512	1709.088041	1811.930288	8564.315349	23129.37483	8064.276186	22999.08135
0.000790785	0.790785429	9794.79239	6987.759966	10117.17118	24008.07659	1704.897918	1865.549308	8412.273262	22142.52728	7912.234099	22012.2338
0.000791435	0.791435452	9577.833668	6792.079961	10007.57797	23382.57855	1721.043292	1837.913416	8286.534678	21544.66513	7786.495515	21414.37165
0.000792085	0.792085475	9815.107812	6995.924316	9847.131701	22664.31772	1717.73128	1826.742653	8129.400421	20837.57507	7629.361257	20707.28158
0.000792735	0.792735498	10472.48143	7542.374616	9208.608123	21725.67951	1691.313242	1822.8747	7517.294881	19902.80481	7017.255718	19772.51133
0.000793386	0.793385521	11560.83913	7957.348575	9010.806449	20794.50271	1706.54334	1823.85178	7304.263109	18970.65093	6804.223946	18840.35745
0.000794036	0.794035544	12569.41494	8675.370366	8831.803973	20223.18708	1700.99763	1833.507365	7130.806343	18389.67972	6630.76718	18259.38623
0.000794686	0.794685567	13259.32845	9158.744462	8952.819728	19853.53287	1675.746003	1833.866706	7277.073725	18019.66616	6777.034562	17889.37268
0.000795336	0.795335589	13812.01067	9544.362575	9497.26894	20513.61856	1693.757151	1842.376683	7803.511789	18671.24188	7303.472626	18540.94839
0.000795986	0.795985612	14683.91403	10152.36613	9946.27952	21491.72854	1681.694067	1839.720797	8264.585453	19652.00774	7764.54629	19521.71426
0.000796636	0.796635635	15369.14458	10645.54245	10265.93471	21957.60864	1725.05785	1840.088048	8540.87686	20117.52059	8040.837697	19987.22711
0.000797286	0.797285658	16417.06582	11288.39219	10498.55934	22425.22952	1701.17319	1854.639085	8797.38615	20570.59043	8297.346987	20440.29695
0.000797936	0.797935681	18416.95673	12481.86814	10526.29095	22547.92121	1718.530204	1860.031706	8807.760746	20687.8895	8307.721583	20557.59602
0.000798586	0.798585704	20630.64689	13855.7297	10509.21675	22558.1363	1722.271426	1831.579694	8786.945324	20726.55661	8286.906161	20596.26312
0.000799236	0.799235727	24563.6374	16075.0855	10513.49641	22564.17986	1704.289379	1822.178756	8809.207031	20742.0011	8309.167868	20611.70762
0.000799886	0.79988575	28143.51848	18716.33577	10731.10424	23872.88306	1696.698495	1831.234646	9034.405745	22041.64841	8534.366582	21911.35493
0.000800536	0.800535772	29898.25297	20108.92435	11436.87356	25697.1788	1727.999368	1830.485276	9708.874192	23866.69352	9208.835028	23736.40004
0.000801186	0.801185795	30169.17267	20201.95322	12293.78878	26694.275	1698.571101	1824.440249	10595.21768	24869.83475	10095.17852	24739.54127
0.000801836	0.801835818	29306.9082	19527.43885	12779.89271	27896.93697	1703.487134	1846.531032	11076.40558	26050.40594	10576.36641	25920.11246
0.000802486	0.802485841	28126.42448	18774.79016	13204.13534	28625.75881	1686.504918	1828.453997	11517.63042	26797.30481	11017.59126	26667.01133
0.000803136	0.803135864	26766.74796	17954.14533	13603.41987	28822.85513	1696.266677	1851.74531	11907.15319	26971.10982	11407.11403	26840.81634
0.000803786	0.803785887	25268.14142	16962.19675	13606.13857	28753.09921	1710.694565	1868.433055	11895.444	26884.66615	11395.40484	26754.37267
0.000804436	0.80443591	23798.8489	16067.92806	13463.03673	27637.03556	1712	1869.482285	11751.03673	25767.55327	11250.99757	25637.25979
0.000805086	0.805085933	23250.2993	15639.14177	12775.47648	25586.43892	1703.620662	1820.495567	11071.85582	23765.94335	10571.81666	23635.64987
0.000805736	0.805735955	22630.40455	15333.49835	12521.52693	24579.7077	1711.434471	1828.540493	10810.09246	22751.16721	10310.0533	22620.87372
0.000806386	0.806385978	20641.18414	14356.17532	12250.35905	24203.91414	1723.347594	1827.001966	10527.01146	22376.91217	10026.97229	22246.61869
0.000807036	0.807036001	17046.04567	11695.67316	11843.74803	24821.03311	1713.366113	1854.411527	10130.38192	22966.62158	9630.342754	22836.3281
0.000807686	0.807686024	13597.7292	9459.890483	11242.6818	24846.9208	1699.35402	1812.115438	9543.32778	23034.80536	9043.288617	22904.51188
0.000808336	0.808336047	11986.46529	8269.484972	11008.75878	24353.36859	1730.054688	1832.631355	9278.704093	22520.73724	8778.664929	22390.44375
0.000808986	0.80898607	11044.69004	7941.607714	10661.00346	23515.26775	1706.647085	1828.492427	8954.356375	21686.77532	8454.317212	21556.48184
0.000809636	0.809636093	10770.21824	7713.921735	10217.7889	22675.08749	1726.06095	1831.408448	8491.72795	20843.67904	7991.688787	20713.38556
0.000810286	0.810286116	10694.69396	7661.939285	9835.593758	22305.27987	1753.560753	1854.193754	8082.033005	20451.08612	7581.993842	20320.79263
0.000810936	0.810936138	11373.26087	7920.763079	9651.219298	21741.6415	1745.319034	1841.660792	7905.900264	19899.98071	7405.861101	19769.68722
0.000811586	0.811586161	12160.31332	8494.842974	9329.710906	21585.656	1714.785234	1866.574058	7614.925672	19719.08194	7114.886509	19588.78846
0.000812236	0.812236184	13183.72647	9259.707219	9138.148079	21416.19979	1729.205808	1839.721659	7408.942271	19576.47813	6908.903108	19446.18465
0.000812886	0.812886207	14707.61872	10062.66817	9052.851819	21354.79468	1720.490938	1856.791196	7332.360881	19498.00348	6832.321718	19367.71
0.000813536	0.81353623	17449.30228	11876.18883	8728.176984	20803.03126	1713.596046	1817.544776	7014.580938	18985.48648	6514.541775	18855.193
0.000814186	0.814186253	21741.01017	14962.72857	8755.318872	20807.0064	1722.0025	1857.251107	7033.316372	18949.75529	6533.277209	18819.46181
0.000814836	0.814836276	25445.67555	17222.43491	8817.173104	21310.41619	1711.500666	1850.189398	7105.672438	19460.22679	6605.633275	19329.93331
0.000815486	0.815486299	26111.96578	17828.12892	8958.658749	21555.01362	1691.681022	1866.312781	7266.977727	19688.70084	6766.938564	19558.40736
0.000816136	0.816136321	26910.00774	18204.17638	8982.401442	21776.02945	1685.219985	1819.601161	7297.181457	19956.42829	6797.142294	19826.13481
0.000816786	0.816786344	28177.45731	18944.62297	9041.144212	22127.2723	1688.911479	1816.599752	7352.232733	20310.67255	6852.19357	20180.37907
0.000817436	0.817436367	29302.40596	19743.30369	9024.906207	22275.38654	1709.486911	1877.793064	7315.419296	20397.59348	6815.380133	20267.29999
0.000818086	0.81808639	30289.47733	20408.66875	9216.962553	22888.90002	1684.260531	1829.970297	7532.702022	21058.92972	7032.662858	20928.63624
0.000818736	0.818736413	30746.06587	20653.59716	9284.120155	23999.03027	1708.106026	1864.959358	7576.014129	22134.07091	7075.974966	22003.77743
0.000819386	0.819386436	29916.08565	19962.62426	9053.608412	24614.50351	1709.517766	1832.340939	7344.090646	22782.16257	6844.051483	22651.86909
0.000820036	0.820036459	27399.71404	18284.2374	8920.352469	23982.53616	1693.627704	1875.602349	7226.724765	22106.93381	6726.685602	21976.64033
0.000820686	0.820686482	23779.04918	16167.63418	8793.702181	23100.66629	1705.095303	1833.896648	7088.606878	21266.76964	6588.567715	21136.47616
0.000821337	0.821336504	19776.14831	13517.75198	8547.856619	21546.97458	1720.14625	1845.188401	6827.710369	19701.78618	6327.671205	19571.4927
0.000821987	0.821986527	17296.33354	11849.34421	8023.239455	20216.97624	1698.051621	1841.021321	6325.187834	18375.95492	5825.148671	18245.66144
0.000822637	0.82263655	16944.75146	11575.74787	7571.359365	18620.38174	1704.328445	1848.923922	5867.03092	16771.45782	5366.991757	16641.16434
0.000823287	0.823286573	15125.02247	10568.51049	7371.445425	17422.4864	1681.814056	1865.41256	5689.631369	15557.07384	5189.592206	15426.78036
0.000823937	0.823936596	12908.59715	9152.591711	7234.612368	17625.65941	1716.298764	1828.299352	5518.313604	15797.36006	5018.274441	15667.06658
0.000824587	0.824586619	11412.98604	8107.402206	7502.803124	18130.63131	1696.678119	1832.442092	5806.125005	16298.18922	5306.085842	16167.89573
0.000825237	0.825236642	10606.34026	7507.028195	7714.695091	18212.28162	1681.48123	1839.764979	6033.213861	16372.51664	5533.174698	16242.22316
0.000825887	0.825886665	10011.825	6999.819936	7678.864932	18268.36742	1680	1842.376314	5998.864932	16425.99111	5498.825769	16295.69762
0.000826537	0.826536687	9534.358708	6694.107581	7446.860223	18125.67842	1732.254523	1822.714876	5714.6057	16302.96354	5214.566536	16172.67006
0.000827187	0.82718671	9367.328193	6644.002065	7322.800948	17589.18352	1685.280537	1849.081105	5637.520411	15740.10242	5137.481248	15609.80893
0.000827837	0.827836733	9221.216164	6598.291136	6985.701834	17522.20234	1713.212832	1855.521951	5272.489002	15666.68039	4772.449839	15536.38691
0.000828487	0.828486756	9197.490061	6579.036264	7157.935282	18146.83906	1712.619185	1847.223137	5445.316097	16299.61592	4945.276934	16169.32244
0.000829137	0.829136779	9195.088124	6573.100243	7568.052175	19929.67575	1711.409666	1875.907412	5856.642509	18053.76834	5356.603346	17923.47485
0.000829787	0.829786802	9403.380367	6757.423048	8003.935393	21136.73115	1728.578087	1831.849632	6275.357306	19304.88152	5775.318142	19174.58804
0.000830437	0.830436825	10727.3447	7549.966392	8221.058355	22719.90009	1714.09498	1833.948632	6506.963375	20885.95146	6006.924212	20755.65797
0.000831087	0.831086848	11766.55686	8316.201744	8406.984144	23813.47791	1722.718454	1864.708045	6684.26569	21948.76986	6184.226527	21818.47638
0.000831737	0.83173687	12038.41022	8428.588697	8891.463483	24890.67355	1696.534555	1821.379372	7194.928928	23069.29418	6694.889765	22939.00069
0.000832387	0.832386893	12763.79078	8838.456273	9290.507679	25430.51589	1711.399417	1863.666083	7579.108262	23566.84981	7079.069099	23436.55632
0.000833037	0.833036916	13209.87414	9280.447827	9367.231099	26027.42269	1712.178313	1828.696665	7655.052786	24198.72603	7155.013623	24068.43254
0.000833687	0.833686939	12872.27962	9101.317789	9451.28125	26427.68031	1725.135373	1839.625369	7726.145877	24588.05494	7226.106714	24457.76146
0.000834337	0.834336962	12226.80304	8478.379389	9830.044981	26400.18563	1725.026292	1866.38155	8105.018689	24533.80408	7604.979526	24403.5106
0.000834987	0.834986985	11553.19312	7971.218893	9899.299503	25922.64862	1700.199367	1871.553448	8199.100136	24051.09517	7699.060973	23920.80169
0.000835637	0.835637008	11040.60074	7844.28837	9779.422229	25067.05257	1711.101195	1853.680998	8068.321034	23213.37157	7568.281871	23083.07809
0.000836287	0.836287031	10649.24886	7615.864721	9548.678447	23947.08656	1705.526623	1847.950076	7843.151824	22099.13648	7343.112661	21968.843
0.000836937	0.836937053	10302.45076	7315.293708	8881.712338	22434.10324	1690.138913	1822.151022	7191.573425	20611.95222	6691.534262	20481.65873
0.000837587	0.837587076	9358.405391	6672.101884	8425.064317	21291.10725	1700.735051	1840.538011	6724.329266	19450.56924	6224.290103	19320.27576
0.000838237	0.838237099	8278.925385	5880.684792	7997.348321	20281.58117	1702.656935	1847.009133	6294.691386	18434.57204	5794.652222	18304.27855
0.000838887	0.838887122	7862.229165	5735.110985	7918.377823	20302.41978	1711.35029	1865.841784	6207.027533	18436.578	5706.98837	18306.28451
0.000839537	0.839537145	7670.33213	5534.616325	7856.590858	20398.10817	1712	1854.390478	6144.590858	18543.71769	5644.551695	18413.42421
0.000840187	0.840187168	7269.795562	5177.351767	7719.780288	20302.44784	1726.054443	1842.160269	5993.725845	18460.28757	5493.686681	18329.99409
0.000840837	0.840837191	6777.411781	4977.647862	7854.550801	20438.76464	1714.426217	1852.703125	6140.124584	18586.06152	5640.085421	18455.76803
0.000841487	0.841487214	6610.234816	4900.619833	8185.404374	20089.75728	1714.513108	1835.823959	6470.891266	18253.93332	5970.852102	18123.63984
0.000842137	0.842137236	6585.512157	4757.031294	8379.793144	19999.30526	1730.246094	1857.802797	6649.54705	18141.50246	6149.507887	18011.20898
0.000842139	0.842138589	6585.512157	4757.031294	8379.793144	19999.30526	1730.246094	1857.802797	6649.54705	18141.50246	6149.507887	18011.20898
0.00084279	0.8427903	6630.498934	4824.036753	8825.702109	19856.9102	1687.512694	1855.823985	7138.189415	18001.08622	6638.150252	17870.79273
0.000843442	0.843442012	6619.967192	5005.678897	9104.024329	19743.58691	1724.858043	1822.444406	7379.166286	17921.1425	6879.127123	17790.84902
0.000844094	0.844093723	6766.343447	4978.650023	9513.811574	20134.87271	1709.98986	1817.781495	7803.821714	18317.09121	7303.782551	18186.79773
0.000844745	0.844745435	6738.14957	5031.561671	9866.914052	20569.9824	1706.88878	1831.859618	8160.025272	18738.12278	7659.986109	18607.8293
0.000845397	0.845397146	6821.44388	5094.339565	10192.71319	21580.1467	1704.602656	1836.717069	8488.110534	19743.42963	7988.071371	19613.13615
0.000846049	0.846048858	6900.334525	4962.341753	10829.96535	22855.67144	1698.023339	1828.024394	9131.942011	21027.64705	8631.902848	20897.35356
0.000846701	0.84670057	6958.823427	5017.395453	11807.8448	24032.37547	1705.075796	1833.521187	10102.769	22198.85428	9602.729841	22068.5608
0.000847352	0.847352281	7273.250102	5320.908409	12480.71365	24964.19974	1717.927226	1840.300105	10762.78642	23123.89964	10262.74726	22993.60615
0.000848004	0.848003993	7549.495397	5587.004144	12771.60761	25643.07305	1704.407502	1842.165169	11067.20011	23800.90788	10567.16095	23670.6144
0.000848656	0.848655704	7641.291844	5628.279584	12644.75669	26413.04951	1689.270565	1845.641808	10955.48612	24567.4077	10455.44696	24437.11422
0.000849307	0.849307416	7507.656264	5480.239744	12363.51939	27115.83899	1696.748803	1843.571766	10666.77059	25272.26722	10166.73142	25141.97374
0.000849959	0.849959128	7427.171935	5413.670332	12230.96517	28158.33324	1718.853432	1844.879245	10512.11174	26313.454	10012.07258	26183.16051
0.000850611	0.850610839	7232.988903	5306.829964	12395.33025	28198.33097	1707.251043	1857.594025	10688.07921	26340.73695	10188.04004	26210.44346
0.000851263	0.851262551	7392.395643	5359.604235	12293.05712	27726.70713	1678.251117	1841.760031	10614.806	25884.9471	10114.76684	25754.65362
0.000851914	0.851914262	7401.768855	5393.427445	12225.46397	27035.65122	1688.608073	1854.989592	10536.8559	25180.66163	10036.81673	25050.36814
0.000852566	0.852565974	7042.87504	5139.205265	11936.125	25754.20661	1728.273867	1841.597227	10207.85113	23912.60938	9707.81197	23782.3159
0.000853218	0.853217686	6957.655089	5154.303367	11505.13288	25259.32331	1738.069959	1835.15065	9767.062921	23424.17266	9267.023758	23293.87918
0.000853869	0.853869397	7063.812429	5059.644145	11126.33753	23779.2292	1720.41646	1817.249379	9405.92107	21961.97982	8905.881907	21831.68634
0.000854521	0.854521109	6900.623831	5034.600327	10280.88866	22387.37338	1727.511832	1840.189893	8553.376828	20547.18349	8053.337665	20416.89
0.000855173	0.85517282	6590.050991	4924.345459	9913.904245	21253.44111	1712.180373	1838.046194	8201.723872	19415.39492	7701.684709	19285.10143
0.000855825	0.855824532	6632.350132	4876.239449	9524.497016	20289.56668	1696.967847	1846.222581	7827.529169	18443.3441	7327.490006	18313.05062
0.000856476	0.856476244	6873.120746	5030.662693	8943.716411	19399.98007	1699.420057	1822.942264	7244.296354	17577.03781	6744.257191	17446.74432
0.000857128	0.857127955	7135.189645	5150.65503	8545.693547	19021.56116	1696	1860.534215	6849.693547	17161.02694	6349.654384	17030.73346
0.00085778	0.857779667	7388.902918	5383.840917	8594.978911	19041.30647	1703.736659	1833.434026	6891.242252	17207.87244	6391.203089	17077.57896
0.000858431	0.858431378	7733.994932	5578.434162	8490.896392	19114.56893	1700.53913	1845.821035	6790.357262	17268.74789	6290.318099	17138.45441
0.000859083	0.85908309	7978.307899	5759.892939	8503.092388	18525.76744	1696.396115	1843.731108	6806.696273	16682.03633	6306.65711	16551.74285
0.000859735	0.859734802	8130.152992	5786.02648	8573.479686	17350.7708	1719.213053	1845.012306	6854.266633	15505.75849	6354.22747	15375.46501
0.000860387	0.860386513	7811.370785	5703.762697	8495.352876	16446.70739	1698.1917	1848.514712	6797.161176	14598.19268	6297.122013	14467.8992
0.000861038	0.861038225	7598.612698	5542.679679	8484.498404	16097.54072	1698.325677	1840.133517	6786.172727	14257.4072	6286.133563	14127.11372
0.00086169	0.861689936	7792.648052	5562.764625	8611.234851	16325.92268	1697.325178	1848.480085	6913.909673	14477.4426	6413.870509	14347.14911
0.000862342	0.862341648	7742.261957	5653.769898	8958.921813	17077.07591	1700.504327	1857.050566	7258.417486	15220.02534	6758.378323	15089.73186
0.000862993	0.862993359	7931.9584	5756.881977	9297.616124	18099.83162	1673.846798	1862.191136	7623.769326	16237.64048	7123.730163	16107.347
0.000863645	0.863645071	8039.131683	5919.488757	9701.842031	19212.11513	1679.154327	1832.804131	8022.687704	17379.311	7522.648541	17249.01752
0.000864297	0.864296783	8173.938759	5861.595662	9822.73236	20242.88642	1707.136109	1839.806892	8115.596251	18403.07953	7615.557088	18272.78604
0.000864948	0.864948494	8123.039799	5906.175009	9380.632576	20900.6495	1722.680646	1851.24155	7657.95193	19049.40795	7157.912767	18919.11447
0.0008656	0.865600206	8203.108004	6045.694381	9077.292246	21048.18672	1706.782677	1814.517752	7370.509569	19233.66897	6870.470406	19103.37548
0.000866252	0.866251917	7991.871492	5741.661848	8736.496856	20642.21535	1707.308756	1847.042714	7029.1881	18795.17264	6529.148937	18664.87915
0.000866904	0.866903629	7609.108385	5510.104486	8766.170904	19880.3461	1700.938187	1841.175603	7065.232717	18039.1705	6565.193554	17908.87701
0.000867555	0.867555341	7346.901044	5321.143088	8384.772384	18711.91438	1682.797394	1798.85836	6701.97499	16913.05602	6201.935827	16782.76254
0.000868207	0.868207052	7248.68779	5251.791244	8181.490866	17741.41414	1689.092869	1847.681237	6492.397997	15893.7329	5992.358833	15763.43942
0.000868859	0.868858764	7045.51827	5177.031908	7697.867114	17327.48859	1708.133168	1849.299184	5989.733946	15478.18941	5489.694783	15347.89592
0.00086951	0.869510475	6809.97541	5011.661823	6971.707576	16993.04256	1682.49578	1826.595805	5289.211796	15166.44676	4789.172633	15036.15327
0.000870162	0.870162187	6394.410439	4781.704191	7231.771103	17759.23521	1725.489489	1794.409558	5506.281614	15964.82565	5006.24245	15834.53217
0.000870814	0.870813899	6190.653867	4580.463108	7871.208062	17896.763	1717.038687	1806.287979	6154.169375	16090.47502	5654.130212	15960.18154
0.000871466	0.87146561	6107.442366	4623.228585	8155.123034	18256.36787	1711.791043	1819.028546	6443.331991	16437.33932	5943.292827	16307.04584
0.000872117	0.872117322	6170.290393	4653.828982	7819.520961	18559.6559	1686.336073	1831.810454	6133.184888	16727.84545	5633.145725	16597.55196
0.000872769	0.872769033	6121.214837	4569.335763	7323.833287	18773.46428	1700.849913	1805.422419	5622.983374	16968.04186	5122.94421	16837.74838
0.000873421	0.873420745	6174.511215	4494.988032	7046.363726	19397.86681	1700.244539	1836.949641	5346.119187	17560.91717	4846.080024	17430.62369
0.000874072	0.874072457	6386.748158	4639.993907	7199.173055	20252.52627	1702.81997	1827.02798	5496.353085	18425.49829	4996.313922	18295.20481
0.000874724	0.874724168	6494.057058	4879.211841	7545.548716	20646.22575	1701.488866	1833.328732	5844.05985	18812.89702	5344.020687	18682.60353
0.000875376	0.87537588	6509.549028	4872.059318	7993.953096	21442.17421	1702.726802	1837.600384	6291.226294	19604.57383	5791.187131	19474.28034
0.000876028	0.876027591	6511.928744	4821.164015	8493.127814	22488.18429	1705.516246	1810.497629	6787.611568	20677.68666	6287.572405	20547.39318
0.000876679	0.876679303	6464.54707	4892.113211	8787.302089	23217.7514	1702.39426	1798.638823	7084.907829	21419.11258	6584.868666	21288.81909
0.000877331	0.877331015	6811.762527	4934.6992	9164.909897	23413.32027	1701.794324	1778.744936	7463.115573	21634.57533	6963.07641	21504.28185
0.000877983	0.877982726	6902.366159	5097.888445	9529.768433	23661.61795	1709.255559	1810.956751	7820.512874	21850.6612	7320.47371	21720.36772
0.000878634	0.878634438	6924.848801	5190.65313	9856.666471	23644.05692	1706.717741	1840.042115	8149.94873	21804.0148	7649.909567	21673.72132
0.000879286	0.879286149	6814.614051	4979.460529	9636.40994	23563.34498	1693.249593	1816.38157	7943.160347	21746.96341	7443.121184	21616.66993
0.000879938	0.879937861	6721.748321	4990.663878	9199.032386	23135.51832	1685.020323	1821.399757	7514.012063	21314.11856	7013.972899	21183.82508
0.00088059	0.880589572	6487.743608	4931.465927	9142.192069	23116.35711	1702.874025	1849.82263	7439.318044	21266.53448	6939.278881	21136.241
0.000881241	0.881241284	6212.534705	4703.896616	8877.409863	23490.29663	1693.722763	1841.690756	7183.6871	21648.60587	6683.647937	21518.31239
0.000881893	0.881892996	6203.01715	4677.37529	8729.07636	23338.41271	1677.794836	1789.736008	7051.281524	21548.6767	6551.242361	21418.38322
0.000882545	0.882544707	6237.493829	4625.53651	8301.871195	23195.44429	1689.770405	1830.21786	6612.10079	21365.22643	6112.061627	21234.93295
0.000883196	0.883196419	6146.129513	4684.086365	7959.057486	22346.3147	1702.02984	1808.289944	6257.027646	20538.02476	5756.988483	20407.73127
0.000883848	0.88384813	6128.561008	4570.319744	7333.366767	20568.70365	1709.618086	1819.545498	5623.748681	18749.15815	5123.709517	18618.86467
0.0008845	0.884499842	6165.551371	4642.208459	7126.411695	19032.72204	1712.895848	1831.265256	5413.515847	17201.45678	4913.476684	17071.1633
0.000885152	0.885151554	6405.014477	4735.386844	7079.250439	18567.31849	1703.250045	1821.158068	5376.000394	16746.16042	4875.961231	16615.86694
0.000885803	0.885803265	6327.455677	4758.998446	7419.931976	18428.58829	1684.494158	1822.981019	5735.437818	16605.60727	5235.398654	16475.31379
0.000886455	0.886454977	6226.762569	4586.484987	7670.506771	17446.1816	1715.801579	1820.395924	5954.705192	15625.78568	5454.666029	15495.49219
0.000887107	0.887106688	6106.744818	4455.283327	7265.976053	15895.34066	1680.075257	1808.170478	5585.900796	14087.17018	5085.861632	13956.8767
0.000887758	0.8877584	5870.217149	4471.411445	6855.985643	15116.19755	1687.158552	1837.121273	5168.827091	13279.07628	4668.787928	13148.78279
0.00088841	0.888410112	5709.250789	4434.666145	6758.72082	15104.80858	1685.368226	1847.29347	5073.352594	13257.51511	4573.313431	13127.22163
0.000889062	0.889061823	5826.646998	4405.162536	6881.242893	15425.9286	1683.127254	1831.140241	5198.115639	13594.78836	4698.076476	13464.49488
0.000889714	0.889713535	6176.343636	4568.147649	6989.235487	16114.0726	1680.018442	1823.950405	5309.217045	14290.12219	4809.177881	14159.82871
0.000890365	0.890365246	6357.124575	4788.065025	7310.905446	17346.80316	1705.343253	1816.435745	5605.562193	15530.36741	5105.52303	15400.07393
0.000891017	0.891016958	6427.987995	4786.460688	7953.237567	18821.3983	1704.214754	1813.765828	6249.022813	17007.63247	5748.98365	16877.33899
0.000891669	0.89166867	6420.079385	4715.771451	8791.801663	19959.3912	1688.461864	1814.783286	7103.339799	18144.60791	6603.300636	18014.31443
0.00089232	0.892320381	6433.655203	4750.826832	9526.526122	20736.98907	1687.224126	1828.531375	7839.301996	18908.45769	7339.262833	18778.16421
0.000892972	0.892972093	6695.470702	4891.933767	10243.24768	20707.9247	1687.531611	1835.877744	8555.716069	18872.04696	8055.676905	18741.75347
0.000893624	0.893623804	6766.896137	4955.804308	10275.07007	20525.02425	1690.640036	1862.488143	8584.430034	18662.53611	8084.390871	18532.24262
0.000894276	0.894275516	6677.943373	4991.344964	10175.31739	20028.69935	1685.898478	1834.150903	8489.418912	18194.54845	7989.379749	18064.25496
0.000894927	0.894927227	6589.904888	5021.530169	9902.320195	19107.4057	1690.54473	1800.886379	8211.775465	17306.51932	7711.736302	17176.22584
0.000895579	0.895578939	6619.118866	4972.520515	9578.897268	18489.40443	1699.689376	1842.524151	7879.207892	16646.88028	7379.168729	16516.5868
0.000896231	0.896230651	6575.696425	4863.942186	8969.025704	17299.42262	1709.357292	1804.646908	7259.668412	15494.77571	6759.629249	15364.48223
0.000896882	0.896882362	6423.628936	4786.422246	8499.094749	16731.56898	1713.167675	1792.390291	6785.927074	14939.17869	6285.887911	14808.88521
0.000897534	0.897534074	6200.826558	4576.982716	8236.62418	16607.4637	1727.560332	1785.003844	6509.063848	14822.45986	6009.024684	14692.16637
0.000898186	0.898185785	5849.998429	4376.11026	8208.804384	16121.12815	1703.192313	1809.748784	6505.612071	14311.37937	6005.572908	14181.08588
0.000898837	0.898837497	5647.397815	4377.199986	8241.325666	16071.3056	1717.035888	1807.307101	6524.289778	14263.9985	6024.250615	14133.70502
0.000899489	0.899489209	5680.140649	4301.71161	8244.955258	15648.82626	1683.155109	1834.346597	6561.800149	13814.47966	6061.760986	13684.18618
0.000900141	0.90014092	5584.352302	4282.403647	8407.734071	15216.93875	1677.770345	1825.144375	6729.963726	13391.79438	6229.924562	13261.50089
0.000900793	0.900792632	5534.094081	4313.036829	8596.940391	15518.08079	1680	1809.866984	6916.940391	13708.21381	6416.901228	13577.92032
0.000901444	0.901444343	5621.909569	4272.163782	8970.785152	16294.60693	1685.67612	1787.054507	7285.109032	14507.55242	6785.069869	14377.25894
0.000902096	0.902096055	5692.304349	4334.228511	9379.703365	16344.59912	1684.656385	1799.934405	7695.04698	14544.66472	7195.007816	14414.37123
0.000902748	0.902747767	6040.645931	4565.032075	9835.427355	16245.31663	1686.666229	1808	8148.761126	14437.31663	7648.721963	14307.02315
0.000903399	0.903399478	6268.674873	4702.768184	10085.20794	16572.23035	1688.719182	1791.284997	8396.488758	14780.94535	7896.449595	14650.65187
0.000904051	0.90405119	6164.654768	4649.482448	10056.09325	17147.64787	1686.840408	1794.359731	8369.252842	15353.28814	7869.213679	15222.99466
0.000904703	0.904702901	6268.119078	4634.445017	9810.043357	17384.07352	1682.760795	1800.000246	8127.282562	15584.07327	7627.243399	15453.77979
0.000905355	0.905354613	6466.912965	4776.373121	9327.942991	17294.50158	1677.655096	1794.55483	7650.287895	15499.94675	7150.248732	15369.65327
0.000906006	0.906006325	6884.9295	4985.429523	8911.364388	16585.6316	1671.721226	1807.429891	7239.643162	14778.20171	6739.603999	14647.90823
0.000906658	0.906658036	8006.014828	5673.864473	8616.422258	16174.5692	1675.519466	1803.474643	6940.902792	14371.09456	6440.863628	14240.80107
0.00090731	0.907309748	9164.761467	6423.546016	8519.771415	15685.46135	1675.821461	1801.662176	6843.949954	13883.79917	6343.910791	13753.50569
0.000907961	0.907961459	9376.999647	6722.672964	8521.576901	15167.45059	1684.022676	1772.835463	6837.554225	13394.61513	6337.515062	13264.32164
0.000908613	0.908613171	9187.273378	6606.810587	8641.600941	15121.04413	1685.997319	1766.132748	6955.603622	13354.91138	6455.564458	13224.6179
0.000909265	0.909264883	9407.793801	6696.526001	8492.718824	14919.30818	1677.721389	1793.9418	6814.997435	13125.36638	6314.958272	12995.0729
0.000909917	0.909916594	10132.02343	7047.177687	8344.155879	14401.73598	1693.066974	1807.064287	6651.088905	12594.67169	6151.049742	12464.37821
0.000910568	0.910568306	10710.78873	7414.473331	7718.993966	13416.37919	1682.243455	1787.68321	6036.750511	11628.69598	5536.711348	11498.4025
0.00091122	0.911220017	10736.0408	7562.326323	7326.61164	13246.48239	1704.755439	1791.6685	5621.856201	11454.81389	5121.817038	11324.52041
0.000911872	0.911871729	11168.72522	7732.6526	7088.737146	13060.60033	1710.944762	1801.242941	5377.792384	11259.35739	4877.753221	11129.06391
0.000912523	0.91252344	12107.65556	8476.60108	6693.328831	12350.07017	1669.546477	1754.71085	5023.782354	10595.35932	4523.743191	10465.06584
0.000913175	0.913175152	12781.20169	8955.398467	6517.430504	11416.42388	1679.932889	1821.741089	4837.497615	9594.682791	4337.458452	9464.389308
0.000913827	0.913826864	13113.84228	8899.9959	6171.473562	11215.55358	1680	1802.658201	4491.473562	9412.895379	3991.434399	9282.601896
0.000914479	0.914478575	13728.73358	9497.612132	6069.567514	11037.7543	1704.200818	1807.740112	4365.366696	9230.014188	3865.327533	9099.720705
0.00091513	0.915130287	15210.73293	10563.29577	5881.151291	10234.39229	1666.986687	1797.187723	4214.164604	8437.204567	3714.125441	8306.911084
0.000915782	0.915781998	16244.29052	11119.86281	5451.894438	9594.804307	1685.683388	1801.735014	3766.21105	7793.069293	3266.171887	7662.77581
0.000916434	0.91643371	15893.31784	10742.70721	4933.327941	9264.119022	1675.776602	1811.833817	3257.551339	7452.285205	2757.512176	7321.991722
0.000917085	0.917085422	16179.7508	10974.35919	4576.61035	9016.213916	1707.980243	1793.390783	2868.630107	7222.823133	2368.590944	7092.52965
0.000917737	0.917737133	17011.70631	11593.5592	4403.654059	9029.399838	1696.527322	1780.851721	2707.126737	7248.548117	2207.087574	7118.254634
0.000918389	0.918388845	16768.701	11569.11198	4456.121014	9238.663883	1689.38717	1785.456786	2766.733844	7453.207097	2266.694681	7322.913614
0.000919041	0.919040556	16011.15729	11084.64893	4552.919986	9340.259279	1709.754629	1789.201044	2843.165357	7551.058235	2343.126194	7420.764751
0.000919692	0.919692268	16491.58	11267.64699	4737.338393	9568.305116	1697.032903	1799.543287	3040.30549	7768.761829	2540.266327	7638.468346
0.000920344	0.92034398	18361.75506	12336.38605	4980.35881	9844.304518	1671.224889	1793.815709	3309.133921	8050.488809	2809.094758	7920.195325
0.000920996	0.920995691	18943.28084	12768.15156	5067.174741	10449.98537	1680	1801.169298	3387.174741	8648.816072	2887.135578	8518.522589
0.000921647	0.921647403	16731.44758	11396.77522	5344.632447	11799.1893	1680.975741	1816.548387	3663.656706	9982.640913	3163.617543	9852.34743
0.000922299	0.922299114	13360.59428	9342.180263	6260.327637	14397.55087	1676.394701	1846.124193	4583.932936	12551.42668	4083.893773	12421.13319
0.000922951	0.922950826	11086.47891	7634.999859	7587.239006	16549.83933	1693.796433	1842.052616	5893.442573	14707.78671	5393.40341	14577.49323
0.000923603	0.923602538	10356.57103	7230.26727	8742.938116	18030.83401	1688.735707	1802.958198	7054.202409	16227.87581	6554.163246	16097.58233
0.000924254	0.924254249	11068.6488	7559.614908	9219.364653	18590.24992	1677.408643	1780.875466	7541.95601	16809.37445	7041.916846	16679.08097
0.000924906	0.924905961	12068.11427	8360.138874	9791.983888	18620.88167	1660.58399	1805.01827	8131.399898	16815.8634	7631.360735	16685.56992
0.000925558	0.925557672	12685.28671	9040.608793	9714.245738	17803.02239	1688.882395	1793.176267	8025.363343	16009.84612	7525.324179	15879.55264
0.000926209	0.926209384	15207.97366	10432.70007	9445.868927	17509.31552	1706.778676	1815.827143	7739.090251	15693.48838	7239.051088	15563.19489
0.000926861	0.926861096	17533.41114	11883.37908	9385.470644	17435.74024	1707.030392	1803.351066	7678.440252	15632.38917	7178.401089	15502.09569
0.000927513	0.927512807	19705.87192	13332.03792	9334.598336	17592.43502	1680.319262	1814.874218	7654.279074	15777.5608	7154.239911	15647.26732
0.000928165	0.928164519	21741.46261	14575.96252	9308.915823	17832.91887	1714.842967	1811.324264	7594.072856	16021.59461	7094.033693	15891.30112
0.000928816	0.92881623	22029.13634	14763.98255	9719.551279	18111.29266	1688.453481	1791.794103	8031.097798	16319.49856	7531.058635	16189.20507
0.000929468	0.929467942	20948.74356	14260.05807	9944.361974	18172.48234	1692.345967	1787.416564	8252.016007	16385.06578	7751.976844	16254.77229
0.00093012	0.930119653	19216.02252	13109.09548	9875.366052	18583.29985	1697.961609	1793.961609	8177.404443	16789.33824	7677.36528	16659.04476
0.000930771	0.930771365	17396.54789	12017.11895	9835.972537	19017.89509	1674.435039	1781.874147	8161.537498	17236.02094	7661.498335	17105.72746
0.000931423	0.931423077	16052.61822	11136.45414	9779.246276	19348.84468	1683.179665	1797.262757	8096.066611	17551.58192	7596.027448	17421.28844
0.000932075	0.932074788	14792.48897	10191.00024	9663.918009	19263.81291	1684.751468	1799.678154	7979.166541	17464.13476	7479.127378	17333.84127
0.000932726	0.9327265	13724.68836	9534.765722	9309.140514	19054.1832	1680.343998	1809.321812	7628.796516	17244.86139	7128.757352	17114.5679
0.000933378	0.933378211	12618.08933	8694.822075	8926.459265	18824.13818	1696.359896	1780.066997	7230.099369	17044.07118	6730.060206	16913.7777
0.00093403	0.934029923	11394.9119	7746.141901	8528.60383	17928.70494	1678.189035	1777.773244	6850.414795	16150.9317	6350.375631	16020.63821
0.000934682	0.934681635	10581.57288	7414.765648	7922.135667	17296.47851	1662.723323	1807.581573	6259.412344	15488.89694	5759.37318	15358.60345
0.000935333	0.935333346	10445.30331	7314.958792	7620.752988	17059.39002	1687.269551	1795.22314	5933.483437	15264.16688	5433.444274	15133.8734
0.000935985	0.935985058	10182.34315	7132.010304	7583.840246	17416.37575	1686.178671	1778.224087	5897.661575	15638.15166	5397.622411	15507.85818
0.000936637	0.936636769	9652.281803	6765.010365	7754.097522	17598.75064	1681.083205	1783.854124	6073.014317	15814.89652	5572.975153	15684.60303
0.000937288	0.937288481	8977.537173	6441.382947	7925.846726	18212.62392	1675.968795	1747.069357	6249.877931	16465.55456	5749.838768	16335.26108
0.00093794	0.937940193	8569.770077	5991.490667	8209.91347	19095.72165	1672.029303	1773.254237	6537.884167	17322.46741	6037.845004	17192.17393
0.000938592	0.938591904	8280.580565	5988.88482	8528.096824	20002.97848	1692.646428	1761.947647	6835.450396	18241.03083	6335.411233	18110.73735
0.000939244	0.939243616	8216.554863	5951.793309	8663.454251	21052.61297	1673.134323	1763.440884	6990.319928	19289.17209	6490.280764	19158.8786
0.000939895	0.939895327	8569.043199	6233.994172	9023.246344	21422.60715	1671.27495	1814.632658	7351.971394	19607.97449	6851.932231	19477.68101
0.000940547	0.940547039	9612.397736	6646.873857	9347.885139	21297.72953	1662.271925	1781.680403	7685.613214	19516.04913	7185.574051	19385.75564
0.000941199	0.941198751	11161.98325	7894.571936	9445.745303	20846.68793	1690.265049	1807.271897	7755.480254	19039.41603	7255.441091	18909.12255
0.00094185	0.941850462	13805.56798	9635.592176	9258.062455	20129.65054	1695.574106	1778.129697	7562.488349	18351.52084	7062.449186	18221.22736
0.000942502	0.942502174	14597.89742	10324.90631	9149.844059	19875.84417	1703.411313	1790.207144	7446.432746	18085.63703	6946.393583	17955.34354
0.000943154	0.943153885	14060.79195	9746.369942	9307.739929	19797.67939	1672.54948	1780.392318	7635.190449	18017.28707	7135.151286	17886.99359
0.000943806	0.943805597	13543.67244	9331.095767	9464.181638	19697.4287	1674.872563	1782.966921	7789.309075	17914.46178	7289.269912	17784.1683
0.000944457	0.944457309	13360.1983	9141.222156	9403.408464	19534.7646	1684.038905	1766.975044	7719.369559	17767.78956	7219.330396	17637.49607
0.000945109	0.94510902	12720.15738	8814.704024	9366.020278	19358.205	1671.157027	1782.249755	7694.863251	17575.95525	7194.824088	17445.66176
0.000945761	0.945760732	11998.99244	8437.787499	9456.550319	19175.94019	1674.500022	1794.30717	7782.050297	17381.63302	7282.011134	17251.33954
0.000946412	0.946412443	11697.76138	8135.990397	9275.51506	19184.70077	1675.348785	1769.742861	7600.166275	17414.95791	7100.127112	17284.66443
0.000947064	0.947064155	11228.59536	7850.563526	8715.24781	19098.9528	1680.635527	1787.907099	7034.612283	17311.0457	6534.57312	17180.75222
0.000947716	0.947715866	10562.04468	7414.577193	8231.759427	18816.72996	1679.734728	1788.331339	6552.024699	17028.39862	6051.985536	16898.10514
0.000948368	0.948367578	10282.88756	7314.422986	8117.880688	18232.3315	1677.019893	1770.453138	6440.860795	16461.87836	5940.821632	16331.58488
0.000949019	0.94901929	10466.87876	7503.202967	8034.142402	17358.1383	1680.152737	1796.198139	6353.989665	15561.94016	5853.950501	15431.64668
0.000949671	0.949671001	10534.73648	7455.887116	7950.842217	16988.60457	1693.484564	1811.601879	6257.357653	15177.00269	5757.31849	15046.70921
0.000950323	0.950322713	10509.15024	7407.711562	7890.112085	16709.32499	1701.314093	1793.314134	6188.797992	14916.01086	5688.758828	14785.71737
0.000950974	0.950974424	10850.7672	7601.558782	7925.058368	17015.40286	1696.679119	1797.713551	6228.379249	15217.68931	5728.340086	15087.39583
0.000951626	0.951626136	11469.83637	7975.620411	8140.7736	17122.79373	1679.223109	1779.08052	6461.550491	15343.71321	5961.511328	15213.41973
0.000952278	0.952277848	12372.7912	8564.454332	7978.418824	16925.90099	1700.928283	1778.790697	6277.490541	15147.11029	5777.451378	15016.81681
0.00095293	0.952929559	13118.67152	9063.573559	8107.329992	16838.31	1671.105996	1781.138096	6436.223996	15057.1719	5936.184833	14926.87842
0.000953581	0.953581271	13866.3274	9655.390115	8295.418316	17288.73167	1679.72485	1790.82107	6615.693466	15497.9106	6115.654303	15367.61712
0.000954233	0.954232982	14871.01964	10266.73085	8525.615545	18703.44445	1698.563096	1806.965155	6827.052449	16896.47929	6327.013286	16766.18581
0.000954885	0.954884694	14022.25142	9720.735096	9240.675488	19422.72656	1730.582611	1802.599152	7510.092877	17620.12741	7010.053714	17489.83393
0.000954886	0.954885821	14022.25142	9720.735096	9240.675488	19422.72656	1730.582611	1802.599152	7510.092877	17620.12741	7010.053714	17489.83393
0.000955539	0.955539397	12810.37236	8969.407166	9813.238468	20429.73373	1669.8341	1785.600246	8143.404368	18644.13348	7643.365205	18513.84
0.000956193	0.956192973	12869.39116	9040.39243	10316.06429	21364.54774	1685.721835	1781.142585	8630.342455	19583.40516	8130.303292	19453.11167
0.000956847	0.956846549	13401.62651	9354.129338	10757.3864	21711.90789	1689.34783	1788.711537	9068.03857	19923.19635	8567.999407	19792.90287
0.0009575	0.957500125	13976.84871	9601.150766	10968.04419	21069.27468	1702.109592	1783.207448	9265.934598	19286.06723	8765.895435	19155.77375
0.000958154	0.9581537	14037.58808	9647.733069	11040.45821	21135.42336	1710.515332	1755.297024	9329.942878	19380.12634	8829.903715	19249.83285
0.000958807	0.958807276	12226.81958	8526.986285	10756.36776	19890.59246	1669.757158	1769.986163	9086.610602	18120.6063	8586.571439	17990.31281
0.000959461	0.959460852	10858.66757	7669.326935	10039.32547	18545.03447	1680.959337	1786.379451	8358.366133	16758.65502	7858.32697	16628.36154
0.000960114	0.960114428	10795.39145	7654.469649	9474.910857	17784.05317	1680.366547	1789.915006	7794.54431	15994.13816	7294.505146	15863.84468
0.000960768	0.960768003	10928.63323	7722.498547	8960.599126	17911.11661	1694.221608	1776	7266.377518	16135.11661	6766.338355	16004.82313
0.000961422	0.961421579	10260.71286	7308.469229	8837.806076	17705.03176	1704.19813	1780.610008	7133.607946	15924.42175	6633.568782	15794.12827
0.000962075	0.962075155	10092.23722	7182.552026	8614.672312	17391.72739	1692.091036	1786.593416	6922.581276	15605.13397	6422.542113	15474.84049
0.000962729	0.962728731	11341.92174	7944.731418	8500.775954	18064.72763	1671.208206	1814.533521	6829.567748	16250.19411	6329.528585	16119.90063
0.000963382	0.963382307	12190.8101	8506.038897	8487.080095	17925.55544	1680.696627	1767.231403	6806.383468	16158.32404	6306.344305	16028.03055
0.000964036	0.964035882	11854.32942	8349.945898	8473.468844	17737.10796	1682.74583	1778.310705	6790.723014	15958.79725	6290.683851	15828.50377
0.000964689	0.964689458	11258.42037	7895.894019	8252.935832	17247.63698	1686.0693	1776.704603	6566.866532	15470.93238	6066.827369	15340.63889
0.000965343	0.965343034	11635.93826	8178.62315	7996.317196	17267.85016	1692.976755	1760	6303.340441	15507.85016	5803.301278	15377.55668
0.000965997	0.96599661	13189.17246	9068.406548	8055.831516	17918.21782	1670.171277	1758.730433	6385.660239	16159.48739	5885.621076	16029.1939
0.00096665	0.966650186	14210.39337	9992.190143	8087.438905	18479.4894	1693.232921	1747.347268	6394.205984	16732.14213	5894.166821	16601.84865
0.000967304	0.967303761	14935.53212	10381.5679	8022.581474	18613.2093	1694.277615	1766.161288	6328.303859	16847.04801	5828.264696	16716.75453
0.000967957	0.967957337	15523.89646	10700.69092	8064.149036	18971.59296	1696	1769.248573	6368.149036	17202.34439	5868.109873	17072.0509
0.000968611	0.968610913	15581.11417	10644.14368	8163.704783	19503.87998	1683.725796	1753.712038	6479.978987	17750.16794	5979.939824	17619.87446
0.000969264	0.969264489	15213.98977	10633.61627	8371.354267	19658.76241	1673.424303	1739.672425	6697.929964	17919.08998	6197.890801	17788.7965
0.000969918	0.969918064	15805.07646	10807.39212	8477.789525	20256.76055	1677.739358	1779.11837	6800.050167	18477.64218	6300.011004	18347.3487
0.000970572	0.97057164	15745.21218	10957.01764	8409.27073	20966.01276	1671.518938	1791.428355	6737.751792	19174.58441	6237.712629	19044.29092
0.000971225	0.971225216	14860.95142	10268.29983	8541.713987	21600.40828	1677.128669	1792.233136	6864.585318	19808.17514	6364.546155	19677.88166
0.000971879	0.971878792	13609.61765	9480.687542	8648.582126	22134.41713	1687.71256	1778.591535	6960.869566	20355.82559	6460.830403	20225.53211
0.000972532	0.972532368	12493.22894	8754.733075	8938.127759	21992.00917	1674.803159	1778.84016	7263.3246	20213.16901	6763.285437	20082.87553
0.000973186	0.973185943	11750.60256	8300.015276	9234.768048	21894.50171	1666.800142	1764.496945	7567.967906	20130.00477	7067.928743	19999.71128
0.00097384	0.973839519	11225.23841	7958.815605	9218.60327	20986.43173	1690.045057	1786.229436	7528.558213	19200.20229	7028.51905	19069.90881
0.000974493	0.974493095	10681.51483	7627.464176	9228.789642	20248.94717	1699.736502	1774.536347	7529.05314	18474.41082	7029.013977	18344.11734
0.000975147	0.975146671	10817.61977	7622.41926	9185.821662	19525.14845	1694.209499	1802.540461	7491.612163	17722.60799	6991.573	17592.31451
0.0009758	0.975800247	11289.05521	7975.630067	8948.539185	18655.47443	1692.277463	1795.128855	7256.261722	16860.34558	6756.222559	16730.05209
0.000976454	0.976453822	12062.06982	8462.425808	8550.694403	17641.80262	1684.092061	1798.694448	6866.602342	15843.10817	6366.563179	15712.81469
0.000977107	0.977107398	13597.1484	9263.503854	8048.992797	16997.92116	1692.9641	1778.886186	6356.028697	15219.03497	5855.989534	15088.74149
0.000977761	0.977760974	13034.36833	9063.189818	7540.60484	16219.23363	1670.845212	1789.231705	5869.759628	14430.00192	5369.720465	14299.70844
0.000978415	0.97841455	11594.59027	8297.806761	7180.488953	15684.19866	1687.669792	1751.149983	5492.819161	13933.04868	4992.779998	13802.75519
0.000979068	0.979068125	10630.9543	7484.338649	7156.151554	15336.7234	1680	1762.244779	5476.151554	13574.47862	4976.112391	13444.18514
0.000979722	0.979721701	10086.06332	7047.155992	7140.14164	15234.97623	1672.130758	1790.270206	5468.010882	13444.70602	4967.971719	13314.41254
0.000980375	0.980375277	10092.21372	7112.909753	7220.172976	15394.30051	1662.227152	1769.613087	5557.945824	13624.68742	5057.906661	13494.39394
0.000981029	0.981028853	10670.45749	7454.373632	7085.180385	15335.25331	1650.960893	1745.860081	5434.219492	13589.39323	4934.180329	13459.09975
0.000981682	0.981682429	10948.56469	7611.534315	7292.806777	15497.17981	1661.608278	1761.131673	5631.198499	13736.04814	5131.159336	13605.75465
0.000982336	0.982336004	10722.08583	7482.175437	7400.626941	15671.78015	1680.720062	1783.686384	5719.906879	13888.09377	5219.867716	13757.80028
0.00098299	0.98298958	10287.2556	7297.029886	7476.58689	15673.69173	1674.262881	1786.741976	5802.324009	13886.94975	5302.284846	13756.65627
0.000983643	0.983643156	9979.763489	7056.492053	7823.636231	15576.46443	1673.200052	1786.741237	6150.436179	13789.72319	5650.397015	13659.42971
0.000984297	0.984296732	9656.738848	6876.345976	8101.450582	15765.74015	1692.884121	1776.842717	6408.566461	13988.89743	5908.527298	13858.60395
0.00098495	0.984950307	8810.648536	6712.067255	8667.916276	16557.93649	1687.133129	1767.20084	6980.783147	14790.73565	6480.743984	14660.44217
0.000985604	0.985603883	8510.532569	6222.056576	9290.448077	17072.01204	1682.895362	1761.689538	7607.552715	15310.3225	7107.513552	15180.02902
0.000986257	0.986257459	8169.978898	5962.344726	10077.28516	17739.16707	1679.939119	1773.477982	8397.346041	15965.68909	7897.306878	15835.39561
0.000986911	0.986911035	7774.837391	5762.898126	10711.94257	18273.16327	1676.921984	1776	9035.020586	16497.16327	8534.981422	16366.86979
0.000987565	0.987564611	7686.312329	5642.934078	11254.35346	19011.30479	1678.122111	1767.085259	9576.231349	17244.21953	9076.192186	17113.92605
0.000988218	0.988218186	7829.601655	5771.199382	11816.98378	19213.21741	1682.462731	1760.878908	10134.52105	17452.3385	9634.481886	17322.04502
0.000988872	0.988871762	7802.635514	5631.008999	12123.79067	19820.01833	1694.755314	1744.628026	10429.03536	18075.3903	9928.996193	17945.09682
0.000989525	0.989525338	7862.43042	5485.111592	12400.53337	19967.07808	1687.354413	1762.230502	10713.17896	18204.84758	10213.13979	18074.55409
0.000990179	0.990178914	7618.768551	5418.453544	12691.85572	20397.4671	1661.022698	1777.242927	11030.83302	18620.22417	10530.79386	18489.93069
0.000990832	0.99083249	7508.662429	5346.601358	12978.91832	19876.5431	1659.175992	1800.864224	11319.74233	18075.67888	10819.70316	17945.38539
0.000991486	0.991486065	7339.231863	5420.839896	13484.00471	19439.85738	1662.274067	1789.42514	11821.73064	17650.43224	11321.69148	17520.13876
0.00099214	0.992139641	7176.876207	5295.568841	14062.93947	18737.13179	1677.706398	1781.193218	12385.23307	16955.93857	11885.19391	16825.64509
0.000992793	0.992793217	7154.705941	5180.632539	13626.23458	18412.96773	1673.028399	1767.141788	11953.20618	16645.82594	11453.16702	16515.53246
0.000993447	0.993446793	6764.686001	5013.316342	13079.2652	18162.04324	1664.338583	1763.201647	11414.92662	16398.84159	10914.88745	16268.54811
0.0009941	0.994100368	6625.250864	4891.893027	12423.09778	18044.93542	1683.287057	1756.309095	10739.81072	16288.62633	10239.77156	16158.33284
0.000994754	0.994753944	6542.954931	4847.130969	11979.07303	17932.65025	1681.639954	1771.673779	10297.43308	16160.97647	9797.393913	16030.68299
0.000995408	0.99540752	6342.715299	4732.419176	11661.008	17636.61908	1674.94868	1773.90112	9986.05932	15862.71796	9486.020157	15732.42448
0.000996061	0.996061096	6028.644122	4552.351918	10712.69049	17096.73245	1681.358144	1772.639874	9031.332346	15324.09258	8531.293183	15193.79909
0.000996715	0.996714672	5804.113037	4462.947479	10424.65476	16443.09151	1696.964988	1789.476761	8727.689772	14653.61475	8227.650609	14523.32127
0.000997368	0.997368247	5876.691772	4373.443778	10469.47616	16003.40685	1660.101635	1785.730084	8809.374525	14217.67677	8309.335362	14087.38328
0.000998022	0.998021823	6296.468121	4724.639571	10432.45085	15674.10035	1674.065399	1778.119595	8758.385451	13895.98075	8258.346288	13765.68727
0.000998675	0.998675399	6819.47339	5000.686364	10016.83613	15452.36422	1684.110713	1743.658993	8332.725417	13708.70523	7832.686254	13578.41174
0.000999329	0.999328975	7035.255464	5032.171676	9396.816959	15155.4351	1684.034273	1732.307826	7712.782686	13423.12727	7212.743523	13292.83379
0.000999983	0.99998255	6874.926545	5043.583264	8681.229246	14358.67536	1677.530499	1739.103627	7003.698747	12619.57173	6503.659584	12489.27825
0.001000636	1.000636126	6363.651348	4703.877039	8606.493104	13989.06346	1692.496981	1760.798267	6913.996123	12228.26519	6413.956959	12097.97171
0.00100129	1.001289702	6119.208124	4565.214165	8894.046745	14148.9217	1684.75644	1744.345296	7209.290305	12404.5764	6709.251142	12274.28292
0.001001943	1.001943278	6247.59195	4592.493758	9492.970442	14458.93291	1684.595729	1780.942912	7808.374713	12677.99	7308.33555	12547.69651
0.001002597	1.002596854	6478.479496	4762.113328	9563.48651	14799.84346	1683.493233	1772.231305	7879.993277	13027.61215	7379.954114	12897.31867
0.00100325	1.003250429	6884.285011	4966.985798	9460.977695	14756.42386	1682.344593	1772.786421	7778.633102	12983.63744	7278.593939	12853.34396
0.001003251	1.003250913	6884.285011	4966.985798	9460.977695	14756.42386	1682.344593	1772.786421	7778.633102	12983.63744	7278.593939	12853.34396
0.001003905	1.003904545	6965.967472	5045.688609	9144.885755	15566.8245	1659.714897	1756.801208	7485.170858	13810.02329	6985.131695	13679.72981
0.001004558	1.004558177	7208.901386	5177.244548	8917.481159	16296.42273	1659.725011	1755.116692	7257.756148	14541.30604	6757.716985	14411.01256
0.001005212	1.005211809	7361.676945	5291.379568	8822.510761	16878.71972	1672.38148	1775.214207	7150.129281	15103.50551	6650.090118	14973.21203
0.001005865	1.005865441	7480.855927	5427.183584	8777.495472	17558.37329	1664.485667	1764.918453	7113.009805	15793.45484	6612.970642	15663.16135
0.001006519	1.006519073	7478.64603	5406.07754	8925.295169	18462.25249	1692.744423	1760.876426	7232.550746	16701.37606	6732.511583	16571.08258
0.001007173	1.007172705	7678.534355	5668.806616	9041.592735	19462.24117	1663.480169	1783.235766	7378.112566	17679.0054	6878.073403	17548.71192
0.001007826	1.007826337	7907.062102	5719.45695	8976.310559	20242.67473	1682.155619	1761.140935	7294.15494	18481.5338	6794.115777	18351.24031
0.00100848	1.008479969	7739.183302	5713.901637	9292.167505	20720.79651	1691.951807	1735.941085	7600.215698	18984.85542	7100.176535	18854.56194
0.001009134	1.009133601	7717.252281	5575.026286	9758.146354	21235.95431	1691.576858	1770.80335	8066.569496	19465.15096	7566.530333	19334.85748
0.001009787	1.009787234	7564.995558	5621.34243	10303.52743	21758.15041	1671.337329	1769.17697	8632.190101	19988.97344	8132.150938	19858.67996
0.001010441	1.010440866	7446.937848	5427.426534	10614.7722	22270.54413	1656.294476	1760.024054	8958.477724	20510.52008	8458.438561	20380.22659
0.001011094	1.011094498	7210.332925	5302.31106	10655.8616	22783.87326	1665.832669	1758.789199	8990.028931	21025.08406	8489.989768	20894.79058
0.001011748	1.01174813	7417.796478	5391.143414	10685.69913	22795.22861	1677.191404	1789.046267	9008.507726	21006.18234	8508.468562	20875.88886
0.001012402	1.012401762	7693.007991	5599.183894	10997.24904	22305.66857	1670.495782	1746.667131	9326.753258	20559.00144	8826.714095	20428.70796
0.001013055	1.013055394	7926.390567	5787.696146	11055.63246	22007.05159	1659.654805	1735.689705	9395.977655	20271.36188	8895.938492	20141.0684
0.001013709	1.013709026	7604.05109	5573.087465	10981.50853	21288.72087	1664.514222	1753.86855	9316.994308	19534.85232	8816.955145	19404.55884
0.001014363	1.014362658	7168.727577	5189.685292	10305.62359	20604.56386	1648.006271	1806.297336	8657.617319	18798.26652	8157.578156	18667.97304
0.001015016	1.01501629	6953.959182	5109.040945	9939.077201	19669.37205	1669.442121	1752.691796	8269.63508	17916.68025	7769.595917	17786.38677
0.00101567	1.015669922	7171.008067	5203.5197	9694.070277	18799.49811	1691.653008	1762.719064	8002.417269	17036.77905	7502.378106	16906.48556
0.001016324	1.016323554	7684.692879	5673.998872	9587.034093	18435.6604	1688.018408	1760.203098	7899.015685	16675.4573	7398.976522	16545.16382
0.001016977	1.016977186	8587.839406	6248.318835	9205.144615	18534.06349	1654.845455	1758.04985	7550.29916	16776.01364	7050.259997	16645.72016
0.001017631	1.017630818	9627.874641	6787.328632	9128.743515	18394.05978	1663.705827	1767.248742	7465.037688	16626.81104	6964.998525	16496.51755
0.001018284	1.01828445	10028.67314	7171.754459	9110.842289	18369.82194	1655.711343	1744	7455.130946	16625.82194	6955.091783	16495.52846
0.001018938	1.018938082	9739.131975	6991.480003	9119.521852	18219.62852	1667.970292	1746.688132	7451.55156	16472.94039	6951.512397	16342.6469
0.001019592	1.019591714	9200.873387	6624.530018	9302.986111	17933.03012	1695.50914	1737.808336	7607.476971	16195.22178	7107.437808	16064.9283
0.001020245	1.020245346	9350.189688	6743.612169	9371.589127	17786.99959	1672.147567	1737.65714	7699.44156	16049.34245	7199.402397	15919.04897
0.001020899	1.020898978	9640.657187	6850.869512	9360.177085	17563.18115	1671.592818	1726.704409	7688.584267	15836.47674	7188.545103	15706.18326
0.001021553	1.02155261	10092.46595	7115.741533	9402.733189	17319.18958	1679.664691	1744.991037	7723.068498	15574.19854	7223.029334	15443.90506
0.001022206	1.022206242	10161.77294	7404.155908	9181.900929	17243.29538	1671.322258	1758.522219	7510.578671	15484.77316	7010.539508	15354.47968
0.00102286	1.022859875	10095.86325	7280.303243	9296.955095	16703.98843	1646.481409	1780.845322	7650.473686	14923.14311	7150.434523	14792.84962
0.001023514	1.023513507	9193.760015	6699.049734	9459.034646	16208.47932	1668.400185	1759.16351	7790.634461	14449.31581	7290.595297	14319.02233
0.001024167	1.024167139	8683.296422	6216.144251	9333.59304	16023.22944	1681.022147	1742.75101	7652.570893	14280.47843	7152.53173	14150.18495
0.001024821	1.024820771	8788.134015	6215.661033	8955.531177	15474.86296	1666.56844	1731.265044	7288.962737	13743.59792	6788.923574	13613.30443
0.001025474	1.025474403	9248.111515	6523.659915	8583.369232	14806.04948	1685.533469	1740.555708	6897.835763	13065.49377	6397.7966	12935.20029
0.001026128	1.026128035	9347.063903	6537.609692	7680.894855	13894.24061	1663.714221	1743.665719	6017.180634	12150.57489	5517.141471	12020.28141
0.001026782	1.026781667	8829.459141	6355.847853	7085.244854	13900.77726	1652.902825	1739.553414	5432.342029	12161.22385	4932.302866	12030.93036
0.001027435	1.027435299	8070.219626	6088.638588	6979.064105	14684.49959	1685.727783	1750.461623	5293.336322	12934.03797	4793.297159	12803.74448
0.001028089	1.028088931	8190.827169	5912.454062	7149.645315	15757.24185	1666.133106	1746.645869	5483.512209	14010.59598	4983.473046	13880.3025
0.001028743	1.028742563	8302.389334	5937.403711	7339.973031	16787.33834	1665.274655	1745.274655	5674.698376	15042.06368	5174.659213	14911.7702
0.001029396	1.029396195	8598.692518	6130.235054	7686.292039	17842.75438	1675.264761	1737.828232	6011.027278	16104.92615	5510.988115	15974.63266
0.00103005	1.030049827	9023.547058	6410.663561	8024.507691	19223.33681	1661.336203	1745.755512	6363.171488	17477.5813	5863.132325	17347.28782
0.001030703	1.030703459	9231.672517	6531.154931	8144.387716	20789.50093	1673.844549	1744.425139	6470.543167	19045.07579	5970.504004	18914.78231
0.001031357	1.031357091	9279.30092	6669.754057	8299.994088	21762.72073	1671.230041	1738.722764	6628.764047	20023.99797	6128.724884	19893.70448
0.001032011	1.032010723	9318.253441	6661.218268	8249.998156	22162.02644	1669.472631	1735.034905	6580.525525	20426.99153	6080.486362	20296.69805
0.001032664	1.032664355	9353.945999	6661.806016	8107.318795	22568.60112	1656.140917	1742.874888	6451.177878	20825.72623	5951.138714	20695.43275
0.001033318	1.033317987	9506.064897	6861.020654	8057.899709	22650.58872	1660.890843	1773.419697	6397.008866	20877.16902	5896.969702	20746.87554
0.001033972	1.033971619	10080.08103	7168.953514	8333.400027	23007.085	1651.864084	1750.8666	6681.535943	21256.2184	6181.49678	21125.92492
0.001034625	1.034625251	10363.11673	7344.705654	8749.809013	22914.11275	1664.58495	1745.403813	7085.224063	21168.70894	6585.1849	21038.41545
0.001035279	1.035278883	9937.564701	7167.719625	9075.096573	22582.65359	1674.93135	1747.601828	7400.165223	20835.05176	6900.12606	20704.75828
0.001035933	1.035932515	9739.771225	6773.622307	9063.978881	21681.65432	1679.542089	1739.262605	7384.436792	19942.39172	6884.397629	19812.09823
0.001036586	1.036586148	9688.784294	6816.323157	8855.341351	20915.33025	1660.487841	1745.68348	7194.85351	19169.64677	6694.814347	19039.35329
0.00103724	1.03723978	9966.729086	6985.353752	8452.161918	20226.97252	1663.627622	1737.916843	6788.534296	18489.05568	6288.495133	18358.76219
0.001037893	1.037893412	10575.28339	7394.060785	8058.46429	19705.44797	1678.208958	1744.224365	6380.255332	17961.22361	5880.216169	17830.93012
0.001038547	1.038547044	11143.23318	7857.663577	7644.026013	19819.23546	1679.53933	1752.953895	5964.486683	18066.28156	5464.44752	17935.98808
0.001039201	1.039200676	11135.72833	7935.098613	7376.54005	20001.78345	1669.554259	1726.208243	5706.985791	18275.57521	5206.946627	18145.28172
0.001039854	1.039854308	10752.00414	7412.97176	7068.625979	19681.88434	1659.243616	1723.266337	5409.382363	17958.618	4909.3432	17828.32452
0.001040508	1.04050794	10278.77111	7232.569939	7051.253929	18973.91879	1665.617883	1728.80243	5385.636046	17245.11636	4885.596883	17114.82288
0.001041162	1.041161572	10226.8338	7313.912877	7060.384858	18056.92141	1669.692904	1737.777558	5390.691954	16319.14385	4890.652791	16188.85037
0.001041815	1.041815204	9768.618289	6961.853972	6846.600896	16821.18759	1665.49367	1753.20892	5181.107226	15067.97867	4681.068063	14937.68519
0.001042469	1.042468836	9380.238975	6627.983217	6704.512126	16230.42715	1657.552406	1752.91399	5046.95972	14477.51316	4546.920557	14347.21968
0.001043122	1.043122468	9017.552855	6421.273183	6674.418628	15635.108	1668.323138	1745.400699	5006.09549	13889.7073	4506.056327	13759.41382
0.001043776	1.0437761	8856.389177	6251.505037	6763.584465	15496.30186	1673.554351	1761.604216	5090.030114	13734.69764	4589.990951	13604.40416
0.00104443	1.044429732	8482.492654	6090.977371	6636.962754	15575.81026	1662.773101	1739.482312	4974.189653	13836.32795	4474.15049	13706.03447
0.001045083	1.045083364	8117.99509	5865.521224	6630.581136	15724.80147	1663.289779	1740.843054	4967.291357	13983.95842	4467.252193	13853.66493
0.001045737	1.045736996	7931.899501	5790.763295	6848.92601	15876.24347	1663.929684	1745.826573	5184.996326	14130.4169	4684.957163	14000.12341
0.001046391	1.046390628	7893.069799	5699.998555	6788.166423	15718.35918	1634.858215	1744.496201	5153.308208	13973.86298	4653.269045	13843.5695
0.001047044	1.04704426	7915.240438	5704.321469	6834.41236	15704.32187	1646.084606	1708.915412	5188.327754	13995.40646	4688.288591	13865.11297
0.001047698	1.047697892	7775.614196	5655.59712	6985.394043	15554.0925	1649.512414	1727.286548	5335.881629	13826.80595	4835.842465	13696.51247
0.001048352	1.048351524	7887.304071	5776.589615	7125.629628	15304.95529	1679.699593	1753.366579	5445.930035	13551.58871	4945.890872	13421.29523
0.001049005	1.049005156	8101.027072	5771.42927	7336.054456	15145.65042	1649.031055	1729.182149	5687.023401	13416.46827	5186.984238	13286.17479
0.001049659	1.049658788	8332.775575	5976.883551	7364.338659	15347.54008	1660.297864	1724.887386	5704.040795	13622.65269	5204.001632	13492.35921
0.001050312	1.050312421	8783.397288	6155.489423	7538.496549	15543.41147	1648	1718.64216	5890.496549	13824.76931	5390.457386	13694.47583
0.001050966	1.050966053	8884.582415	6450.757685	7646.142546	16050.26313	1650.427713	1729.613281	5995.714833	14320.64985	5495.675669	14190.35637
0.001050967	1.05096653	8884.582415	6450.757685	7646.142546	16050.26313	1650.427713	1729.613281	5995.714833	14320.64985	5495.675669	14190.35637
0.001051619	1.051619459	8561.019238	6119.413143	7610.007223	16216.35482	1657.604035	1712.393493	5952.403188	14503.96133	5452.364025	14373.66784
0.001052272	1.052272388	8428.155542	6212.473327	7629.457857	16909.11958	1684.985255	1721.442396	5944.472602	15187.67718	5444.433439	15057.3837
0.001052925	1.052925318	9170.884722	6584.335424	8137.188299	17545.75021	1673.635846	1731.630899	6463.552453	15814.11931	5963.51329	15683.82583
0.001053578	1.053578247	9478.159948	6799.231705	8206.2453	18400.41847	1669.093683	1745.929519	6537.151617	16654.48895	6037.112454	16524.19547
0.001054231	1.054231176	9266.124344	6541.1832	8176.365957	19019.90892	1683.790014	1728.309743	6492.575943	17291.59918	5992.53678	17161.30569
0.001054884	1.054884106	8785.019776	6299.414053	8089.143446	19505.39449	1673.458095	1725.569312	6415.685351	17779.82518	5915.646188	17649.53169
0.001055537	1.055537035	8516.014765	6002.283592	7922.360442	19958.91052	1662.329188	1703.410834	6260.031254	18255.49969	5759.992091	18125.2062
0.00105619	1.056189965	7896.612133	5761.622195	7754.111901	20610.4175	1651.220795	1712.761536	6102.891106	18897.65596	5602.851943	18767.36248
0.001056843	1.056842894	7640.950498	5549.412006	7522.383682	20503.86112	1636.024081	1740.459212	5886.359601	18763.40191	5386.320438	18633.10842
0.001057496	1.057495823	7678.175425	5556.678635	7600.524121	20685.76202	1656.216452	1732.767803	5944.307669	18952.99422	5444.268506	18822.70073
0.001058149	1.058148753	7439.916151	5404.18533	7460.463138	20634.5146	1682.970436	1746.970436	5777.492702	18887.54416	5277.453539	18757.25068
0.001058802	1.058801682	7114.11776	5179.839603	7532.121633	20404.59729	1676.424035	1730.836292	5855.697598	18673.761	5355.658435	18543.46751
0.001059455	1.059454611	7020.460101	5213.015568	7473.989471	20357.63144	1661.860977	1725.967687	5812.128494	18631.66375	5312.08933	18501.37027
0.001060108	1.060107541	6629.590178	4910.093239	7404.490655	20699.83264	1660.063496	1730.50972	5744.427159	18969.32292	5244.387995	18839.02944
0.00106076	1.06076047	6285.056767	4669.879323	7478.12967	20567.36673	1685.93796	1721.706245	5792.19171	18845.66049	5292.152547	18715.367
0.001061413	1.061413399	6223.321623	4643.82106	7552.031874	20104.18619	1682.400595	1729.200968	5869.631279	18374.98522	5369.592116	18244.69174
0.001062066	1.062066329	6261.642328	4601.633625	7837.486734	19976.61661	1669.899632	1718.567188	6167.587102	18258.04942	5667.547939	18127.75594
0.001062719	1.062719258	6221.637816	4580.741468	7877.020169	19490.39826	1698.210241	1741.934926	6178.809928	17748.46333	5678.770765	17618.16985
0.001063372	1.063372187	6506.588466	4679.39191	7799.192893	19065.83617	1667.893479	1741.61442	6131.299414	17324.22175	5631.260251	17193.92827
0.001064025	1.064025117	6990.259776	4981.001003	7841.736485	18715.31194	1663.421791	1736.037201	6178.314694	16979.27474	5678.275531	16848.98126
0.001064678	1.064678046	7135.7241	5216.261981	7814.464451	18462.80869	1671.457332	1735.203125	6143.007119	16727.60557	5642.967955	16597.31208
0.001065331	1.065330975	7247.499271	5177.620739	7672.54808	18228.58909	1657.736724	1757.793351	6014.811356	16470.79574	5514.772193	16340.50226
0.001065984	1.065983905	7310.714903	5278.326257	7620.012312	18073.89131	1644.487607	1746.388113	5975.524705	16327.5032	5475.485542	16197.20971
0.001066637	1.066636834	7184.298688	5218.483228	7604.056938	17905.79584	1655.013329	1754.818043	5949.043609	16150.9778	5449.004446	16020.68431
0.00106729	1.067289763	7073.97571	5244.311364	7600.109918	17737.98198	1680.406495	1728.212776	5919.703423	16009.7692	5419.664259	15879.47572
0.001067943	1.067942693	7129.246045	5284.339445	7558.6916	17335.09012	1669.376425	1716.57739	5889.315175	15618.51273	5389.276012	15488.21925
0.001068596	1.068595622	7254.839736	5377.350848	7533.219314	16853.68449	1667.601563	1741.084625	5865.617752	15112.59986	5365.578588	14982.30638
0.001069249	1.069248551	7467.654093	5546.872744	7545.091981	16590.03317	1664.339953	1726.248639	5880.752028	14863.78453	5380.712865	14733.49105
0.001069901	1.069901481	7790.476587	5575.808855	7515.552028	16395.99509	1657.417218	1724.398438	5858.13481	14671.59665	5358.095647	14541.30317
0.001070554	1.07055441	8128.167674	5908.251876	7455.750219	16090.45112	1671.551241	1716.286418	5784.198978	14374.1647	5284.159815	14243.87122
0.001071207	1.071207339	8791.28418	6411.606546	7320.851564	15717.37307	1676.14783	1715.601563	5644.703734	14001.77151	5144.664571	13871.47802
0.00107186	1.071860269	9725.722294	6949.497634	7067.903127	15434.55332	1676.398438	1720.478331	5391.50469	13714.07499	4891.465526	13583.78151
0.001072513	1.072513198	10660.72345	7416.908834	6773.080669	15139.70752	1664.65767	1700.725859	5108.422999	13438.98166	4608.383836	13308.68818
0.001073166	1.073166128	11173.85346	7890.857866	6613.407015	14888.10233	1679.283594	1723.288148	4934.123421	13164.81418	4434.084258	13034.5207
0.001073819	1.073819057	11259.39597	8007.576243	6500.885117	14782.74846	1661.114016	1719.392786	4839.771101	13063.35567	4339.731938	12933.06219
0.001074472	1.074471986	10539.73161	7511.347826	6520.41236	14664.10478	1663.898303	1703.654917	4856.514057	12960.44986	4356.474894	12830.15638
0.001075125	1.075124916	9914.551206	7130.837349	6638.653969	14719.72034	1679.680515	1720.445566	4958.973454	12999.27477	4458.934291	12868.98129
0.001075778	1.075777845	10572.36402	7485.919494	6493.703952	14810.42101	1676.440571	1715.662341	4817.263381	13094.75867	4317.224218	12964.46519
0.001076431	1.076430774	11275.20614	7920.490601	6546.576043	14771.70753	1664.04252	1699.656434	4882.533523	13072.0511	4382.49436	12941.75761
0.001077084	1.077083704	11210.65831	7904.331342	6560.85969	14926.09996	1672.719439	1710.396533	4888.140251	13215.70343	4388.101088	13085.40994
0.001077737	1.077736633	11231.69054	7916.184804	6443.81668	14884.04743	1656.8913	1708.60818	4786.92538	13175.43925	4286.886217	13045.14577
0.00107839	1.078389562	11478.36101	8087.131216	6506.681822	14877.28293	1664	1724.210377	4842.681822	13153.07255	4342.642659	13022.77907
0.001079042	1.079042492	11794.79361	8362.358001	6380.820578	15101.14626	1663.525643	1715.127206	4717.294935	13386.01905	4217.255771	13255.72557
0.001079695	1.079695421	12384.37643	8804.118133	6286.012552	15271.91596	1649.076769	1699.738121	4636.935783	13572.17784	4136.89662	13441.88436
0.001080348	1.08034835	13086.17352	9078.390807	6217.222582	15257.41668	1676.564778	1704.921015	4540.657804	13552.49566	4040.618641	13422.20218
0.001081001	1.08100128	13004.47443	9029.543224	6083.146193	15116.9451	1680.196123	1740.59456	4402.95007	13376.35054	3902.910907	13246.05706
0.001081654	1.081654209	12508.55061	8599.659094	6083.429617	14958.95013	1681.594393	1743.774095	4401.835224	13215.17603	3901.79606	13084.88255
0.001082307	1.082307138	11809.32133	8297.098145	6051.676056	14763.75752	1651.601563	1739.518232	4400.074494	13024.23929	3900.03533	12893.9458
0.00108296	1.082960068	11003.53373	7987.457519	6000.265099	14869.0291	1652.584293	1729.268199	4347.680806	13139.7609	3847.641643	13009.46742
0.001083613	1.083612997	11201.8814	7867.012121	6052.852926	14991.917	1664.315251	1743.684749	4388.537675	13248.23225	3888.498512	13117.93877
0.001084266	1.084265926	12209.22705	8633.898129	6084.516111	15326.45719	1667.601563	1735.99235	4416.914549	13590.46484	3916.875385	13460.17136
0.001084919	1.084918856	12491.58292	8888.650902	6267.857523	16245.2112	1667.976377	1696.98686	4599.881146	14548.22434	4099.841983	14417.93086
0.001085572	1.085571785	12231.61991	8506.803013	6496.365251	16983.34776	1669.001102	1719.203125	4827.364149	15264.14464	4327.324986	15133.85115
0.001086225	1.086224714	12570.06212	8709.426891	6411.24252	17478.1299	1651.601563	1719.203125	4759.640958	15758.92678	4259.601794	15628.63329
0.001086878	1.086877644	13179.58962	9159.537195	6240.279448	18032.41869	1653.199442	1715.543205	4587.080006	16316.87549	4087.040842	16186.582
0.001087531	1.087530573	13672.97054	9506.547566	6346.410894	18711.07597	1659.611305	1695.41196	4686.799589	17015.66401	4186.760426	16885.37053
0.001088184	1.088183503	13878.8474	9712.35734	6456.625911	18648.36551	1637.177033	1723.119232	4819.448878	16925.24628	4319.409715	16794.95279
0.001088836	1.088836432	13386.40646	9280.401134	6472.932457	18132.24618	1662.438704	1718.060524	4810.493753	16414.18566	4310.45459	16283.89217
0.001089489	1.089489361	12811.27528	8712.714491	6416.75338	17741.71974	1634.849216	1732.184851	4781.904164	16009.53489	4281.865001	15879.24141
0.001090142	1.090142291	12456.16062	8509.433665	6230.272999	17676.27037	1643.424135	1735.203125	4586.848864	15941.06725	4086.809701	15810.77376
0.001090795	1.09079522	12135.34889	8338.175567	6064.507115	17856.32847	1665.570178	1729.49136	4398.936937	16126.83711	3898.897774	15996.54363
0.001091448	1.091448149	12033.26532	8557.134261	6395.415849	18034.07832	1665.85021	1706.488966	4729.565639	16327.58935	4229.526476	16197.29587
0.001092101	1.092101079	12208.85371	8519.076727	6706.485148	18334.29626	1637.317226	1723.214955	5069.167922	16611.08131	4569.128759	16480.78782
0.001092754	1.092754008	12622.23007	8554.033231	6701.354867	18670.45862	1645.130636	1731.082896	5056.224231	16939.37572	4556.185068	16809.08224
0.001093407	1.093406937	12886.42887	8946.881983	6515.860084	19201.909	1650.62313	1723.903857	4865.236954	17478.00514	4365.197791	17347.71166
0.00109406	1.094059867	13050.49107	9216.342982	6259.727905	19883.40942	1663.565487	1728.791762	4596.162418	18154.61766	4096.123255	18024.32417
0.001094713	1.094712796	13316.16857	9322.966266	6208.468904	20530.18538	1671.154963	1734.429742	4537.313941	18795.75564	4037.274778	18665.46215
0.001095366	1.095365725	13643.62297	9365.391266	6314.643274	21566.64151	1656.250708	1736.435938	4658.392566	19830.20557	4158.353402	19699.91209
0.001096019	1.096018655	13656.59785	9410.023587	6422.682593	22062.94518	1653.676555	1715.03323	4769.006038	20347.91195	4268.966875	20217.61847
0.001096672	1.096671584	13326.28632	9159.817365	6525.32679	22646.79701	1666.648673	1728.445083	4858.678117	20918.35193	4358.638954	20788.05844
0.001097325	1.097324513	12732.0654	8846.011874	6650.7501	23061.44361	1652.77905	1731.62427	4997.97105	21329.81934	4497.931887	21199.52586
0.001097977	1.097977443	12520.07818	8670.883136	6732.484835	23828.39711	1661.623977	1709.175038	5070.860858	22119.22207	4570.821695	21988.92859
0.00109863	1.098630372	11983.48151	8432.106277	6731.759446	24510.31708	1676.466413	1714.601326	5055.293033	22795.71575	4555.25387	22665.42227
0.001099283	1.099283301	11267.71831	7897.353407	6731.172437	25386.90566	1654.580202	1708.454145	5076.592235	23678.45151	4576.553072	23548.15803
0.001099936	1.099936231	10569.1401	7534.025771	6711.650015	25738.24645	1674.23202	1700.661363	5037.417995	24037.58509	4537.378832	23907.2916
0.001100589	1.10058916	10529.31145	7422.692877	6813.921929	26089.3096	1660.398438	1704.774865	5153.523492	24384.53473	4653.484328	24254.24125
0.001101242	1.101242089	10392.42891	7269.411658	6559.404602	25394.09785	1665.371232	1714.490596	4894.03337	23679.60725	4393.994207	23549.31377
0.001101895	1.101895019	10162.48126	7191.762818	6482.703046	25252.23309	1667.337382	1715.491505	4815.365664	23536.74158	4315.326501	23406.4481
0.001102548	1.102547948	10696.7134	7456.528925	6415.072299	24289.90759	1648	1696.39214	4767.072299	22593.51545	4267.033136	22463.22197
0.001103201	1.103200877	11622.09864	8058.001074	6363.934344	23825.50252	1652.161005	1709.047705	4711.773339	22116.45481	4211.734176	21986.16133
0.001103854	1.103853807	12232.72082	8623.346019	6131.292166	23337.30925	1656.134908	1708.014708	4475.157258	21629.29454	3975.118095	21499.00106
0.001104507	1.104506736	13795.65125	9525.859877	6004.79897	22318.3975	1652.366055	1719.731861	4352.432915	20598.66564	3852.393752	20468.37216
0.00110516	1.105159666	14712.94136	10093.88161	5857.821419	22136.88111	1652.759334	1725.696494	4205.062085	20411.18462	3705.022922	20280.89113
0.001105813	1.105812595	13984.0977	9887.694052	5876.555286	22391.92032	1648.345335	1717.529952	4228.209951	20674.39037	3728.170788	20544.09688
0.001106466	1.106465524	13747.77002	9675.24918	6031.368172	22751.91367	1667.31601	1690.254303	4364.052162	21061.65937	3864.012999	20931.36588
0.001106466	1.106466079	13747.77002	9675.24918	6031.368172	22751.91367	1667.31601	1690.254303	4364.052162	21061.65937	3864.012999	20931.36588
0.001107121	1.107120673	13045.6692	9181.32799	6120.894286	23386.95586	1659.886833	1709.024795	4461.007453	21677.93106	3960.96829	21547.63758
0.001107775	1.107775266	12594.00954	8646.877545	6168.556743	24419.74732	1682.908156	1691.996362	4485.648587	22727.75096	3985.609423	22597.45747
0.00110843	1.10842986	12548.87694	8713.546399	6264.703114	24812.04802	1639.578212	1729.137444	4625.124902	23082.91058	4125.085739	22952.61709
0.001109084	1.109084454	12848.86189	8807.590507	6328.86134	25352.76176	1641.533979	1725.45456	4687.327361	23627.3072	4187.288198	23497.01372
0.001109739	1.109739047	13252.0835	9349.030865	6395.658008	25345.73516	1648.294072	1740.133068	4747.363936	23605.60209	4247.324773	23475.30861
0.001110394	1.110393641	13652.62879	9582.140849	6400.302813	25218.39989	1662.078623	1697.941679	4738.22419	23520.45821	4238.185027	23390.16473
0.001111048	1.111048235	14406.75002	9801.753809	6496.676052	25439.67409	1636.673507	1716.449499	4860.002545	23723.22459	4359.963382	23592.93111
0.001111703	1.111702828	15040.80426	10352.67842	6495.892278	25054.399	1640.116526	1727.604512	4855.775752	23326.79449	4355.736589	23196.501
0.001112357	1.112357422	14971.53967	10373.87381	6469.790987	24548.04457	1669.074266	1720.716635	4800.716721	22827.32794	4300.677558	22697.03445
0.001113012	1.113012015	15031.94161	10242.62134	6584.31792	24506.58503	1647.581534	1742.397556	4936.736386	22764.18747	4436.697223	22633.89399
0.001113667	1.113666609	15113.91931	10343.76664	6628.339674	24250.97753	1642.880973	1708.480838	4985.458701	22542.49669	4485.419537	22412.20321
0.001114321	1.114321203	15782.19238	10895.00472	6484.037922	23942.11441	1666.368454	1717.666101	4817.669468	22224.44831	4317.630305	22094.15483
0.001114976	1.114975796	16693.70885	11374.61193	6476.872375	23595.03127	1670.541504	1709.91397	4806.330871	21885.1173	4306.291708	21754.82382
0.00111563	1.11563039	16568.72409	11199.95406	6474.802677	23063.18593	1678.555473	1689.778789	4796.247204	21373.40714	4296.208041	21243.11366
0.001116285	1.116284983	15342.89912	10652.67497	6650.967404	22463.06832	1665.513878	1697.145913	4985.453526	20765.92241	4485.414362	20635.62892
0.00111694	1.116939577	13610.42672	9587.763703	6698.70514	21953.43329	1665.23408	1709.199389	5033.47106	20244.2339	4533.431897	20113.94042
0.001117594	1.117594171	12554.24841	8720.232537	6716.375623	21585.42094	1672.025447	1724.799253	5044.350176	19860.62169	4544.311013	19730.3282
0.001118249	1.118248764	12303.45109	8486.013139	6756.079477	21177.3043	1649.831522	1705.282588	5106.247955	19472.02171	4606.208792	19341.72823
0.001118903	1.118903358	12000.35736	8342.1677	6730.748041	20783.00701	1646.111639	1709.735341	5084.636402	19073.27167	4584.597238	18942.97819
0.001119558	1.119557951	11684.76755	8026.581225	6699.825922	20693.33665	1653.194407	1718.95609	5046.631515	18974.38056	4546.592352	18844.08708
0.001120213	1.120212545	10737.11256	7486.039776	6674.566099	20751.54409	1669.966207	1723.899755	5004.599892	19027.64434	4504.560729	18897.35085
0.001120867	1.120867139	9645.124983	6798.910073	6723.287456	20852.05266	1641.82612	1730.510207	5081.461336	19121.54245	4581.422173	18991.24897
0.001121522	1.121521732	8913.997172	6405.028478	6715.657924	20635.09556	1647.596543	1725.608199	5068.061381	18909.48736	4568.022218	18779.19388
0.001122176	1.122176326	8945.812688	6448.226656	6729.818029	20610.6258	1654.706362	1708.70806	5075.111667	18901.91774	4575.072504	18771.62426
0.001122831	1.12283092	9298.850487	6632.330673	6816.991441	20911.17264	1673.103204	1720.806284	5143.888237	19190.36636	4643.849074	19060.07287
0.001123486	1.123485513	9353.261231	6672.878719	6813.886592	21254.56043	1659.583113	1718.49298	5154.303479	19536.06745	4654.264316	19405.77397
0.00112414	1.124140107	8949.747901	6460.337876	6775.711823	21217.97403	1649.112998	1712.201879	5126.598825	19505.77215	4626.559662	19375.47867
0.001124795	1.1247947	8269.74121	6023.643765	6801.132383	21143.56628	1661.406312	1718.441102	5139.726071	19425.12518	4639.686908	19294.83169
0.001125449	1.125449294	7804.556968	5676.50172	6680.776881	21163.4277	1661.705585	1713.529155	5019.071296	19449.89854	4519.032133	19319.60506
0.001126104	1.126103888	7389.510438	5397.820908	6557.263313	21285.58733	1664	1713.585731	4893.263313	19572.0016	4393.22415	19441.70812
0.001126758	1.126758481	7228.254237	5289.06161	6548.367329	21593.40061	1661.321799	1733.746713	4887.04553	19859.6539	4387.006366	19729.36041
0.001127413	1.127413075	7243.357751	5248.090633	6671.602091	21927.60639	1655.507586	1730.150701	5016.094505	20197.45569	4516.055342	20067.16221
0.001128068	1.128067668	7283.521306	5312.186632	6871.297253	21712.27525	1659.25568	1723.523777	5212.041573	19988.75147	4712.00241	19858.45799
0.001128722	1.128722262	7508.873457	5501.824553	6751.430594	21790.84742	1662.009171	1731.416163	5089.421423	20059.43126	4589.38226	19929.13777
0.001129377	1.129376856	8050.935816	5756.877661	6853.53262	21633.32477	1644.914476	1717.466943	5208.618144	19915.85783	4708.578981	19785.56434
0.001130031	1.130031449	8448.094182	5992.288415	6754.098012	21400.44979	1669.213609	1733.160341	5084.884403	19667.28945	4584.84524	19536.99597
0.001130686	1.130686043	8611.009149	6111.317725	6771.020722	21006.48017	1677.843032	1718.237111	5093.17769	19288.24306	4593.138527	19157.94958
0.001131341	1.131340637	8596.827342	6058.220156	6763.153237	20761.6742	1664.129647	1717.827081	5099.02359	19043.84712	4598.984427	18913.55364
0.001131995	1.13199523	9022.626923	6539.423851	6768.632517	20372.24568	1669.203449	1714.177618	5099.429068	18658.06806	4599.389905	18527.77458
0.00113265	1.132649824	9962.772525	7144.108389	6564.216798	19952.78821	1660.693184	1700.090873	4903.523614	18252.69734	4403.484451	18122.40385
0.001133304	1.133304417	11256.26031	7900.688698	6639.899102	20041.12964	1648	1708.29345	4991.899102	18332.83619	4491.859939	18202.54271
0.001133959	1.133959011	12766.37398	8820.894897	6633.165421	20295.43789	1644.893005	1710.757641	4988.272416	18584.68025	4488.233253	18454.38677
0.001134614	1.134613605	14103.88187	10005.95554	6701.892426	20565.20027	1625.639948	1709.575746	5076.252478	18855.62452	4576.213315	18725.33104
0.001135268	1.135268198	14211.27897	9693.352435	6813.921785	20931.84304	1649.995584	1710.17995	5163.926201	19221.66309	4663.887038	19091.36961
0.001135923	1.135922792	13257.50049	9183.96701	6907.328508	20487.73189	1663.435019	1701.665931	5243.893489	18786.06596	4743.854326	18655.77248
0.001136577	1.136577385	14102.10935	9730.852148	6851.223935	20347.73939	1655.558378	1708.481444	5195.665557	18639.25795	4695.626394	18508.96446
0.001137232	1.137231979	15147.38655	10555.66772	6690.963142	20025.98088	1675.978099	1729.429017	5014.985043	18296.55186	4514.945879	18166.25838
0.001137887	1.137886573	15250.15318	10588.86429	6811.511912	20345.46665	1635.05081	1680.790082	5176.461102	18664.67657	4676.421939	18534.38309
0.001138541	1.138541166	14627.046	10114.8174	6580.086875	20664.78242	1650.595962	1711.98981	4929.490913	18952.79261	4429.45175	18822.49913
0.001139196	1.13919576	14558.80334	10000.24735	6738.968692	21300.74706	1647.850132	1712	5091.11856	19588.74706	4591.079397	19458.45358
0.00113985	1.139850354	14695.18598	10318.71189	6822.140367	21912.46533	1648	1698.292121	5174.140367	20214.17321	4674.101204	20083.87973
0.001140505	1.140504947	14439.76176	9980.013015	6746.402106	22102.01944	1666.532145	1731.003695	5079.869961	20371.01575	4579.830798	20240.72226
0.00114116	1.141159541	13203.12127	9168.778458	6817.533617	22319.77205	1635.987435	1726.799126	5181.546182	20592.97292	4681.507019	20462.67944
0.001141814	1.141814134	11512.95791	8084.605174	6716.328848	22446.73768	1642.514386	1708.022238	5073.814462	20738.71544	4573.775299	20608.42196
0.001142469	1.142468728	10266.04483	7182.284732	6695.521966	22553.75219	1673.033684	1696.21361	5022.488282	20857.53858	4522.449119	20727.2451
0.001143123	1.143123322	9616.923828	6909.442151	6622.795587	23006.84134	1644.928102	1685.279104	4977.867485	21321.56224	4477.828321	21191.26875
0.001143778	1.143777915	9840.53703	6961.204011	6351.786005	23471.97562	1666.356148	1723.432659	4685.429857	21748.54296	4185.390694	21618.24948
0.001144433	1.144432509	9874.179649	6975.431235	6355.531175	24049.73844	1654.542551	1738.054121	4700.988624	22311.68432	4200.949461	22181.39084
0.001145087	1.145087102	9846.792442	6893.537031	6622.364036	23946.79209	1635.684533	1720.332754	4986.679503	22226.45934	4486.64034	22096.16585
0.001145742	1.145741696	9677.917913	6861.59364	6746.359205	23637.2128	1640.034462	1732.696517	5106.324743	21904.51628	4606.28558	21774.2228
0.001146396	1.14639629	9811.590185	7097.99041	6602.551765	23311.65881	1651.605412	1711.810745	4950.946353	21599.84806	4450.90719	21469.55458
0.001147051	1.147050883	11262.88109	7979.930794	6415.507134	23175.3045	1661.430331	1714.293736	4754.076803	21461.01076	4254.03764	21330.71728
0.001147705	1.147705477	12942.06171	8907.428401	6368.521259	23710.856	1665.506857	1708.02694	4703.014402	22002.82906	4202.975238	21872.53558
0.00114836	1.14836007	13637.66012	9370.834553	6406.4528	24586.65854	1662.361278	1715.985734	4744.091522	22870.67281	4244.052359	22740.37932
0.001149015	1.149014664	13445.29464	9291.420423	6564.573622	25442.78696	1672.348562	1708.814538	4892.22506	23733.97242	4392.185897	23603.67894
0.001149669	1.149669258	13320.66408	9177.813966	6790.72097	25955.98376	1661.999663	1722.01869	5128.721307	24233.96507	4628.682144	24103.67159
0.001150324	1.150323851	13318.71716	9251.596705	6972.861731	26227.49923	1667.428036	1714.933102	5305.433695	24512.56613	4805.394532	24382.27264
0.001150978	1.150978445	13811.51277	9632.275746	7004.210963	26301.87825	1666.834965	1720.803648	5337.375998	24581.0746	4837.336835	24450.78112
0.001151633	1.151633039	14545.17023	10083.93869	7132.878828	26648.8599	1659.859501	1733.933783	5473.019327	24914.92612	4972.980164	24784.63263
0.001152288	1.152287632	14632.57487	10170.88918	7262.847932	26476.03162	1672.142053	1736.21018	5590.705879	24739.82144	5090.666716	24609.52796
0.001152942	1.152942226	13937.95499	9689.020849	7250.054367	25622.14998	1653.117852	1705.980999	5596.936515	23916.16898	5096.897352	23785.8755
0.001153597	1.153596819	12795.05975	8899.84462	7051.25329	24628.57711	1659.963448	1691.768097	5391.289842	22936.80901	4891.250679	22806.51553
0.001154251	1.154251413	11661.27394	8060.754013	6617.848298	23300.40933	1652.953156	1712.702395	4964.895142	21587.70694	4464.855979	21457.41345
0.001154906	1.154906007	10582.85816	7376.174784	6469.784651	22241.81724	1653.555687	1746.792194	4816.228964	20495.02505	4316.189801	20364.73156
0.001155561	1.1555606	10477.18391	7537.686209	6533.259541	22365.74401	1662.274077	1732.812449	4870.985464	20632.93156	4370.946301	20502.63808
0.001156215	1.156215194	10899.98893	7714.706464	7034.026775	21596.50655	1661.728899	1719.409832	5372.297876	19877.09672	4872.258713	19746.80323
0.00115687	1.156869787	10879.0916	7554.775331	6957.679464	20969.79645	1659.208899	1717.591299	5298.470565	19252.20515	4798.431401	19121.91167
0.001157524	1.157524381	10722.64423	7612.38916	7016.023416	19486.20474	1655.580591	1701.985778	5360.442825	17784.21896	4860.403662	17653.92548
0.001158179	1.158178975	12166.72155	8509.650703	6817.01256	17711.70218	1668.76077	1712.769941	5148.25179	15998.93224	4648.212627	15868.63876
0.001158834	1.158833568	13819.74123	9580.199701	6558.294422	16276.34743	1670.979053	1712.597736	4887.315369	14563.74969	4387.276205	14433.45621
0.001159488	1.159488162	15578.7254	10635.35171	6434.233139	15682.48811	1652.833888	1733.398975	4781.399251	13949.08913	4281.360088	13818.79565
0.001160143	1.160142756	16970.24368	11519.27307	6217.127397	16108.24173	1663.436296	1706.354178	4553.691101	14401.88755	4053.651938	14271.59407
0.001160797	1.160797349	19266.98477	13055.9811	6614.703675	17227.36828	1658.899513	1721.628295	4955.804162	15505.73998	4455.764999	15375.4465
0.001161452	1.161451943	21866.13585	15136.20787	6585.434442	17759.20056	1667.721961	1725.077137	4917.712481	16034.12342	4417.673317	15903.82994
0.001162107	1.162106536	24610.5959	16461.16836	6546.199756	18236.7378	1660.815232	1699.18555	4885.384524	16537.55225	4385.345361	16407.25877
0.001162761	1.16276113	25971.08243	17348.54704	6576.807703	18579.51112	1646.227162	1717.721974	4930.580541	16861.78915	4430.541378	16731.49566
0.001163416	1.163415724	25624.4251	17326.84523	6669.382294	17787.09754	1664.420783	1696.420783	5004.961511	16090.67676	4504.922348	15960.38327
0.00116407	1.164070317	24130.34152	16280.1445	6626.9721	16966.9258	1675.849664	1708.861837	4951.122436	15258.06396	4451.083272	15127.77048
0.001164725	1.164724911	22761.02758	15592.57788	6602.763712	16081.05323	1633.073653	1710.959309	4969.690059	14370.09392	4469.650896	14239.80044
0.00116538	1.165379504	22472.95203	15159.99638	6496.040759	15740.4271	1678.904051	1732.713494	4817.136708	14007.71361	4317.097544	13877.42012
0.001166034	1.166034098	21361.72933	14360.50186	6315.436848	15165.34715	1664.810802	1706.538331	4650.626046	13458.80882	4150.586883	13328.51534
0.001166689	1.166688692	19018.38425	12917.39341	6079.781276	14304.45361	1647.19381	1705.114286	4432.587466	12599.33932	3932.548303	12469.04584
0.001167343	1.167343285	16665.17577	11254.65778	5356.245579	13488.9178	1653.601583	1724.777853	3702.643996	11764.13995	3202.604833	11633.84646
0.001167998	1.167997879	16389.60964	11150.00645	4949.915099	13135.37346	1664.377657	1714.011209	3285.537442	11421.36225	2785.498279	11291.06877
0.001168652	1.168652472	17411.14009	11878.375	4853.449664	13169.3507	1677.588655	1716.591816	3175.861009	11452.75888	2675.821846	11322.4654
0.001169307	1.169307066	18440.31336	12577.94968	4842.473984	13843.61284	1655.515676	1701.852293	3186.958308	12141.76055	2686.919145	12011.46706
0.001169962	1.16996166	19477.43009	13323.06551	5046.738746	14471.99234	1663.274485	1707.539686	3383.464261	12764.45265	2883.425098	12634.15917
0.001170616	1.170616253	20567.73779	14021.5829	5190.787594	14810.11452	1665.663438	1718.682686	3525.124156	13091.43183	3025.084993	12961.13835
0.001171271	1.171270847	21421.73382	14456.83255	5151.09348	15204.15519	1655.287979	1697.83216	3495.805501	13506.32303	2995.766338	13376.02955
0.001171925	1.171925441	21441.7366	14440.93441	5052.180719	15837.38058	1636.608423	1695.968591	3415.572296	14141.41199	2915.533133	14011.11851
0.00117258	1.172580034	21048.62856	14140.48152	5125.358015	16492.29558	1640.289289	1737.852808	3485.068726	14754.44277	2985.029563	14624.14929
0.001173235	1.173234628	20506.60579	13898.00056	5243.304245	16993.79091	1669.838103	1727.899584	3573.466142	15265.89133	3073.426979	15135.59784
0.001173889	1.173889221	19682.81104	13361.90733	5330.281466	17053.67871	1667.445158	1709.832726	3662.836308	15343.84598	3162.797145	15213.5525
0.001174544	1.174543815	19042.03784	12966.39808	5272.2886	16848.45899	1654.932858	1703.161484	3617.355742	15145.29751	3117.316579	15015.00402
0.001175198	1.175198409	18681.36389	12726.01706	5091.505897	16328.17086	1662.766135	1726.087715	3428.739762	14602.08314	2928.700599	14471.78966
0.001175853	1.175853002	19080.70024	12828.19635	4984.075666	15759.46932	1668.018463	1710.945744	3316.057203	14048.52358	2816.01804	13918.23009
0.001176508	1.176507596	19864.67569	13234.92542	4987.886602	15698.44644	1672.787024	1714.612747	3315.099578	13983.83369	2815.060414	13853.54021
0.001177162	1.177162189	20984.06967	14165.28228	4887.829064	16484.91594	1665.369748	1717.658628	3222.459316	14767.25731	2722.420152	14636.96383
0.001177817	1.177816783	22196.70628	15123.11679	4916.153242	17742.2764	1657.334981	1707.104331	3258.818261	16035.17207	2758.779098	15904.87859
0.001178471	1.178471377	22149.40825	15108.26242	4997.679763	18365.32027	1652.965242	1714.876802	3344.714521	16650.44347	2844.675358	16520.14998
0.001179126	1.17912597	21466.65135	14456.70309	5150.871739	18313.56563	1650.068274	1717.946842	3500.803465	16595.61879	3000.764302	16465.3253
0.001179781	1.179780564	20633.94197	13843.22727	5142.727505	18296.68141	1649.468174	1724.908602	3493.259331	16571.77281	2993.220168	16441.47932
0.001180435	1.180435158	20138.94694	13627.56507	5174.981233	18407.24143	1668.924271	1693.968373	3506.056962	16713.27306	3006.017799	16582.97957
0.00118109	1.181089751	19623.34953	13310.7464	5333.567727	18253.79967	1685.519701	1691.972147	3648.048026	16561.82752	3148.008863	16431.53404
0.001181744	1.181744345	19433.05523	13341.9034	5363.776265	17819.72777	1668.674728	1711.91772	3695.101537	16107.81005	3195.062374	15977.51657
0.001182399	1.182398938	20005.65515	13517.81353	5320.385545	17737.1739	1660.038963	1697.494244	3660.346582	16039.67966	3160.307419	15909.38617
0.001183054	1.183053532	19757.8051	13661.46719	5476.35132	17633.43753	1655.550233	1697.516056	3820.801087	15935.92147	3320.761924	15805.62799
0.001183708	1.183708126	17865.14825	12157.90869	5410.904384	17623.91354	1649.254396	1696.660656	3761.649988	15927.25288	3261.610825	15796.9594
0.001184363	1.184362719	16926.676	11631.57869	5461.661412	17276.80051	1659.81279	1673.968538	3801.848622	15602.83197	3301.809459	15472.53849
0.001185017	1.185017313	15658.84188	10943.00738	5673.862661	17055.05908	1656.98095	1705.961221	4016.881711	15349.09786	3516.842548	15218.80438
0.001185672	1.185671906	13428.13021	9407.257482	5835.983254	16853.39232	1657.315614	1718.684386	4178.66764	15134.70793	3678.628477	15004.41445
0.001186327	1.1863265	12323.96346	8479.044511	5974.265579	17053.23563	1658.789176	1708.43362	4315.476403	15344.80201	3815.43724	15214.50853
0.001186981	1.186981094	11326.72419	7835.741806	5942.603955	17438.90975	1650.020596	1689.175148	4292.583359	15749.7346	3792.544196	15619.44112
0.001187636	1.187635687	10721.95998	7331.456338	5928.416398	18109.09536	1626.664329	1702.6949	4301.752069	16406.40046	3801.712906	16276.10698
0.00118829	1.188290281	10534.578	7479.034111	5893.974683	18905.91784	1637.778742	1685.219168	4256.195941	17220.69867	3756.156778	17090.40519
0.001188945	1.188944875	10976.28014	7960.17279	5792.215356	19856.19109	1693.320893	1740.34133	4098.894463	18115.84976	3598.8553	17985.55628
0.001189599	1.189599468	12098.81062	8400.64949	5588.083773	20369.98477	1673.119177	1726.712453	3914.964596	18643.27232	3414.925433	18512.97883
0.001190254	1.190254062	14093.72725	9679.543502	5749.878369	21072.27576	1654.912369	1711.019248	4094.966	19361.25651	3594.926837	19230.96303
0.001190909	1.190908655	17358.3075	11943.06013	6089.036608	21647.56415	1654.772609	1750.736073	4434.263999	19896.82808	3934.224836	19766.53459
0.001191563	1.191563249	18382.53537	12607.69816	6939.910953	22919.54686	1679.217153	1697.64581	5260.6938	21221.90105	4760.654637	21091.60757
0.001192218	1.192217843	19051.52694	13014.20465	7691.741963	23727.24943	1660.716124	1696.221616	6031.025839	22031.02781	5530.986675	21900.73433
0.001192872	1.192872436	19512.48843	13285.05619	8364.243049	25223.73545	1641.056726	1712.638587	6723.186323	23511.09686	6223.14716	23380.80338
0.001193527	1.19352703	18433.03323	12663.71648	8764.026127	25946.91153	1653.185225	1728.169004	7110.840902	24218.74253	6610.801738	24088.44904
0.001194182	1.194181623	17471.10584	12114.35442	8816.748693	25029.18013	1648.591447	1700.033288	7168.157246	23329.14684	6668.118083	23198.85336
0.001194836	1.194836217	17562.40502	12067.71075	8868.704036	24609.602	1652.935292	1705.393398	7215.768744	22904.2086	6715.729581	22773.91512
0.001195491	1.195490811	18501.31276	12705.94024	8911.952197	25222.36552	1675.984811	1714.021931	7235.967386	23508.34359	6735.928223	23378.05011
0.001196145	1.196145404	19439.75589	13123.335	8710.276248	25242.20084	1656.469477	1697.536712	7053.806771	23544.66413	6553.767608	23414.37065
0.0011968	1.196799998	19683.435	13333.37	8575.902222	25008.33221	1660.769611	1730.886959	6915.132611	23277.44525	6415.093447	23147.15177
0.001196801	1.196800901	19683.435	13333.37	8575.902222	25008.33221	1660.769611	1730.886959	6915.132611	23277.44525	6415.093447	23147.15177
0.001197451	1.197450875	19966.01287	13691.74068	8582.601307	25089.63584	1652.010432	1694.994309	6930.590875	23394.64153	6430.551712	23264.34805
0.001198101	1.198100849	19889.47497	13559.00596	8586.729816	25714.01834	1647.85103	1681.990554	6938.878786	24032.02779	6438.839622	23901.7343
0.001198751	1.198750823	19791.83191	13408.64139	8281.530469	25348.39444	1680.950716	1708.956051	6600.579753	23639.43839	6100.540589	23509.14491
0.001199401	1.199400797	18928.69652	12804.08362	7888.755989	23859.15625	1669.102569	1698.561304	6219.65342	22160.59495	5719.614257	22030.30146
0.001200051	1.200050771	17553.87078	12009.25579	7382.9563	22124.01987	1658.127737	1704.920661	5724.828563	20419.09921	5224.7894	20288.80573
0.001200701	1.200700744	16103.12289	10965.53999	7009.87888	20990.26929	1671.282528	1712.052534	5338.596352	19278.21676	4838.557188	19147.92327
0.001201351	1.201350718	14963.82187	10120.78993	6719.96533	20074.20581	1656.624641	1739.123104	5063.340689	18335.08271	4563.301525	18204.78922
0.001202001	1.202000692	13517.5917	9239.600436	6688.096594	19436.93099	1672.726417	1731.611078	5015.370177	17705.31991	4515.331014	17575.02643
0.001202651	1.202650666	12247.4836	8437.09807	6728.117456	18913.6421	1649.949749	1708.496624	5078.167707	17205.14548	4578.128544	17074.85199
0.001203301	1.20330064	11749.38372	8179.713365	6942.43866	18671.69993	1658.048056	1705.2178	5284.390604	16966.48213	4784.351441	16836.18865
0.001203951	1.203950614	12532.77836	8775.550656	7086.371612	18438.60155	1685.845277	1736.028433	5400.526335	16702.57312	4900.487172	16572.27963
0.001204601	1.204600588	14487.4155	10045.92023	7212.229919	18661.59716	1667.470739	1706.402415	5544.75918	16955.19475	5044.720017	16824.90126
0.001205251	1.205250561	16308.95536	11180.35701	7153.438695	18544.18981	1665.293609	1717.519424	5488.145086	16826.67039	4988.105923	16696.3769
0.001205901	1.205900535	17286.25216	11847.61578	7237.478049	18526.27037	1638.264224	1738.377983	5599.213825	16787.89239	5099.174662	16657.5989
0.001206551	1.206550509	18648.83717	12667.5625	7193.053368	19362.06193	1644.764915	1718.915769	5548.288453	17643.14616	5048.24929	17512.85268
0.0012072	1.207200483	20559.31016	13854.20931	7225.326455	20612.67914	1649.559117	1722.836253	5575.767338	18889.84289	5075.728175	18759.5494
0.00120785	1.207850457	21860.18175	14804.71874	7579.938173	21513.77736	1667.878307	1730.839579	5912.059866	19782.93778	5412.020703	19652.6443
0.0012085	1.208500431	22807.87666	15311.18299	7820.554639	21905.29447	1645.616751	1739.275872	6174.937888	20166.0186	5674.898724	20035.72511
0.00120915	1.209150405	24393.16376	16172.73062	7918.358025	21961.58273	1656.617078	1717.736433	6261.740947	20243.8463	5761.701784	20113.55281
0.0012098	1.209800378	25690.96488	17149.7225	7840.505775	21984.44535	1662.287866	1708.894999	6178.217909	20275.55035	5678.178745	20145.25687
0.00121045	1.210450352	26871.94968	17872.11301	7582.257486	22120.96286	1665.231534	1686.383593	5917.025952	20434.57927	5416.986789	20304.28578
0.0012111	1.211100326	28992.35101	18971.50774	7639.968334	23118.82581	1651.1722	1729.337892	5988.796134	21389.48792	5488.756971	21259.19443
0.00121175	1.2117503	30420.66137	20229.26978	8027.44573	23662.13163	1640.40186	1714.805773	6387.04387	21947.32586	5887.004706	21817.03237
0.0012124	1.212400274	30772.49769	20563.63028	8545.317533	23568.85146	1654.035294	1702.299365	6891.282239	21866.55209	6391.243076	21736.25861
0.00121305	1.213050248	30374.82714	20398.55929	8979.207858	23219.74481	1652.862811	1715.826656	7326.345047	21503.91815	6826.305883	21373.62467
0.0012137	1.213700222	29558.28697	19777.1742	9265.304642	22413.74217	1648.585093	1735.021165	7616.719549	20678.72101	7116.680386	20548.42752
0.00121435	1.214350195	28213.2348	18742.03748	9229.800006	21314.11187	1636.596645	1715.249077	7593.203361	19598.86279	7093.164198	19468.56931
0.001215	1.215000169	25822.19481	17406.66028	8976.101748	20173.57803	1657.93286	1736.90004	7318.168888	18436.67799	6818.129725	18306.38451
0.00121565	1.215650143	22003.18094	14938.13498	8450.856248	19209.7452	1628.202129	1705.32746	6822.654119	17504.41774	6322.614956	17374.12426
0.0012163	1.216300117	17983.30668	12390.38991	7640.546719	17858.38913	1678.291455	1697.519606	5962.255264	16160.86952	5462.216101	16030.57604
0.00121695	1.216950091	15097.79575	10539.64072	6924.233446	16065.77171	1646.141291	1701.56174	5278.092155	14364.20997	4778.052991	14233.91649
0.0012176	1.217600065	13229.00835	9228.711174	6352.983122	14884.50072	1649.062405	1716.446892	4703.920717	13168.05383	4203.881554	13037.76034
0.00121825	1.218250039	12099.45484	8439.816672	5983.414652	15056.97706	1649.095384	1713.0147	4334.319268	13343.96236	3834.280104	13213.66888
0.0012189	1.218900012	11586.8172	8252.848985	6092.854248	15637.75673	1657.633737	1732.287256	4435.220511	13905.46947	3935.181348	13775.17599
0.00121955	1.219549986	11733.86942	8248.296632	6169.454934	16017.24905	1662.503945	1729.621659	4506.950989	14287.62739	4006.911826	14157.33391
0.0012202	1.22019996	11950.08726	8486.289205	6138.402131	16669.32456	1660.060415	1720.758555	4478.341716	14948.56601	3978.302553	14818.27252
0.00122085	1.220849934	14197.5375	9855.252662	6220.081072	17786.24325	1646.246337	1725.985076	4573.834735	16060.25817	4073.795572	15929.96469
0.0012215	1.221499908	17507.71479	11840.34035	6286.393905	19076.73711	1669.117543	1711.449711	4617.276362	17365.2874	4117.237199	17234.99392
0.00122215	1.222149882	19211.82184	13087.07268	6187.15881	20261.63926	1653.594195	1718.718305	4533.564615	18542.92095	4033.525452	18412.62747
0.0012228	1.222799856	20256.54345	13775.01541	6426.968366	20415.87792	1662.670696	1712.463309	4764.29767	18703.41461	4264.258507	18573.12113
0.00122345	1.223449829	21603.29626	14736.34497	6778.082461	19859.24888	1651.306478	1711.79918	5126.775983	18147.4497	4626.73682	18017.15622
0.0012241	1.224099803	22693.18896	15445.62045	7025.408016	19324.03748	1635.216303	1724.906818	5390.191713	17599.13066	4890.15255	17468.83718
0.00122475	1.224749777	22570.12823	15317.95413	7102.894016	19623.63124	1633.339856	1739.83742	5469.55416	17883.79382	4969.514997	17753.50034
0.0012254	1.225399751	22237.60218	15240.47947	6971.179883	19898.76477	1643.373896	1691.788312	5327.805987	18206.97646	4827.766823	18076.68297
0.00122605	1.226049725	21779.93511	14897.65511	6562.331663	19655.46373	1657.229936	1705.888494	4905.101727	17949.57524	4405.062564	17819.28175
0.0012267	1.226699699	21115.14963	14456.04885	6199.178077	18467.95019	1655.129218	1703.012519	4544.048859	16764.93767	4044.009695	16634.64419
0.00122735	1.227349673	20212.25811	13632.60063	5774.788283	16416.19313	1651.822467	1697.153365	4122.965816	14719.03977	3622.926653	14588.74628
0.001228	1.227999646	19551.59415	13331.36613	5569.929532	14307.20961	1648.27316	1701.903413	3921.656372	12605.3062	3421.617208	12475.01271
0.00122865	1.22864962	18829.5318	12898.72169	5288.792231	12211.71034	1680.109183	1736.572405	3608.683048	10475.13794	3108.643885	10344.84445
0.0012293	1.229299594	17950.40614	12315.5632	4760.201935	10520.7349	1652.491304	1725.831731	3107.710631	8794.903169	2607.671468	8664.609686
0.00122995	1.229949568	16126.26867	11136.85034	4285.159084	10028.90088	1651.143199	1696.799467	2634.015885	8332.101413	2133.976722	8201.807929
0.0012306	1.230599542	15280.3393	10615.01682	4126.827512	9796.857811	1661.769065	1724.563289	2465.058447	8072.294522	1965.019283	7942.001038
0.00123125	1.231249516	15973.88347	10815.61142	3970.640204	9327.082189	1664	1709.245389	2306.640204	7617.8368	1806.601041	7487.543317
0.001231899	1.23189949	16898.88543	11301.19073	3941.296904	8759.270868	1636.580757	1720.384111	2304.716147	7038.886757	1804.676984	6908.593274
0.001232549	1.232549463	18083.39642	12287.74702	3781.800087	8107.792232	1658.737649	1715.117206	2123.062438	6392.675026	1623.023275	6262.381542
0.001233199	1.233199437	18671.36682	12746.00666	3553.287285	7791.792346	1664.350368	1699.69233	1888.936917	6092.100016	1388.897754	5961.806533
0.001233849	1.233849411	20138.05284	13558.19514	3468.86472	7628.487562	1685.729511	1722.544105	1783.135209	5905.943457	1283.096046	5775.649974
0.001234499	1.234499385	23427.19701	15823.92724	3422.479496	7633.009859	1654.97261	1712.314646	1767.506886	5920.695213	1267.467723	5790.40173
0.001235149	1.235149359	25977.98688	17494.03359	3369.17912	7784.518572	1644.445184	1707.6645	1724.733936	6076.854072	1224.694773	5946.560588
0.001235799	1.235799333	27398.06834	18421.04478	3477.518167	8058.384521	1642.943586	1719.608665	1834.574581	6338.775856	1334.535417	6208.482373
0.001236449	1.236449307	26759.23463	18009.21031	3592.607012	8399.471153	1675.946692	1728.921741	1916.66032	6670.549412	1416.621157	6540.255929
0.001237099	1.23709928	22913.60345	15809.61495	3852.998991	9176.774869	1660.217486	1728.036547	2192.781505	7448.738322	1692.742341	7318.444839
0.001237749	1.237749254	21759.25261	14837.76476	4320.939654	10053.84143	1666.68313	1699.877307	2654.256524	8353.964123	2154.217361	8223.67064
0.001238399	1.238399228	23139.97627	15454.57467	4680.350801	11005.59036	1664.208775	1713.100116	3016.142026	9292.490244	2516.102863	9162.196761
0.001239049	1.239049202	22729.75649	15487.71036	5172.031391	12050.18363	1669.704437	1703.34736	3502.326954	10346.83627	3002.287791	10216.54279
0.001239699	1.239699176	22270.70123	15200.89298	5552.247094	12887.79601	1665.622503	1733.436091	3886.624591	11154.35992	3386.585428	11024.06644
0.001240349	1.24034915	21537.63484	14659.6938	5878.917106	13891.73704	1665.790046	1720.766006	4213.12706	12170.97103	3713.087897	12040.67755
0.001240999	1.240999124	20596.99088	13931.25762	5978.069821	14574.23209	1690.631899	1699.917742	4287.437922	12874.31435	3787.398759	12744.02086
0.001241649	1.241649097	19556.24098	13310.04331	5737.119457	15458.7935	1655.918011	1722.179185	4081.201446	13736.61431	3581.162283	13606.32083
0.001242299	1.242299071	19180.62901	12917.65879	5510.929225	15866.78945	1662.1727	1699.853455	3848.756525	14166.936	3348.717361	14036.64251
0.001242949	1.242949045	19889.62634	13497.05838	5209.953549	15753.65234	1666.582232	1701.98344	3543.371317	14051.6689	3043.332153	13921.37542
0.001243599	1.243599019	21252.50446	14379.47575	4965.757704	15154.25916	1651.359439	1718.226032	3314.398265	13436.03313	2814.359102	13305.73965
0.001244249	1.244248993	22147.77434	14980.45075	4772.522879	14179.58266	1674.587169	1722.204883	3097.93571	12457.37778	2597.896547	12327.08429
0.001244899	1.244898967	21405.75203	14431.85482	4736.516231	13646.87194	1661.584482	1705.462877	3074.931749	11941.40906	2574.892586	11811.11558
0.001245549	1.245548941	20665.38018	14060.4172	4525.444342	12627.29862	1643.35032	1723.865711	2882.094022	10903.43291	2382.054859	10773.13943
0.001246199	1.246198914	21007.67387	14459.30731	4328.085128	11374.63096	1659.91005	1721.766394	2668.175078	9652.864566	2168.135915	9522.571083
0.001246849	1.246848888	21908.95015	14960.48432	4299.867668	10288.35971	1672.09416	1705.517279	2627.773508	8582.842431	2127.734345	8452.548948
0.001247499	1.247498862	21940.3428	14878.67974	4246.026061	9190.99029	1642.784973	1705.936735	2603.241088	7485.053555	2103.201925	7354.760072
0.001248149	1.248148836	20239.93692	13714.73018	4048.057736	9009.118901	1651.866221	1708.080054	2396.191515	7301.038847	1896.152352	7170.745363
0.001248799	1.24879881	17121.22974	11772.22649	3949.774703	9574.576836	1659.990178	1722.648201	2289.784525	7851.928635	1789.745362	7721.635152
0.001249449	1.249448784	14116.5476	9867.609226	3844.391634	10065.55014	1686.65388	1718.235955	2157.737754	8347.314185	1657.698591	8217.020702
0.001250099	1.250098758	12715.56959	8793.156779	3698.150244	9863.15711	1655.908304	1712.774611	2042.24194	8150.382499	1542.202777	8020.089016
0.001250749	1.250748731	12565.5074	8741.682837	3733.392475	9588.926214	1660.856895	1712	2072.53558	7876.926214	1572.496417	7746.632731
0.001251399	1.251398705	13285.88932	9153.53724	3751.056936	9625.101421	1626.768673	1712	2124.288263	7913.101421	1624.2491	7782.807938
0.001252049	1.252048679	13290.57064	9270.649779	3698.270895	10004.23795	1646.601908	1712	2051.668987	8292.23795	1551.629824	8161.944467
0.001252699	1.252698653	14294.56724	9957.777446	3795.863612	10319.90604	1646.319821	1715.692474	2149.543791	8604.213566	1649.504628	8473.920083
0.001253349	1.253348627	17098.39414	11892.49849	3881.014305	10663.52967	1643.42082	1704.109624	2237.593485	8959.420046	1737.554322	8829.126563
0.001253999	1.253998601	20928.73109	13952.17621	3982.352477	11052.54343	1660.415534	1683.584466	2321.936943	9368.958964	1821.89778	9238.66548
0.001254649	1.254648575	24504.62382	16511.14149	4051.420647	11591.39741	1643.719992	1693.493205	2407.700655	9897.904205	1907.661492	9767.610721
0.001255299	1.255298548	27290.02956	18284.8295	4279.253278	13013.36144	1646.930492	1711.429498	2632.322786	11301.93194	2132.283622	11171.63846
0.001255949	1.255948522	27980.50404	18950.54081	4477.226553	14788.28738	1671.104581	1721.446786	2806.121972	13066.84059	2306.082809	12936.54711
0.001256598	1.256598496	28395.39752	19170.5182	4615.646395	16245.59587	1657.797414	1707.833663	2957.848981	14537.76221	2457.809817	14407.46872
0.001257248	1.25724847	29747.52522	20200.654	4692.717883	17261.66827	1670.945597	1721.307092	3021.772286	15540.36118	2521.733123	15410.06769
0.001257898	1.257898444	31484.52705	21426.10042	4736.73881	17957.93652	1640.476996	1705.933051	3096.261814	16252.00347	2596.222651	16121.70999
0.001258548	1.258548418	34378.76522	22965.65306	4771.707019	18087.35472	1632.924302	1696.421471	3138.782717	16390.93325	2638.743554	16260.63977
0.001259198	1.259198392	35590.79969	23662.67915	4875.762693	17966.54992	1632.302685	1709.173964	3243.460008	16257.37596	2743.420845	16127.08247
0.001259848	1.259848365	34814.81331	23352.74525	5105.05412	17222.39329	1682.894227	1721.460711	3422.159893	15500.93258	2922.12073	15370.6391
0.001260498	1.260498339	32796.1241	22003.43781	5376.885701	15881.60214	1658.484777	1724.573215	3718.400924	14157.02893	3218.361761	14026.73544
0.001261148	1.261148313	29433.31812	19625.02614	5399.895318	14938.86626	1656.246335	1700.194666	3743.648983	13238.67159	3243.60982	13108.37811
0.001261798	1.261798287	24211.07417	16149.80892	5458.67944	14696.69743	1635.254632	1724.082541	3823.424808	12972.61489	3323.385645	12842.32141
0.001262448	1.262448261	18242.12136	12569.6087	5562.143436	14377.15679	1662.357095	1705.61738	3899.786341	12671.53941	3399.747178	12541.24593
0.001263098	1.263098235	14701.08443	10135.05123	5770.705123	13819.15392	1664.179862	1719.136795	4106.525261	12100.01713	3606.486097	11969.72364
0.001263748	1.263748209	14911.67368	10058.30576	5806.21994	12393.74704	1657.655988	1712.915278	4148.563952	10680.83176	3648.524789	10550.53828
0.001264398	1.264398182	18116.01476	12208.17692	5465.793137	10993.37505	1660.771704	1726.367566	3805.021433	9267.007484	3304.982269	9136.714001
0.001265048	1.265048156	20778.83682	14021.18004	5083.737216	10453.34162	1664.121693	1710.955522	3419.615523	8742.386098	2919.57636	8612.092615
0.001265698	1.26569813	20626.65227	13834.00986	4857.302649	10789.5733	1657.378974	1742.630087	3199.923675	9046.943213	2699.884512	8916.64973
0.001266348	1.266348104	18804.09424	12872.81826	4585.870299	10963.35649	1660.940506	1740.545158	2924.929793	9222.811332	2424.89063	9092.517849
0.001266998	1.266998078	17708.37445	12124.22592	4585.125463	11120.51751	1659.951814	1729.846908	2925.173649	9390.670602	2425.134486	9260.377119
0.001267648	1.267648052	17856.57589	12015.56526	4561.281651	11014.11461	1664.132061	1727.73965	2897.14959	9286.37496	2397.110427	9156.081477
0.001268298	1.268298026	18825.02804	12655.36159	4416.335101	10755.76739	1675.226905	1713.112595	2741.108196	9042.654795	2241.069032	8912.361311
0.001268948	1.268948	20897.53499	14085.50487	4209.222803	10739.22717	1653.380001	1723.696342	2555.842802	9015.530828	2055.803639	8885.237344
0.001269598	1.269597973	23639.29221	15960.69702	4083.636359	10851.3987	1648.452094	1710.961269	2435.184265	9140.437431	1935.145102	9010.143948
0.001270248	1.270247947	25205.55608	16826.66055	3954.992005	11206.92666	1651.832455	1697.59402	2303.15955	9509.33264	1803.120387	9379.039157
0.001270898	1.270897921	24097.18158	16167.84677	3854.62838	11735.02144	1639.827912	1691.915456	2214.800468	10043.10598	1714.761305	9912.812501
0.001271548	1.271547895	23238.6127	15538.2424	3942.502261	12505.66247	1640.85791	1715.38572	2301.644351	10790.27675	1801.605188	10659.98327
0.001272198	1.272197869	22843.46293	15472.20256	4115.140041	13444.72483	1640.005452	1720.020414	2475.134589	11724.70442	1975.095426	11594.41093
0.001272848	1.272847843	22317.67383	15064.27332	4244.864987	13945.18566	1650.9028	1705.607132	2593.962187	12239.57853	2093.923024	12109.28504
0.001273498	1.273497817	21689.89632	14646.91256	4437.900913	14828.32024	1638.384717	1692.627943	2799.516196	13135.6923	2299.477033	13005.39881
0.001274148	1.27414779	21810.88964	14817.12742	4647.613824	15196.54153	1626.764486	1682.67475	3020.849338	13513.86678	2520.810175	13383.5733
0.001274798	1.274797764	23212.44319	15698.10579	4598.765564	15173.64274	1650.247159	1710.172874	2948.518405	13463.46987	2448.479242	13333.17638
0.001275448	1.275447738	25639.32946	16908.50238	4530.161006	14905.11449	1664.219699	1726.163318	2865.941307	13178.95117	2365.902144	13048.65769
0.001276098	1.276097712	28677.72757	18997.91244	4498.123462	14436.90568	1650.208885	1727.244656	2847.914577	12709.66102	2347.875414	12579.36754
0.001276748	1.276747686	32590.17092	21322.5043	4413.07139	14111.07811	1661.128781	1742.152673	2751.942609	12368.92544	2251.903446	12238.63195
0.001277398	1.27739766	34058.4023	22329.6818	4427.524845	14096.3824	1649.485843	1730.264883	2778.039002	12366.11752	2277.999839	12235.82403
0.001278048	1.278047634	33924.40914	22465.86351	4459.242197	14116.06521	1675.884706	1702.461557	2783.357491	12413.60365	2283.318327	12283.31017
0.001278698	1.278697607	33399.52829	22495.1116	4434.551586	14006.3478	1652.090341	1724.405582	2782.461245	12281.94222	2282.422082	12151.64873
0.001279348	1.279347581	32648.60777	21907.19092	4524.162345	13787.88861	1657.544047	1736.846518	2866.618298	12051.04209	2366.579135	11920.74861
0.001279998	1.279997555	32218.79833	21587.48364	4521.747892	13368.85512	1629.786222	1721.064111	2891.96167	11647.79101	2391.922507	11517.49753
0.001280648	1.280647529	32696.85121	21690.04361	4606.168537	12785.76253	1665.558397	1741.895234	2940.61014	11043.8673	2440.570976	10913.57381
0.001281298	1.281297503	32838.78564	21863.70816	4471.378633	12579.50983	1680.181309	1716.934279	2791.197324	10862.57555	2291.158161	10732.28207
0.001281947	1.281947477	32569.81438	21744.69241	4430.546488	12279.84675	1669.614583	1724.231264	2760.931905	10555.61549	2260.892742	10425.322
0.001282597	1.282597451	31651.97561	21271.43868	4620.789685	11913.22185	1664.739637	1719.361225	2956.050048	10193.86063	2456.010885	10063.56714
0.001283247	1.283247424	29725.78592	19728.40551	4956.584227	11729.14681	1667.343481	1723.055945	3289.240746	10006.09086	2789.201583	9875.797382
0.001283897	1.283897398	27126.4428	18281.97037	5365.369715	11721.18862	1659.711702	1689.454406	3705.658013	10031.73421	3205.61885	9901.440731
0.001284547	1.284547372	24716.8872	16709.53255	5632.830611	11758.9947	1661.129616	1722.548107	3971.700995	10036.44659	3471.661831	9906.15311
0.001285197	1.285197346	22970.33497	15516.16828	5787.711918	12066.35965	1663.504072	1728	4124.207846	10338.35965	3624.168683	10208.06617
0.001285847	1.28584732	22588.49938	15147.0815	6011.85431	12411.24104	1678.092069	1726.233476	4333.762241	10685.00756	3833.723078	10554.71408
0.001286497	1.286497294	23486.1917	15640.50298	6177.932376	13125.12153	1664.02088	1741.600712	4513.911496	11383.52082	4013.872333	11253.22733
0.001287147	1.287147268	25681.09782	17198.94176	6081.851721	14228.82563	1646.569259	1710.420156	4435.282462	12518.40547	3935.243299	12388.11199
0.001287797	1.287797241	26813.57745	18120.99341	5998.99946	14888.23127	1623.189572	1735.992305	4375.809888	13152.23897	3875.770725	13021.94548
0.001288447	1.288447215	26897.95773	18095.65804	5788.305344	15008.24512	1664.114098	1734.225104	4124.191246	13274.02002	3624.152083	13143.72653
0.001289097	1.289097189	26984.59803	18230.75565	5699.389969	15139.35057	1658.710709	1692.41205	4040.67926	13446.93852	3540.640097	13316.64504
0.001289747	1.289747163	27627.77043	18594.04292	5474.511895	15082.38185	1663.187198	1716.285575	3811.324697	13366.09628	3311.285534	13235.80279
0.001290397	1.290397137	27476.73839	18399.10311	5509.606818	14917.36062	1658.302374	1706.786019	3851.304444	13210.5746	3351.265281	13080.28112
0.001291047	1.291047111	27588.63506	18389.9098	5455.034664	14919.1047	1672.018056	1729.886582	3783.016608	13189.21812	3282.977445	13058.92463
0.001291697	1.291697085	26986.30603	18249.31998	5428.2283	14760.57648	1665.626994	1700.404785	3762.601306	13060.1717	3262.562143	12929.87821
0.001292347	1.292347058	26144.94671	17514.97567	5310.149301	14734.47596	1644.06567	1696	3666.083631	13038.47596	3166.044468	12908.18248
0.001292997	1.292997032	24772.78151	16750.48308	5106.712798	14552.85236	1648.673485	1719.119342	3458.039313	12833.73302	2958.00015	12703.43953
0.001293647	1.293647006	23026.30324	15531.94697	4962.45775	14748.22853	1675.848466	1687.904511	3286.609284	13060.32402	2786.570121	12930.03054
0.001294297	1.29429698	21316.49494	14531.94246	5126.806731	14892.03974	1679.586054	1722.552448	3447.220677	13169.48729	2947.181514	13039.19381
[truncated: 4,364 more rows]
