# Supplementary material for: Ecological drift during colonization drives within-host and between-host heterogeneity in an animal-associated symbiont
Source: PLoS Biol. 2024 Apr 25;22(4):e3002304. doi: 10.1371/journal.pbio.3002304 (PMC11075893; doi:10.1371/journal.pbio.3002304)
Supplement: S7 Data — Red and green fluorescence intensities measured along digital transects of dissected symbiotic organs (M4s). (ZIP) [file pbio.3002304.s017.zip › S7 Data intensity_data/Dil4-Mix3-10X-withautofocus_Merged/Chart_01_mix3.xlsx]

## Sheet: Chart_01_mix3
Axis_[m]	Axis_[mm]	Channel.001 []	Channel.002 []	GFP_intensity	RFP_intensity	GFP_background	RFP_background	minus_GFP_background	minus_RFP_background	GFP_intensity_normalized	RFP_intensity_normalized
0	0	18434.2	12448.8	2581.04	5304.23	1659.91	1726.7	921.132	3577.53	421.093	3447.24
6.5e-07	0.000650108	18980.8	12902.9	2594.03	5315.89	1671.82	1742.85	922.209	3573.04	422.17	3442.75
1.3e-06	0.00130022	19493.7	13387.1	2563.95	5466.75	1696.26	1753.15	867.698	3713.61	367.659	3583.31
1.95e-06	0.00195032	19931.6	13632.2	2576.35	5363.01	1672.27	1769.88	904.089	3593.13	404.05	3462.83
2.6e-06	0.00260043	20401.8	13695	2559.45	5388.26	1661.76	1766.56	897.689	3621.7	397.65	3491.4
3.25e-06	0.00325054	20998.8	14143.5	2608.67	5281.52	1671.93	1762.04	936.734	3519.48	436.695	3389.19
3.9e-06	0.00390065	21162.9	14454.9	2591.94	5182.82	1680.37	1739.3	911.576	3443.52	411.537	3313.22
4.55e-06	0.00455076	21430.6	14647.7	2511.65	5084.29	1680	1758.05	831.646	3326.23	331.607	3195.94
5.2e-06	0.00520086	21788.1	14600.6	2533.66	5064.26	1678.44	1746.83	855.226	3317.42	355.187	3187.13
5.85e-06	0.00585097	22232.1	15085	2569.8	4995.35	1673.71	1771.2	896.094	3224.15	396.055	3093.85
6.5e-06	0.00650108	23036.2	15547.8	2526.94	5073.7	1666.03	1779.74	860.911	3293.96	360.872	3163.66
7.15e-06	0.00715119	23766.4	15943.4	2535.57	5121.1	1682.33	1760	853.238	3361.1	353.198	3230.8
7.8e-06	0.00780129	24803.2	16443.6	2570.16	5123.64	1678	1752.74	892.156	3370.91	392.116	3240.61
8.45e-06	0.0084514	25077.3	16534.3	2616.94	5190.18	1678.14	1746.07	938.799	3444.1	438.76	3313.81
9.1e-06	0.00910151	24516.5	16536.1	2608.55	5275.79	1678.8	1777.24	929.751	3498.55	429.712	3368.26
9.75e-06	0.00975162	24715.6	16624.3	2671.31	5341.74	1661.55	1787.01	1009.76	3554.73	509.725	3424.43
1.04e-05	0.0104017	24882.2	16634.7	2725.81	5400	1685.53	1770.1	1040.28	3629.9	540.24	3499.61
1.11e-05	0.0110518	25098.1	16811.4	2828.03	5496.86	1695.46	1745.14	1132.56	3751.71	632.524	3621.42
1.17e-05	0.0117019	25545.8	17143.3	2929.04	5608.86	1679.69	1730.45	1249.34	3878.42	749.302	3748.12
1.24e-05	0.0123521	25779.9	17404.9	2953.83	5856.43	1664.95	1765.57	1288.87	4090.86	788.835	3960.57
1.3e-05	0.0130022	25994.8	17490.2	3085.81	6027.03	1686.39	1750.02	1399.42	4277.01	899.381	4146.72
1.37e-05	0.0136523	26504	17707.4	3221.56	6289.69	1684.01	1760.26	1537.55	4529.43	1037.51	4399.14
1.43e-05	0.0143024	26491.7	17562.3	3246.85	6585.19	1682.57	1778.43	1564.28	4806.75	1064.24	4676.46
1.5e-05	0.0149525	26100.6	17724.1	3473.13	6861.31	1684.21	1760.99	1788.91	5100.32	1288.87	4970.02
1.56e-05	0.0156026	26021	17536.7	3587.36	7184.26	1675.76	1729.18	1911.6	5455.07	1411.56	5324.78
1.63e-05	0.0162527	25238.1	17026.9	3784.73	7467.75	1668.87	1737.57	2115.87	5730.18	1615.83	5599.89
1.69e-05	0.0169028	24520.4	16436.3	3874.32	7774.53	1680	1766	2194.32	6008.53	1694.28	5878.24
1.76e-05	0.0175529	24112.8	15778.2	4104.15	8012.57	1686.13	1775.63	2418.01	6236.94	1917.97	6106.65
1.82e-05	0.018203	22737.6	15333.7	4268.85	8354.14	1694.31	1771.56	2574.55	6582.58	2074.51	6452.28
1.89e-05	0.0188531	21949.6	14820.6	4421.66	8836.7	1675.75	1783.66	2745.91	7053.03	2245.87	6922.74
1.95e-05	0.0195032	21401.8	14433.7	4536.61	9194.2	1663.1	1779.33	2873.5	7414.88	2373.46	7284.58
2.02e-05	0.0201533	20906.4	14265.1	4642.73	9511.06	1676.32	1760.88	2966.4	7750.17	2466.36	7619.88
2.08e-05	0.0208035	21800	14786.8	4840.97	10029.3	1674.84	1754.84	3166.13	8274.5	2666.09	8144.21
2.15e-05	0.0214536	23909.9	16115	5040.23	10494.4	1668.14	1744.77	3372.09	8749.63	2872.05	8619.33
2.21e-05	0.0221037	26618.6	17974.6	5239.06	10837.1	1679.09	1762.34	3559.97	9074.8	3059.93	8944.51
2.28e-05	0.0227538	29544.3	20044.4	5268.86	11126.5	1670.61	1792.72	3598.24	9333.74	3098.21	9203.45
2.34e-05	0.0234039	33053.3	21946.1	5348.85	11426.6	1669.83	1780.31	3679.02	9646.33	3178.98	9516.03
2.41e-05	0.024054	34651.9	23611.3	5509.08	11597.7	1684.02	1757.32	3825.06	9840.36	3325.03	9710.07
2.47e-05	0.0247041	35910.9	23815.3	5330.69	11509	1666.16	1767.62	3664.54	9741.4	3164.5	9611.11
2.54e-05	0.0253542	35689.8	23459.3	5275.48	11392.6	1669.56	1767.8	3605.92	9624.79	3105.88	9494.49
2.6e-05	0.0260043	34508.2	22982.3	5093.27	10968.9	1678.63	1753.48	3414.64	9215.43	2914.6	9085.14
2.67e-05	0.0266544	33561.9	22132.2	5036.93	10318.3	1683.31	1769.96	3353.62	8548.38	2853.58	8418.08
2.73e-05	0.0273045	31479	21052.3	4606.56	9980.11	1690.93	1753.1	2915.64	8227.01	2415.6	8096.72
2.8e-05	0.0279546	29064.4	19639.5	4521.1	9435.72	1667.87	1758.54	2853.23	7677.18	2353.19	7546.89
2.86e-05	0.0286048	27021.6	18430	4413.59	8885.8	1678.5	1744.51	2735.09	7141.29	2235.05	7011
2.93e-05	0.0292549	24778	16788.5	4230.98	8442.17	1658.81	1792.66	2572.17	6649.51	2072.13	6519.22
2.99e-05	0.029905	22818	15490.5	4282.73	7952.31	1668.69	1768.53	2614.04	6183.78	2114	6053.49
3.06e-05	0.0305551	20011.4	13952.8	4226.88	7987.59	1664.69	1783.76	2562.19	6203.83	2062.15	6073.54
3.12e-05	0.0312052	17215	11804.1	4245.24	7993.43	1670.54	1766.54	2574.7	6226.89	2074.66	6096.6
3.19e-05	0.0318553	15740.7	11031.5	4228.89	7833.26	1689.85	1791.08	2539.04	6042.17	2039	5911.88
3.25e-05	0.0325054	15551.9	10752.9	4116.92	7645.3	1667.63	1785.09	2449.29	5860.21	1949.26	5729.91
3.32e-05	0.0331555	15697.6	10918.3	3974.73	7356.48	1687.44	1766.17	2287.29	5590.32	1787.25	5460.02
3.38e-05	0.0338056	16108	10917.9	4120.86	7231.88	1653.77	1777.59	2467.09	5454.29	1967.05	5323.99
3.45e-05	0.0344557	16737.8	11387.6	4250.62	7260.98	1672.13	1778.74	2578.49	5482.23	2078.45	5351.94
3.51e-05	0.0351058	17661.3	12081.1	4478.68	7735.48	1676.11	1748.92	2802.57	5986.56	2302.53	5856.26
3.58e-05	0.0357559	17810.1	12198.5	4511.79	7875.36	1708.05	1745.83	2803.74	6129.53	2303.7	5999.23
3.64e-05	0.036406	17688.6	12015.4	4590.23	8135.55	1668.93	1757.9	2921.3	6377.65	2421.27	6247.35
3.71e-05	0.0370562	17932.1	12192.3	4648.2	8310.86	1704.72	1762.07	2943.48	6548.8	2443.44	6418.5
3.77e-05	0.0377063	18716.6	12664.2	4899.47	8568.11	1666.27	1768.51	3233.2	6799.6	2733.16	6669.31
3.84e-05	0.0383564	19763.4	13467.6	5274.3	9298.59	1690.82	1763.12	3583.48	7535.47	3083.44	7405.18
3.9e-05	0.0390065	21489.7	14172.7	5376.89	9802.8	1685.83	1765.49	3691.06	8037.31	3191.02	7907.02
3.97e-05	0.0396566	23093.4	15490.9	5446.92	9991.5	1681.74	1781.88	3765.17	8209.62	3265.13	8079.33
4.03e-05	0.0403067	24290.5	16451.8	5521.69	10346.3	1689.06	1768.89	3832.62	8577.38	3332.59	8447.09
4.1e-05	0.0409568	26082.1	17246	5995.39	10437.7	1668.33	1761.43	4327.06	8676.31	3827.02	8546.02
4.16e-05	0.0416069	27292.9	18527.1	5926.25	10872.8	1669.37	1773.48	4256.88	9099.37	3756.84	8969.08
4.23e-05	0.042257	28035.6	18712.9	6029.39	10829.7	1680	1772.4	4349.39	9057.26	3849.35	8926.96
4.29e-05	0.0429071	27779.9	18667.3	6070.06	10813.6	1683.39	1752.64	4386.67	9060.93	3886.63	8930.64
4.36e-05	0.0435572	26360.8	17883.9	6062.64	10944.8	1710.37	1786.68	4352.27	9158.1	3852.23	9027.81
4.42e-05	0.0442073	25050.1	17065.3	5957.79	11078.8	1694.06	1774.06	4263.73	9304.76	3763.69	9174.47
4.49e-05	0.0448574	24312.2	16306.4	5889.76	10670.7	1677.9	1762.41	4211.86	8908.33	3711.82	8778.04
4.55e-05	0.0455076	23539	15868.5	5527.37	10467.2	1657.7	1782.29	3869.67	8684.91	3369.63	8554.62
4.62e-05	0.0461577	24491.2	16586.6	5049.7	9334.66	1693.59	1784.63	3356.11	7550.04	2856.07	7419.74
4.68e-05	0.0468078	26589.7	17712.3	4724.23	8662.27	1666.92	1748.23	3057.31	6914.04	2557.27	6783.75
4.75e-05	0.0474579	27670.3	18185.2	4523.72	8031.46	1680.01	1773.4	2843.71	6258.06	2343.67	6127.77
4.81e-05	0.048108	28851.3	19241.4	4242.34	7716.6	1685.72	1749.87	2556.62	5966.73	2056.58	5836.43
4.88e-05	0.0487581	29662.4	19906.7	4117.1	7375.14	1698.74	1769.03	2418.36	5606.11	1918.32	5475.82
4.94e-05	0.0494082	29746.2	20111.5	4095.62	7049.69	1686.3	1788.21	2409.31	5261.48	1909.27	5131.19
5.01e-05	0.0500583	29553.5	19565.9	4136.62	7037.19	1687.47	1783.89	2449.15	5253.3	1949.11	5123
5.07e-05	0.0507084	28121.3	19057.1	4053.31	6991.04	1679.53	1786.14	2373.78	5204.9	1873.74	5074.61
5.14e-05	0.0513585	26253.7	17648.1	4079.27	7174.64	1665.18	1785.67	2414.08	5388.97	1914.04	5258.68
5.2e-05	0.0520086	24289.7	16215.5	4212.54	7516.11	1691.25	1817.47	2521.29	5698.64	2021.25	5568.35
5.27e-05	0.0526587	22466.1	15295.1	4282.76	7646.58	1680.71	1775.99	2602.04	5870.59	2102	5740.3
5.33e-05	0.0533089	20770.2	14043.7	4516.96	7959.38	1691.32	1778.42	2825.65	6180.96	2325.61	6050.66
5.4e-05	0.053959	20079.4	13629.3	4871.33	8517.91	1673.19	1782.94	3198.14	6734.97	2698.1	6604.68
5.46e-05	0.0546091	20254.6	13725	5210.4	9324.87	1699.34	1754.54	3511.07	7570.33	3011.03	7440.04
5.53e-05	0.0552592	20812.2	13945.6	5588.4	9899.8	1680.24	1768.01	3908.17	8131.79	3408.13	8001.5
5.59e-05	0.0559093	22614.4	15410.4	5720.78	10521.7	1689.88	1774.51	4030.9	8747.23	3530.86	8616.93
5.66e-05	0.0565594	25843.9	17604.4	5778.66	10666.2	1683.85	1800.39	4094.81	8865.79	3594.77	8735.5
5.72e-05	0.0572095	29855.4	20126.2	5933.03	10582.5	1678.29	1820.93	4254.74	8761.6	3754.71	8631.31
5.79e-05	0.0578596	33529.3	22427.5	6520.59	10807.5	1695.79	1760.03	4824.8	9047.46	4324.76	8917.17
5.85e-05	0.0585097	35817.8	23705.7	6868.06	11546.5	1683.6	1767.79	5184.46	9778.7	4684.42	9648.4
5.92e-05	0.0591598	36808.6	24345.4	7579.19	12414.5	1651.97	1763.89	5927.21	10650.6	5427.17	10520.3
5.98e-05	0.0598099	37190.2	24456.4	8122.04	13126.4	1659.95	1748.13	6462.09	11378.3	5962.05	11248
6.05e-05	0.06046	36394.2	24056	8811.91	14017.2	1703.83	1767.88	7108.08	12249.3	6608.04	12119
6.11e-05	0.0611101	35054.5	23094.4	9184.01	15079.9	1668.13	1744.18	7515.88	13335.8	7015.84	13205.5
6.18e-05	0.0617603	33863.9	22435.6	9828.59	15693.4	1683.94	1763.85	8144.65	13929.6	7644.61	13799.3
6.24e-05	0.0624104	33894.9	22509.8	9995.2	15845.4	1705.42	1832.7	8289.78	14012.7	7789.74	13882.4
6.31e-05	0.0630605	33664.6	22740.1	10085.6	16028.3	1680.6	1761.51	8405.03	14266.8	7904.99	14136.5
6.37e-05	0.0637106	33234	22155.9	10414.8	16332.6	1671.83	1760	8742.97	14572.6	8242.93	14442.3
6.44e-05	0.0643607	32114.8	21707.4	10673.3	16441.6	1679.99	1779.37	8993.33	14662.2	8493.29	14531.9
6.5e-05	0.0650108	30016.6	20449.7	10811	16816.8	1699.58	1766.39	9111.44	15050.4	8611.41	14920.1
6.57e-05	0.0656609	27799.1	18881.2	10509.4	16753.2	1665.13	1783.33	8844.26	14969.9	8344.22	14839.6
6.63e-05	0.066311	25563.9	17716.8	10383.3	16553.1	1710.13	1774.14	8673.16	14778.9	8173.12	14648.6
6.7e-05	0.0669611	24450.7	17169.2	9782.85	15768	1696.23	1749.48	8086.62	14018.5	7586.58	13888.2
6.76e-05	0.0676112	23180.3	15862.4	9351.7	15277.5	1667.89	1732.91	7683.82	13544.6	7183.78	13414.3
6.83e-05	0.0682613	21619.5	14578.3	8958.77	14612.1	1679.06	1758.5	7279.71	12853.6	6779.67	12723.3
6.89e-05	0.0689114	20628.2	13797.2	8254.33	13488.5	1680.21	1788.58	6574.13	11699.9	6074.09	11569.6
6.96e-05	0.0695616	19930.5	13559.2	7082.11	12361	1683.63	1757.49	5398.49	10603.5	4898.45	10473.2
7.02e-05	0.0702117	20353.6	13653.4	6558.35	11104.4	1680.37	1760.1	4877.98	9344.28	4377.94	9213.98
7.09e-05	0.0708618	20594	13735.4	6129.01	9992.26	1695.22	1797.16	4433.8	8195.09	3933.76	8064.8
7.15e-05	0.0715119	19801.4	13543.9	5461	9271.68	1690.01	1776.74	3770.99	7494.94	3270.95	7364.65
7.22e-05	0.072162	18766.8	12909.5	5208.78	8658.53	1692.46	1764.22	3516.32	6894.31	3016.28	6764.02
7.28e-05	0.0728121	18390.7	12459.9	5117.21	8478.71	1678.51	1760.17	3438.69	6718.54	2938.65	6588.24
7.35e-05	0.0734622	17714.3	12101	4981.95	8083.06	1665.49	1774	3316.47	6309.06	2816.43	6178.76
7.41e-05	0.0741123	16674.7	11317.9	4800.61	7953.84	1663.84	1788.79	3136.77	6165.05	2636.73	6034.75
7.48e-05	0.0747624	16071.4	10875.7	4579.86	8166.8	1667.46	1751.5	2912.4	6415.3	2412.36	6285
7.54e-05	0.0754125	16334.3	11166.6	4423.81	8072.32	1683.01	1768.25	2740.8	6304.06	2240.76	6173.77
7.61e-05	0.0760626	17573.4	11935.2	4450.54	7989.3	1680.04	1739.39	2770.5	6249.91	2270.46	6119.61
7.67e-05	0.0767127	18983.4	12808.3	4460.42	8095.81	1685.57	1768.47	2774.85	6327.34	2274.82	6197.05
7.74e-05	0.0773628	19445.1	13374.2	4513.62	8516.84	1687.2	1803.74	2826.42	6713.09	2326.38	6582.8
7.8e-05	0.078013	18771.7	12737.1	4735.15	9184.66	1695.5	1785.5	3039.65	7399.16	2539.61	7268.87
7.87e-05	0.0786631	17370.1	11862	5135.91	10327.7	1723.69	1776.08	3412.22	8551.62	2912.18	8421.33
7.93e-05	0.0793132	15587.4	10672.3	5592.11	11730.2	1684.69	1763.47	3907.42	9966.69	3407.38	9836.4
8e-05	0.0799633	13480.9	9366.6	6188.63	13499.2	1669.27	1774.49	4519.36	11724.7	4019.32	11594.4
8.06e-05	0.0806134	11840.3	8392.94	6852.58	15017.9	1674.77	1776	5177.81	13241.9	4677.77	13111.6
8.13e-05	0.0812635	11292	7939.3	7605.98	17094.3	1672.76	1762.11	5933.21	15332.2	5433.17	15201.9
8.19e-05	0.0819136	11826.2	8300.42	8043.94	18972.9	1670.73	1763	6373.2	17209.9	5873.16	17079.6
8.26e-05	0.0825637	13523.2	9350.83	8521.89	20479.9	1661.85	1787.65	6860.04	18692.3	6360	18562
8.32e-05	0.0832138	15612.2	10759.5	8826.23	21468.2	1672.48	1753.84	7153.74	19714.3	6653.7	19584
8.39e-05	0.0838639	18388	12304.9	9064.72	22171	1679.92	1758.15	7384.8	20412.8	6884.76	20282.5
8.45e-05	0.084514	21268.4	14109.8	9120.27	22539.3	1666.69	1789.11	7453.58	20750.2	6953.54	20619.9
8.52e-05	0.0851641	23611.6	15921.1	9201.12	22944.2	1646.38	1792.58	7554.74	21151.6	7054.7	21021.3
8.58e-05	0.0858142	25316.4	17110.7	9356.69	23451.1	1670.27	1792	7686.42	21659.1	7186.38	21528.8
8.65e-05	0.0864644	26427.8	17485.4	9469.51	24049	1665.36	1765.25	7804.14	22283.7	7304.11	22153.5
8.71e-05	0.0871145	27918.5	18270.5	9635.78	24366.8	1672.06	1789.43	7963.72	22577.4	7463.68	22447.1
8.78e-05	0.0877646	28730.2	18828.1	9709.42	24981.1	1685.35	1772.87	8024.07	23208.2	7524.03	23077.9
8.84e-05	0.0884147	28831.4	19284.7	9873.74	25150.2	1678.17	1777.1	8195.57	23373.1	7695.53	23242.8
8.91e-05	0.0890648	28900.9	19372.3	9861.74	25397	1692.19	1737.25	8169.55	23659.8	7669.51	23529.5
8.97e-05	0.0897149	28869.9	19232.8	9710.31	25694.7	1694.03	1754.11	8016.28	23940.6	7516.24	23810.3
9.04e-05	0.090365	28255.7	18805.8	9569.31	25782.2	1672.3	1749.98	7897.01	24032.3	7396.97	23902
9.1e-05	0.0910151	27412.7	18373.9	9270.29	25220.9	1681.81	1770.94	7588.49	23449.9	7088.45	23319.6
9.17e-05	0.0916652	26593.5	17865.9	9009.18	24121.4	1679.57	1788.29	7329.61	22333.1	6829.57	22202.8
9.23e-05	0.0923153	25725.5	17414.9	8737.72	23112.4	1675.57	1782.33	7062.15	21330.1	6562.11	21199.8
9.3e-05	0.0929654	25180.1	16969.2	8409.57	22133.1	1660.59	1782.36	6748.98	20350.7	6248.94	20220.4
9.36e-05	0.0936155	24549.7	16683.2	8169.75	21411.1	1674.32	1771.84	6495.43	19639.2	5995.39	19508.9
9.43e-05	0.0942657	23397.5	15876.5	8062.86	21031.7	1680.3	1785.23	6382.56	19246.5	5882.53	19116.2
9.49e-05	0.0949158	22951.6	15772.4	8019.29	20794.4	1706.69	1758.18	6312.6	19036.2	5812.56	18905.9
9.56e-05	0.0955659	24435.7	16579.9	7933.95	20816.3	1687.85	1780.99	6246.1	19035.3	5746.06	18905
9.62e-05	0.096216	26773.1	17802.6	8159.6	21346.2	1680.63	1778.96	6478.97	19567.2	5978.93	19436.9
9.69e-05	0.0968661	29393	19466.3	8466.69	21757.6	1681.55	1778.17	6785.14	19979.4	6285.1	19849.1
9.75e-05	0.0975162	31142.6	20978.6	8726.25	22772.3	1680	1772.82	7046.25	20999.5	6546.21	20869.2
9.82e-05	0.0981663	32246.7	21587.5	9341.53	24145.1	1686.74	1764.19	7654.79	22381	7154.75	22250.7
9.88e-05	0.0988164	32269.9	21675.7	10007.8	25631.7	1669.01	1790.08	8338.83	23841.6	7838.79	23711.3
9.95e-05	0.0994665	32054.7	21549.3	10368.2	26639.5	1676.41	1755.95	8691.84	24883.5	8191.8	24753.3
0.000100117	0.100117	32293	21673.7	10767.4	27216.1	1670.72	1780.06	9096.65	25436.1	8596.61	25305.8
0.000100767	0.100767	33181.1	22101.4	10972	27840.5	1673.78	1776.48	9298.2	26064.1	8798.16	25933.8
0.000101417	0.101417	33958.5	22587.1	11343.7	28138	1687.93	1767.79	9655.77	26370.2	9155.73	26239.9
0.000102067	0.102067	34248.5	22799.1	11650.6	28393.5	1670.38	1759.85	9980.24	26633.6	9480.2	26503.3
0.000102717	0.102717	34383.5	23082	11806.7	29098.6	1685.26	1757.47	10121.5	27341.1	9621.42	27210.9
0.000103367	0.103367	34412.4	22892.5	11730.8	29602.4	1687.57	1780.13	10043.2	27822.3	9543.15	27692
0.000104017	0.104017	33779.8	22601.9	11700.3	29987.4	1683.02	1801.16	10017.3	28186.3	9517.26	28056
0.000104667	0.104667	33151.6	22268	11465.6	30219.8	1702.8	1806.83	9762.82	28413	9262.79	28282.7
0.000105317	0.105317	32678	21835.3	11366.6	30116.3	1700.73	1784.37	9665.89	28331.9	9165.85	28201.6
0.000105968	0.105968	31878.8	21309.1	11434.2	29936.8	1703.42	1780.91	9730.77	28155.8	9230.73	28025.6
0.000106618	0.106618	30881.8	20886.6	11307.6	29987.3	1678.24	1779.77	9629.38	28207.5	9129.34	28077.2
0.000107268	0.107268	30026.2	20312.3	11177.4	30151.5	1670.31	1760.87	9507.08	28390.7	9007.04	28260.4
0.000107918	0.107918	29187.1	19698	11146.6	30172.4	1677.18	1755.97	9469.39	28416.4	8969.35	28286.2
0.000108568	0.108568	28546.2	19141.2	10722.9	29702.2	1680	1745	9042.85	27957.2	8542.81	27826.9
0.000109218	0.109218	28198.3	18950	10248	28730.3	1684.11	1744.93	8563.85	26985.4	8063.81	26855.1
0.000109868	0.109868	26890.5	18124.8	10031.7	27458.3	1683.56	1755.75	8348.14	25702.6	7848.1	25572.3
0.000110518	0.110518	23826.5	16264.5	10031.7	26983.4	1688.98	1751.02	8342.77	25232.4	7842.73	25102.1
0.000111168	0.111168	20260.8	13886.2	9906.09	27163.4	1691.44	1780.45	8214.65	25383	7714.61	25252.7
0.000111819	0.111819	18112.6	12232.5	9531.49	26567.3	1676.23	1750.39	7855.26	24816.9	7355.22	24686.6
0.000112469	0.112469	16910.2	11780.5	9308.56	25567.7	1693.79	1762.81	7614.77	23804.9	7114.73	23674.6
0.000113119	0.113119	15852.6	11047.9	9140.15	24643.7	1704.49	1776	7435.66	22867.7	6935.62	22737.4
0.000113769	0.113769	14642	10059.2	8847.9	23582	1676.94	1771.42	7170.96	21810.6	6670.92	21680.3
0.000114419	0.114419	13644.2	9391.28	8558.62	22845.2	1664.61	1774.04	6894.01	21071.1	6393.97	20940.8
0.000115069	0.115069	13140.7	9140.4	8313.48	22392	1685.09	1725.4	6628.39	20666.6	6128.35	20536.3
0.000115719	0.115719	13094.3	9022.29	8168.91	21861	1674.51	1761.73	6494.4	20099.2	5994.36	19968.9
0.000116369	0.116369	13170	9064.88	8002.82	21418.4	1659.22	1780.56	6343.6	19637.8	5843.56	19507.5
0.000117019	0.117019	13196.8	9048.05	8014.73	21453.7	1676.01	1763.61	6338.73	19690	5838.69	19559.8
0.00011767	0.11767	13419.4	9179.06	8026.54	21627.2	1686.63	1788.63	6339.92	19838.6	5839.88	19708.3
0.00011832	0.11832	14198.3	9730.76	7700.18	21072.3	1692.18	1777.35	6008.01	19295	5507.97	19164.7
0.00011897	0.11897	15599.9	10658.6	7298.01	19941.2	1696.79	1761.56	5601.22	18179.6	5101.18	18049.3
0.00011962	0.11962	17577.3	12049.5	7055.89	18737.7	1694.35	1793.35	5361.54	16944.4	4861.5	16814.1
0.00012027	0.12027	19373.3	13220.5	6874.05	17866.1	1686.14	1763.55	5187.92	16102.6	4687.88	15972.3
0.00012092	0.12092	20325.8	13796.5	6762.19	17558	1661.79	1768.53	5100.4	15789.5	4600.36	15659.2
0.00012157	0.12157	20361.1	13877.5	6660.07	17440.3	1652.64	1769.35	5007.43	15670.9	4507.39	15540.6
0.00012222	0.12222	20597.3	13993.1	6333.1	16781.1	1666.43	1775.21	4666.66	15005.9	4166.62	14875.6
0.00012287	0.12287	21406.4	14498.1	6126.38	15790.4	1671.86	1784.14	4454.52	14006.3	3954.48	13876
0.000123521	0.123521	22173.3	14981.4	6146.71	15262.9	1667.68	1781.03	4479.03	13481.8	3978.99	13351.5
0.000124171	0.124171	22715	15394.6	6262.77	15770.9	1670.83	1771.18	4591.95	13999.7	4091.91	13869.4
0.000124821	0.124821	23355.6	15809.7	6369.45	16724.6	1683.72	1789.26	4685.73	14935.4	4185.69	14805.1
0.000125471	0.125471	24019.3	15961.1	6312.84	16901.9	1690.33	1825.54	4622.51	15076.3	4122.47	14946.1
0.000126121	0.126121	23322.2	15456.3	6547.42	16823.5	1695.7	1810.59	4851.72	15012.9	4351.68	14882.7
0.000126771	0.126771	21232	14471.9	7127.91	17732.2	1680.56	1775.19	5447.36	15957	4947.32	15826.7
0.000127421	0.127421	19960.9	13566	7558.43	18816.5	1678.67	1759.08	5879.76	17057.4	5379.72	16927.1
0.000128071	0.128071	19738.6	13436.5	7710.31	19131.7	1671.34	1769.47	6038.97	17362.2	5538.93	17231.9
0.000128721	0.128721	20086.3	13835	7930.88	19187.5	1687.7	1786.45	6243.18	17401.1	5743.14	17270.8
0.000129371	0.129371	19716.7	13573.1	8390.24	19632	1700.85	1774.02	6689.39	17858	6189.35	17727.7
0.000130022	0.130022	17885.5	12218.2	8734.32	20217.3	1686.94	1779.98	7047.37	18437.3	6547.33	18307
0.000130672	0.130672	15547.6	10666.7	9204.16	20767	1663.65	1791.27	7540.51	18975.8	7040.47	18845.5
0.000131322	0.131322	13992.8	9764.33	9684.19	21302.1	1683.27	1772.32	8000.92	19529.8	7500.88	19399.5
0.000131972	0.131972	14234.2	9804.03	9703.66	21418.6	1691.72	1767.41	8011.94	19651.2	7511.9	19520.9
0.000132622	0.132622	15633.6	10747.4	9469.27	21081.5	1682.37	1778.76	7786.91	19302.7	7286.87	19172.5
0.000133272	0.133272	17959.2	12209	9223.36	20620.6	1692.69	1777.95	7530.67	18842.7	7030.63	18712.4
0.000133922	0.133922	21010.3	14062.7	9092.52	19736.8	1687.91	1792.76	7404.61	17944.1	6904.57	17813.8
0.000134572	0.134572	23202.6	15514.1	9059.8	18845.8	1678.72	1807.64	7381.08	17038.2	6881.04	16907.9
0.000135222	0.135222	25049.2	16764.8	9023.85	18024.9	1678	1782.57	7345.85	16242.3	6845.81	16112.1
0.000135873	0.135873	26077.6	17615.7	8758.65	17438.9	1689.74	1776.49	7068.91	15662.4	6568.87	15532.1
0.000136523	0.136523	25447.4	17206.1	8241.55	17371.9	1692.74	1781.85	6548.81	15590	6048.77	15459.7
0.000137173	0.137173	24806.5	16785.2	7697.7	17029.4	1690.27	1797.69	6007.43	15231.7	5507.39	15101.4
0.000137823	0.137823	24516.2	16484.5	7224.99	15791.2	1706.98	1783.15	5518.01	14008.1	5017.97	13877.8
0.000138473	0.138473	22853	15450.5	6981.59	14805.3	1691.05	1763.89	5290.55	13041.5	4790.51	12911.2
0.000139123	0.139123	19386.5	13162.8	6773.53	14566.2	1692.97	1787.57	5080.56	12778.6	4580.53	12648.3
0.000139773	0.139773	16112.8	11076.6	6459.18	14122.6	1706.34	1775.05	4752.83	12347.5	4252.79	12217.2
0.000140423	0.140423	14421.1	9977.77	6837.07	13842.9	1704.02	1759.04	5133.05	12083.9	4633.01	11953.6
0.000141073	0.141073	12802.7	9000.9	7938.08	14907.4	1710.36	1732.2	6227.72	13175.2	5727.68	13044.9
0.000141724	0.141724	12127.8	8403.37	8765.95	16142	1718.15	1752.67	7047.8	14389.3	6547.76	14259
0.000142374	0.142374	12326.1	8356.07	8793.43	15953.3	1690.26	1782.55	7103.17	14170.8	6603.13	14040.5
0.000143024	0.143024	11937.3	8161.24	9090.18	15690.6	1679.52	1760.21	7410.67	13930.4	6910.63	13800.1
0.000143674	0.143674	10979.5	7814.63	10218	16998.1	1693.99	1758.79	8523.98	15239.3	8023.94	15109.1
0.000144324	0.144324	10740.1	7528.83	11056.8	18419.2	1687.17	1775.58	9369.59	16643.6	8869.55	16513.3
0.000144974	0.144974	11894.6	8265.2	10969.5	18460.4	1684.6	1778.9	9284.92	16681.6	8784.88	16551.3
0.000145624	0.145624	13533.5	9389.11	10827.8	17553.8	1675.54	1767.08	9152.22	15786.7	8652.18	15656.4
0.000146274	0.146274	14377.4	10092.7	10731.6	17345.8	1672.26	1783.32	9059.31	15562.5	8559.27	15432.2
0.000146924	0.146924	15489.6	10795.4	10558.4	17244.5	1679.4	1784.48	8879	15460	8378.96	15329.7
0.000147575	0.147575	16408.4	11289.3	10706.4	17414.6	1672.69	1780.86	9033.72	15633.7	8533.68	15503.4
0.000148225	0.148225	15909.6	10657.3	11335.2	19183.2	1673.87	1799.9	9661.3	17383.3	9161.27	17253
0.000148875	0.148875	14228	9738.75	12215.7	22283.7	1692.17	1785.54	10523.5	20498.1	10023.5	20367.8
0.000149525	0.149525	12711.7	8899.9	12818	25516.5	1695.78	1786.17	11122.2	23730.3	10622.2	23600
0.000150175	0.150175	12709.6	8861.98	12741.5	27094.9	1690.36	1788.12	11051.1	25306.8	10551.1	25176.5
0.000150825	0.150825	12480.5	8758.68	13168	27440	1691.82	1780.61	11476.2	25659.4	10976.1	25529.1
0.000151475	0.151475	11920.9	8415.8	13416.9	28052.7	1692.53	1808.12	11724.4	26244.6	11224.4	26114.3
0.000152125	0.152125	12418.9	8536.86	13222.5	28897.3	1697.97	1780.86	11524.5	27116.5	11024.5	26986.2
0.000152775	0.152775	14150.1	9742.39	13050.8	28447.8	1689.02	1751.43	11361.8	26696.3	10861.7	26566
0.000153425	0.153425	17155.1	11618.6	12976.5	28278.5	1692.72	1750.31	11283.7	26528.2	10783.7	26397.9
0.000154076	0.154076	20021.2	13655	13070.7	28368.9	1688.61	1749.56	11382.1	26619.3	10882.1	26489
0.000154726	0.154726	21783.3	14659.3	13319.6	28069.6	1678.79	1769.48	11640.8	26300.1	11140.7	26169.8
0.000155376	0.155376	22208.2	14996.3	13033.4	27364.6	1685.42	1770.36	11348	25594.2	10848	25463.9
0.000156026	0.156026	21565.7	14717.7	12341.7	26429.8	1681.92	1767.11	10659.8	24662.6	10159.8	24532.4
0.000156676	0.156676	20249.3	13788.3	11957.8	25203.3	1678.38	1783.19	10279.4	23420.1	9779.4	23289.8
0.000157326	0.157326	18950.7	12976.7	11784.1	24130.1	1694.98	1779.71	10089.1	22350.4	9589.1	22220.1
0.000157976	0.157976	17675.7	12144.4	11255.9	23011.8	1683.97	1768.11	9571.89	21243.7	9071.85	21113.4
0.000158626	0.158626	17073.9	11679.4	10831.9	21793.7	1672.07	1786.49	9159.81	20007.2	8659.78	19876.9
0.000159276	0.159276	17425.2	11758.9	9777.85	20047.4	1671.77	1810.61	8106.08	18236.8	7606.04	18106.5
0.000159927	0.159927	18712.7	12675.2	8650.5	18474.8	1677.09	1810.59	6973.41	16664.3	6473.37	16534
0.000160577	0.160577	20782.4	14083.2	8590.15	17988.2	1686.9	1786.34	6903.25	16201.8	6403.22	16071.6
0.000161227	0.161227	24605.5	16456.9	8575.94	17846.7	1677.82	1779.24	6898.12	16067.5	6398.08	15937.2
0.000161877	0.161877	26446.2	17570.9	8367.33	17986.2	1674.66	1786.77	6692.66	16199.4	6192.62	16069.2
0.000162527	0.162527	25390.4	17020.6	8411.93	17850.6	1691.14	1798.72	6720.79	16051.9	6220.75	15921.6
0.000163177	0.163177	21650.2	14666.1	8911.77	17686.5	1690.22	1789.03	7221.54	15897.5	6721.5	15767.2
0.000163827	0.163827	16830.2	11621.5	9448.39	18396.8	1692.79	1792.74	7755.61	16604	7255.57	16473.8
0.000164477	0.164477	15223.2	10530.5	9151.05	18201.5	1679.6	1788.3	7471.45	16413.2	6971.41	16282.9
0.000165127	0.165127	16368.7	11211.6	8732.66	16685.5	1669	1770.18	7063.66	14915.3	6563.62	14785
0.000165778	0.165778	17008.1	11636.2	9175.8	16229.6	1689.37	1772.97	7486.44	14456.6	6986.4	14326.4
0.000166428	0.166428	16481	11340.1	9566.76	16146.9	1699.36	1773.77	7867.4	14373.1	7367.36	14242.9
0.000167078	0.167078	14232.1	9887.47	9744.79	15837	1710.22	1762.26	8034.57	14074.7	7534.53	13944.5
0.000167728	0.167728	12615.8	8690.62	9817.87	15740.6	1710.15	1781.67	8107.72	13959	7607.68	13828.7
0.000168378	0.168378	13303.5	9142.8	9882.06	15350	1704.74	1776.85	8177.32	13573.2	7677.28	13442.9
0.000169028	0.169028	14477.8	9887.63	10308.8	15701.3	1700.64	1772.25	8608.15	13929.1	8108.11	13798.8
0.000169678	0.169678	15599.7	10691.1	10264.5	17009.2	1700.33	1765.57	8564.15	15243.7	8064.11	15113.4
0.000170328	0.170328	16366.9	11416.2	10264	18201.4	1718.64	1796.5	8545.33	16404.9	8045.29	16274.6
0.000170978	0.170978	17780.4	12175.2	10405.6	18830.5	1732.09	1781.11	8673.53	17049.4	8173.49	16919.1
0.000171629	0.171628	19509.3	13092.5	10458.8	18737.9	1701.29	1775.14	8757.47	16962.8	8257.43	16832.5
0.000172279	0.172279	20253.2	13803.3	10280.5	17918.1	1665.9	1775.13	8614.59	16143	8114.55	16012.7
0.000172929	0.172929	19298	13154.1	10361.9	17719.7	1669.67	1806.86	8692.24	15912.8	8192.2	15782.5
0.000173579	0.173579	18013.9	12260.9	11023.7	18961.5	1686.75	1794.49	9336.94	17167	8836.9	17036.7
0.000174229	0.174229	16985.8	11709.6	11666	19957.6	1692.75	1772.75	9973.26	18184.9	9473.22	18054.6
0.000174879	0.174879	16931.7	11432	11907.1	21199.8	1691.46	1772.12	10215.6	19427.7	9715.59	19297.4
0.000175529	0.175529	18219.6	12482.5	11989.6	21190.9	1697.8	1786.14	10291.8	19404.8	9791.79	19274.5
0.000176179	0.176179	21086.7	14380.8	11735.9	21219.7	1683.03	1794.65	10052.8	19425	9552.8	19294.7
0.000176829	0.176829	23202.6	15617.6	11692.8	21260.3	1689.3	1789.71	10003.5	19470.6	9503.49	19340.3
0.000177479	0.177479	25540.2	16913.2	11465.4	21348.8	1689.01	1793.27	9776.4	19555.6	9276.36	19425.3
0.00017813	0.17813	26542.5	17709.1	11391	21617.2	1704.48	1791.23	9686.48	19826	9186.44	19695.7
0.00017878	0.17878	25024.3	16607.1	11226.6	22020.9	1693.33	1804.59	9533.24	20216.3	9033.2	20086
0.00017943	0.17943	21886.4	14708.6	11023.6	22328.9	1712.66	1810.29	9310.98	20518.6	8810.94	20388.3
0.00018008	0.18008	17738.7	12328.1	10718.5	21673.1	1701.68	1769.71	9016.8	19903.3	8516.76	19773
0.00018073	0.18073	13578.1	9308.8	10546.8	21208.5	1698.83	1772.15	8847.97	19436.3	8347.93	19306
0.00018138	0.18138	10749.6	7315.63	10684.6	21402.1	1701.41	1761.18	8983.2	19640.9	8483.16	19510.6
0.00018203	0.18203	9352.7	6564.62	10421.8	21280	1667.21	1793.01	8754.57	19487	8254.53	19356.7
0.00018268	0.18268	9245.56	6589.2	10446.3	21176.4	1669.05	1769.52	8777.28	19406.9	8277.24	19276.6
0.00018333	0.18333	10062.2	7110.67	10094.1	20610	1687.54	1790.06	8406.6	18820	7906.56	18689.7
0.000183981	0.183981	11511.2	8061.14	9812.53	20332.6	1707.02	1764.77	8105.51	18567.8	7605.47	18437.5
0.000184631	0.184631	13716.4	9346.19	10653	20727.6	1688.64	1770.72	8964.32	18956.8	8464.28	18826.5
0.000185281	0.185281	15970.1	10868.7	12089.2	22426.5	1691.87	1797.25	10397.3	20629.2	9897.25	20498.9
0.000185931	0.185931	17575.4	12162.7	13779.7	24272.6	1684.35	1788.49	12095.4	22484.1	11595.3	22353.8
0.000186581	0.186581	19377.9	13109.4	14926.3	25374	1691.74	1778.31	13234.5	23595.7	12734.5	23465.4
0.000187231	0.187231	20882.8	14128.9	15225.5	24515.2	1697.52	1789.43	13528	22725.8	13027.9	22595.5
0.000187881	0.187881	22113.8	14935.3	15157.1	24019.4	1676.95	1791.74	13480.2	22227.7	12980.2	22097.4
0.000188531	0.188531	23140.6	15530.6	15914.1	25253.9	1668.99	1788.17	14245.1	23465.7	13745.1	23335.4
0.000189181	0.189181	23678.9	15876.8	16973.6	27363.5	1680	1782.92	15293.6	25580.6	14793.6	25450.3
0.000189832	0.189832	24971.3	16807	16933.9	29294.4	1685.33	1808.67	15248.6	27485.8	14748.5	27355.5
0.000190482	0.190482	27429.4	18153.8	16960.3	29585.5	1701.74	1792	15258.5	27793.5	14758.5	27663.2
0.000191132	0.191132	27961.4	19001.6	16899.1	30170.7	1689.54	1786.54	15209.5	28384.1	14709.5	28253.8
0.000191782	0.191782	26948.4	17954.9	16698.5	30882.8	1684.25	1778.56	15014.3	29104.3	14514.2	28974
0.000192432	0.192432	26750.8	18062.2	16006.5	30219.9	1677.89	1805.58	14328.6	28414.3	13828.6	28284
0.000193082	0.193082	27535.6	18499.6	15749.4	29467.8	1696	1777.09	14053.4	27690.7	13553.4	27560.4
0.000193732	0.193732	25283	17318	14958.9	28221.1	1692.14	1781.03	13266.7	26440.1	12766.7	26309.8
0.000194382	0.194382	19824.4	13739.8	13840.5	26467.9	1687.12	1800.43	12153.3	24667.5	11653.3	24537.2
0.000195032	0.195032	14246.8	9826.73	12514.7	24868.5	1711.28	1755.93	10803.4	23112.6	10303.4	22982.3
0.000195682	0.195682	11820.1	8179.56	12094.2	23743.3	1680.28	1776.92	10414	21966.4	9913.92	21836.1
0.000196333	0.196333	10771.7	7503.93	11634.9	24097.9	1695.6	1801.95	9939.3	22296	9439.26	22165.7
0.000196983	0.196983	9567.41	7034.56	11276.3	23009	1687.82	1805.53	9588.47	21203.4	9088.43	21073.1
0.000197633	0.197633	9707.06	7099.78	10803.2	21563.6	1694.66	1793.86	9108.57	19769.7	8608.54	19639.4
0.000198283	0.198283	10174.9	7085.05	10547.1	21060.5	1667.85	1804.74	8879.29	19255.7	8379.25	19125.4
0.000198933	0.198933	10069.4	6965.44	10261.9	21629.4	1680.45	1788.53	8581.43	19840.8	8081.39	19710.5
0.000199583	0.199583	10734.9	7602.26	10552.7	22368.1	1678.79	1777.93	8873.86	20590.2	8373.82	20459.9
0.000200233	0.200233	10694.2	7521.24	10784	23378.6	1693.52	1819.82	9090.49	21558.8	8590.45	21428.5
0.000200883	0.200883	10673.1	7458.64	10817.9	25066.3	1687.85	1789.97	9130.1	23276.3	8630.06	23146
0.000201533	0.201533	12319.2	8421.43	11117.6	27185.3	1683.31	1779.78	9434.28	25405.5	8934.24	25275.3
0.000202184	0.202184	15852.4	10679.9	12376.6	31259	1704.54	1802.81	10672.1	29456.2	10172.1	29325.9
0.000202834	0.202834	20486.4	13575.1	12731.2	33703.4	1691.54	1795.55	11039.7	31907.8	10539.6	31777.5
0.000203484	0.203484	23164.3	15547.4	13149.1	34917.9	1722.69	1765.86	11426.5	33152	10926.4	33021.7
0.000204134	0.204134	25599.8	17168.8	13150.5	35105.7	1683.35	1773.17	11467.2	33332.6	10967.2	33202.3
0.000204784	0.204784	29888.2	19611.9	13273.9	36165.4	1712.18	1751.75	11561.7	34413.7	11061.7	34283.4
0.000205434	0.205434	34359.7	22922	14464.7	38761.4	1724.68	1801.58	12740.1	36959.8	12240	36829.5
0.000206084	0.206084	37869.1	25496.1	15340.2	42504.9	1679.17	1811.06	13661	40693.8	13160.9	40563.5
0.000206734	0.206734	39064.9	25949.8	15627.1	45369	1694.99	1806.11	13932.1	43562.9	13432	43432.6
0.000207384	0.207384	40240.5	26547.9	16066.2	46277.3	1696	1778.29	14370.2	44499.1	13870.1	44368.8
0.000208035	0.208035	40969.4	27118.9	16254.5	47391.9	1693.65	1803.79	14560.9	45588.1	14060.8	45457.8
0.000208685	0.208685	40335.8	27074.9	16354.7	47986.4	1670.13	1794.37	14684.6	46192	14184.6	46061.7
0.000209335	0.209335	40307.6	26372.7	16670.1	48861.1	1725.83	1803.95	14944.3	47057.2	14444.2	46926.9
0.000209985	0.209985	39716.7	26172.2	16427.2	48926	1709.93	1761.12	14717.2	47164.9	14217.2	47034.6
0.000210635	0.210635	38703.9	25671.8	16154.7	48765.7	1687.69	1776.92	14467	46988.7	13967	46858.5
0.000211285	0.211285	37850.3	24980.5	16186.8	48043.4	1733.11	1783.8	14453.7	46259.6	13953.6	46129.3
0.000211935	0.211935	35784.2	24243.7	16421.7	46630.9	1710.46	1814.66	14711.2	44816.3	14211.2	44686
0.000212585	0.212585	34098.9	22626.8	15801.5	46042.9	1675.19	1771.96	14126.3	44270.9	13626.3	44140.6
0.000213235	0.213235	32847	21637.8	15523.2	45301.5	1669.56	1795.96	13853.6	43505.5	13353.6	43375.2
0.000213886	0.213886	31592.9	21101.7	14923.3	43514.2	1709.22	1804.34	13214.1	41709.8	12714.1	41579.5
0.000214536	0.214536	31006.4	20827	14508.6	41942.5	1681.59	1762.36	12827.1	40180.2	12327	40049.9
0.000215186	0.215186	30311.9	20504	14018.3	40604	1695.39	1805.15	12322.9	38798.8	11822.9	38668.5
0.000215836	0.215836	29653.1	19905.3	13555.3	39511.7	1680.45	1813.87	11874.9	37697.8	11374.8	37567.6
0.000216486	0.216486	27549	18675.8	13079.6	37122.1	1699.76	1835.86	11379.9	35286.2	10879.8	35156
0.000217136	0.217136	23346.8	15941.5	11402.8	33494.7	1711.83	1799.37	9690.99	31695.3	9190.95	31565
0.000217786	0.217786	20454.7	13972	9561.31	28178.3	1711.48	1797.02	7849.83	26381.3	7349.8	26251
0.000218436	0.218436	19676.1	13217.9	8584.92	23845.3	1715.65	1804.16	6869.27	22041.2	6369.23	21910.9
0.000219086	0.219086	17533	11831.5	8681.2	21947.4	1724.87	1790.63	6956.33	20156.8	6456.29	20026.5
0.000219736	0.219736	13982.8	9676.54	9238.77	22300.7	1727.41	1807.46	7511.35	20493.2	7011.31	20362.9
0.000220387	0.220387	13308.4	9173.46	8974.27	22804.8	1709.47	1837.34	7264.8	20967.4	6764.76	20837.2
0.000221037	0.221037	12820.3	8882.36	8514.58	22064.5	1687.15	1800.86	6827.43	20263.6	6327.39	20133.3
0.000221687	0.221687	10754.1	7648.64	8998.5	21910.6	1683.23	1811.16	7315.27	20099.5	6815.23	19969.2
0.000222337	0.222337	10704.1	7445.26	8141.9	19627	1703.5	1776.2	6438.4	17850.8	5938.36	17720.5
0.000222987	0.222987	12322.2	8625.7	7575.42	16818.4	1716.64	1782.34	5858.78	15036.1	5358.74	14905.8
0.000223637	0.223637	12761.2	9045.5	8168.87	16052.1	1720.78	1828.39	6448.08	14223.7	5948.04	14093.4
0.000224287	0.224287	11972.3	8311.87	8950.95	17081.7	1710.65	1792.8	7240.29	15288.9	6740.26	15158.6
0.000224937	0.224937	10764	7546.82	9464.62	18243.7	1681.82	1823.68	7782.8	16420	7282.77	16289.8
0.000225587	0.225587	10262.5	7182.07	9963.47	20020.3	1719.98	1795.22	8243.49	18225.1	7743.45	18094.8
0.000226238	0.226238	10118.6	7159.3	10323.4	21569.3	1681.07	1772.39	8642.37	19797	8142.33	19666.7
0.000226888	0.226888	10210.8	7268.04	10119.1	22586.7	1695.45	1788.25	8423.67	20798.5	7923.63	20668.2
0.000227538	0.227538	10775	7726.15	9785.11	22525.1	1672.58	1821.73	8112.52	20703.4	7612.48	20573.1
0.000228188	0.228188	11279.8	8119.32	9889.18	21791.4	1689.47	1808.48	8199.72	19982.9	7699.68	19852.6
0.000228838	0.228838	12400.1	8512.68	10195.1	21803.4	1687.55	1819.77	8507.59	19983.7	8007.55	19853.4
0.000229488	0.229488	13831.5	9575.47	10057.7	22143.6	1696.94	1822.34	8360.79	20321.3	7860.75	20191
0.000230138	0.230138	15046.7	10485.1	9815.57	22331.8	1696.64	1808.89	8118.93	20522.9	7618.89	20392.6
0.000230788	0.230788	17296.2	11615.9	9119.65	21491.5	1696.27	1808	7423.37	19683.5	6923.33	19553.3
0.000231438	0.231438	22971.7	15500.3	8908.44	20526.3	1706.95	1749.21	7201.49	18777.1	6701.45	18646.8
0.000232089	0.232089	28740.5	19257.9	8950.58	20053.7	1714.73	1801.19	7235.85	18252.5	6735.81	18122.2
0.000232739	0.232739	30451.3	20396.2	9077.03	20636.3	1697.09	1823.48	7379.94	18812.8	6879.9	18682.5
0.000233389	0.233389	29628.8	19696.5	9139.17	21409	1694.98	1853.95	7444.19	19555	6944.15	19424.7
0.000234039	0.234039	28490.8	19124.8	9308.14	21364.1	1707.71	1818.62	7600.43	19545.5	7100.39	19415.2
0.000234689	0.234689	25979.6	17509.1	9400.87	20511.9	1711.86	1783.65	7689.01	18728.2	7188.97	18597.9
0.000235339	0.235339	22538.1	14996.4	9051.62	19621.4	1697.13	1790.71	7354.48	17830.7	6854.44	17700.4
0.000235989	0.235989	20971.6	14133.8	8896.75	18699.5	1708.27	1806.54	7188.48	16893	6688.44	16762.7
0.000236639	0.236639	20827.6	14324.2	8552.47	17997.7	1707.73	1822.48	6844.74	16175.2	6344.7	16044.9
0.000237289	0.237289	19042.8	13151.4	8437.14	17879.2	1702.61	1824	6734.53	16055.2	6234.49	15924.9
0.00023794	0.23794	15272	10591.9	8443.43	18214.2	1718.15	1795.3	6725.28	16418.9	6225.24	16288.6
0.00023859	0.23859	12074.8	8478.07	8547.26	19521.1	1703.46	1778.83	6843.8	17742.3	6343.76	17612
0.00023924	0.23924	9888.51	6923.28	9292.91	20805.7	1707.3	1797.24	7585.61	19008.5	7085.57	18878.2
0.00023989	0.23989	8610.26	6052.99	9893.29	22675.4	1670.88	1793.44	8222.4	20882	7722.36	20751.7
0.00024054	0.24054	8164.02	5879.09	10181.7	24181.4	1720.22	1833.87	8461.44	22347.5	7961.4	22217.3
0.00024119	0.24119	8144.52	5951.54	10293.8	25144.5	1711.75	1813.35	8582.08	23331.2	8082.04	23200.9
0.00024184	0.24184	8616.42	6137.86	10522.3	26373.6	1690.9	1815.9	8831.44	24557.7	8331.4	24427.4
0.00024249	0.24249	9037.91	6361.09	10770.1	26782.3	1700.93	1837.43	9069.2	24944.8	8569.16	24814.5
0.00024314	0.24314	9717.99	6956.71	10838.2	26479.7	1703.85	1798.14	9134.34	24681.6	8634.3	24551.3
0.00024379	0.24379	10660.2	7522.87	10912	26244.1	1709.38	1845.26	9202.59	24398.8	8702.55	24268.5
0.000244441	0.244441	11015.7	7795.05	11187.6	26854.4	1712.66	1832.51	9474.94	25021.9	8974.9	24891.6
0.000245091	0.245091	12210.1	8534.03	11493	27921	1686.26	1833.28	9806.79	26087.8	9306.75	25957.5
0.000245741	0.245741	15148.3	10433.4	11645.5	28208.9	1680.24	1772.65	9965.24	26436.2	9465.2	26306
0.000246391	0.246391	20350.9	13884	11801.6	28985.6	1684.01	1796.38	10117.6	27189.2	9617.56	27059
0.000247041	0.247041	28704.7	19497.1	12676.4	31278.3	1674.89	1806.58	11001.6	29471.7	10501.5	29341.4
0.000247691	0.247691	35977.3	24028.9	13626.5	34319.1	1701.01	1796.03	11925.5	32523.1	11425.5	32392.8
0.000248341	0.248341	38642.3	25783.4	14740.1	36966.4	1703.84	1818.9	13036.2	35147.5	12536.2	35017.2
0.000248991	0.248991	39529.4	26321.6	14993.9	38320.1	1695.72	1819.89	13298.2	36500.2	12798.1	36369.9
0.000249641	0.249641	38941.6	25989	15498.8	38852	1663.57	1816.49	13835.3	37035.5	13335.2	36905.2
0.000250292	0.250292	38445.1	25604.9	15654.9	39733.5	1699.64	1795.54	13955.2	37938	13455.2	37807.7
0.000250942	0.250942	38505.3	25325.7	15719.9	40111	1673.14	1792.29	14046.7	38318.7	13546.7	38188.4
0.000251592	0.251592	38147.2	25173.8	15760.2	39953.1	1702.46	1820.52	14057.7	38132.6	13557.7	38002.3
0.000252242	0.252242	37123.9	24510.9	15434.8	39748.8	1694.95	1815.19	13739.8	37933.6	13239.8	37803.3
0.000252892	0.252892	35413.6	23440.2	14641.7	38981.6	1689.89	1807.31	12951.8	37174.3	12451.8	37044
0.000253542	0.253542	33195.4	21813	14269.6	37603.9	1681.58	1793.71	12588	35810.2	12088	35679.9
0.000254192	0.254192	30524.7	20423.1	13950	36766.2	1688.04	1802.25	12262	34964	11761.9	34833.7
0.000254842	0.254842	27237.9	18386.9	13760.3	36267.2	1711.26	1835.35	12049.1	34431.8	11549	34301.6
0.000255492	0.255492	23931	16247.5	13737.5	36182.5	1712.67	1831.34	12024.8	34351.2	11524.7	34220.9
0.000255495	0.255495	23931	16247.5	13737.5	36182.5	1712.67	1831.34	12024.8	34351.2	11524.7	34220.9
0.000256147	0.256147	22214	14930.8	13037.7	35114.6	1698.21	1828.82	11339.5	33285.8	10839.4	33155.5
0.000256799	0.256799	20953.7	14091.6	12199.6	33227.5	1732.14	1817.92	10467.4	31409.6	9967.4	31279.3
0.000257451	0.257451	18860	12767.9	11170.7	29948.9	1714.03	1832.27	9456.64	28116.6	8956.6	27986.3
0.000258102	0.258102	16695.3	11323.4	10002.1	25919.8	1677	1820.33	8325.1	24099.5	7825.06	23969.2
0.000258754	0.258754	15543.8	10627.8	8803.54	22072.8	1671.18	1826.36	7132.35	20246.5	6632.31	20116.2
0.000259406	0.259406	14692.3	10023.6	8096.29	19673.9	1693.75	1820.54	6402.54	17853.4	5902.5	17723.1
0.000260058	0.260058	12944	8932.93	8622.54	19164.2	1695.19	1806.84	6927.36	17357.3	6427.32	17227
0.00026071	0.26071	11829.1	8243.82	8675.13	20106.2	1697.15	1799.66	6977.98	18306.5	6477.95	18176.2
0.000261362	0.261362	11263.3	7671.96	8640.38	20982.7	1725.08	1783.12	6915.3	19199.6	6415.26	19069.3
0.000262013	0.262013	10444.1	7400.19	9492.32	22095.6	1666.9	1823.94	7825.42	20271.6	7325.38	20141.3
0.000262665	0.262665	10570.3	7512.97	9900.15	23111.2	1694.18	1836.32	8205.97	21274.9	7705.93	21144.6
0.000263317	0.263317	11529	8033.13	10055.6	23023.2	1709.28	1810.61	8346.36	21212.6	7846.32	21082.3
0.000263969	0.263969	12338.8	8486.3	10110.7	22721.1	1698.31	1812.11	8412.41	20909	7912.37	20778.7
0.000264621	0.264621	12402.5	8629.57	10345.3	22941.1	1715.66	1794.13	8629.66	21147	8129.63	21016.7
0.000265273	0.265273	12378.7	8586.5	10500.9	24331.4	1699.68	1822.29	8801.21	22509.1	8301.17	22378.8
0.000265924	0.265924	12376.4	8550.43	10613.8	26002.4	1691.6	1825.3	8922.15	24177.1	8422.11	24046.8
0.000266576	0.266576	12246	8487.54	10969.8	26492.8	1711.37	1802.58	9258.47	24690.2	8758.43	24559.9
0.000267228	0.267228	12514.8	8963.52	11391.7	26477.1	1703.47	1792.08	9688.23	24685	9188.19	24554.7
0.00026788	0.26788	15945.8	11023	12060	26842.5	1708.19	1802.53	10351.8	25040	9851.76	24909.7
0.000268532	0.268532	21558	14396.3	12940.2	28731.2	1693.06	1803.91	11247.2	26927.3	10747.1	26797
0.000269184	0.269184	24140.7	16380.2	14348.4	31829.2	1694.67	1806.25	12653.8	30022.9	12153.7	29892.6
0.000269835	0.269835	23945.3	16133.3	14473.3	33535.2	1679.96	1823.66	12793.3	31711.5	12293.3	31581.2
0.000270487	0.270487	23665.5	15661.9	14166.7	32887.9	1673.01	1854.54	12493.6	31033.4	11993.6	30903.1
0.000271139	0.271139	24256.9	16425.7	14147.1	32151	1694.92	1847.71	12452.2	30303.3	11952.1	30173
0.000271791	0.271791	27158.5	18352.8	14571.5	31482.3	1694.15	1818.96	12877.3	29663.3	12377.3	29533
0.000272443	0.272443	30507.3	20296.4	15083.9	30623.7	1704.95	1831.24	13378.9	28792.4	12878.9	28662.1
0.000273095	0.273095	31882.9	21396.8	15314.5	29821.9	1696.04	1811.98	13618.4	28009.9	13118.4	27879.7
0.000273746	0.273747	31182.1	20924.1	14917.2	28798.8	1701.72	1796.83	13215.4	27001.9	12715.4	26871.6
0.000274398	0.274398	29440.3	19643.9	14110.3	27389.9	1712	1793.87	12398.3	25596	11898.3	25465.7
0.00027505	0.27505	28205.1	18823.7	13066.2	25632.1	1702.6	1806.81	11363.6	23825.3	10863.6	23695
0.000275702	0.275702	27387.5	18349.2	12091.7	24295.3	1696	1828.62	10395.7	22466.7	9895.67	22336.4
0.000276354	0.276354	26749.9	18284.6	11721.6	23292.1	1692.3	1802.34	10029.3	21489.8	9529.27	21359.5
0.000277006	0.277006	25919.4	17298.5	11558.1	23260.1	1707.85	1815.97	9850.29	21444.1	9350.25	21313.8
0.000277658	0.277658	22941.2	15522.2	10935.6	22360.9	1669.77	1837.42	9265.85	20523.5	8765.81	20393.2
0.000278309	0.278309	19009.3	12856.1	9876.63	21359.5	1690.3	1834.59	8186.33	19524.9	7686.29	19394.6
0.000278961	0.278961	15197.2	10358.7	9768.12	20547.8	1696.38	1792.95	8071.74	18754.8	7571.7	18624.5
0.000279613	0.279613	12685.6	8939.1	10622.3	21239.7	1710.15	1820.31	8912.13	19419.4	8412.1	19289.1
0.000280265	0.280265	12134.7	8383.8	10449	21243.1	1699.38	1793.74	8749.57	19449.3	8249.53	19319
0.000280917	0.280917	11905.4	8309.74	9479.27	19362.6	1686.01	1796.49	7793.26	17566.2	7293.22	17435.9
0.000281569	0.281569	11969.5	8334.44	8421.71	17176.3	1678.55	1796.08	6743.16	15380.2	6243.12	15250
0.00028222	0.28222	12581.6	8729.43	7994.39	16134.4	1683.45	1785.37	6310.94	14349	5810.9	14218.7
0.000282872	0.282872	12747.8	8897.8	8653.12	17204.6	1699.69	1809.09	6953.43	15395.5	6453.39	15265.2
0.000283524	0.283524	12702.6	8952.91	10230	19970.3	1722.27	1815.28	8507.77	18155.1	8007.73	18024.8
0.000284176	0.284176	14166	9887.33	10897.6	22073.6	1723.15	1808.16	9174.46	20265.4	8674.42	20135.1
0.000284828	0.284828	15145.5	10295.5	11005.6	22330.3	1717.35	1811.61	9288.28	20518.7	8788.24	20388.4
0.00028548	0.28548	12865.1	9093.83	11714.5	22667.9	1695.44	1814.42	10019.1	20853.5	9519.06	20723.2
0.000286131	0.286131	13252.5	8995.98	11897.9	22967.9	1697.15	1798.33	10200.7	21169.6	9700.68	21039.3
0.000286783	0.286783	15748.5	10703	11524.5	20495.2	1701.8	1782.55	9822.73	18712.7	9322.69	18582.4
0.000287435	0.287435	15073.1	10421.3	12410.9	19969.4	1713.2	1834.81	10697.7	18134.6	10197.7	18004.3
0.000288087	0.288087	13722.6	9529.73	13289.9	21225.5	1693.86	1818.67	11596	19406.9	11096	19276.6
0.000288739	0.288739	13880.2	9519.78	13340.5	21718.6	1698.34	1786.69	11642.2	19931.9	11142.1	19801.6
0.000289391	0.289391	14651.6	10106.5	13224.8	20878.7	1693.67	1783.35	11531.1	19095.4	11031.1	18965.1
0.000290042	0.290042	16508.9	11290.4	13629.4	20328.8	1704.06	1785.56	11925.3	18543.3	11425.3	18413
0.000290694	0.290694	18348.7	12453.3	14000.7	19838.7	1702.62	1792.64	12298.1	18046	11798	17915.7
0.000291346	0.291346	19642.3	13589.2	14189.7	19579.6	1684.54	1803.93	12505.1	17775.7	12005.1	17645.4
0.000291998	0.291998	21948.3	15003.4	14367.2	19722.4	1667.59	1818.2	12699.6	17904.2	12199.6	17773.9
0.00029265	0.29265	24191.6	16389.2	14101.7	19441.1	1677.11	1823.77	12424.6	17617.3	11924.6	17487
0.000293302	0.293302	25178.5	16834.3	14360	19228.7	1705.37	1790.81	12654.6	17437.9	12154.6	17307.6
0.000293954	0.293954	25627.9	17269.2	14312.6	18665.6	1692.25	1788.25	12620.4	16877.4	12120.4	16747.1
0.000294605	0.294605	26104	17432.6	14345.7	17898.3	1693.41	1789.34	12652.3	16109	12152.2	15978.7
0.000295257	0.295257	25797	17107.6	14097	17568.5	1707.96	1815.3	12389.1	15753.1	11889	15622.9
0.000295909	0.295909	25029.7	16881.6	13727.5	17479.5	1679.52	1820.82	12048	15658.7	11547.9	15528.4
0.000296561	0.296561	23034.8	15517.5	13689.6	17012.3	1708.68	1813.64	11980.9	15198.7	11480.9	15068.4
0.000297213	0.297213	19372.8	13201.3	13601.8	16467	1704.36	1826.13	11897.5	14640.9	11397.4	14510.6
0.000297865	0.297865	14739.5	10418.4	13653.5	16259.3	1703.79	1803.38	11949.7	14456	11449.7	14325.7
0.000298516	0.298516	11521.9	8210.37	13160.7	16003.7	1701.02	1780.44	11459.7	14223.3	10959.7	14093
0.000299168	0.299168	10722.3	7694.45	11874.9	15439.9	1688	1796.76	10186.9	13643.2	9686.87	13512.9
0.00029982	0.29982	10771.4	7719.92	10592.4	14653.4	1685.98	1796.53	8906.42	12856.9	8406.38	12726.6
0.000300472	0.300472	11293.3	7994.66	9795.67	14763	1702.39	1776	8093.28	12987	7593.24	12856.7
0.000301124	0.301124	12409.6	8688.79	9457.42	15575.3	1711.12	1782.5	7746.3	13792.8	7246.27	13662.5
0.000301776	0.301776	11269.2	7868.87	9509.78	16598	1692.49	1820.66	7817.29	14777.3	7317.25	14647
0.000302427	0.302427	9285.53	6460.47	9949.37	17740.8	1683.58	1811.22	8265.79	15929.6	7765.75	15799.3
0.000303079	0.303079	8943.84	6494.51	9507.24	17541.5	1657.08	1828.65	7850.16	15712.8	7350.12	15582.5
0.000303731	0.303731	9469.86	6699.32	9147.73	17965.5	1678.78	1764.72	7468.96	16200.8	6968.92	16070.5
0.000304383	0.304383	10147.7	7205.07	9129.3	18663.6	1707.78	1801.68	7421.51	16862	6921.47	16731.7
0.000305035	0.305035	10954.6	7776.91	9878.43	20527.5	1687.39	1759.42	8191.05	18768.1	7691.01	18637.8
0.000305687	0.305687	11631.8	8189.23	11069	22822.9	1691.35	1779.72	9377.64	21043.2	8877.6	20912.9
0.000306338	0.306338	11937.8	8369.06	11718.9	24411.6	1694.22	1794.66	10024.7	22617	9524.62	22486.7
0.00030699	0.30699	12335.3	8599.63	11758.1	24801.2	1718.12	1803.43	10040	22997.8	9539.92	22867.5
0.000307642	0.307642	13582.9	9215.65	11969.8	25126.6	1703.58	1808.36	10266.2	23318.3	9766.19	23188
0.000308294	0.308294	15690.4	10800.9	12175.1	25889.9	1701.95	1801.75	10473.2	24088.2	9973.12	23957.9
0.000308946	0.308946	17327.1	12018.4	12464.7	27426.3	1705.55	1799.63	10759.2	25626.7	10259.1	25496.4
0.000309598	0.309598	17368.8	11979.3	12674.7	28311.7	1713.25	1779.12	10961.5	26532.6	10461.5	26402.3
0.00031025	0.31025	16450.9	11220	12557.1	29484.5	1677.47	1813.22	10879.6	27671.2	10379.6	27540.9
0.000310901	0.310901	14958.7	10567.7	12644.3	29822.2	1664	1794.29	10980.3	28027.9	10480.3	27897.6
0.000311553	0.311553	15081.7	10467.2	12605.4	30808.6	1664.17	1839.74	10941.2	28968.9	10441.2	28838.6
0.000312205	0.312205	15613.8	10927.8	12401.1	31201.5	1706.63	1788.17	10694.5	29413.3	10194.4	29283
0.000312857	0.312857	15195	10540.1	12059.1	31124.1	1706.19	1780.06	10352.9	29344	9852.83	29213.7
0.000313509	0.313509	13624.1	9351.46	11492.9	31616.4	1706.57	1777.92	9786.29	29838.5	9286.25	29708.2
0.000314161	0.314161	11622.1	8169.1	11285.4	31576.1	1687.83	1776.9	9597.57	29799.2	9097.53	29668.9
0.000314812	0.314812	9986.85	7065.85	11229.3	31190.3	1680.21	1803	9549.13	29387.3	9049.09	29257.1
0.000315464	0.315464	8698.08	6239.31	11218.3	30971.4	1683.7	1790.51	9534.62	29180.9	9034.58	29050.6
0.000316116	0.316116	7802.47	5658.32	11103.8	30677.9	1691.3	1804.1	9412.48	28873.8	8912.44	28743.5
0.000316768	0.316768	7484.32	5342.87	10633.7	29796.6	1701.9	1811.56	8931.84	27985.1	8431.8	27854.8
0.00031742	0.31742	7592.19	5408.5	10005.5	28399.9	1702.73	1792.58	8302.79	26607.4	7802.75	26477.1
0.000318072	0.318072	8291.26	5937.9	9343.71	25253.9	1685.14	1803.43	7658.57	23450.5	7158.53	23320.2
0.000318723	0.318723	9538.14	6930.1	8056.05	21127.3	1702.5	1779.15	6353.56	19348.2	5853.52	19217.9
0.000319375	0.319375	11527.9	8090.49	6767.35	17011.5	1696.52	1781.01	5070.83	15230.5	4570.79	15100.2
0.000320027	0.320027	11985	8387.44	6415.04	15075.7	1702.78	1791.58	4712.26	13284.1	4212.22	13153.8
0.000320679	0.320679	11623.3	8114.76	6777.12	15272.2	1714.98	1830.44	5062.14	13441.7	4562.1	13311.4
0.000321331	0.321331	11837.3	8267.6	7022.64	16073.8	1690.92	1799.5	5331.72	14274.3	4831.68	14144
0.000321983	0.321983	11936.6	8512.29	7457.65	17013.3	1707.76	1786.25	5749.89	15227.1	5249.85	15096.8
0.000322634	0.322634	12370.7	8757.41	8011.97	18297.2	1693.01	1785.79	6318.95	16511.4	5818.91	16381.1
0.000323286	0.323286	12147	8591.81	8653.77	19954	1692.06	1790.66	6961.7	18163.4	6461.66	18033.1
0.000323938	0.323938	11769.5	8250.66	9625.68	22051.9	1677.79	1781.79	7947.9	20270.1	7447.86	20139.8
0.00032459	0.32459	11086.5	7730.87	10391.3	24260.4	1676.98	1794.93	8714.33	22465.5	8214.29	22335.2
0.000325242	0.325242	10575.3	7485.09	10846.6	26000	1684.97	1791.02	9161.68	24209	8661.64	24078.7
0.000325894	0.325894	10644.3	7531.97	11290.7	27209.2	1691.19	1772.38	9599.47	25436.8	9099.43	25306.6
0.000326546	0.326546	10701.3	7507.96	11517	28636.5	1679.55	1778.6	9837.43	26857.9	9337.39	26727.6
0.000327197	0.327197	10601.6	7355.3	11636.2	29369.2	1686.97	1812.66	9949.27	27556.5	9449.23	27426.2
0.000327849	0.327849	10849.3	7641.48	11549.6	29194.8	1682.59	1765.36	9867.03	27429.4	9366.99	27299.1
0.000328501	0.328501	10425.7	7444.67	11444	29220.6	1678.87	1782.88	9765.16	27437.8	9265.12	27307.5
0.000329153	0.329153	9717.27	6868.05	11126.8	28518.8	1691.98	1791.16	9434.81	26727.6	8934.77	26597.3
0.000329805	0.329805	9193.18	6614.7	10542.6	26977.1	1684.58	1789.63	8857.97	25187.4	8357.93	25057.2
0.000330457	0.330457	8889.22	6454.56	9899.88	25124.4	1680	1788.58	8219.88	23335.9	7719.84	23205.6
0.000331108	0.331108	8852.46	6299.39	9587.94	24065.8	1691.14	1795.54	7896.79	22270.2	7396.75	22139.9
0.00033176	0.33176	8803.81	6242.06	9398.31	23460.9	1702.57	1810.58	7695.75	21650.3	7195.71	21520
0.000332412	0.332412	8752.55	6337.68	9279.29	22868.5	1697.51	1816.08	7581.78	21052.5	7081.75	20922.2
0.000333064	0.333064	9254.47	6653.44	9339.44	22708.4	1679.13	1797.83	7660.31	20910.6	7160.27	20780.3
0.000333716	0.333716	9629.04	6813.94	9228.51	22237.6	1708.76	1786.71	7519.75	20450.9	7019.71	20320.6
0.000334368	0.334368	9568.43	6795.25	9016.24	21655.1	1706.27	1793	7309.97	19862.1	6809.93	19731.8
0.000335019	0.335019	9826.3	6865.78	8728.45	20725.6	1703.8	1803.13	7024.64	18922.5	6524.6	18792.2
0.000335671	0.335671	9255.68	6466.67	8664.96	20113.5	1709.44	1794.7	6955.53	18318.8	6455.49	18188.5
0.000336323	0.336323	8369.84	5918.29	8496.71	20274.1	1673.29	1803.82	6823.41	18470.3	6323.38	18340
0.000336975	0.336975	8327.48	5958.08	8382.25	20208.1	1693.71	1791.4	6688.54	18416.7	6188.5	18286.4
0.000337627	0.337627	8608.62	6079.26	8041.88	18923.8	1681.93	1773.23	6359.95	17150.5	5859.91	17020.3
0.000338279	0.338279	10182.7	7250.23	7933.26	18288.3	1692.22	1795.02	6241.04	16493.2	5741	16362.9
0.00033893	0.33893	11623.9	8135.87	8063.05	18453.5	1705.59	1766.04	6357.46	16687.5	5857.43	16557.2
0.000339582	0.339582	10913.7	7653.56	8228.88	18856.2	1697.65	1785.4	6531.23	17070.8	6031.19	16940.5
0.000340234	0.340234	10034.2	7125.98	8437.23	19109.7	1691.87	1782.95	6745.35	17326.7	6245.32	17196.4
0.000340886	0.340886	10136.9	7195.22	8584.34	19500.4	1699.45	1787.41	6884.9	17713	6384.86	17582.7
0.000341538	0.341538	10121.1	7146.28	8754.87	19611.8	1684.8	1782.14	7070.07	17829.6	6570.03	17699.3
0.00034219	0.34219	9912.7	7115.64	8760.47	20103.2	1673.44	1771.36	7087.03	18331.8	6586.99	18201.5
0.000342842	0.342842	9901.63	6989.48	8930.18	20373.2	1683.81	1763.22	7246.37	18609.9	6746.33	18479.7
0.000343493	0.343493	9399.16	6666.68	8863.87	20205.5	1704.25	1782.38	7159.62	18423.2	6659.58	18292.9
0.000344145	0.344145	8952.78	6263.31	8891.74	19836.7	1677.35	1750.8	7214.39	18085.9	6714.35	17955.6
0.000344797	0.344797	8612.88	6202.74	9010.9	19388.7	1710.9	1763.39	7300	17625.3	6799.96	17495
0.000345449	0.345449	8354.28	6037.08	8680.83	18379	1695.75	1827.13	6985.08	16551.9	6485.04	16421.6
0.000346101	0.346101	8240.44	6030.81	8400.28	17380	1687.92	1804.31	6712.36	15575.7	6212.32	15445.4
0.000346753	0.346753	8188.99	6044.97	8060.61	16603.1	1681.43	1779.52	6379.18	14823.6	5879.14	14693.3
0.000347404	0.347404	8089.86	5943.89	7637.87	15563.7	1680.12	1790.42	5957.75	13773.3	5457.71	13643
0.000348056	0.348056	7903.65	5685.57	7342.72	15152.1	1691.12	1774.58	5651.6	13377.6	5151.56	13247.3
0.000348708	0.348708	7740.55	5714.45	7284.34	15010.1	1686.94	1777.03	5597.39	13233.1	5097.35	13102.8
0.00034936	0.34936	8156.19	5918.08	6919.21	14468.7	1677.01	1769.2	5242.2	12699.5	4742.16	12569.2
0.000350012	0.350012	8992.23	6432.69	6985.49	14256	1669.8	1738.2	5315.69	12517.8	4815.65	12387.5
0.000350664	0.350664	10416.9	7292.49	7032.28	14341.4	1685.4	1762.62	5346.88	12578.8	4846.84	12448.5
0.000351315	0.351315	12644.9	8703.62	7275.77	14863.6	1670.95	1792.59	5604.81	13071.1	5104.77	12940.8
0.000351967	0.351967	13138.9	9037.45	7382.41	15494.5	1683.4	1748.46	5699.01	13746.1	5198.97	13615.8
0.000352619	0.352619	14589.4	10050.5	7318.36	15892	1678.77	1811.63	5639.59	14080.4	5139.55	13950.1
0.000353271	0.353271	19237.8	12871.3	7424.38	16419.5	1709.08	1809.04	5715.3	14610.5	5215.26	14480.2
0.000353923	0.353923	21195.5	14372.4	7665.47	15974.7	1720.73	1761.17	5944.74	14213.5	5444.7	14083.2
0.000354575	0.354575	20236.3	13861	7633.45	15944.1	1714.18	1771.71	5919.27	14172.4	5419.23	14042.1
0.000355226	0.355226	18641.7	12829.6	7739.87	16497.9	1705.23	1772.6	6034.64	14725.3	5534.6	14595
0.000355878	0.355878	18241.3	12300	7726.57	17092.2	1701.97	1768.58	6024.6	15323.6	5524.56	15193.3
0.00035653	0.35653	18672.2	12581.7	7628.52	17066	1694.37	1735.29	5934.15	15330.7	5434.11	15200.4
0.000357182	0.357182	18475.4	12509.9	7524.4	16486.1	1680	1765.45	5844.4	14720.7	5344.36	14590.4
0.000357834	0.357834	17283	11772.2	7471.24	15791.5	1674.89	1795.65	5796.35	13995.9	5296.31	13865.6
0.000358486	0.358486	16226	10998.5	7701.66	16263.1	1668.64	1806.42	6033.02	14456.7	5532.98	14326.4
0.000359138	0.359138	15397.7	10530.4	8104.99	16635.7	1670.16	1774.53	6434.82	14861.1	5934.78	14730.8
0.000359789	0.359789	15702.8	10964.1	7631.47	16160.1	1696.32	1753.05	5935.15	14407	5435.11	14276.7
0.000360441	0.360441	15201.3	10486.4	7239.47	15320.9	1696.73	1770.3	5542.74	13550.6	5042.7	13420.3
0.000361093	0.361093	13857.1	9558.34	6831.35	14775.6	1698.62	1770.69	5132.73	13004.9	4632.69	12874.6
0.000361745	0.361745	13347.7	9138.32	6446.51	14304	1677.69	1746.19	4768.82	12557.9	4268.78	12427.6
0.000362397	0.362397	13091.6	9112.36	6134.75	13701.4	1683.16	1797.98	4451.6	11903.4	3951.56	11773.1
0.000363049	0.363049	13265.7	9093.37	6080.86	13339.2	1667.77	1795.57	4413.09	11543.7	3913.05	11413.4
0.0003637	0.3637	13484.6	9194.88	5995.36	13270.7	1669.95	1802.97	4325.41	11467.7	3825.37	11337.4
0.000363701	0.363701	13484.6	9194.88	5995.36	13270.7	1669.95	1802.97	4325.41	11467.7	3825.37	11337.4
0.000364352	0.364352	13484.1	9379.5	6311.4	13746.8	1665.9	1792.77	4645.5	11954	4145.46	11823.7
0.000365002	0.365002	13762.4	9513.63	6798.42	14433.6	1694.92	1801.93	5103.5	12631.7	4603.46	12501.4
0.000365652	0.365652	13692.5	9417.92	7794.9	15655.7	1696.51	1780.27	6098.4	13875.5	5598.36	13745.2
0.000366302	0.366302	13207	9054.23	8937.58	17539.6	1678.49	1764.87	7259.1	15774.8	6759.06	15644.5
0.000366952	0.366952	13902.5	9556.38	9139.62	18426.6	1673.97	1768.46	7465.65	16658.2	6965.61	16527.9
0.000367603	0.367603	16027.1	10930.2	8812.28	18059.8	1682.25	1767.15	7130.03	16292.6	6629.99	16162.3
0.000368253	0.368253	17057.1	11437.1	8651.26	17696.3	1704.04	1784.4	6947.22	15911.9	6447.18	15781.6
0.000368903	0.368903	17078.2	11386.1	8867.2	17876.3	1684.77	1807.63	7182.44	16068.7	6682.4	15938.4
0.000369553	0.369553	16763.4	11336.3	9120.42	18501.3	1674.58	1796.69	7445.84	16704.6	6945.8	16574.3
0.000370203	0.370203	16320.4	11102.4	9764.79	19196	1685.41	1768.93	8079.38	17427.1	7579.35	17296.8
0.000370854	0.370854	15836.2	10784.2	10860	20241.6	1699.15	1774.55	9160.89	18467	8660.86	18336.7
0.000371504	0.371504	14826.3	10161.3	11529.4	21232.3	1676.17	1782.24	9853.19	19450.1	9353.15	19319.8
0.000372154	0.372154	13271.6	9068.07	11645.2	21858.8	1693.86	1783.99	9951.32	20074.8	9451.28	19944.5
0.000372804	0.372804	12252.6	8596.65	11666.8	22481.4	1709.4	1765.14	9957.37	20716.2	9457.33	20586
0.000373454	0.373454	11847.2	8322.08	11526.9	22498.1	1689.8	1756.41	9837.14	20741.7	9337.1	20611.4
0.000374105	0.374105	10703.1	7547.84	10949.8	21491.3	1689.21	1779.07	9260.61	19712.2	8760.57	19581.9
0.000374755	0.374755	9128.81	6456.43	10082.4	20780.9	1699.06	1787	8383.37	18993.9	7883.33	18863.6
0.000375405	0.375405	7683.76	5682.16	9250.19	20199.1	1699.17	1786.84	7551.02	18412.3	7050.98	18282
0.000376055	0.376055	6747.98	4917.96	8867.76	20195.9	1704.16	1750.4	7163.6	18445.5	6663.56	18315.2
0.000376705	0.376705	6280.51	4704.09	8640.32	20279.8	1678.03	1771.75	6962.29	18508	6462.25	18377.8
0.000377356	0.377356	5965.93	4503.72	8392.46	19283.7	1701.07	1802.29	6691.39	17481.4	6191.35	17351.2
0.000378006	0.378006	6063.16	4532.5	8475.57	18739.7	1725.22	1782.42	6750.35	16957.3	6250.31	16827
0.000378656	0.378656	6076.48	4642.55	8288.88	18813.6	1678.22	1793.71	6610.67	17019.9	6110.63	16889.6
0.000379306	0.379306	6457.35	4895.66	8265.81	18899.5	1669.69	1800.69	6596.12	17098.8	6096.08	16968.5
0.000379956	0.379956	6649.34	5049.79	8391.07	18670.5	1718.58	1776.51	6672.49	16894	6172.45	16763.7
0.000380606	0.380606	6819.37	5145.95	8351.23	18380.5	1702.63	1791.48	6648.6	16589.1	6148.56	16458.8
0.000381257	0.381257	7176.52	5283.86	8194.43	18123.2	1695.68	1777.39	6498.74	16345.8	5998.7	16215.5
0.000381907	0.381907	7228.98	5156.07	7985.99	18089.4	1680.08	1801.75	6305.92	16287.7	5805.88	16157.4
0.000382557	0.382557	6741.61	4891.14	7873.08	18506.3	1686.67	1738.76	6186.41	16767.5	5686.37	16637.2
0.000383207	0.383207	6083.02	4669.91	7984.27	19320.7	1670.47	1778.78	6313.8	17541.9	5813.76	17411.6
0.000383857	0.383857	5811.23	4329.59	8526.66	21179.3	1669.77	1736.98	6856.89	19442.3	6356.85	19312
0.000384508	0.384508	5790.52	4323.76	9135.75	23332.3	1670.11	1778	7465.64	21554.3	6965.61	21424
0.000385158	0.385158	5962.79	4358.91	9376.61	25386	1688.95	1747.02	7687.66	23639	7187.62	23508.7
0.000385808	0.385808	6017.13	4477	9668.09	27364.5	1680.93	1771.15	7987.16	25593.3	7487.12	25463
0.000386458	0.386458	6289.1	4664.85	10548.3	29459.4	1678.08	1740.31	8870.2	27719.1	8370.16	27588.8
0.000387108	0.387108	6947.11	5100.93	11033	30989.7	1681.47	1778.85	9351.49	29210.9	8851.45	29080.6
0.000387759	0.387759	7741.21	5571.11	10978.5	29907.6	1685.27	1771.45	9293.26	28136.1	8793.22	28005.8
0.000388409	0.388409	8522.78	6092.87	10214.3	26418.4	1699.46	1759.47	8514.81	24658.9	8014.77	24528.7
0.000389059	0.389059	9701.82	6878.11	9180.97	22949.6	1703.92	1769.33	7477.05	21180.3	6977.01	21050
0.000389709	0.389709	10452	7359.54	8762.89	20789.1	1701.72	1776.27	7061.16	19012.9	6561.12	18882.6
0.000390359	0.390359	9914.67	6948.03	8950.18	20837.7	1698.89	1761.85	7251.28	19075.9	6751.24	18945.6
0.00039101	0.39101	9451.59	6612.36	9127.6	21546.2	1690.96	1781.03	7436.64	19765.2	6936.6	19634.9
0.00039166	0.39166	9576.23	6724.98	9056.32	21790.5	1689.6	1784.44	7366.73	20006	6866.69	19875.7
0.00039231	0.39231	9454.6	6657.15	9559.89	23368.5	1695.73	1785.44	7864.16	21583.1	7364.12	21452.8
0.00039296	0.39296	9448.8	6691.36	10288.9	26161.2	1693.88	1800.47	8594.97	24360.7	8094.93	24230.4
0.00039361	0.39361	10271.8	7160.26	10282.4	26494.7	1683.82	1784.12	8598.59	24710.6	8098.55	24580.3
0.00039426	0.39426	11292.3	7865.28	9523.74	22944.1	1680	1790.4	7843.74	21153.7	7343.7	21023.5
0.000394911	0.394911	12417.7	8700.79	8896.72	20331	1688.06	1798.53	7208.66	18532.5	6708.62	18402.2
0.000395561	0.395561	13412.6	9335.5	8905.09	20209.9	1692.57	1796.23	7212.52	18413.7	6712.48	18283.4
0.000396211	0.396211	14250.5	9725.63	8966.24	21061.2	1707.27	1793.81	7258.97	19267.4	6758.93	19137.1
0.000396861	0.396861	15506.2	10567.5	9132.18	20755.1	1698.87	1796.41	7433.31	18958.7	6933.27	18828.4
0.000397511	0.397511	16280.3	11205.5	9118.21	20757.7	1669.22	1793.36	7448.99	18964.4	6948.95	18834.1
0.000398162	0.398162	17032.4	11677.5	9549.93	22027	1690.12	1790.43	7859.82	20236.6	7359.78	20106.3
0.000398812	0.398812	19833.6	13415.6	10025.1	23186.6	1705.62	1783.89	8319.53	21402.8	7819.49	21272.5
0.000399462	0.399462	22490.9	15120.8	10216.9	24145	1681.12	1781.32	8535.81	22363.7	8035.77	22233.4
0.000400112	0.400112	21633.5	14847.4	10524.6	24958.7	1676.55	1808.52	8848.01	23150.2	8347.97	23019.9
0.000400762	0.400762	19548.2	13405.2	11039.5	26731.5	1697.99	1804.39	9341.47	24927.1	8841.43	24796.8
0.000401413	0.401413	18031.7	12259.8	11725.1	29359.4	1701.88	1780.95	10023.2	27578.4	9523.19	27448.1
0.000402063	0.402063	17216.7	11541.5	12426.7	30706.5	1690.96	1764.03	10735.8	28942.5	10235.7	28812.2
0.000402713	0.402713	17154.7	11749.2	12484.3	30707.9	1685.96	1811.86	10798.4	28896	10298.3	28765.7
0.000403363	0.403363	20293.5	13761.1	12420	30043.9	1708.69	1831.19	10711.3	28212.7	10211.3	28082.4
0.000404013	0.404013	24269.7	16459.7	12577.8	29723.2	1695.32	1746.52	10882.4	27976.7	10382.4	27846.4
0.000404664	0.404664	27049.3	18296	12905.3	29741.7	1690.11	1792.98	11215.2	27948.7	10715.1	27818.4
0.000405314	0.405314	28628.9	19149.6	12895.1	30347.6	1709.16	1800.35	11185.9	28547.2	10685.9	28416.9
0.000405964	0.405964	29110.1	19284.3	12781.2	31643.3	1723.32	1777.04	11057.9	29866.3	10557.8	29736
0.000406614	0.406614	29259.4	19094.2	13107.9	31908.3	1680	1790.49	11427.9	30117.8	10927.9	29987.5
0.000407264	0.407264	29628	19968.3	14364.8	31893.8	1680.05	1774.3	12684.7	30119.5	12184.7	29989.2
0.000407914	0.407914	31170.5	21019.2	14614	32351	1673.82	1765.19	12940.2	30585.8	12440.2	30455.5
0.000408565	0.408565	31422.6	20998.1	14714	32293	1652.77	1790.45	13061.3	30502.5	12561.2	30372.2
0.000409215	0.409215	31567.7	21260.5	14662.8	32638.3	1665.94	1758.8	12996.9	30879.5	12496.8	30749.2
0.000409865	0.409865	31642.4	21280.8	14894.7	33389.2	1706.24	1796.81	13188.4	31592.4	12688.4	31462.1
0.000410515	0.410515	31325.8	20728.7	14715.8	33604.1	1681.51	1796.46	13034.3	31807.6	12534.3	31677.3
0.000411165	0.411165	28765.4	19158.6	14283.5	33472.2	1653.31	1781.47	12630.1	31690.7	12130.1	31560.5
0.000411816	0.411816	26384.7	17753.4	13855.3	33067.8	1690.2	1777.6	12165.1	31290.2	11665	31160
0.000412466	0.412466	25435.3	16816.8	13844.3	33348.8	1682.58	1802.95	12161.7	31545.8	11661.7	31415.5
0.000413116	0.413116	25662.3	17261	14535.4	35191.3	1680	1811.03	12855.4	33380.3	12355.4	33250
0.000413766	0.413766	25990.9	17707.1	14930.9	36907.2	1673.88	1775.02	13257	35132.2	12757	35001.9
0.000414416	0.414416	26301.9	17624	15133.5	38182.6	1700.16	1772.98	13433.4	36409.6	12933.3	36279.3
0.000415067	0.415067	26058.6	17660	15269.8	38898	1687.05	1796.1	13582.8	37101.9	13082.7	36971.7
0.000415717	0.415717	25487.8	17457.1	15028.9	38673.9	1690.52	1800.28	13338.4	36873.6	12838.3	36743.3
0.000416367	0.416367	24722.9	16814	14383.4	38378.3	1701.85	1795.85	12681.5	36582.4	12181.5	36452.2
0.000417017	0.417017	23886.6	16115.6	14420.7	37923	1680.85	1792.33	12739.9	36130.7	12239.9	36000.4
0.000417667	0.417667	22895.9	15462.4	14521	37513.5	1690.34	1794.9	12830.7	35718.6	12330.6	35588.3
0.000418318	0.418318	21450.8	14549.7	14366.7	37224	1681.28	1801.69	12685.4	35422.3	12185.4	35292.1
0.000418968	0.418968	19565.1	13437.1	14268.2	37129.2	1689.06	1812.72	12579.1	35316.5	12079.1	35186.2
0.000419618	0.419618	17205.2	11896.5	14078.3	36801.2	1702.12	1805.11	12376.2	34996.1	11876.2	34865.8
0.000420268	0.420268	14982.1	10246.3	13706.7	36075.2	1711.34	1768.25	11995.4	34306.9	11495.3	34176.6
0.000420918	0.420918	13153.6	9210.14	13630.7	35699.8	1704.62	1787.37	11926.1	33912.5	11426	33782.2
0.000421568	0.421568	11757.6	8417.74	13535.7	34831.7	1696	1797.55	11839.7	33034.1	11339.6	32903.8
0.000422219	0.422219	10999.4	7698.9	13004.3	33184.6	1694.73	1798.79	11309.5	31385.8	10809.5	31255.5
0.000422869	0.422869	10634	7443.15	12489.1	31764.2	1694.64	1797.3	10794.5	29966.9	10294.4	29836.6
0.000423519	0.423519	10806	7634.71	12275.6	31136.3	1696	1794.06	10579.6	29342.3	10079.6	29212
0.000424169	0.424169	11973.3	8337.53	11832.9	30247.6	1692.03	1803.55	10140.8	28444	9640.81	28313.7
0.000424819	0.424819	13418.4	9242.16	11143.4	28764.3	1687.29	1810.22	9456.08	26954.1	8956.05	26823.8
0.00042547	0.42547	14025.4	9597.94	10590.1	27928.6	1689.89	1784.78	8900.21	26143.8	8400.17	26013.5
0.00042612	0.42612	13251.6	9185.44	11249.2	29396.9	1683.31	1772.83	9565.84	27624	9065.8	27493.7
0.00042677	0.42677	12047.5	8455.22	12093.1	31230.4	1703.25	1778.75	10389.9	29451.6	9889.84	29321.3
0.00042742	0.42742	11199.8	8007.6	11776.1	30389.6	1667.76	1788.09	10108.3	28601.5	9608.29	28471.2
0.00042807	0.42807	12013.1	8315.23	11095.8	28909.8	1664.84	1753.27	9430.95	27156.5	8930.91	27026.2
0.000428721	0.428721	13011.9	9019.53	11121.4	28464.4	1676.24	1811.72	9445.17	26652.7	8945.13	26522.4
0.000429371	0.429371	13171.6	9249.87	12002.6	30316.9	1687.26	1804.03	10315.3	28512.9	9815.29	28382.6
0.000430021	0.430021	13010	8845.54	12009.1	31521.2	1659.45	1786.11	10349.6	29735.1	9849.6	29604.8
0.000430671	0.430671	13176.5	9216.95	11603.8	31670.2	1695.97	1780.66	9907.85	29889.5	9407.81	29759.2
0.000431321	0.431321	14280.7	10100.7	11180.3	30700.7	1694.82	1803.68	9485.45	28897	8985.41	28766.7
0.000431972	0.431972	15444.7	10856.8	11386.6	30648.7	1674.27	1791.88	9712.3	28856.9	9212.26	28726.6
0.000432622	0.432622	16050.5	10929.1	12006.3	31992.8	1700.22	1781.76	10306.1	30211	9806.08	30080.7
0.000433272	0.433272	15916.4	11184.8	11954.4	32883.6	1694.45	1792.76	10260	31090.8	9759.95	30960.5
0.000433922	0.433922	17300.7	11991.2	12527.8	33630.5	1670.42	1792.42	10857.4	31838.1	10357.3	31707.8
0.000434572	0.434572	17766.5	12298.1	13166.8	35092.3	1686.88	1808.02	11479.9	33284.3	10979.9	33154
0.000435222	0.435222	18489.9	12701	13355.2	36423.1	1711.51	1802.92	11643.7	34620.2	11143.7	34489.9
0.000435873	0.435873	20858.9	14149.2	13651.1	37353.7	1709.03	1808.33	11942.1	35545.4	11442	35415.1
0.000436523	0.436523	23473.1	15832.6	14338.7	37961.2	1709.76	1807.68	12628.9	36153.5	12128.9	36023.2
0.000437173	0.437173	24517.8	16624.9	15034.5	38617.7	1716.87	1800.92	13317.7	36816.8	12817.6	36686.5
0.000437823	0.437823	24775.7	16444.8	15234.9	38972.8	1707.78	1794.84	13527.1	37177.9	13027	37047.6
0.000438473	0.438473	24561.7	16288.2	15514.7	39515.8	1684.34	1782.37	13830.4	37733.5	13330.3	37603.2
0.000439124	0.439124	24170.4	16179	15686.2	39401.6	1717.66	1789.51	13968.6	37612.1	13468.5	37481.8
0.000439774	0.439774	23626.1	15883	15778.7	39848.3	1704.42	1779.13	14074.3	38069.1	13574.3	37938.9
0.000440424	0.440424	22739.9	15317	16086	39971.4	1699.61	1776	14386.4	38195.4	13886.4	38065.1
0.000441074	0.441074	22124.7	15017.5	16300.4	40565.1	1698.37	1776	14602	38789.1	14102	38658.8
0.000441724	0.441724	21625.5	14556.8	16048.6	40756.1	1685.58	1800.48	14363	38955.6	13862.9	38825.4
0.000442375	0.442375	20196.1	13720.2	15200.1	40692.5	1702.07	1818.77	13498.1	38873.7	12998	38743.4
0.000443025	0.443025	17860.8	12094.4	14567.2	40342.8	1698.47	1805.5	12868.7	38537.3	12368.6	38407
0.000443675	0.443675	15887.5	10896	14365.8	40110.4	1714.5	1801.51	12651.3	38308.9	12151.3	38178.6
0.000444325	0.444325	15041.4	10388.5	14413.5	39757.1	1723.36	1782.05	12690.1	37975	12190.1	37844.7
0.000444975	0.444975	14420.1	9846.32	14717.8	38844.3	1696.44	1813.96	13021.3	37030.3	12521.3	36900
0.000445626	0.445626	13418.2	9342.73	14752.7	38359.3	1681.13	1811.39	13071.5	36547.9	12571.5	36417.7
0.000446276	0.446276	13175.3	9256.5	14934.8	38826.7	1682.46	1800.21	13252.3	37026.5	12752.3	36896.2
0.000446926	0.446926	13954.3	9651.27	15336.3	39191.2	1672.88	1782.13	13663.5	37409.1	13163.4	37278.8
0.000447576	0.447576	14929.6	10176.3	15436.2	39633.7	1676.42	1789.69	13759.8	37844	13259.8	37713.7
0.000448226	0.448226	15960.2	10732.3	15446.3	39797.5	1699.13	1799.77	13747.2	37997.8	13247.2	37867.5
0.000448876	0.448876	18154	12265.9	15527.3	39770.1	1701.57	1786.3	13825.7	37983.8	13325.7	37853.5
0.000449527	0.449527	21742.5	14679.3	15329.6	40193.1	1697.77	1791.46	13631.9	38401.7	13131.8	38271.4
0.000450177	0.450177	24225.1	16399.8	15127.1	40838.5	1685.37	1804.3	13441.7	39034.2	12941.7	38903.9
0.000450827	0.450827	24036.7	16178.8	15197	41190.1	1697.19	1815.92	13499.8	39374.1	12999.8	39243.9
0.000451477	0.451477	22102.8	14666.3	15421.4	41364.5	1705.63	1795.48	13715.7	39569	13215.7	39438.7
0.000452127	0.452127	20616.2	13873.2	15275.3	41401.2	1684.41	1789.45	13590.9	39611.7	13090.8	39481.4
0.000452778	0.452778	20396.3	13840.1	15043.5	41853.5	1719.15	1824.18	13324.3	40029.4	12824.3	39899.1
0.000453428	0.453428	21109.5	14533.8	15055	41898.4	1713.51	1802.9	13341.5	40095.5	12841.5	39965.2
0.000454078	0.454078	22135.9	14723.4	14683.8	41376.9	1699.11	1826.98	12984.7	39549.9	12484.7	39419.6
0.000454728	0.454728	21460.7	14450.8	14113.9	41050.1	1702.38	1827.77	12411.6	39222.3	11911.5	39092
0.000455378	0.455378	18480.8	12488.6	13485.7	39551.6	1704.59	1792.15	11781.1	37759.5	11281.1	37629.2
0.000456029	0.456029	15598.8	10846.9	13235.9	36592.6	1684.23	1791.18	11551.7	34801.4	11051.7	34671.1
0.000456679	0.456679	14327.3	10005.3	12264.6	33906.2	1686.7	1820.06	10577.9	32086.1	10077.9	31955.8
0.000457329	0.457329	14795.2	10296.6	11494.8	30616.7	1676.23	1800.52	9818.55	28816.2	9318.51	28685.9
0.000457979	0.457979	15952.8	10922.3	10722.3	28790.4	1694.58	1778.21	9027.74	27012.1	8527.7	26881.8
0.000458629	0.458629	16401	11492.4	10341.1	27708.4	1684.87	1785.25	8656.18	25923.1	8156.15	25792.9
0.00045928	0.45928	17211.2	11682.7	10325.4	27781.9	1702.28	1797.88	8623.07	25984	8123.04	25853.7
0.00045993	0.45993	18403.3	12405.8	10174	28274.4	1685.43	1797.47	8488.53	26477	7988.49	26346.7
0.00046058	0.46058	17788.9	12022.6	10039.1	28885.6	1696.47	1820.27	8342.66	27065.3	7842.62	26935
0.00046123	0.46123	17956.6	12137.2	10235.9	28834.4	1719.95	1808.15	8515.9	27026.2	8015.86	26895.9
0.00046188	0.46188	20915	14127.1	10232.3	28068.5	1677.77	1832.74	8554.53	26235.8	8054.49	26105.5
0.000462531	0.462531	22218.6	15107.9	10120.4	27971.6	1669.52	1824.33	8450.84	26147.3	7950.8	26017
0.000463181	0.463181	19185.3	13094.8	11541.8	31781	1689.91	1756	9851.87	30025	9351.83	29894.7
0.000463831	0.463831	14222.4	9783.38	12903	36205.3	1682.1	1825.65	11220.9	34379.6	10720.9	34249.3
0.000464481	0.464481	14406.9	9956.58	12212.7	35112.9	1689.77	1805.86	10523	33307.1	10022.9	33176.8
0.000465131	0.465131	18717.5	12748.5	11348.5	31999.6	1696.44	1837.86	9652.04	30161.8	9152	30031.5
0.000465781	0.465781	21690.4	14526	11235.8	30574.4	1682.89	1780.88	9552.88	28793.5	9052.84	28663.2
0.000466432	0.466432	22164.2	14916.5	11477.4	30809.3	1706.46	1812.52	9770.99	28996.8	9270.95	28866.5
0.000467082	0.467082	19708.6	13486.4	12133.1	32709.2	1701.97	1809.07	10431.2	30900.1	9931.13	30769.8
0.000467732	0.467732	15104.7	10525.3	12848.6	35347.6	1706.35	1800.31	11142.2	33547.3	10642.2	33417
0.000468382	0.468382	12361.6	8675.33	13353	36958.2	1723.42	1810.8	11629.5	35147.4	11129.5	35017.1
0.000469032	0.469032	11520.5	8095.91	13535.7	38286.8	1683.23	1801.63	11852.5	36485.1	11352.5	36354.8
0.000469683	0.469683	11847.8	8286.44	14259	40214.8	1701.59	1820.22	12557.4	38394.6	12057.4	38264.3
0.000470333	0.470333	12947.2	8993.06	15113.8	42284.2	1681.07	1842.3	13432.8	40441.9	12932.7	40311.6
0.000470983	0.470983	14203.7	9916.42	15545.9	43617	1672.18	1812.73	13873.7	41804.3	13373.6	41674
0.000471633	0.471633	15166.7	10653.4	15929.9	44752.7	1683.83	1796.18	14246.1	42956.5	13746.1	42826.2
0.000472283	0.472283	15812.6	11048.2	16446.7	46248.4	1709.28	1816.7	14737.4	44431.7	14237.3	44301.4
0.000472934	0.472934	15845.6	10980.8	17123.2	46833.5	1721.66	1813.13	15401.6	45020.3	14901.5	44890
0.000473584	0.473584	14710.8	10257.7	17333.7	47352	1705.56	1816.89	15628.2	45535.1	15128.1	45404.8
0.000474234	0.474234	13085.7	9176.15	17073.2	48042.5	1688.68	1813.28	15384.5	46229.2	14884.5	46098.9
0.000474884	0.474884	12011.5	8370.72	16696.2	48203.2	1681.96	1797.52	15014.3	46405.7	14514.3	46275.4
0.000475534	0.475534	11654.3	8295.58	16215.4	48464.4	1697.42	1828.4	14518	46636	14017.9	46505.7
0.000476185	0.476185	12753.9	8994.7	16538.9	47400.1	1715.65	1823.18	14823.2	45576.9	14323.2	45446.6
0.000476835	0.476835	14177.4	9842.74	16686.2	46840.8	1681.75	1808.43	15004.4	45032.3	14504.4	44902.1
0.000477485	0.477485	14670.4	10085.1	16265.7	46414.1	1689.86	1807.6	14575.8	44606.5	14075.8	44476.2
0.000478135	0.478135	14221.4	9746.05	16123	46483.9	1702.81	1809.61	14420.2	44674.3	13920.1	44544
0.000478785	0.478785	13233.6	9083.44	15916.4	46141.5	1687.63	1796.57	14228.8	44344.9	13728.7	44214.6
0.000479435	0.479435	12853.6	8883.08	15546	44861.8	1675.09	1796.84	13871	43065	13370.9	42934.7
0.000480086	0.480086	12819.6	8961.6	15203.1	42815	1684.22	1812.08	13518.9	41003	13018.9	40872.7
0.000480736	0.480736	12534.6	8784.06	14693.7	40346.5	1697.15	1829.16	12996.5	38517.4	12496.5	38387.1
0.000481386	0.481386	11786	8089.64	13507.4	36731.2	1697.75	1821.63	11809.6	34909.6	11309.6	34779.3
0.000482036	0.482036	11391.1	8068.88	12560.2	33404.8	1689.97	1817.72	10870.2	31587.1	10370.2	31456.8
0.000482686	0.482686	11836.3	8288.84	11583.4	30301.3	1696	1805.17	9887.36	28496.2	9387.32	28365.9
0.000483337	0.483337	11915.6	8571.8	10742.5	28323	1702.45	1803.39	9040.07	26519.6	8540.03	26389.3
0.000483987	0.483987	11317.6	8021.44	10585.6	27309.2	1694.91	1825.19	8890.66	25484	8390.63	25353.7
0.000484637	0.484637	10430.1	7415.14	10255.7	26690.8	1691.41	1820.08	8564.27	24870.7	8064.23	24740.4
0.000485287	0.485287	10652	7517.65	10190.7	25340.6	1692.82	1798.11	8497.84	23542.5	7997.8	23412.2
0.000485937	0.485937	11014.7	7816.85	9801.19	24486.9	1675.05	1832.52	8126.13	22654.4	7626.09	22524.1
0.000486588	0.486588	10064.2	7173.65	9832.32	24657.4	1705.48	1809.44	8126.85	22848	7626.81	22717.7
0.000487238	0.487238	8697.66	6191.9	10332.9	26326.4	1706.78	1861.22	8626.14	24465.2	8126.1	24334.9
0.000487888	0.487888	7777.32	5800.22	11210.1	28758.4	1710.21	1879.85	9499.93	26878.6	8999.89	26748.3
0.000488538	0.488538	7380.99	5429.41	12054.5	30186.5	1683.38	1824.31	10371.1	28362.2	9871.11	28231.9
0.000489188	0.489188	7423.13	5456.23	12127.1	29854.8	1704.65	1804.95	10422.5	28049.9	9922.44	27919.6
0.000489839	0.489839	7906.73	5779.71	11304.7	27842.8	1687.66	1778.31	9617.08	26064.5	9117.04	25934.2
0.000490489	0.490489	8236.66	5887.34	10725.5	26028	1692.3	1816.09	9033.15	24211.9	8533.11	24081.6
0.000491139	0.491139	8881.09	6203.48	10384.1	25889.2	1707.72	1808.43	8676.33	24080.8	8176.29	23950.5
0.000491789	0.491789	9233.96	6540.32	10546.5	27134.9	1692.58	1828.32	8853.93	25306.5	8353.89	25176.2
0.000492439	0.492439	9068.35	6478.4	10863.7	28680.6	1698.32	1838.75	9165.41	26841.8	8665.37	26711.5
0.000493089	0.493089	8618.79	6232.24	11227.5	30179.6	1729.81	1830.41	9497.66	28349.1	8997.62	28218.9
0.00049374	0.49374	8610.63	6108.7	11448.5	31331	1718.59	1779.03	9729.88	29551.9	9229.84	29421.6
0.00049439	0.49439	9251.2	6577.9	11241.3	31271.6	1712.92	1787.96	9528.4	29483.6	9028.36	29353.4
0.00049504	0.49504	9935.07	7079.98	10711.5	30575.4	1709.12	1817.43	9002.4	28758	8502.36	28627.7
0.00049569	0.49569	10460.9	7381.04	10614.8	29325.6	1702.27	1840.24	8912.51	27485.4	8412.47	27355.1
0.00049634	0.49634	11313.9	7829.62	10646.6	28642.9	1695.74	1819.65	8950.9	26823.2	8450.86	26692.9
0.000496991	0.496991	12551	8697.48	10546.1	28186.9	1696	1853.73	8850.1	26333.2	8350.06	26202.9
0.000497641	0.497641	13624.9	9416.03	10521.6	27376.7	1691.46	1855.46	8830.14	25521.2	8330.11	25390.9
0.000498291	0.498291	14264.9	9868.13	10521.5	26633.9	1700.8	1849.04	8820.71	24784.9	8320.67	24654.6
0.000498941	0.498941	14336.8	9977.72	10511.5	26048.6	1693.96	1828.86	8817.58	24219.7	8317.54	24089.4
0.000499591	0.499591	13875.3	9762.09	10334.4	25202.1	1681.51	1821.42	8652.88	23380.7	8152.84	23250.4
0.000500242	0.500242	13301	9346.09	9655.01	23418	1683.21	1815.99	7971.8	21602	7471.76	21471.7
0.000500892	0.500892	12498.1	8655.09	8978.54	21745.3	1695.67	1818.46	7282.87	19926.8	6782.83	19796.5
0.000501542	0.501542	12053.7	8476.12	8741.84	20790.3	1703.72	1819.32	7038.12	18971	6538.08	18840.7
0.000502192	0.502192	12302.5	8728.27	8592.04	20672.5	1705.53	1829.38	6886.51	18843.1	6386.47	18712.8
0.000502842	0.502842	13225.8	9147.52	8298.22	20326.2	1703.79	1835.06	6594.44	18491.1	6094.4	18360.9
0.000503493	0.503493	14218.2	9870.08	8280.58	20112.2	1697.81	1810.09	6582.77	18302.1	6082.73	18171.8
0.000504143	0.504143	14833.4	10305.6	8467.8	20458	1710.35	1785.72	6757.44	18672.2	6257.4	18542
0.000504793	0.504793	15986.4	10909.7	8570.16	21068.5	1707.76	1792.1	6862.4	19276.4	6362.36	19146.1
0.000505443	0.505443	17382.2	11834.9	8744.64	21987.4	1704.34	1833.33	7040.3	20154.1	6540.27	20023.8
0.000506093	0.506093	19948.5	13675.1	9191.44	23255.8	1701.82	1830.19	7489.62	21425.6	6989.58	21295.3
0.000506743	0.506743	22506.5	15155.1	9536.97	23980.3	1718.76	1869.22	7818.22	22111.1	7318.18	21980.8
0.000507394	0.507394	21857	14870.4	9350.97	23328.6	1738.8	1851.9	7612.17	21476.7	7112.13	21346.4
0.000508044	0.508044	20102.5	13720.8	8492.61	21316.3	1717.89	1842.36	6774.73	19473.9	6274.69	19343.6
0.000508694	0.508694	17962.2	12081.5	8044.24	19814.3	1710.44	1828.89	6333.79	17985.4	5833.75	17855.1
0.000509344	0.509344	15224.6	10558.1	8263.14	20821.8	1698.91	1812.91	6564.23	19008.9	6064.19	18878.6
0.000509994	0.509994	15357	10815.8	8753.02	22505.2	1678.77	1808.8	7074.25	20696.4	6574.21	20566.1
0.000510645	0.510645	15925.5	11147.7	8674.93	22474.7	1678.09	1809.73	6996.84	20665	6496.8	20534.7
0.000511295	0.511295	14479.9	10106.7	8659.37	22618.6	1732.29	1868.94	6927.08	20749.6	6427.04	20619.4
0.000511945	0.511945	12170.9	8602.6	8927.44	23697.4	1699.08	1837.79	7228.36	21859.6	6728.32	21729.3
0.000512595	0.512595	11997.1	8356.8	9227.4	25831.2	1669.33	1819.81	7558.07	24011.4	7058.03	23881.1
0.000513245	0.513245	13393.2	9118.15	9974.74	28308.9	1717.49	1813.72	8257.24	26495.1	7757.2	26364.8
0.000513896	0.513896	14652.2	9818.58	10552.2	30449.3	1711.97	1833.57	8840.27	28615.7	8340.24	28485.4
0.000514546	0.514546	14889.5	10125.7	11260.7	31577	1696.44	1802.95	9564.24	29774	9064.2	29643.7
0.000514547	0.514547	14889.5	10125.7	11260.7	31577	1696.44	1802.95	9564.24	29774	9064.2	29643.7
0.000515198	0.515198	14445.3	9869.71	11493.4	33089.3	1717.32	1832.02	9776.09	31257.3	9276.05	31127
0.000515848	0.515848	18167	12306	11955.4	34461.9	1700.92	1818.17	10254.4	32643.7	9754.39	32513.4
0.000516499	0.516499	23859.2	16112.1	12435.2	37416.7	1671.37	1850.7	10763.8	35566	10263.7	35435.7
0.000517149	0.517149	27513.4	18504.3	13117.4	40704.4	1684.84	1842.99	11432.5	38861.4	10932.5	38731.1
0.000517799	0.517799	30176.7	20088.6	13634.3	43358.1	1698.32	1840.98	11936	41517.1	11435.9	41386.8
0.00051845	0.51845	31932.5	21102.4	14169.2	45393.8	1698.32	1822.34	12470.9	43571.5	11970.8	43441.2
0.0005191	0.5191	32949.6	21971	14777.6	47079.2	1680.58	1785.54	13097	45293.6	12596.9	45163.3
0.000519751	0.519751	33808.8	22459.9	15618.8	47410.4	1692.93	1799.44	13925.9	45610.9	13425.8	45480.6
0.000520401	0.520401	34288.9	22696.6	15762.1	47124	1684.12	1821.42	14078	45302.6	13578	45172.3
0.000521052	0.521052	33895.4	22245.1	15417.2	46764.4	1700.9	1817.01	13716.3	44947.4	13216.2	44817.1
0.000521702	0.521702	33298.8	22067.5	15012.7	46859.5	1691.42	1828.4	13321.3	45031.1	12821.2	44900.8
0.000522352	0.522352	33267.5	21947.8	14378.2	46588.8	1678.53	1833.23	12699.6	44755.6	12199.6	44625.3
0.000523003	0.523003	32775.5	22054.8	14430	46940.6	1729.66	1832.47	12700.3	45108.1	12200.3	44977.9
0.000523653	0.523653	32308.1	21750.1	14455.6	47330.1	1707.71	1803.1	12747.8	45527	12247.8	45396.7
0.000524304	0.524304	31372.5	21314.2	14822.8	47748.2	1682.57	1836.77	13140.3	45911.5	12640.2	45781.2
0.000524954	0.524954	31262.1	20731.9	14684.2	45869.1	1684.69	1800.35	12999.5	44068.7	12499.5	43938.4
0.000525604	0.525604	30805.6	20565.8	13517.3	42362.5	1688.12	1808.36	11829.1	40554.1	11329.1	40423.8
0.000526255	0.526255	29953.7	19912.3	12184.5	38680.2	1707.08	1817.43	10477.4	36862.8	9977.37	36732.5
0.000526905	0.526905	29258.1	19517.7	11253.9	35874.4	1698.74	1824.12	9555.19	34050.3	9055.15	33920
0.000527556	0.527556	27076	18132.7	10765	33898.6	1705.9	1816.25	9059.09	32082.4	8559.05	31952.1
0.000528206	0.528206	22893.1	15598	10193.6	32184.3	1713.78	1828.79	8479.82	30355.5	7979.78	30225.2
0.000528857	0.528857	18428.5	12768.7	9752.62	29955.3	1709.02	1821.53	8043.6	28133.8	7543.56	28003.5
0.000529507	0.529507	15899.5	11040.1	9171.24	27091.9	1701.61	1824.35	7469.63	25267.6	6969.59	25137.3
0.000530157	0.530157	14015.7	9843.89	8428.97	24082	1715.13	1820.02	6713.84	22262	6213.8	22131.7
0.000530808	0.530808	13392.3	9359.87	8025.36	21752.2	1697.74	1836.08	6327.62	19916.1	5827.58	19785.8
0.000531458	0.531458	13105.3	9078.44	7677.34	19541.8	1719.5	1825.79	5957.85	17716	5457.81	17585.7
0.000532109	0.532109	12589.1	8892.95	7392.87	18439.2	1698.04	1789.73	5694.83	16649.5	5194.79	16519.2
0.000532759	0.532759	11811.1	8289.72	7529.29	18722.1	1721.51	1843.08	5807.78	16879	5307.74	16748.7
0.00053341	0.53341	11689.7	8091.55	8370.04	21025.5	1712.12	1804.38	6657.92	19221.1	6157.88	19090.8
0.00053406	0.53406	10940.9	7761.95	9683.15	23787.1	1718.61	1820.56	7964.54	21966.6	7464.5	21836.3
0.00053471	0.53471	9856	6969.39	10933.3	25568.6	1699.07	1819.57	9234.26	23749	8734.22	23618.7
0.000535361	0.535361	9245.56	6562.24	11413.4	26453.8	1711.76	1876.59	9701.64	24577.2	9201.6	24446.9
0.000536011	0.536011	9205.06	6500.03	11723.5	27414	1692.14	1817.02	10031.4	25597	9531.32	25466.7
0.000536662	0.536662	9114.3	6539.79	12133.9	28189.2	1690.73	1827.74	10443.1	26361.5	9943.08	26231.2
0.000537312	0.537312	9404.68	6679.91	12098.9	28515.5	1694.6	1830.45	10404.3	26685.1	9904.23	26554.8
0.000537963	0.537963	10444	7368.7	11836.4	29415	1705.62	1818.63	10130.8	27596.4	9630.79	27466.1
0.000538613	0.538613	11484.6	8009.59	12133.9	30445.3	1713.3	1810.96	10420.6	28634.3	9920.6	28504
0.000539263	0.539263	11791	8241.54	12520.4	31405.7	1720.15	1810.3	10800.2	29595.4	10300.2	29465.1
0.000539914	0.539914	11340.6	8072.6	12645.1	31959.7	1712.43	1795.82	10932.6	30163.9	10432.6	30033.6
0.000540564	0.540564	11696.7	8203.88	12797.7	32102.3	1701.83	1810.36	11095.9	30291.9	10595.9	30161.6
0.000541215	0.541215	12419	8745.2	12808.8	32116.9	1676.76	1829.33	11132	30287.6	10632	30157.3
0.000541865	0.541865	12151.2	8460.29	12984.8	32488.9	1697.67	1807.14	11287.2	30681.7	10787.1	30551.4
0.000542516	0.542516	12126.7	8405.32	13008.8	32110.3	1725.4	1800.58	11283.5	30309.7	10783.4	30179.5
0.000543166	0.543166	12951.6	8971.42	13544.1	31566.3	1728.06	1836.38	11816	29729.9	11316	29599.6
0.000543816	0.543816	13571.5	9306.2	14133.1	32384.2	1688.1	1837.63	12445	30546.6	11944.9	30416.3
0.000544467	0.544467	12994.1	9107.6	14126.4	32287.7	1702.56	1819.56	12423.8	30468.1	11923.8	30337.8
0.000545117	0.545117	12057.7	8480.53	13455.7	30959.1	1695.13	1846.98	11760.6	29112.1	11260.5	28981.8
0.000545768	0.545768	11098	7855.95	12923.2	29877	1702.33	1822.68	11220.9	28054.4	10720.9	27924.1
0.000546418	0.546418	10110.6	7250.26	12523.8	28581.2	1683.83	1817.22	10839.9	26764	10339.9	26633.7
0.000547068	0.547068	9810.16	7096.42	12067.8	27862.3	1679.58	1827.81	10388.2	26034.4	9888.18	25904.1
0.000547719	0.547719	10460.6	7478.91	11538.2	26912.8	1686.92	1831.16	9851.29	25081.6	9351.25	24951.3
0.000548369	0.548369	11512.3	7924.67	11148.2	25283.3	1704.04	1822.85	9444.17	23460.4	8944.13	23330.1
0.00054902	0.54902	12291.5	8548.19	11015.2	23907.7	1715.7	1804.73	9299.46	22103	8799.42	21972.7
0.00054967	0.54967	12604.5	8944.02	10974.5	23288.8	1701.07	1797.46	9273.39	21491.3	8773.35	21361
0.000550321	0.550321	12518.5	8759.94	11144.5	22820.3	1708.02	1822.46	9436.47	20997.8	8936.43	20867.5
0.000550971	0.550971	13752.9	9173.41	11878.7	24864.3	1692.52	1803.81	10186.2	23060.5	9686.16	22930.2
0.000551621	0.551621	15096.4	10420.8	13786.2	28302.6	1697.82	1791.18	12088.4	26511.4	11588.3	26381.2
0.000552272	0.552272	16924.7	11520.6	15618.9	30900.8	1710.35	1808.55	13908.6	29092.3	13408.5	28962
0.000552922	0.552922	19630.1	13241.6	16517.3	32352.6	1686.6	1829.55	14830.7	30523.1	14330.6	30392.8
0.000553573	0.553573	22722.4	15220.9	17229.8	32750.7	1706.71	1807.01	15523.1	30943.7	15023	30813.4
0.000554223	0.554223	24599.7	16539.3	17929.7	33252.5	1715.57	1781.7	16214.1	31470.8	15714.1	31340.5
0.000554874	0.554874	24240.4	16079.5	18027	32928.7	1721.77	1819.06	16305.2	31109.6	15805.2	30979.3
0.000555524	0.555524	21360.8	14343.8	16724.2	31301.1	1699.88	1802.04	15024.3	29499	14524.3	29368.7
0.000556174	0.556174	19848.9	13434.3	15587.9	29890.5	1698.17	1812.03	13889.7	28078.5	13389.7	27948.2
0.000556825	0.556825	21576.9	14549.9	15898	29991.5	1690.85	1808.86	14207.2	28182.7	13707.2	28052.4
0.000557475	0.557475	23380.4	15669.6	17107.1	31435.8	1696	1808	15411.1	29627.8	14911.1	29497.5
0.000558126	0.558126	23572.6	15738.5	17551.8	31947.4	1685.66	1811.63	15866.2	30135.8	15366.1	30005.5
0.000558776	0.558776	23605.7	15859.3	17879.2	32384.8	1681.39	1819.49	16197.8	30565.3	15697.7	30435
0.000559427	0.559427	23178	15721.5	17869.9	32628.5	1691.75	1818.82	16178.1	30809.7	15678.1	30679.4
0.000560077	0.560077	22078.7	14823.5	18077.4	32715.7	1691.6	1835.74	16385.8	30880	15885.7	30749.7
0.000560727	0.560727	20106.2	13653.3	17889.7	32309.8	1707.55	1842.77	16182.1	30467	15682.1	30336.7
0.000561378	0.561378	18029.5	12209	17501.7	31542.2	1697.87	1817.57	15803.8	29724.7	15303.8	29594.4
0.000562028	0.562028	15311.4	10699.9	16795.2	30278.2	1681.16	1811.53	15114.1	28466.7	14614	28336.4
0.000562679	0.562679	14507.9	10134	16078.7	29253.2	1711.04	1838.23	14367.6	27415	13867.6	27284.7
0.000563329	0.563329	13193.9	9183.03	15619.4	28165.7	1705.67	1806.24	13913.7	26359.4	13413.6	26229.1
0.00056398	0.56398	10896.6	7546.74	14986	28995.8	1687.06	1790.18	13298.9	27205.6	12798.9	27075.3
0.00056463	0.56463	9176.67	6568.54	14840.4	31803.7	1666.58	1822.4	13173.9	29981.3	12673.8	29851
0.00056528	0.56528	8668.51	6176.11	15554.3	35426.7	1694.85	1811.28	13859.4	33615.4	13359.4	33485.1
0.000565931	0.565931	8702.97	6158.51	16742.8	38685.3	1710.51	1796.76	15032.3	36888.5	14532.2	36758.2
0.000566581	0.566581	9326	6645.95	17578.4	41502.3	1689.42	1800.5	15889	39701.8	15389	39571.5
0.000567232	0.567232	10522.7	7405.36	17365.9	42852.9	1689.34	1789.09	15676.5	41063.8	15176.5	40933.5
0.000567882	0.567882	11276.3	7706.44	17009.8	42089	1711.07	1780.62	15298.8	40308.4	14798.7	40178.1
0.000568532	0.568532	11471.1	7879.54	17109.9	41214.8	1699.08	1798.93	15410.9	39415.9	14910.8	39285.6
0.000569183	0.569183	11236.2	7687.35	17428.7	42102.7	1683.63	1798.4	15745	40304.3	15245	40174
0.000569833	0.569833	11734.8	8129.31	17878.3	42523	1670.39	1782.07	16207.9	40740.9	15707.9	40610.7
0.000570484	0.570484	15915.9	10834.5	17693.2	41256.5	1693.91	1794.79	15999.3	39461.7	15499.3	39331.4
0.000571134	0.571134	18255.7	12574	17313.5	39296.4	1682.6	1767.66	15630.9	37528.7	15130.9	37398.4
0.000571785	0.571785	16463.2	11174.7	17741.9	38690.4	1683.65	1820.11	16058.3	36870.2	15558.2	36740
0.000572435	0.572435	15162.4	10357.1	18306.1	38264.8	1713.34	1775.51	16592.8	36489.3	16092.8	36359
0.000573085	0.573085	14515.2	10063	17769	38151.5	1711.96	1787.7	16057	36363.8	15557	36233.5
0.000573736	0.573736	14338.7	10026.4	17200.7	38092.9	1707.71	1788.59	15493	36304.3	14993	36174
0.000574386	0.574386	15276	10552.2	16945.7	37187.4	1686.63	1788.82	15259.1	35398.6	14759	35268.3
0.000575037	0.575037	16578.1	11441.4	16419	35433.6	1725.16	1790.11	14693.8	33643.5	14193.8	33513.2
0.000575687	0.575687	17534.3	12149.7	16139	34130.2	1707.3	1808.26	14431.7	32322	13931.7	32191.7
0.000576338	0.576338	18723	12909.7	15951.1	33062.6	1682.59	1821.58	14268.5	31241	13768.5	31110.7
0.000576988	0.576988	19184.4	13155.3	15603.8	32117.4	1690.72	1815.11	13913.1	30302.2	13413.1	30172
0.000577638	0.577638	18648.9	12773.7	15105.9	31847.9	1697.73	1789.7	13408.1	30058.2	12908.1	29927.9
0.000578289	0.578289	17954.2	12196.9	14581.8	32041.7	1695.89	1824.56	12885.9	30217.1	12385.9	30086.8
0.000578939	0.578939	16309.1	11370	13970.2	31747.8	1704.7	1814.58	12265.5	29933.3	11765.5	29803
0.00057959	0.57959	15008.8	10378.7	13730.9	32042.2	1683.52	1784.42	12047.4	30257.8	11547.3	30127.5
0.00058024	0.58024	15000.1	10540	13782	31519.4	1710.72	1804.97	12071.3	29714.4	11571.3	29584.1
0.000580891	0.580891	14538.5	9981.82	13718	30947.6	1691.25	1791.53	12026.7	29156.1	11526.7	29025.8
0.000581541	0.581541	13122.8	9206.48	13874.9	30674.1	1705.88	1779.06	12169	28895	11669	28764.7
0.000582191	0.582191	12834.3	9011.96	13292.9	29524.2	1684.72	1781.85	11608.1	27742.4	11108.1	27612.1
0.000582842	0.582842	12532.6	8743.28	12810.4	28910.3	1687.35	1778.43	11123.1	27131.9	10623	27001.6
0.000583492	0.583492	11101.4	7767.33	12246.7	29107.8	1692.07	1776.9	10554.7	27330.9	10054.6	27200.6
0.000584143	0.584143	9819.11	6790.29	11918.9	30177.4	1694.93	1784.13	10224	28393.3	9723.95	28263
0.000584793	0.584793	9367.6	6489.8	11865.3	31165.2	1711.86	1763.47	10153.5	29401.8	9653.45	29271.5
0.000585444	0.585444	9518.09	6701.68	11837.7	31572.9	1705.02	1783.08	10132.7	29789.8	9632.67	29659.5
0.000586094	0.586094	9440.89	6676.12	11926	31943.6	1699.09	1810.59	10226.9	30133	9726.9	30002.7
0.000586744	0.586744	9490.12	6627.32	12036.8	32201.7	1687.99	1842.93	10348.8	30358.7	9848.75	30228.4
0.000587395	0.587395	9455.25	6651.91	11665	31556.2	1675.65	1832.11	9989.39	29724.1	9489.35	29593.8
0.000588045	0.588045	8988.07	6405.11	11637.6	31996.7	1699.71	1806.79	9937.87	30189.9	9437.83	30059.6
0.000588696	0.588696	9228.24	6568.9	11990.3	32814.7	1710.65	1825.43	10279.6	30989.3	9779.59	30859
0.000589346	0.589346	9036.37	6373.14	12160.3	32204.1	1704.77	1791.05	10455.6	30413.1	9955.52	30282.8
0.000589996	0.589996	8648.67	6197.2	11390.5	29872.9	1683.31	1758	9707.16	28114.9	9207.12	27984.6
0.000590647	0.590647	8527.98	6153.33	11187.2	28269.1	1666.97	1766.44	9520.24	26502.7	9020.21	26372.4
0.000591297	0.591297	8529.22	6163.52	10671.4	27618.6	1704.89	1835.45	8966.49	25783.2	8466.45	25652.9
0.000591948	0.591948	8660.94	6324.44	10263.6	26628.5	1704.56	1794.23	8559.05	24834.2	8059.01	24703.9
0.000592598	0.592598	8204.28	6006.44	10443.5	26036.6	1695.95	1815.9	8747.51	24220.7	8247.47	24090.4
0.000593249	0.593249	8074.46	5748.54	10472.5	25492	1687.54	1802.35	8784.93	23689.6	8284.89	23559.4
0.000593899	0.593899	8324.82	5989.63	10385.2	24983.2	1690.73	1777.35	8694.5	23205.8	8194.46	23075.5
0.000594549	0.594549	8424.62	6079.66	10063.2	24643.2	1709.4	1797.17	8353.76	22846	7853.72	22715.7
0.0005952	0.5952	8722.17	6376.14	9823.46	23884.8	1694.26	1791.24	8129.2	22093.6	7629.16	21963.3
0.00059585	0.59585	9800.36	7074.75	9379.07	22506.4	1712.31	1783.33	7666.75	20723.1	7166.71	20592.8
0.000596501	0.596501	10738.6	7637.66	8840.5	21599.9	1711.8	1770.44	7128.7	19829.5	6628.66	19699.2
0.000597151	0.597151	11221.9	7865.31	8504.76	21324.2	1679.23	1785.38	6825.53	19538.8	6325.49	19408.5
0.000597802	0.597802	11277.5	7917.22	8088.31	21179.7	1703.55	1806.61	6384.76	19373.1	5884.72	19242.8
0.000598452	0.598452	10266.7	7191.65	8545.42	23644.6	1719.77	1789.79	6825.65	21854.8	6325.61	21724.5
0.000599102	0.599102	8966.53	6422.58	10137.2	29130.7	1710.75	1790.51	8426.5	27340.1	7926.46	27209.9
0.000599753	0.599753	8374.32	6121.63	11590.7	33599.6	1689.38	1789.91	9901.33	31809.7	9401.3	31679.4
0.000600403	0.600403	8503.03	6019.24	12082.2	35251.4	1674.21	1808.99	10408	33442.4	9907.91	33312.1
0.000601054	0.601054	8141.38	5907.88	12462.4	37370.1	1664.64	1823.12	10797.8	35547	10297.7	35416.7
0.000601704	0.601704	8285.9	6008.81	12817.8	39378.6	1664.61	1807.77	11153.2	37570.9	10653.1	37440.6
0.000602355	0.602355	8789.04	6263.1	12908.1	38757.4	1693.92	1801.45	11214.1	36955.9	10714.1	36825.6
0.000603005	0.603005	9154.07	6546.63	12928.8	38029.5	1660.37	1796.84	11268.4	36232.7	10768.4	36102.4
0.000603655	0.603655	9508.67	6843.12	13183	38399.5	1689.46	1783.25	11493.6	36616.2	10993.5	36485.9
0.000604306	0.604306	9775.49	6907.23	13497.9	39293.4	1686.68	1771.56	11811.2	37521.8	11311.2	37391.5
0.000604956	0.604956	9942.91	6997.53	13855.9	40300.4	1685.03	1786.72	12170.9	38513.7	11670.8	38383.4
0.000605607	0.605607	10373.3	7300.57	14282	40453.2	1690.98	1790.91	12591.1	38662.3	12091	38532
0.000606257	0.606257	11172.2	7816.52	14200.6	40075.6	1696	1801.05	12504.6	38274.6	12004.5	38144.3
0.000606908	0.606908	11854.7	8339.57	13683.4	39042.1	1694.03	1794.24	11989.3	37247.8	11489.3	37117.5
0.000607558	0.607558	12676.5	8801.92	13211.8	38284.8	1676.55	1790.38	11535.2	36494.4	11035.2	36364.1
0.000608208	0.608208	12547.1	8657.6	12794	38051.6	1671.68	1779.77	11122.3	36271.9	10622.3	36141.6
0.000608859	0.608859	13068.8	8963.94	12204.6	36865.7	1680.7	1769.77	10523.9	35095.9	10023.8	34965.6
0.000609509	0.609509	13836.3	9578.76	12017.9	36029.8	1681.41	1774.79	10336.5	34255	9836.5	34124.8
0.00061016	0.61016	13233.9	9106.06	11859.1	34488.3	1696.32	1764.55	10162.8	32723.7	9662.74	32593.5
0.00061081	0.61081	12167.8	8522.85	11746.1	33724.1	1711.24	1796.93	10034.8	31927.2	9534.8	31796.9
0.00061146	0.61146	11553.3	8088.38	11451.9	33009.2	1670.1	1792.32	9781.8	31216.9	9281.76	31086.6
0.000612111	0.612111	10939.3	7684.01	11343.1	32170.8	1668.62	1764.82	9674.52	30406	9174.48	30275.7
0.000612761	0.612761	10144.9	7154.81	11399.8	31625.1	1706.16	1795.97	9693.62	29829.1	9193.58	29698.8
0.000613412	0.613412	9460.92	6706.55	11166.8	29828.5	1697.97	1765.54	9468.84	28062.9	8968.8	27932.6
0.000614062	0.614062	8989.76	6379.84	10643.5	27601.5	1687.9	1779.84	8955.62	25821.6	8455.58	25691.3
0.000614713	0.614713	8325.29	6014.93	10119	25745.5	1693.54	1774.86	8425.49	23970.7	7925.45	23840.4
0.000615363	0.615363	7692.43	5638.89	9858.41	25332.2	1678.23	1748.05	8180.19	23584.2	7680.15	23453.9
0.000616013	0.616013	7243.13	5408.44	9881.45	26062.2	1676.22	1756.22	8205.23	24306	7705.19	24175.7
0.000616664	0.616664	7103.36	5166.19	9780.55	26611.7	1700.58	1786.44	8079.97	24825.2	7579.93	24694.9
0.000617314	0.617314	7174	5243.1	9931.09	27109.5	1700.75	1785.88	8230.35	25323.6	7730.31	25193.3
0.000617965	0.617965	7380.44	5457.33	10383.2	27295.8	1685.71	1774.56	8697.49	25521.2	8197.45	25390.9
0.000618615	0.618615	7879.41	5649.34	10409.4	26233	1667.42	1804.26	8741.97	24428.8	8241.93	24298.5
0.000619266	0.619266	8000.32	5646.15	10318.9	26227.9	1680.53	1797.18	8638.34	24430.7	8138.3	24300.4
0.000619916	0.619916	8741.26	6070.8	10490.5	26235.3	1693.33	1746.86	8797.16	24488.5	8297.12	24358.2
0.000620566	0.620566	10372	7100.06	10041.3	26179.9	1695.58	1780.54	8345.73	24399.3	7845.69	24269
0.000621217	0.621217	11454.9	7981.4	9766.36	26657.9	1690.15	1766.4	8076.21	24891.5	7576.17	24761.2
0.000621218	0.621218	11454.9	7981.4	9766.36	26657.9	1690.15	1766.4	8076.21	24891.5	7576.17	24761.2
0.000621872	0.621872	12535.7	8733.04	10070.9	27651.4	1702.16	1764.56	8368.76	25886.8	7868.72	25756.5
0.000622527	0.622527	13057.1	9122.86	10416.4	28678.7	1699.41	1778.91	8717.01	26899.8	8216.97	26769.5
0.000623181	0.623181	13137.2	9125.4	10724.3	30622.2	1695.36	1767.4	9028.92	28854.8	8528.88	28724.5
0.000623835	0.623835	13296.8	9083.94	11432.3	32808.7	1681.69	1771.59	9750.57	31037.1	9250.53	30906.8
0.000624489	0.624489	12441.8	8768.75	12451.5	35170.9	1666.64	1792.37	10784.9	33378.5	10284.9	33248.2
0.000625144	0.625144	12664	8903.09	12322.1	35450	1673.38	1774.38	10648.7	33675.7	10148.7	33545.4
0.000625798	0.625798	12884.8	8933.43	12433.4	36047.3	1697.29	1773.68	10736.1	34273.7	10236.1	34143.4
0.000626452	0.626452	12966.2	9017.7	12463.1	37359.5	1688.02	1767.66	10775.1	35591.9	10275	35461.6
0.000627107	0.627107	13290.8	9385.29	12607.8	38198.9	1683.8	1752.05	10924	36446.9	10424	36316.6
0.000627761	0.627761	14185.2	9931.76	12585.9	37821.8	1678.72	1764.82	10907.1	36057	10407.1	35926.7
0.000628415	0.628415	15350.4	10539.5	12374.2	36878.6	1671.62	1786.17	10702.6	35092.4	10202.6	34962.1
0.00062907	0.62907	16884.3	11547.8	12084.1	35622.4	1680.63	1787.42	10403.4	33834.9	9903.38	33704.6
0.000629724	0.629724	17453.5	11906.5	11636	34632.5	1700.04	1761.91	9935.96	32870.6	9435.92	32740.3
0.000630378	0.630378	17791	12133.5	11366.8	33646.1	1696.29	1772.45	9670.5	31873.6	9170.46	31743.3
0.000631032	0.631032	17630.9	12176.6	11108.3	33129.9	1687.18	1751.37	9421.15	31378.5	8921.11	31248.2
0.000631687	0.631687	16886	11584.7	10954	32736.2	1696.54	1760.35	9257.5	30975.9	8757.46	30845.6
0.000632341	0.632341	16619.3	11374.1	10677.5	32243.9	1696.89	1729.59	8980.58	30514.3	8480.54	30384
0.000632995	0.632995	16318	11147.2	10589.8	31697	1687.3	1736.35	8902.45	29960.6	8402.41	29830.3
0.00063365	0.63365	14455.3	10016	10567.1	30732.7	1715.87	1808.83	8851.24	28923.9	8351.2	28793.6
0.000634304	0.634304	12875.7	8860.22	10443.1	30353.3	1692.89	1795.42	8750.18	28557.9	8250.14	28427.6
0.000634958	0.634958	11936.2	8310.03	10472	30417.5	1681.86	1796.79	8790.1	28620.7	8290.06	28490.4
0.000635613	0.635613	10793.6	7461.71	10587.4	30892	1672.61	1798.41	8914.75	29093.5	8414.71	28963.3
0.000636267	0.636267	9333.95	6722.3	10976.1	31045.8	1691.84	1793.15	9284.31	29252.6	8784.27	29122.3
0.000636921	0.636921	8657.31	6257.35	11170.6	31592.5	1666.99	1779.34	9503.6	29813.2	9003.56	29682.9
0.000637575	0.637575	8514.91	6009.81	11296.8	32239.7	1693.81	1774.31	9602.95	30465.3	9102.91	30335.1
0.00063823	0.63823	8086.43	5897.95	11665.6	32476.4	1673.03	1780.49	9992.6	30696	9492.56	30565.7
0.000638884	0.638884	7783.81	5668.85	11876.7	32786.1	1678	1771.99	10198.7	31014.1	9698.68	30883.8
0.000639538	0.639538	7804.96	5639.28	11696.5	32303.3	1684.41	1783.57	10012.1	30519.8	9512.03	30389.5
0.000640193	0.640193	8006.2	5747.42	11663	31501.4	1671.66	1774.72	9991.34	29726.6	9491.3	29596.3
0.000640847	0.640847	8482.86	6192.71	11586.5	30595.9	1693.03	1805.17	9893.43	28790.7	9393.39	28660.5
0.000641501	0.641501	9619.95	6712.86	11123.3	29570.4	1718.66	1784.69	9404.6	27785.8	8904.56	27655.5
0.000642156	0.642156	10477.8	7368.06	10987.5	29125.5	1713.27	1777.96	9274.22	27347.5	8774.18	27217.2
0.00064281	0.64281	11943.5	8417.03	11295.7	29664.6	1681.42	1792.48	9614.27	27872.2	9114.23	27741.9
0.000643464	0.643464	13297.1	9216.44	11665.4	30346.4	1679.81	1784.94	9985.61	28561.4	9485.57	28431.1
0.000644119	0.644119	15121.1	10425.8	11950.8	31613.2	1691.95	1788.32	10258.8	29824.8	9758.78	29694.5
0.000644773	0.644773	17590.2	12184.9	12153.9	32613	1652.83	1793.7	10501.1	30819.3	10001	30689
0.000645427	0.645427	18771.9	12744.3	12412.7	33586	1680.99	1791.29	10731.7	31794.7	10231.6	31664.4
0.000646081	0.646081	17357.8	11791.3	12130.9	34153.9	1682.31	1782.63	10448.6	32371.3	9948.58	32241
0.000646736	0.646736	14924.1	10350.8	12011.3	34831.2	1694.59	1795.24	10316.7	33035.9	9816.69	32905.6
0.00064739	0.64739	13156.5	9115.53	12451	37413.2	1689.04	1802.11	10761.9	35611.1	10261.9	35480.8
0.000648044	0.648044	11461	7877.23	13379.7	41208.2	1685.45	1803.02	11694.3	39405.2	11194.2	39274.9
0.000648699	0.648699	10438.1	7365.55	14203.7	44047.6	1692.65	1760.65	12511	42286.9	12011	42156.6
0.000649353	0.649353	9980.49	7323.78	15559.4	47452.9	1688.5	1768.58	13870.9	45684.3	13370.9	45554
0.000650007	0.650007	9603.67	6829.82	16348.7	48508.4	1681.21	1802.45	14667.4	46706	14167.4	46575.7
0.000650662	0.650662	9284.61	6682.78	16667.8	48823.5	1705.79	1790.34	14962	47033.1	14462	46902.8
0.000651316	0.651316	9254.15	6717.26	16650.8	49172.9	1707.74	1793.95	14943	47378.9	14443	47248.7
0.00065197	0.65197	9406.78	6549.67	17055.2	50807.9	1679.03	1771.68	15376.1	49036.3	14876.1	48906
0.000652624	0.652624	9503.4	6747.43	17725.1	53580.4	1676.98	1775.29	16048.1	51805.1	15548	51674.8
0.000653279	0.653279	10699.3	7521.07	18384.6	55386.2	1693.71	1820.89	16690.9	53565.3	16190.9	53435
0.000653933	0.653933	11936.8	8450.3	19263.3	56811.4	1681.81	1801.31	17581.5	55010.1	17081.5	54879.8
0.000654587	0.654587	13073.2	8976.94	19899.7	58141.2	1679.77	1796.42	18219.9	56344.8	17719.9	56214.5
0.000655242	0.655242	14823.3	10032.3	20535.3	59797.9	1688.87	1805.1	18846.4	57992.8	18346.4	57862.5
0.000655896	0.655896	18168.6	12334.2	20706.9	61600.3	1701.19	1813.1	19005.7	59787.2	18505.7	59657
0.00065655	0.65655	20582.4	13817.2	20605.2	62004.4	1706.43	1793.09	18898.7	60211.3	18398.7	60081
0.000657205	0.657205	21671.4	14610.6	20678.5	62116.5	1678.25	1786.75	19000.2	60329.7	18500.2	60199.5
0.000657859	0.657859	24609.3	16528.1	20758.5	62894.1	1684.31	1776.2	19074.2	61117.9	18574.2	60987.6
0.000658513	0.658513	27971.8	18689.1	21062.2	63696.2	1690.88	1795.87	19371.3	61900.3	18871.3	61770
0.000659167	0.659167	30856.4	20667.1	21367	64506.3	1711.31	1788.15	19655.7	62718.2	19155.7	62587.9
0.000659822	0.659822	33395.9	22114	21492.4	64845	1701.25	1784.01	19791.2	63061	19291.1	62930.7
0.000660476	0.660476	35242.2	23434.3	21424.4	64436.9	1691.67	1796.53	19732.7	62640.4	19232.7	62510.1
0.00066113	0.66113	35554.4	23391.1	20916.4	62874.6	1688.73	1828.41	19227.7	61046.2	18727.6	60915.9
0.000661785	0.661785	35913.4	23822.7	20222.3	61392.1	1680.38	1815.23	18541.9	59576.9	18041.8	59446.6
0.000662439	0.662439	36126.1	24090.8	19871.3	60480	1676.74	1788	18194.6	58692	17694.5	58561.7
0.000663093	0.663093	34833.8	23339.5	19494.9	58710.8	1690.43	1780.83	17804.5	56930	17304.4	56799.7
0.000663748	0.663748	33196.8	22350	19038.5	56816.2	1681.28	1804.84	17357.2	55011.3	16857.2	54881.1
0.000664402	0.664402	32102.7	21566	18433.5	55505.1	1692.19	1813.32	16741.4	53691.8	16241.3	53561.5
0.000665056	0.665056	31757.8	21112	17431.7	54824	1712.04	1826.67	15719.7	52997.4	15219.6	52867.1
0.000665711	0.665711	31713.1	21253.1	17940.7	55907.1	1694.13	1830.88	16246.6	54076.3	15746.6	53946
0.000666365	0.666365	30762.8	20489.7	18009.7	56570.2	1680.27	1820.1	16329.5	54750.1	15829.4	54619.8
0.000667019	0.667019	29999.4	20074.5	17939	56310.5	1683.62	1794.94	16255.4	54515.6	15755.4	54385.3
0.000667673	0.667673	29653.5	19818	17756.3	56006.6	1690.55	1804.88	16065.8	54201.7	15565.7	54071.4
0.000668328	0.668328	28923.4	19488.5	17409.9	54604.1	1708.73	1808.82	15701.2	52795.3	15201.1	52665
0.000668982	0.668982	28570.6	19301.2	16918	52478	1692.97	1808.99	15225.1	50669	14725	50538.7
0.000669636	0.669636	27541.5	18433.4	16872.5	52407.1	1692.32	1794.43	15180.2	50612.6	14680.1	50482.3
0.000670291	0.670291	26839.7	17723.9	16642.4	50982.5	1674.66	1785.95	14967.7	49196.5	14467.7	49066.3
0.000670945	0.670945	25467.7	17210.8	16362.1	50223.4	1671.55	1753.53	14690.6	48469.8	14190.5	48339.5
0.000671599	0.671599	23766.8	16219.3	15808.8	48680	1683.69	1768.71	14125.1	46911.3	13625.1	46781
0.000672254	0.672254	21711.5	14806	15315.9	47262.6	1690.3	1790.46	13625.6	45472.1	13125.5	45341.8
0.000672908	0.672908	19125.1	13062.8	14902	45560.8	1720.22	1796.59	13181.8	43764.2	12681.8	43633.9
0.000673562	0.673562	17188.8	11697.5	14430.4	44794.2	1720.14	1783.18	12710.2	43011.1	12210.2	42880.8
0.000674216	0.674216	16167.9	11061.5	14069.3	43579.4	1707.43	1806.84	12361.9	41772.5	11861.8	41642.2
0.000674871	0.674871	15573.5	10662.5	13641.2	42396.1	1676.81	1822.34	11964.4	40573.7	11464.4	40443.4
0.000675525	0.675525	15033.1	10475.7	13270.1	40961.8	1689.32	1838.85	11580.8	39123	11080.7	38992.7
0.000676179	0.676179	14384.2	10079.7	12822	39206.7	1691.45	1818.29	11130.6	37388.4	10630.5	37258.1
0.000676834	0.676834	14066.5	9741.41	12267.9	37119	1696.96	1803.35	10571	35315.7	10070.9	35185.4
0.000677488	0.677488	14095.9	9661.69	11907.7	35425.8	1694.56	1833.68	10213.2	33592.2	9713.13	33461.9
0.000678142	0.678142	14282.1	9786.28	11309.4	33516.5	1693.18	1771.49	9616.18	31745	9116.14	31614.7
0.000678797	0.678797	14818.4	10024.1	10608.3	31707.3	1688.85	1782.8	8919.47	29924.5	8419.43	29794.2
0.000679451	0.679451	15888.4	10627.4	10170.9	30274.6	1685.26	1797.33	8485.6	28477.3	7985.56	28347
0.000680105	0.680105	16744.2	11345.9	9865.46	28914.1	1695.12	1806.27	8170.35	27107.9	7670.31	26977.6
0.000680759	0.680759	17346.1	11775.5	9399.63	27952.9	1700.75	1815.39	7698.88	26137.5	7198.84	26007.2
0.000681414	0.681414	17506	11993.2	9140.23	26903.5	1699.01	1794.87	7441.22	25108.6	6941.18	24978.3
0.000682068	0.682068	16945.9	11507.3	8941.94	26373.9	1702.8	1799.1	7239.14	24574.8	6739.1	24444.5
0.000682722	0.682722	16290.3	11226.8	8888.05	26442.1	1684.33	1783.69	7203.72	24658.4	6703.69	24528.1
0.000683377	0.683377	16037.4	10943.6	8929.45	26331.1	1678.96	1797.14	7250.49	24533.9	6750.45	24403.6
0.000684031	0.684031	15694.5	10633.5	9170.6	26753	1689.15	1818.66	7481.45	24934.4	6981.41	24804.1
0.000684685	0.684685	15494.3	10616.5	9561.29	28195.6	1707.9	1815.15	7853.39	26380.4	7353.35	26250.1
0.00068534	0.68534	14239.6	9964.69	10389.4	30263.2	1708.23	1799.99	8681.17	28463.2	8181.13	28332.9
0.000685994	0.685994	12312.3	8533.34	11279.5	32662.9	1698.87	1782	9580.67	30880.9	9080.63	30750.6
0.000686648	0.686648	11147.7	7705.33	12402.6	33750.8	1702.52	1836.24	10700.1	31914.6	10200.1	31784.3
0.000687303	0.687303	10562.2	7474	12690.3	34104.2	1717.98	1812.32	10972.4	32291.8	10472.3	32161.5
0.000687957	0.687957	10807	7670.3	12495.1	34901.3	1685.92	1808	10809.1	33093.3	10309.1	32963
0.000688611	0.688611	10977.6	7690.63	12341.9	35678.2	1692.07	1800.13	10649.8	33878.1	10149.8	33747.8
0.000689265	0.689265	10646.4	7354.16	12529.7	36445.7	1698.96	1796.54	10830.7	34649.1	10330.7	34518.8
0.00068992	0.68992	10549.9	7335.21	12220.9	36263.2	1678.14	1796.58	10542.8	34466.7	10042.7	34336.4
0.000690574	0.690574	10140.1	7287.75	12280.7	36814.7	1688.85	1824.38	10591.8	34990.3	10091.8	34860
0.000691228	0.691228	10411.7	7338.1	12598.9	37197.1	1687.29	1816.25	10911.6	35380.8	10411.6	35250.6
0.000691883	0.691883	10921.5	7644.2	12955.6	38412.8	1715.79	1831.99	11239.8	36580.8	10739.7	36450.6
0.000692537	0.692537	11481.5	7989.55	13250.4	39348.8	1700.36	1808.12	11550	37540.7	11050	37410.4
0.000693191	0.693191	11670.7	8054.23	13528	39648.2	1693.27	1784.92	11834.7	37863.3	11334.7	37733
0.000693846	0.693846	11734.3	8128.87	13284.9	40199.8	1698.14	1802.65	11586.7	38397.2	11086.7	38266.9
0.0006945	0.6945	11997.9	8171.21	13423.9	40581.9	1683.95	1815.24	11740	38766.6	11239.9	38636.3
0.000695154	0.695154	13252	8993.41	13903.4	41495.4	1682.16	1796.23	12221.2	39699.1	11721.2	39568.8
0.000695808	0.695808	15191.9	10447.6	14416	43602.2	1689.24	1806.39	12726.7	41795.8	12226.7	41665.5
0.000696463	0.696463	16336.7	11282.8	14698.6	45943.3	1695.28	1793.19	13003.3	44150.1	12503.3	44019.8
0.000697117	0.697117	15959.2	11021.2	14979.5	47199.6	1693.4	1819.82	13286.1	45379.7	12786.1	45249.4
0.000697771	0.697771	14848.7	10356.6	15507.2	47888.2	1724.18	1840.57	13783	46047.7	13283	45917.4
0.000698426	0.698426	14556.4	10112.5	16392.8	49035.2	1711.02	1858.41	14681.8	47176.8	14181.7	47046.5
0.00069908	0.69908	14442.2	10181.4	16549.6	49594.6	1688.04	1855.64	14861.6	47739	14361.6	47608.7
0.000699734	0.699734	13943.4	9885.1	16806.2	49952.3	1706.07	1829.95	15100.1	48122.4	14600.1	47992.1
0.000700389	0.700389	13739.3	9490.32	17210	50418.5	1707.54	1858.67	15502.5	48559.8	15002.5	48429.5
0.000701043	0.701043	14041.6	9673.79	17540.4	51156.7	1699.93	1862.57	15840.5	49294.1	15340.5	49163.8
0.000701697	0.701697	14742.4	9960.42	17637.4	51437.8	1692.28	1812.85	15945.1	49624.9	15445.1	49494.7
0.000702351	0.702352	14969.5	10249.8	17571.5	51590.7	1710.84	1810.32	15860.7	49780.4	15360.6	49650.1
0.000703006	0.703006	14990.6	10515.4	17107.7	51412.6	1695.96	1840.09	15411.7	49572.6	14911.7	49442.3
0.00070366	0.70366	15084	10477.4	17118.1	51138	1699.08	1810.3	15419	49327.6	14918.9	49197.4
0.000704314	0.704314	15382.8	10697.4	17057.9	50210	1714.49	1828.98	15343.4	48381	14843.4	48250.7
0.000704969	0.704969	15976.5	10969.8	16850.5	49701.7	1712.42	1807.72	15138.1	47894	14638.1	47763.7
0.000705623	0.705623	16480.9	11177.9	16353.3	48375.4	1698.8	1804.52	14654.5	46570.9	14154.5	46440.6
0.000706277	0.706277	16042.5	10762.6	15619.2	45881.5	1699.28	1807.34	13920	44074.2	13419.9	43943.9
0.000706932	0.706932	15492.2	10544.3	15233.3	44234.6	1694.81	1819.63	13538.5	42415	13038.5	42284.7
0.000706932	0.706932	15492.2	10544.3	15233.3	44234.6	1694.81	1819.63	13538.5	42415	13038.5	42284.7
0.000707583	0.707583	14734	10256.9	14731.8	42591.7	1711.25	1838.28	13020.5	40753.4	12520.5	40623.1
0.000708233	0.708233	14239.6	9902.64	14126.8	40697	1740.67	1796.76	12386.1	38900.2	11886	38769.9
0.000708883	0.708883	13756.3	9296.46	13577.6	40216.6	1695.76	1827.3	11881.9	38389.3	11381.8	38259
0.000709533	0.709533	13412	9156	13104.7	38813.5	1703.95	1809.08	11400.7	37004.4	10900.7	36874.1
0.000710183	0.710183	13093.9	9161	12738.7	37681.6	1690.83	1812.4	11047.9	35869.2	10547.8	35738.9
0.000710833	0.710833	12904.9	8939.22	12393	36525.9	1711.12	1835.46	10681.8	34690.5	10181.8	34560.2
0.000711483	0.711483	12902.5	8797.24	12004.1	36148.6	1704.36	1816.82	10299.8	34331.7	9799.72	34201.4
0.000712133	0.712133	13631.2	9412.33	11834.3	35738.1	1696.44	1838.67	10137.8	33899.5	9637.78	33769.2
0.000712783	0.712783	14378.1	10042.3	11713.9	35717.9	1696	1855.63	10017.9	33862.3	9517.82	33732
0.000713433	0.713433	14858.7	10205.4	11796.6	36013.5	1722.87	1810.52	10073.8	34203	9573.73	34072.7
0.000714083	0.714083	14957.8	10161	11791	35567.4	1708.14	1805.74	10082.9	33761.7	9582.82	33631.4
0.000714733	0.714733	14172.2	9907.08	11407.6	34592.2	1683.28	1850.9	9724.29	32741.4	9224.25	32611.1
0.000715383	0.715383	13740.7	9471.08	11114.7	33534.5	1724.78	1840.24	9389.97	31694.3	8889.93	31564
0.000716033	0.716033	12640.1	8702.34	11151.7	31973.8	1695.61	1826.47	9456.06	30147.4	8956.02	30017.1
0.000716683	0.716683	11923.6	8158.9	10865.2	31019.5	1695.84	1815.19	9169.39	29204.3	8669.35	29074
0.000717333	0.717333	11858.6	8253.02	11129.1	31841.9	1702.29	1836.25	9426.84	30005.7	8926.8	29875.4
0.000717983	0.717983	12485.2	8684.96	11485.1	33200.7	1677.39	1809.17	9807.7	31391.5	9307.66	31261.2
0.000718633	0.718633	13609.3	9568.35	12117.5	34443.5	1679.04	1828.51	10438.5	32615	9938.47	32484.7
0.000719283	0.719283	15275.5	10598.4	12828.1	37027.7	1712.25	1848.31	11115.8	35179.4	10615.8	35049.1
0.000719933	0.719933	17320.2	11857.7	13236.3	39519.7	1701.5	1836.08	11534.8	37683.6	11034.8	37553.4
0.000720583	0.720583	19067.5	13215.2	13604.9	41764.2	1718.7	1854.8	11886.2	39909.4	11386.1	39779.1
0.000721233	0.721233	19804.8	13562.4	14615.5	42961.9	1691.98	1838.13	12923.5	41123.8	12423.5	40993.5
0.000721883	0.721883	19580.5	13289.6	14972.3	44228.1	1680.68	1882.76	13291.6	42345.3	12791.5	42215
0.000722533	0.722533	19153.4	12979.9	15078.6	45144.4	1725.5	1842.48	13353.1	43301.9	12853.1	43171.6
0.000723183	0.723183	18339.3	12524.4	15196.1	44953.4	1683.62	1824.69	13512.5	43128.7	13012.4	42998.4
0.000723833	0.723833	17071.6	11602.5	15150.2	44826.4	1720.29	1858.8	13429.9	42967.6	12929.9	42837.3
0.000724483	0.724483	15078.1	10378	14739.8	44148.6	1693.23	1810.48	13046.6	42338.2	12546.5	42207.9
0.000725133	0.725133	14046.6	9417.18	14358.6	43879.7	1695.7	1862.38	12662.9	42017.3	12162.8	41887
0.000725783	0.725783	13071.6	9198.85	14372.4	42928.7	1680.85	1830.8	12691.6	41097.9	12191.5	40967.6
0.000726433	0.726433	12561.3	8590.36	13741.5	41543.6	1694.25	1830.74	12047.3	39712.8	11547.2	39582.5
0.000727083	0.727083	12450.1	8830.54	13270.6	40018.9	1680.66	1799.64	11589.9	38219.3	11089.9	38089
0.000727733	0.727733	11709.4	8104.56	13118.8	38637	1720.95	1837.66	11397.9	36799.3	10897.8	36669.1
0.000728383	0.728383	11177	7735.8	12697.5	36911.1	1685.55	1812.86	11011.9	35098.2	10511.9	34968
0.000729033	0.729033	11509.3	8163.92	11996	34603.2	1697	1823.23	10299	32780	9798.93	32649.7
0.000729683	0.729683	12082.8	8492.82	11568.2	33207.6	1696.03	1764.4	9872.18	31443.2	9372.14	31312.9
0.000730333	0.730333	12198	8393.92	11596	33181.5	1679.99	1805.55	9915.97	31375.9	9415.93	31245.6
0.000730983	0.730983	11248.4	7796.51	11477.5	32776.8	1705.63	1823.11	9771.82	30953.7	9271.78	30823.4
0.000731633	0.731633	10000.4	7029.41	11473.1	32660.4	1700.03	1812.45	9773.02	30848	9272.98	30717.7
0.000732283	0.732283	9019.01	6475.63	11361.9	32405.1	1701.18	1813.61	9660.68	30591.5	9160.64	30461.2
0.000732933	0.732933	8551.83	6246.68	11200.3	30495.7	1696.37	1841	9503.92	28654.7	9003.88	28524.4
0.000733583	0.733583	8138.7	5880.77	10645.7	28704.6	1688.43	1840	8957.29	26864.6	8457.25	26734.3
0.000734233	0.734233	8225.39	5773.01	10192.3	27781.7	1713.07	1816.03	8479.23	25965.7	7979.19	25835.4
0.000734883	0.734883	8281.46	5912.66	10398	28137.7	1702.11	1843.81	8695.89	26293.9	8195.86	26163.6
0.000735533	0.735533	8355.14	5965.18	10818.8	28915.4	1684.67	1828.95	9134.16	27086.5	8634.12	26956.2
0.000736184	0.736184	8312.05	6060.57	11525.2	29900.1	1695.21	1841.41	9829.97	28058.7	9329.94	27928.4
0.000736834	0.736834	8050.46	5798.5	11554.4	30526.4	1696.87	1783.27	9857.51	28743.1	9357.48	28612.8
0.000737484	0.737484	7936.67	5706.06	11428.5	31214.1	1696.4	1792.04	9732.13	29422	9232.09	29291.7
0.000738134	0.738134	8055.97	5728.08	11558.5	31146.6	1712.96	1862.16	9845.55	29284.4	9345.51	29154.1
0.000738784	0.738784	9131.63	6383.71	11545.3	30653.3	1678.97	1844.42	9866.31	28808.9	9366.27	28678.6
0.000739434	0.739434	10824.8	7664.9	11331.2	30925.4	1709.82	1834.12	9621.37	29091.3	9121.33	28961
0.000740084	0.740084	11540.7	8110.35	11338	33133.1	1693.45	1845.55	9644.5	31287.6	9144.46	31157.3
0.000740734	0.740734	11036.6	7718.6	12157.8	35052.3	1688.85	1862.59	10469	33189.7	9968.96	33059.4
0.000741384	0.741384	10535.7	7505.29	12414.3	34936.9	1695.46	1818.05	10718.8	33118.9	10218.8	32988.6
0.000742034	0.742034	10523.8	7373.89	11685.4	32679.4	1706.57	1833.94	9978.87	30845.4	9478.83	30715.1
0.000742684	0.742684	10918.9	7717.56	10916.3	30771.9	1730.52	1846.65	9185.81	28925.2	8685.77	28794.9
0.000743334	0.743334	10823	7417.64	10480.3	30197.3	1685.73	1858.29	8794.57	28339.1	8294.53	28208.8
0.000743984	0.743984	10717.3	7491	10553.7	29985.2	1721.23	1812.33	8832.43	28172.9	8332.39	28042.6
0.000744634	0.744634	10889.3	7648.54	10414.4	29992.7	1682.98	1808.05	8731.42	28184.7	8231.38	28054.4
0.000745284	0.745284	10795.2	7575.12	10317.7	29474.9	1723.77	1797.21	8593.95	27677.7	8093.92	27547.4
0.000745934	0.745934	10247.8	7235.65	10220.8	27699.6	1675.82	1825.21	8545.02	25874.4	8044.98	25744.1
0.000746584	0.746584	9905.45	7108.59	10094.5	26015	1683.8	1806.26	8410.69	24208.7	7910.65	24078.4
0.000747234	0.747234	9487.08	6884.65	9659.73	23998.5	1695.35	1824.02	7964.38	22174.5	7464.34	22044.2
0.000747884	0.747884	9045.29	6475.48	9417.3	23583	1689.36	1814.27	7727.94	21768.7	7227.9	21638.4
0.000748534	0.748534	8530.72	6201.45	9685.42	24040.2	1704.36	1823.59	7981.06	22216.6	7481.02	22086.4
0.000749184	0.749184	8238.45	5962.79	9929.28	24832.5	1719.02	1850.38	8210.26	22982.1	7710.22	22851.8
0.000749834	0.749834	8832.8	6311.28	10214.6	25371.4	1696.02	1854.9	8518.58	23516.5	8018.54	23386.2
0.000750484	0.750484	9947.13	6981.73	10381.2	26047.3	1671.76	1841.62	8709.47	24205.7	8209.44	24075.4
0.000751134	0.751134	10585.4	7457.09	10842.7	26537.9	1703.95	1826.76	9138.76	24711.1	8638.72	24580.8
0.000751784	0.751784	10484	7467.18	11228.2	26112.9	1712.32	1823.21	9515.85	24289.7	9015.81	24159.4
0.000752434	0.752434	11234	7838.09	11075.7	25204.1	1685.61	1837.98	9390.13	23366.1	8890.09	23235.8
0.000753084	0.753084	12448.9	8673.92	10572.7	24091.7	1706.07	1812.17	8866.61	22279.5	8366.57	22149.3
0.000753734	0.753734	13242.4	9151.84	10506.1	23084.1	1719.34	1834.59	8786.76	21249.5	8286.72	21119.2
0.000754384	0.754384	15160.2	10487.3	10142.5	22172	1702.29	1819.18	8440.19	20352.9	7940.16	20222.6
0.000755034	0.755034	19337.2	13148.9	9908.8	21982.4	1723.76	1810.2	8185.05	20172.2	7685.01	20041.9
0.000755684	0.755684	24041.5	16173.7	10066.7	22558.5	1713.07	1816.05	8353.66	20742.4	7853.62	20612.1
0.000756334	0.756334	26002.6	17500.3	10290	23904	1705.89	1796.41	8584.15	22107.6	8084.11	21977.3
0.000756984	0.756984	25364	17041.4	10871.1	24168.8	1686.59	1827.58	9184.47	22341.2	8684.43	22210.9
0.000757634	0.757634	23525.9	16066.6	10929.5	24040.9	1672.27	1846.44	9257.26	22194.5	8757.22	22064.2
0.000758284	0.758284	21161	14246	10465	23144.7	1683.53	1814.79	8781.48	21329.9	8281.44	21199.6
0.000758934	0.758934	18887.7	12885.4	9555.31	21867.2	1709.95	1839.62	7845.37	20027.6	7345.33	19897.3
0.000759584	0.759584	17397.9	11927.6	9061.59	21282.2	1698.54	1840.41	7363.05	19441.7	6863.01	19311.5
0.000760234	0.760234	16548.7	11378.7	8878.56	20846	1699.99	1836.54	7178.57	19009.5	6678.53	18879.2
0.000760884	0.760884	15718.9	10973.8	8555.89	20376.3	1705.79	1848.87	6850.1	18527.4	6350.06	18397.1
0.000761534	0.761534	14224.4	9922.09	8530.24	20234.8	1686.52	1790.26	6843.72	18444.5	6343.69	18314.2
0.000762184	0.762184	13048.6	8845.51	8717.09	20481.5	1695.32	1838.74	7021.77	18642.8	6521.73	18512.5
0.000762834	0.762834	11700.3	8002.46	8911.47	20889.8	1704.61	1818.54	7206.86	19071.3	6706.82	18941
0.000763484	0.763484	10830.3	7644.83	8990.46	20655.4	1704.71	1831.73	7285.75	18823.6	6785.71	18693.3
0.000764134	0.764134	9998.82	7089.11	9149.41	20728.5	1701.2	1839.61	7448.2	18888.9	6948.16	18758.6
0.000764785	0.764785	8870.09	6463.29	9340.31	21226.5	1696.54	1836.11	7643.77	19390.4	7143.73	19260.1
0.000765435	0.765435	8510.37	6157.01	9639.48	22540.9	1693.43	1837.23	7946.06	20703.7	7446.02	20573.4
0.000766085	0.766085	8258.12	6075.97	10254.3	24158.6	1708.24	1856.02	8546.1	22302.6	8046.06	22172.3
0.000766735	0.766735	8055.42	5845.57	10675.6	26064.3	1726.8	1841.04	8948.76	24223.2	8448.72	24092.9
0.000767385	0.767385	7868.05	5571.98	11074.6	27788.3	1657.73	1838.43	9416.92	25949.9	8916.88	25819.6
0.000768035	0.768035	7795.64	5632.6	11530	29291.6	1720.18	1869.49	9809.85	27422.1	9309.82	27291.8
0.000768685	0.768685	8463.65	5999.15	11942	29459.8	1712.85	1846.3	10229.2	27613.5	9729.13	27483.2
0.000769335	0.769335	9398.64	6794.39	12166.6	29480.1	1733.17	1851	10433.5	27629.1	9933.41	27498.8
0.000769985	0.769985	10608.6	7488.36	12174.9	28743.9	1714.08	1872.34	10460.8	26871.5	9960.79	26741.2
0.000770635	0.770635	12058.3	8365.43	11640.1	27404.2	1695.2	1863.03	9944.88	25541.2	9444.84	25410.9
0.000771285	0.771285	14643.4	10192.7	11102.1	26144.6	1719.47	1846.95	9382.61	24297.6	8882.57	24167.4
0.000771935	0.771935	17099.1	11589.9	10353.4	24928.7	1738.18	1857.08	8615.21	23071.6	8115.17	22941.3
0.000772585	0.772585	17376.7	11793.8	10002.8	24204.9	1702.31	1844.64	8300.5	22360.3	7800.46	22230
0.000773235	0.773235	16002.1	11065.3	9546.03	22836.3	1697.82	1840.14	7848.22	20996.2	7348.18	20865.9
0.000773885	0.773885	14056.4	9784.74	9001.88	21013.4	1754.13	1869.99	7247.75	19143.4	6747.71	19013.1
0.000774535	0.774535	12762.3	8828.83	8657.37	19393.2	1727.3	1843.26	6930.07	17549.9	6430.03	17419.7
0.000775185	0.775185	11724.4	8143.17	8350.59	18834.6	1687.54	1827.62	6663.05	17006.9	6163.01	16876.6
0.000775835	0.775835	11034.7	7768.32	8356.43	18722.6	1713.71	1876.37	6642.72	16846.3	6142.68	16716
0.000776485	0.776485	10411.2	7494.79	8421.52	18672.3	1722.34	1882.36	6699.18	16790	6199.14	16659.7
0.000777135	0.777135	9083.39	6623.74	8177.15	18297.1	1727.49	1891.17	6449.66	16406	5949.62	16275.7
0.000777785	0.777785	8355.11	6001.81	8100.29	18090.5	1698.31	1851.62	6401.97	16238.9	5901.93	16108.6
0.000778435	0.778435	8050.29	5752.55	8340.61	19105.7	1707.27	1881.54	6633.34	17224.1	6133.3	17093.8
0.000779085	0.779085	8001.48	5791.27	8530.72	19881	1712.69	1863.23	6818.03	18017.8	6317.99	17887.5
0.000779735	0.779735	7929.36	5883.53	8585.27	20504	1719.19	1841.52	6866.08	18662.5	6366.04	18532.2
0.000780385	0.780385	8195.89	5967.1	9001.45	20918	1725.01	1873.77	7276.44	19044.2	6776.4	18913.9
0.000781035	0.781035	8783.29	6274.69	9272.58	21516.3	1698.42	1841.8	7574.16	19674.5	7074.12	19544.2
0.000781685	0.781685	9486.25	6760.82	9584.95	21915.2	1696.46	1869.5	7888.48	20045.7	7388.44	19915.4
0.000782335	0.782335	10288.8	7246.93	9891.32	22162.9	1727.45	1857.25	8163.87	20305.6	7663.83	20175.3
0.000782985	0.782985	11690.6	8184.33	10177	22565.1	1722.05	1867.63	8454.93	20697.5	7954.89	20567.2
0.000783635	0.783635	13644.6	9563.18	10450.9	23479.3	1687.44	1862.81	8763.48	21616.5	8263.45	21486.2
0.000784285	0.784285	14425.7	9985.15	10902.5	24374.2	1713.27	1830.14	9189.26	22544.1	8689.22	22413.8
0.000784935	0.784935	14190.1	9938.89	11441	25080.3	1727.51	1897.7	9713.54	23182.6	9213.5	23052.3
0.000785585	0.785585	12442.3	8944.03	11977.5	26754.9	1721.42	1843.23	10256.1	24911.6	9756.06	24781.4
0.000786235	0.786235	10553.7	7468.63	12173.7	28176.9	1707.72	1863.93	10466	26313	9965.95	26182.7
0.000786885	0.786885	10293.8	7238.33	11966.1	28683.2	1689.88	1856.95	10276.2	26826.3	9776.15	26696
0.000787535	0.787535	11217.3	7768.12	11786.1	29080.5	1675.8	1838.77	10110.3	27241.7	9610.23	27111.4
0.000788185	0.788185	12266.1	8467.22	11250.5	28665.3	1693.84	1841.11	9556.64	26824.2	9056.6	26693.9
0.000788835	0.788835	12209.7	8485.96	10708.1	27295.7	1710.55	1825.39	8997.53	25470.3	8497.49	25340
0.000789485	0.789485	11448.4	8079.13	10445.3	26084.2	1710.38	1853.51	8734.97	24230.7	8234.93	24100.4
0.000790135	0.790135	10649.1	7640.77	10273.4	24941.3	1709.09	1811.93	8564.32	23129.4	8064.28	22999.1
0.000790785	0.790785	9794.79	6987.76	10117.2	24008.1	1704.9	1865.55	8412.27	22142.5	7912.23	22012.2
0.000791435	0.791435	9577.83	6792.08	10007.6	23382.6	1721.04	1837.91	8286.53	21544.7	7786.5	21414.4
0.000792085	0.792085	9815.11	6995.92	9847.13	22664.3	1717.73	1826.74	8129.4	20837.6	7629.36	20707.3
0.000792735	0.792735	10472.5	7542.37	9208.61	21725.7	1691.31	1822.87	7517.29	19902.8	7017.26	19772.5
0.000793386	0.793386	11560.8	7957.35	9010.81	20794.5	1706.54	1823.85	7304.26	18970.7	6804.22	18840.4
0.000794036	0.794036	12569.4	8675.37	8831.8	20223.2	1701	1833.51	7130.81	18389.7	6630.77	18259.4
0.000794686	0.794686	13259.3	9158.74	8952.82	19853.5	1675.75	1833.87	7277.07	18019.7	6777.03	17889.4
0.000795336	0.795336	13812	9544.36	9497.27	20513.6	1693.76	1842.38	7803.51	18671.2	7303.47	18540.9
0.000795986	0.795986	14683.9	10152.4	9946.28	21491.7	1681.69	1839.72	8264.59	19652	7764.55	19521.7
0.000796636	0.796636	15369.1	10645.5	10265.9	21957.6	1725.06	1840.09	8540.88	20117.5	8040.84	19987.2
0.000797286	0.797286	16417.1	11288.4	10498.6	22425.2	1701.17	1854.64	8797.39	20570.6	8297.35	20440.3
0.000797936	0.797936	18417	12481.9	10526.3	22547.9	1718.53	1860.03	8807.76	20687.9	8307.72	20557.6
0.000798586	0.798586	20630.6	13855.7	10509.2	22558.1	1722.27	1831.58	8786.95	20726.6	8286.91	20596.3
0.000799236	0.799236	24563.6	16075.1	10513.5	22564.2	1704.29	1822.18	8809.21	20742	8309.17	20611.7
0.000799886	0.799886	28143.5	18716.3	10731.1	23872.9	1696.7	1831.23	9034.41	22041.6	8534.37	21911.4
0.000800536	0.800536	29898.3	20108.9	11436.9	25697.2	1728	1830.49	9708.87	23866.7	9208.84	23736.4
0.000801186	0.801186	30169.2	20202	12293.8	26694.3	1698.57	1824.44	10595.2	24869.8	10095.2	24739.5
0.000801836	0.801836	29306.9	19527.4	12779.9	27896.9	1703.49	1846.53	11076.4	26050.4	10576.4	25920.1
0.000802486	0.802486	28126.4	18774.8	13204.1	28625.8	1686.5	1828.45	11517.6	26797.3	11017.6	26667
0.000803136	0.803136	26766.7	17954.1	13603.4	28822.9	1696.27	1851.75	11907.2	26971.1	11407.1	26840.8
0.000803786	0.803786	25268.1	16962.2	13606.1	28753.1	1710.69	1868.43	11895.4	26884.7	11395.4	26754.4
0.000804436	0.804436	23798.8	16067.9	13463	27637	1712	1869.48	11751	25767.6	11251	25637.3
0.000805086	0.805086	23250.3	15639.1	12775.5	25586.4	1703.62	1820.5	11071.9	23765.9	10571.8	23635.6
0.000805736	0.805736	22630.4	15333.5	12521.5	24579.7	1711.43	1828.54	10810.1	22751.2	10310.1	22620.9
0.000806386	0.806386	20641.2	14356.2	12250.4	24203.9	1723.35	1827	10527	22376.9	10027	22246.6
0.000807036	0.807036	17046	11695.7	11843.7	24821	1713.37	1854.41	10130.4	22966.6	9630.34	22836.3
0.000807686	0.807686	13597.7	9459.89	11242.7	24846.9	1699.35	1812.12	9543.33	23034.8	9043.29	22904.5
0.000808336	0.808336	11986.5	8269.48	11008.8	24353.4	1730.05	1832.63	9278.7	22520.7	8778.66	22390.4
0.000808986	0.808986	11044.7	7941.61	10661	23515.3	1706.65	1828.49	8954.36	21686.8	8454.32	21556.5
0.000809636	0.809636	10770.2	7713.92	10217.8	22675.1	1726.06	1831.41	8491.73	20843.7	7991.69	20713.4
0.000810286	0.810286	10694.7	7661.94	9835.59	22305.3	1753.56	1854.19	8082.03	20451.1	7581.99	20320.8
0.000810936	0.810936	11373.3	7920.76	9651.22	21741.6	1745.32	1841.66	7905.9	19900	7405.86	19769.7
0.000811586	0.811586	12160.3	8494.84	9329.71	21585.7	1714.79	1866.57	7614.93	19719.1	7114.89	19588.8
0.000812236	0.812236	13183.7	9259.71	9138.15	21416.2	1729.21	1839.72	7408.94	19576.5	6908.9	19446.2
0.000812886	0.812886	14707.6	10062.7	9052.85	21354.8	1720.49	1856.79	7332.36	19498	6832.32	19367.7
0.000813536	0.813536	17449.3	11876.2	8728.18	20803	1713.6	1817.54	7014.58	18985.5	6514.54	18855.2
0.000814186	0.814186	21741	14962.7	8755.32	20807	1722	1857.25	7033.32	18949.8	6533.28	18819.5
0.000814836	0.814836	25445.7	17222.4	8817.17	21310.4	1711.5	1850.19	7105.67	19460.2	6605.63	19329.9
0.000815486	0.815486	26112	17828.1	8958.66	21555	1691.68	1866.31	7266.98	19688.7	6766.94	19558.4
0.000816136	0.816136	26910	18204.2	8982.4	21776	1685.22	1819.6	7297.18	19956.4	6797.14	19826.1
0.000816786	0.816786	28177.5	18944.6	9041.14	22127.3	1688.91	1816.6	7352.23	20310.7	6852.19	20180.4
0.000817436	0.817436	29302.4	19743.3	9024.91	22275.4	1709.49	1877.79	7315.42	20397.6	6815.38	20267.3
0.000818086	0.818086	30289.5	20408.7	9216.96	22888.9	1684.26	1829.97	7532.7	21058.9	7032.66	20928.6
0.000818736	0.818736	30746.1	20653.6	9284.12	23999	1708.11	1864.96	7576.01	22134.1	7075.97	22003.8
0.000819386	0.819386	29916.1	19962.6	9053.61	24614.5	1709.52	1832.34	7344.09	22782.2	6844.05	22651.9
0.000820036	0.820036	27399.7	18284.2	8920.35	23982.5	1693.63	1875.6	7226.72	22106.9	6726.69	21976.6
0.000820686	0.820686	23779	16167.6	8793.7	23100.7	1705.1	1833.9	7088.61	21266.8	6588.57	21136.5
0.000821337	0.821337	19776.1	13517.8	8547.86	21547	1720.15	1845.19	6827.71	19701.8	6327.67	19571.5
0.000821987	0.821987	17296.3	11849.3	8023.24	20217	1698.05	1841.02	6325.19	18376	5825.15	18245.7
0.000822637	0.822637	16944.8	11575.7	7571.36	18620.4	1704.33	1848.92	5867.03	16771.5	5366.99	16641.2
0.000823287	0.823287	15125	10568.5	7371.45	17422.5	1681.81	1865.41	5689.63	15557.1	5189.59	15426.8
0.000823937	0.823937	12908.6	9152.59	7234.61	17625.7	1716.3	1828.3	5518.31	15797.4	5018.27	15667.1
0.000824587	0.824587	11413	8107.4	7502.8	18130.6	1696.68	1832.44	5806.13	16298.2	5306.09	16167.9
0.000825237	0.825237	10606.3	7507.03	7714.7	18212.3	1681.48	1839.76	6033.21	16372.5	5533.17	16242.2
0.000825887	0.825887	10011.8	6999.82	7678.86	18268.4	1680	1842.38	5998.86	16426	5498.83	16295.7
0.000826537	0.826537	9534.36	6694.11	7446.86	18125.7	1732.25	1822.71	5714.61	16303	5214.57	16172.7
0.000827187	0.827187	9367.33	6644	7322.8	17589.2	1685.28	1849.08	5637.52	15740.1	5137.48	15609.8
0.000827837	0.827837	9221.22	6598.29	6985.7	17522.2	1713.21	1855.52	5272.49	15666.7	4772.45	15536.4
0.000828487	0.828487	9197.49	6579.04	7157.94	18146.8	1712.62	1847.22	5445.32	16299.6	4945.28	16169.3
0.000829137	0.829137	9195.09	6573.1	7568.05	19929.7	1711.41	1875.91	5856.64	18053.8	5356.6	17923.5
0.000829787	0.829787	9403.38	6757.42	8003.94	21136.7	1728.58	1831.85	6275.36	19304.9	5775.32	19174.6
0.000830437	0.830437	10727.3	7549.97	8221.06	22719.9	1714.09	1833.95	6506.96	20886	6006.92	20755.7
0.000831087	0.831087	11766.6	8316.2	8406.98	23813.5	1722.72	1864.71	6684.27	21948.8	6184.23	21818.5
0.000831737	0.831737	12038.4	8428.59	8891.46	24890.7	1696.53	1821.38	7194.93	23069.3	6694.89	22939
0.000832387	0.832387	12763.8	8838.46	9290.51	25430.5	1711.4	1863.67	7579.11	23566.8	7079.07	23436.6
0.000833037	0.833037	13209.9	9280.45	9367.23	26027.4	1712.18	1828.7	7655.05	24198.7	7155.01	24068.4
0.000833687	0.833687	12872.3	9101.32	9451.28	26427.7	1725.14	1839.63	7726.15	24588.1	7226.11	24457.8
0.000834337	0.834337	12226.8	8478.38	9830.04	26400.2	1725.03	1866.38	8105.02	24533.8	7604.98	24403.5
0.000834987	0.834987	11553.2	7971.22	9899.3	25922.6	1700.2	1871.55	8199.1	24051.1	7699.06	23920.8
0.000835637	0.835637	11040.6	7844.29	9779.42	25067.1	1711.1	1853.68	8068.32	23213.4	7568.28	23083.1
0.000836287	0.836287	10649.2	7615.86	9548.68	23947.1	1705.53	1847.95	7843.15	22099.1	7343.11	21968.8
0.000836937	0.836937	10302.5	7315.29	8881.71	22434.1	1690.14	1822.15	7191.57	20612	6691.53	20481.7
0.000837587	0.837587	9358.41	6672.1	8425.06	21291.1	1700.74	1840.54	6724.33	19450.6	6224.29	19320.3
0.000838237	0.838237	8278.93	5880.68	7997.35	20281.6	1702.66	1847.01	6294.69	18434.6	5794.65	18304.3
0.000838887	0.838887	7862.23	5735.11	7918.38	20302.4	1711.35	1865.84	6207.03	18436.6	5706.99	18306.3
0.000839537	0.839537	7670.33	5534.62	7856.59	20398.1	1712	1854.39	6144.59	18543.7	5644.55	18413.4
0.000840187	0.840187	7269.8	5177.35	7719.78	20302.4	1726.05	1842.16	5993.73	18460.3	5493.69	18330
0.000840837	0.840837	6777.41	4977.65	7854.55	20438.8	1714.43	1852.7	6140.12	18586.1	5640.09	18455.8
0.000841487	0.841487	6610.23	4900.62	8185.4	20089.8	1714.51	1835.82	6470.89	18253.9	5970.85	18123.6
0.000842137	0.842137	6585.51	4757.03	8379.79	19999.3	1730.25	1857.8	6649.55	18141.5	6149.51	18011.2
0.000842139	0.842139	6585.51	4757.03	8379.79	19999.3	1730.25	1857.8	6649.55	18141.5	6149.51	18011.2
0.00084279	0.84279	6630.5	4824.04	8825.7	19856.9	1687.51	1855.82	7138.19	18001.1	6638.15	17870.8
0.000843442	0.843442	6619.97	5005.68	9104.02	19743.6	1724.86	1822.44	7379.17	17921.1	6879.13	17790.8
0.000844094	0.844094	6766.34	4978.65	9513.81	20134.9	1709.99	1817.78	7803.82	18317.1	7303.78	18186.8
0.000844745	0.844745	6738.15	5031.56	9866.91	20570	1706.89	1831.86	8160.03	18738.1	7659.99	18607.8
0.000845397	0.845397	6821.44	5094.34	10192.7	21580.1	1704.6	1836.72	8488.11	19743.4	7988.07	19613.1
0.000846049	0.846049	6900.33	4962.34	10830	22855.7	1698.02	1828.02	9131.94	21027.6	8631.9	20897.4
0.000846701	0.846701	6958.82	5017.4	11807.8	24032.4	1705.08	1833.52	10102.8	22198.9	9602.73	22068.6
0.000847352	0.847352	7273.25	5320.91	12480.7	24964.2	1717.93	1840.3	10762.8	23123.9	10262.7	22993.6
0.000848004	0.848004	7549.5	5587	12771.6	25643.1	1704.41	1842.17	11067.2	23800.9	10567.2	23670.6
0.000848656	0.848656	7641.29	5628.28	12644.8	26413	1689.27	1845.64	10955.5	24567.4	10455.4	24437.1
0.000849307	0.849307	7507.66	5480.24	12363.5	27115.8	1696.75	1843.57	10666.8	25272.3	10166.7	25142
0.000849959	0.849959	7427.17	5413.67	12231	28158.3	1718.85	1844.88	10512.1	26313.5	10012.1	26183.2
0.000850611	0.850611	7232.99	5306.83	12395.3	28198.3	1707.25	1857.59	10688.1	26340.7	10188	26210.4
0.000851263	0.851263	7392.4	5359.6	12293.1	27726.7	1678.25	1841.76	10614.8	25884.9	10114.8	25754.7
0.000851914	0.851914	7401.77	5393.43	12225.5	27035.7	1688.61	1854.99	10536.9	25180.7	10036.8	25050.4
0.000852566	0.852566	7042.88	5139.21	11936.1	25754.2	1728.27	1841.6	10207.9	23912.6	9707.81	23782.3
0.000853218	0.853218	6957.66	5154.3	11505.1	25259.3	1738.07	1835.15	9767.06	23424.2	9267.02	23293.9
0.000853869	0.853869	7063.81	5059.64	11126.3	23779.2	1720.42	1817.25	9405.92	21962	8905.88	21831.7
0.000854521	0.854521	6900.62	5034.6	10280.9	22387.4	1727.51	1840.19	8553.38	20547.2	8053.34	20416.9
0.000855173	0.855173	6590.05	4924.35	9913.9	21253.4	1712.18	1838.05	8201.72	19415.4	7701.68	19285.1
0.000855825	0.855825	6632.35	4876.24	9524.5	20289.6	1696.97	1846.22	7827.53	18443.3	7327.49	18313.1
0.000856476	0.856476	6873.12	5030.66	8943.72	19400	1699.42	1822.94	7244.3	17577	6744.26	17446.7
0.000857128	0.857128	7135.19	5150.66	8545.69	19021.6	1696	1860.53	6849.69	17161	6349.65	17030.7
0.00085778	0.85778	7388.9	5383.84	8594.98	19041.3	1703.74	1833.43	6891.24	17207.9	6391.2	17077.6
0.000858431	0.858431	7733.99	5578.43	8490.9	19114.6	1700.54	1845.82	6790.36	17268.7	6290.32	17138.5
0.000859083	0.859083	7978.31	5759.89	8503.09	18525.8	1696.4	1843.73	6806.7	16682	6306.66	16551.7
0.000859735	0.859735	8130.15	5786.03	8573.48	17350.8	1719.21	1845.01	6854.27	15505.8	6354.23	15375.5
0.000860387	0.860387	7811.37	5703.76	8495.35	16446.7	1698.19	1848.51	6797.16	14598.2	6297.12	14467.9
0.000861038	0.861038	7598.61	5542.68	8484.5	16097.5	1698.33	1840.13	6786.17	14257.4	6286.13	14127.1
0.00086169	0.86169	7792.65	5562.76	8611.23	16325.9	1697.33	1848.48	6913.91	14477.4	6413.87	14347.1
0.000862342	0.862342	7742.26	5653.77	8958.92	17077.1	1700.5	1857.05	7258.42	15220	6758.38	15089.7
0.000862993	0.862993	7931.96	5756.88	9297.62	18099.8	1673.85	1862.19	7623.77	16237.6	7123.73	16107.3
0.000863645	0.863645	8039.13	5919.49	9701.84	19212.1	1679.15	1832.8	8022.69	17379.3	7522.65	17249
0.000864297	0.864297	8173.94	5861.6	9822.73	20242.9	1707.14	1839.81	8115.6	18403.1	7615.56	18272.8
0.000864948	0.864948	8123.04	5906.18	9380.63	20900.6	1722.68	1851.24	7657.95	19049.4	7157.91	18919.1
0.0008656	0.8656	8203.11	6045.69	9077.29	21048.2	1706.78	1814.52	7370.51	19233.7	6870.47	19103.4
0.000866252	0.866252	7991.87	5741.66	8736.5	20642.2	1707.31	1847.04	7029.19	18795.2	6529.15	18664.9
0.000866904	0.866904	7609.11	5510.1	8766.17	19880.3	1700.94	1841.18	7065.23	18039.2	6565.19	17908.9
0.000867555	0.867555	7346.9	5321.14	8384.77	18711.9	1682.8	1798.86	6701.97	16913.1	6201.94	16782.8
0.000868207	0.868207	7248.69	5251.79	8181.49	17741.4	1689.09	1847.68	6492.4	15893.7	5992.36	15763.4
0.000868859	0.868859	7045.52	5177.03	7697.87	17327.5	1708.13	1849.3	5989.73	15478.2	5489.69	15347.9
0.00086951	0.86951	6809.98	5011.66	6971.71	16993	1682.5	1826.6	5289.21	15166.4	4789.17	15036.2
0.000870162	0.870162	6394.41	4781.7	7231.77	17759.2	1725.49	1794.41	5506.28	15964.8	5006.24	15834.5
0.000870814	0.870814	6190.65	4580.46	7871.21	17896.8	1717.04	1806.29	6154.17	16090.5	5654.13	15960.2
0.000871466	0.871466	6107.44	4623.23	8155.12	18256.4	1711.79	1819.03	6443.33	16437.3	5943.29	16307
0.000872117	0.872117	6170.29	4653.83	7819.52	18559.7	1686.34	1831.81	6133.18	16727.8	5633.15	16597.6
0.000872769	0.872769	6121.21	4569.34	7323.83	18773.5	1700.85	1805.42	5622.98	16968	5122.94	16837.7
0.000873421	0.873421	6174.51	4494.99	7046.36	19397.9	1700.24	1836.95	5346.12	17560.9	4846.08	17430.6
0.000874072	0.874072	6386.75	4639.99	7199.17	20252.5	1702.82	1827.03	5496.35	18425.5	4996.31	18295.2
0.000874724	0.874724	6494.06	4879.21	7545.55	20646.2	1701.49	1833.33	5844.06	18812.9	5344.02	18682.6
0.000875376	0.875376	6509.55	4872.06	7993.95	21442.2	1702.73	1837.6	6291.23	19604.6	5791.19	19474.3
0.000876028	0.876028	6511.93	4821.16	8493.13	22488.2	1705.52	1810.5	6787.61	20677.7	6287.57	20547.4
0.000876679	0.876679	6464.55	4892.11	8787.3	23217.8	1702.39	1798.64	7084.91	21419.1	6584.87	21288.8
0.000877331	0.877331	6811.76	4934.7	9164.91	23413.3	1701.79	1778.74	7463.12	21634.6	6963.08	21504.3
0.000877983	0.877983	6902.37	5097.89	9529.77	23661.6	1709.26	1810.96	7820.51	21850.7	7320.47	21720.4
0.000878634	0.878634	6924.85	5190.65	9856.67	23644.1	1706.72	1840.04	8149.95	21804	7649.91	21673.7
0.000879286	0.879286	6814.61	4979.46	9636.41	23563.3	1693.25	1816.38	7943.16	21747	7443.12	21616.7
0.000879938	0.879938	6721.75	4990.66	9199.03	23135.5	1685.02	1821.4	7514.01	21314.1	7013.97	21183.8
0.00088059	0.88059	6487.74	4931.47	9142.19	23116.4	1702.87	1849.82	7439.32	21266.5	6939.28	21136.2
0.000881241	0.881241	6212.53	4703.9	8877.41	23490.3	1693.72	1841.69	7183.69	21648.6	6683.65	21518.3
0.000881893	0.881893	6203.02	4677.38	8729.08	23338.4	1677.79	1789.74	7051.28	21548.7	6551.24	21418.4
0.000882545	0.882545	6237.49	4625.54	8301.87	23195.4	1689.77	1830.22	6612.1	21365.2	6112.06	21234.9
0.000883196	0.883196	6146.13	4684.09	7959.06	22346.3	1702.03	1808.29	6257.03	20538	5756.99	20407.7
0.000883848	0.883848	6128.56	4570.32	7333.37	20568.7	1709.62	1819.55	5623.75	18749.2	5123.71	18618.9
0.0008845	0.8845	6165.55	4642.21	7126.41	19032.7	1712.9	1831.27	5413.52	17201.5	4913.48	17071.2
0.000885152	0.885152	6405.01	4735.39	7079.25	18567.3	1703.25	1821.16	5376	16746.2	4875.96	16615.9
0.000885803	0.885803	6327.46	4759	7419.93	18428.6	1684.49	1822.98	5735.44	16605.6	5235.4	16475.3
0.000886455	0.886455	6226.76	4586.48	7670.51	17446.2	1715.8	1820.4	5954.71	15625.8	5454.67	15495.5
0.000887107	0.887107	6106.74	4455.28	7265.98	15895.3	1680.08	1808.17	5585.9	14087.2	5085.86	13956.9
0.000887758	0.887758	5870.22	4471.41	6855.99	15116.2	1687.16	1837.12	5168.83	13279.1	4668.79	13148.8
0.00088841	0.88841	5709.25	4434.67	6758.72	15104.8	1685.37	1847.29	5073.35	13257.5	4573.31	13127.2
0.000889062	0.889062	5826.65	4405.16	6881.24	15425.9	1683.13	1831.14	5198.12	13594.8	4698.08	13464.5
0.000889714	0.889714	6176.34	4568.15	6989.24	16114.1	1680.02	1823.95	5309.22	14290.1	4809.18	14159.8
0.000890365	0.890365	6357.12	4788.07	7310.91	17346.8	1705.34	1816.44	5605.56	15530.4	5105.52	15400.1
0.000891017	0.891017	6427.99	4786.46	7953.24	18821.4	1704.21	1813.77	6249.02	17007.6	5748.98	16877.3
0.000891669	0.891669	6420.08	4715.77	8791.8	19959.4	1688.46	1814.78	7103.34	18144.6	6603.3	18014.3
0.00089232	0.89232	6433.66	4750.83	9526.53	20737	1687.22	1828.53	7839.3	18908.5	7339.26	18778.2
0.000892972	0.892972	6695.47	4891.93	10243.2	20707.9	1687.53	1835.88	8555.72	18872	8055.68	18741.8
0.000893624	0.893624	6766.9	4955.8	10275.1	20525	1690.64	1862.49	8584.43	18662.5	8084.39	18532.2
0.000894276	0.894276	6677.94	4991.34	10175.3	20028.7	1685.9	1834.15	8489.42	18194.5	7989.38	18064.3
0.000894927	0.894927	6589.9	5021.53	9902.32	19107.4	1690.54	1800.89	8211.78	17306.5	7711.74	17176.2
0.000895579	0.895579	6619.12	4972.52	9578.9	18489.4	1699.69	1842.52	7879.21	16646.9	7379.17	16516.6
0.000896231	0.896231	6575.7	4863.94	8969.03	17299.4	1709.36	1804.65	7259.67	15494.8	6759.63	15364.5
0.000896882	0.896882	6423.63	4786.42	8499.09	16731.6	1713.17	1792.39	6785.93	14939.2	6285.89	14808.9
0.000897534	0.897534	6200.83	4576.98	8236.62	16607.5	1727.56	1785	6509.06	14822.5	6009.02	14692.2
0.000898186	0.898186	5850	4376.11	8208.8	16121.1	1703.19	1809.75	6505.61	14311.4	6005.57	14181.1
0.000898837	0.898837	5647.4	4377.2	8241.33	16071.3	1717.04	1807.31	6524.29	14264	6024.25	14133.7
0.000899489	0.899489	5680.14	4301.71	8244.96	15648.8	1683.16	1834.35	6561.8	13814.5	6061.76	13684.2
0.000900141	0.900141	5584.35	4282.4	8407.73	15216.9	1677.77	1825.14	6729.96	13391.8	6229.92	13261.5
0.000900793	0.900793	5534.09	4313.04	8596.94	15518.1	1680	1809.87	6916.94	13708.2	6416.9	13577.9
0.000901444	0.901444	5621.91	4272.16	8970.79	16294.6	1685.68	1787.05	7285.11	14507.6	6785.07	14377.3
0.000902096	0.902096	5692.3	4334.23	9379.7	16344.6	1684.66	1799.93	7695.05	14544.7	7195.01	14414.4
0.000902748	0.902748	6040.65	4565.03	9835.43	16245.3	1686.67	1808	8148.76	14437.3	7648.72	14307
0.000903399	0.903399	6268.67	4702.77	10085.2	16572.2	1688.72	1791.28	8396.49	14780.9	7896.45	14650.7
0.000904051	0.904051	6164.65	4649.48	10056.1	17147.6	1686.84	1794.36	8369.25	15353.3	7869.21	15223
0.000904703	0.904703	6268.12	4634.45	9810.04	17384.1	1682.76	1800	8127.28	15584.1	7627.24	15453.8
0.000905355	0.905355	6466.91	4776.37	9327.94	17294.5	1677.66	1794.55	7650.29	15499.9	7150.25	15369.7
0.000906006	0.906006	6884.93	4985.43	8911.36	16585.6	1671.72	1807.43	7239.64	14778.2	6739.6	14647.9
0.000906658	0.906658	8006.01	5673.86	8616.42	16174.6	1675.52	1803.47	6940.9	14371.1	6440.86	14240.8
0.00090731	0.90731	9164.76	6423.55	8519.77	15685.5	1675.82	1801.66	6843.95	13883.8	6343.91	13753.5
0.000907961	0.907961	9377	6722.67	8521.58	15167.5	1684.02	1772.84	6837.55	13394.6	6337.52	13264.3
0.000908613	0.908613	9187.27	6606.81	8641.6	15121	1686	1766.13	6955.6	13354.9	6455.56	13224.6
0.000909265	0.909265	9407.79	6696.53	8492.72	14919.3	1677.72	1793.94	6815	13125.4	6314.96	12995.1
0.000909917	0.909917	10132	7047.18	8344.16	14401.7	1693.07	1807.06	6651.09	12594.7	6151.05	12464.4
0.000910568	0.910568	10710.8	7414.47	7718.99	13416.4	1682.24	1787.68	6036.75	11628.7	5536.71	11498.4
0.00091122	0.91122	10736	7562.33	7326.61	13246.5	1704.76	1791.67	5621.86	11454.8	5121.82	11324.5
0.000911872	0.911872	11168.7	7732.65	7088.74	13060.6	1710.94	1801.24	5377.79	11259.4	4877.75	11129.1
0.000912523	0.912523	12107.7	8476.6	6693.33	12350.1	1669.55	1754.71	5023.78	10595.4	4523.74	10465.1
0.000913175	0.913175	12781.2	8955.4	6517.43	11416.4	1679.93	1821.74	4837.5	9594.68	4337.46	9464.39
0.000913827	0.913827	13113.8	8900	6171.47	11215.6	1680	1802.66	4491.47	9412.9	3991.43	9282.6
0.000914479	0.914479	13728.7	9497.61	6069.57	11037.8	1704.2	1807.74	4365.37	9230.01	3865.33	9099.72
0.00091513	0.91513	15210.7	10563.3	5881.15	10234.4	1666.99	1797.19	4214.16	8437.2	3714.13	8306.91
0.000915782	0.915782	16244.3	11119.9	5451.89	9594.8	1685.68	1801.74	3766.21	7793.07	3266.17	7662.78
0.000916434	0.916434	15893.3	10742.7	4933.33	9264.12	1675.78	1811.83	3257.55	7452.29	2757.51	7321.99
0.000917085	0.917085	16179.8	10974.4	4576.61	9016.21	1707.98	1793.39	2868.63	7222.82	2368.59	7092.53
0.000917737	0.917737	17011.7	11593.6	4403.65	9029.4	1696.53	1780.85	2707.13	7248.55	2207.09	7118.25
0.000918389	0.918389	16768.7	11569.1	4456.12	9238.66	1689.39	1785.46	2766.73	7453.21	2266.69	7322.91
0.000919041	0.919041	16011.2	11084.6	4552.92	9340.26	1709.75	1789.2	2843.17	7551.06	2343.13	7420.76
0.000919692	0.919692	16491.6	11267.6	4737.34	9568.31	1697.03	1799.54	3040.31	7768.76	2540.27	7638.47
0.000920344	0.920344	18361.8	12336.4	4980.36	9844.3	1671.22	1793.82	3309.13	8050.49	2809.09	7920.2
0.000920996	0.920996	18943.3	12768.2	5067.17	10450	1680	1801.17	3387.17	8648.82	2887.14	8518.52
0.000921647	0.921647	16731.4	11396.8	5344.63	11799.2	1680.98	1816.55	3663.66	9982.64	3163.62	9852.35
0.000922299	0.922299	13360.6	9342.18	6260.33	14397.6	1676.39	1846.12	4583.93	12551.4	4083.89	12421.1
0.000922951	0.922951	11086.5	7635	7587.24	16549.8	1693.8	1842.05	5893.44	14707.8	5393.4	14577.5
0.000923603	0.923603	10356.6	7230.27	8742.94	18030.8	1688.74	1802.96	7054.2	16227.9	6554.16	16097.6
0.000924254	0.924254	11068.6	7559.61	9219.36	18590.2	1677.41	1780.88	7541.96	16809.4	7041.92	16679.1
0.000924906	0.924906	12068.1	8360.14	9791.98	18620.9	1660.58	1805.02	8131.4	16815.9	7631.36	16685.6
0.000925558	0.925558	12685.3	9040.61	9714.25	17803	1688.88	1793.18	8025.36	16009.8	7525.32	15879.6
0.000926209	0.926209	15208	10432.7	9445.87	17509.3	1706.78	1815.83	7739.09	15693.5	7239.05	15563.2
0.000926861	0.926861	17533.4	11883.4	9385.47	17435.7	1707.03	1803.35	7678.44	15632.4	7178.4	15502.1
0.000927513	0.927513	19705.9	13332	9334.6	17592.4	1680.32	1814.87	7654.28	15777.6	7154.24	15647.3
0.000928165	0.928165	21741.5	14576	9308.92	17832.9	1714.84	1811.32	7594.07	16021.6	7094.03	15891.3
0.000928816	0.928816	22029.1	14764	9719.55	18111.3	1688.45	1791.79	8031.1	16319.5	7531.06	16189.2
0.000929468	0.929468	20948.7	14260.1	9944.36	18172.5	1692.35	1787.42	8252.02	16385.1	7751.98	16254.8
0.00093012	0.93012	19216	13109.1	9875.37	18583.3	1697.96	1793.96	8177.4	16789.3	7677.37	16659
0.000930771	0.930771	17396.5	12017.1	9835.97	19017.9	1674.44	1781.87	8161.54	17236	7661.5	17105.7
0.000931423	0.931423	16052.6	11136.5	9779.25	19348.8	1683.18	1797.26	8096.07	17551.6	7596.03	17421.3
0.000932075	0.932075	14792.5	10191	9663.92	19263.8	1684.75	1799.68	7979.17	17464.1	7479.13	17333.8
0.000932726	0.932727	13724.7	9534.77	9309.14	19054.2	1680.34	1809.32	7628.8	17244.9	7128.76	17114.6
0.000933378	0.933378	12618.1	8694.82	8926.46	18824.1	1696.36	1780.07	7230.1	17044.1	6730.06	16913.8
0.00093403	0.93403	11394.9	7746.14	8528.6	17928.7	1678.19	1777.77	6850.41	16150.9	6350.38	16020.6
0.000934682	0.934682	10581.6	7414.77	7922.14	17296.5	1662.72	1807.58	6259.41	15488.9	5759.37	15358.6
0.000935333	0.935333	10445.3	7314.96	7620.75	17059.4	1687.27	1795.22	5933.48	15264.2	5433.44	15133.9
0.000935985	0.935985	10182.3	7132.01	7583.84	17416.4	1686.18	1778.22	5897.66	15638.2	5397.62	15507.9
0.000936637	0.936637	9652.28	6765.01	7754.1	17598.8	1681.08	1783.85	6073.01	15814.9	5572.98	15684.6
0.000937288	0.937288	8977.54	6441.38	7925.85	18212.6	1675.97	1747.07	6249.88	16465.6	5749.84	16335.3
0.00093794	0.93794	8569.77	5991.49	8209.91	19095.7	1672.03	1773.25	6537.88	17322.5	6037.85	17192.2
0.000938592	0.938592	8280.58	5988.88	8528.1	20003	1692.65	1761.95	6835.45	18241	6335.41	18110.7
0.000939244	0.939244	8216.55	5951.79	8663.45	21052.6	1673.13	1763.44	6990.32	19289.2	6490.28	19158.9
0.000939895	0.939895	8569.04	6233.99	9023.25	21422.6	1671.27	1814.63	7351.97	19608	6851.93	19477.7
0.000940547	0.940547	9612.4	6646.87	9347.89	21297.7	1662.27	1781.68	7685.61	19516	7185.57	19385.8
0.000941199	0.941199	11162	7894.57	9445.75	20846.7	1690.27	1807.27	7755.48	19039.4	7255.44	18909.1
0.00094185	0.94185	13805.6	9635.59	9258.06	20129.7	1695.57	1778.13	7562.49	18351.5	7062.45	18221.2
0.000942502	0.942502	14597.9	10324.9	9149.84	19875.8	1703.41	1790.21	7446.43	18085.6	6946.39	17955.3
0.000943154	0.943154	14060.8	9746.37	9307.74	19797.7	1672.55	1780.39	7635.19	18017.3	7135.15	17887
0.000943806	0.943806	13543.7	9331.1	9464.18	19697.4	1674.87	1782.97	7789.31	17914.5	7289.27	17784.2
0.000944457	0.944457	13360.2	9141.22	9403.41	19534.8	1684.04	1766.98	7719.37	17767.8	7219.33	17637.5
0.000945109	0.945109	12720.2	8814.7	9366.02	19358.2	1671.16	1782.25	7694.86	17576	7194.82	17445.7
0.000945761	0.945761	11999	8437.79	9456.55	19175.9	1674.5	1794.31	7782.05	17381.6	7282.01	17251.3
0.000946412	0.946412	11697.8	8135.99	9275.52	19184.7	1675.35	1769.74	7600.17	17415	7100.13	17284.7
0.000947064	0.947064	11228.6	7850.56	8715.25	19099	1680.64	1787.91	7034.61	17311	6534.57	17180.8
0.000947716	0.947716	10562	7414.58	8231.76	18816.7	1679.73	1788.33	6552.02	17028.4	6051.99	16898.1
0.000948368	0.948368	10282.9	7314.42	8117.88	18232.3	1677.02	1770.45	6440.86	16461.9	5940.82	16331.6
0.000949019	0.949019	10466.9	7503.2	8034.14	17358.1	1680.15	1796.2	6353.99	15561.9	5853.95	15431.6
0.000949671	0.949671	10534.7	7455.89	7950.84	16988.6	1693.48	1811.6	6257.36	15177	5757.32	15046.7
0.000950323	0.950323	10509.2	7407.71	7890.11	16709.3	1701.31	1793.31	6188.8	14916	5688.76	14785.7
0.000950974	0.950974	10850.8	7601.56	7925.06	17015.4	1696.68	1797.71	6228.38	15217.7	5728.34	15087.4
0.000951626	0.951626	11469.8	7975.62	8140.77	17122.8	1679.22	1779.08	6461.55	15343.7	5961.51	15213.4
0.000952278	0.952278	12372.8	8564.45	7978.42	16925.9	1700.93	1778.79	6277.49	15147.1	5777.45	15016.8
0.00095293	0.95293	13118.7	9063.57	8107.33	16838.3	1671.11	1781.14	6436.22	15057.2	5936.18	14926.9
0.000953581	0.953581	13866.3	9655.39	8295.42	17288.7	1679.72	1790.82	6615.69	15497.9	6115.65	15367.6
0.000954233	0.954233	14871	10266.7	8525.62	18703.4	1698.56	1806.97	6827.05	16896.5	6327.01	16766.2
0.000954885	0.954885	14022.3	9720.74	9240.68	19422.7	1730.58	1802.6	7510.09	17620.1	7010.05	17489.8
0.000954886	0.954886	14022.3	9720.74	9240.68	19422.7	1730.58	1802.6	7510.09	17620.1	7010.05	17489.8
0.000955539	0.955539	12810.4	8969.41	9813.24	20429.7	1669.83	1785.6	8143.4	18644.1	7643.37	18513.8
0.000956193	0.956193	12869.4	9040.39	10316.1	21364.5	1685.72	1781.14	8630.34	19583.4	8130.3	19453.1
0.000956847	0.956847	13401.6	9354.13	10757.4	21711.9	1689.35	1788.71	9068.04	19923.2	8568	19792.9
0.0009575	0.9575	13976.8	9601.15	10968	21069.3	1702.11	1783.21	9265.93	19286.1	8765.9	19155.8
0.000958154	0.958154	14037.6	9647.73	11040.5	21135.4	1710.52	1755.3	9329.94	19380.1	8829.9	19249.8
0.000958807	0.958807	12226.8	8526.99	10756.4	19890.6	1669.76	1769.99	9086.61	18120.6	8586.57	17990.3
0.000959461	0.959461	10858.7	7669.33	10039.3	18545	1680.96	1786.38	8358.37	16758.7	7858.33	16628.4
0.000960114	0.960114	10795.4	7654.47	9474.91	17784.1	1680.37	1789.92	7794.54	15994.1	7294.51	15863.8
0.000960768	0.960768	10928.6	7722.5	8960.6	17911.1	1694.22	1776	7266.38	16135.1	6766.34	16004.8
0.000961422	0.961422	10260.7	7308.47	8837.81	17705	1704.2	1780.61	7133.61	15924.4	6633.57	15794.1
0.000962075	0.962075	10092.2	7182.55	8614.67	17391.7	1692.09	1786.59	6922.58	15605.1	6422.54	15474.8
0.000962729	0.962729	11341.9	7944.73	8500.78	18064.7	1671.21	1814.53	6829.57	16250.2	6329.53	16119.9
0.000963382	0.963382	12190.8	8506.04	8487.08	17925.6	1680.7	1767.23	6806.38	16158.3	6306.34	16028
0.000964036	0.964036	11854.3	8349.95	8473.47	17737.1	1682.75	1778.31	6790.72	15958.8	6290.68	15828.5
0.000964689	0.964689	11258.4	7895.89	8252.94	17247.6	1686.07	1776.7	6566.87	15470.9	6066.83	15340.6
0.000965343	0.965343	11635.9	8178.62	7996.32	17267.9	1692.98	1760	6303.34	15507.9	5803.3	15377.6
0.000965997	0.965997	13189.2	9068.41	8055.83	17918.2	1670.17	1758.73	6385.66	16159.5	5885.62	16029.2
0.00096665	0.96665	14210.4	9992.19	8087.44	18479.5	1693.23	1747.35	6394.21	16732.1	5894.17	16601.8
0.000967304	0.967304	14935.5	10381.6	8022.58	18613.2	1694.28	1766.16	6328.3	16847	5828.26	16716.8
0.000967957	0.967957	15523.9	10700.7	8064.15	18971.6	1696	1769.25	6368.15	17202.3	5868.11	17072.1
0.000968611	0.968611	15581.1	10644.1	8163.7	19503.9	1683.73	1753.71	6479.98	17750.2	5979.94	17619.9
0.000969264	0.969264	15214	10633.6	8371.35	19658.8	1673.42	1739.67	6697.93	17919.1	6197.89	17788.8
0.000969918	0.969918	15805.1	10807.4	8477.79	20256.8	1677.74	1779.12	6800.05	18477.6	6300.01	18347.3
0.000970572	0.970572	15745.2	10957	8409.27	20966	1671.52	1791.43	6737.75	19174.6	6237.71	19044.3
0.000971225	0.971225	14861	10268.3	8541.71	21600.4	1677.13	1792.23	6864.59	19808.2	6364.55	19677.9
0.000971879	0.971879	13609.6	9480.69	8648.58	22134.4	1687.71	1778.59	6960.87	20355.8	6460.83	20225.5
0.000972532	0.972532	12493.2	8754.73	8938.13	21992	1674.8	1778.84	7263.32	20213.2	6763.29	20082.9
0.000973186	0.973186	11750.6	8300.02	9234.77	21894.5	1666.8	1764.5	7567.97	20130	7067.93	19999.7
0.00097384	0.97384	11225.2	7958.82	9218.6	20986.4	1690.05	1786.23	7528.56	19200.2	7028.52	19069.9
0.000974493	0.974493	10681.5	7627.46	9228.79	20248.9	1699.74	1774.54	7529.05	18474.4	7029.01	18344.1
0.000975147	0.975147	10817.6	7622.42	9185.82	19525.1	1694.21	1802.54	7491.61	17722.6	6991.57	17592.3
0.0009758	0.9758	11289.1	7975.63	8948.54	18655.5	1692.28	1795.13	7256.26	16860.3	6756.22	16730.1
0.000976454	0.976454	12062.1	8462.43	8550.69	17641.8	1684.09	1798.69	6866.6	15843.1	6366.56	15712.8
0.000977107	0.977107	13597.1	9263.5	8048.99	16997.9	1692.96	1778.89	6356.03	15219	5855.99	15088.7
0.000977761	0.977761	13034.4	9063.19	7540.6	16219.2	1670.85	1789.23	5869.76	14430	5369.72	14299.7
0.000978415	0.978415	11594.6	8297.81	7180.49	15684.2	1687.67	1751.15	5492.82	13933	4992.78	13802.8
0.000979068	0.979068	10631	7484.34	7156.15	15336.7	1680	1762.24	5476.15	13574.5	4976.11	13444.2
0.000979722	0.979722	10086.1	7047.16	7140.14	15235	1672.13	1790.27	5468.01	13444.7	4967.97	13314.4
0.000980375	0.980375	10092.2	7112.91	7220.17	15394.3	1662.23	1769.61	5557.95	13624.7	5057.91	13494.4
0.000981029	0.981029	10670.5	7454.37	7085.18	15335.3	1650.96	1745.86	5434.22	13589.4	4934.18	13459.1
0.000981682	0.981682	10948.6	7611.53	7292.81	15497.2	1661.61	1761.13	5631.2	13736	5131.16	13605.8
0.000982336	0.982336	10722.1	7482.18	7400.63	15671.8	1680.72	1783.69	5719.91	13888.1	5219.87	13757.8
0.00098299	0.98299	10287.3	7297.03	7476.59	15673.7	1674.26	1786.74	5802.32	13886.9	5302.28	13756.7
0.000983643	0.983643	9979.76	7056.49	7823.64	15576.5	1673.2	1786.74	6150.44	13789.7	5650.4	13659.4
0.000984297	0.984297	9656.74	6876.35	8101.45	15765.7	1692.88	1776.84	6408.57	13988.9	5908.53	13858.6
0.00098495	0.98495	8810.65	6712.07	8667.92	16557.9	1687.13	1767.2	6980.78	14790.7	6480.74	14660.4
0.000985604	0.985604	8510.53	6222.06	9290.45	17072	1682.9	1761.69	7607.55	15310.3	7107.51	15180
0.000986257	0.986257	8169.98	5962.34	10077.3	17739.2	1679.94	1773.48	8397.35	15965.7	7897.31	15835.4
0.000986911	0.986911	7774.84	5762.9	10711.9	18273.2	1676.92	1776	9035.02	16497.2	8534.98	16366.9
0.000987565	0.987565	7686.31	5642.93	11254.4	19011.3	1678.12	1767.09	9576.23	17244.2	9076.19	17113.9
0.000988218	0.988218	7829.6	5771.2	11817	19213.2	1682.46	1760.88	10134.5	17452.3	9634.48	17322
0.000988872	0.988872	7802.64	5631.01	12123.8	19820	1694.76	1744.63	10429	18075.4	9929	17945.1
0.000989525	0.989525	7862.43	5485.11	12400.5	19967.1	1687.35	1762.23	10713.2	18204.8	10213.1	18074.6
0.000990179	0.990179	7618.77	5418.45	12691.9	20397.5	1661.02	1777.24	11030.8	18620.2	10530.8	18489.9
0.000990832	0.990832	7508.66	5346.6	12978.9	19876.5	1659.18	1800.86	11319.7	18075.7	10819.7	17945.4
0.000991486	0.991486	7339.23	5420.84	13484	19439.9	1662.27	1789.43	11821.7	17650.4	11321.7	17520.1
0.00099214	0.99214	7176.88	5295.57	14062.9	18737.1	1677.71	1781.19	12385.2	16955.9	11885.2	16825.6
0.000992793	0.992793	7154.71	5180.63	13626.2	18413	1673.03	1767.14	11953.2	16645.8	11453.2	16515.5
0.000993447	0.993447	6764.69	5013.32	13079.3	18162	1664.34	1763.2	11414.9	16398.8	10914.9	16268.5
0.0009941	0.9941	6625.25	4891.89	12423.1	18044.9	1683.29	1756.31	10739.8	16288.6	10239.8	16158.3
0.000994754	0.994754	6542.95	4847.13	11979.1	17932.7	1681.64	1771.67	10297.4	16161	9797.39	16030.7
0.000995408	0.995408	6342.72	4732.42	11661	17636.6	1674.95	1773.9	9986.06	15862.7	9486.02	15732.4
0.000996061	0.996061	6028.64	4552.35	10712.7	17096.7	1681.36	1772.64	9031.33	15324.1	8531.29	15193.8
0.000996715	0.996715	5804.11	4462.95	10424.7	16443.1	1696.96	1789.48	8727.69	14653.6	8227.65	14523.3
0.000997368	0.997368	5876.69	4373.44	10469.5	16003.4	1660.1	1785.73	8809.37	14217.7	8309.34	14087.4
0.000998022	0.998022	6296.47	4724.64	10432.5	15674.1	1674.07	1778.12	8758.39	13896	8258.35	13765.7
0.000998675	0.998675	6819.47	5000.69	10016.8	15452.4	1684.11	1743.66	8332.73	13708.7	7832.69	13578.4
0.000999329	0.999329	7035.26	5032.17	9396.82	15155.4	1684.03	1732.31	7712.78	13423.1	7212.74	13292.8
0.000999983	0.999983	6874.93	5043.58	8681.23	14358.7	1677.53	1739.1	7003.7	12619.6	6503.66	12489.3
0.00100064	1.00064	6363.65	4703.88	8606.49	13989.1	1692.5	1760.8	6914	12228.3	6413.96	12098
0.00100129	1.00129	6119.21	4565.21	8894.05	14148.9	1684.76	1744.35	7209.29	12404.6	6709.25	12274.3
0.00100194	1.00194	6247.59	4592.49	9492.97	14458.9	1684.6	1780.94	7808.37	12678	7308.34	12547.7
0.0010026	1.0026	6478.48	4762.11	9563.49	14799.8	1683.49	1772.23	7879.99	13027.6	7379.95	12897.3
0.00100325	1.00325	6884.29	4966.99	9460.98	14756.4	1682.34	1772.79	7778.63	12983.6	7278.59	12853.3
0.00100325	1.00325	6884.29	4966.99	9460.98	14756.4	1682.34	1772.79	7778.63	12983.6	7278.59	12853.3
0.00100391	1.0039	6965.97	5045.69	9144.89	15566.8	1659.71	1756.8	7485.17	13810	6985.13	13679.7
0.00100456	1.00456	7208.9	5177.24	8917.48	16296.4	1659.73	1755.12	7257.76	14541.3	6757.72	14411
0.00100521	1.00521	7361.68	5291.38	8822.51	16878.7	1672.38	1775.21	7150.13	15103.5	6650.09	14973.2
0.00100587	1.00587	7480.86	5427.18	8777.5	17558.4	1664.49	1764.92	7113.01	15793.5	6612.97	15663.2
0.00100652	1.00652	7478.65	5406.08	8925.3	18462.3	1692.74	1760.88	7232.55	16701.4	6732.51	16571.1
0.00100717	1.00717	7678.53	5668.81	9041.59	19462.2	1663.48	1783.24	7378.11	17679	6878.07	17548.7
0.00100783	1.00783	7907.06	5719.46	8976.31	20242.7	1682.16	1761.14	7294.15	18481.5	6794.12	18351.2
0.00100848	1.00848	7739.18	5713.9	9292.17	20720.8	1691.95	1735.94	7600.22	18984.9	7100.18	18854.6
0.00100913	1.00913	7717.25	5575.03	9758.15	21236	1691.58	1770.8	8066.57	19465.2	7566.53	19334.9
0.00100979	1.00979	7565	5621.34	10303.5	21758.2	1671.34	1769.18	8632.19	19989	8132.15	19858.7
0.00101044	1.01044	7446.94	5427.43	10614.8	22270.5	1656.29	1760.02	8958.48	20510.5	8458.44	20380.2
0.00101109	1.01109	7210.33	5302.31	10655.9	22783.9	1665.83	1758.79	8990.03	21025.1	8489.99	20894.8
0.00101175	1.01175	7417.8	5391.14	10685.7	22795.2	1677.19	1789.05	9008.51	21006.2	8508.47	20875.9
0.0010124	1.0124	7693.01	5599.18	10997.2	22305.7	1670.5	1746.67	9326.75	20559	8826.71	20428.7
0.00101305	1.01306	7926.39	5787.7	11055.6	22007.1	1659.65	1735.69	9395.98	20271.4	8895.94	20141.1
0.00101371	1.01371	7604.05	5573.09	10981.5	21288.7	1664.51	1753.87	9316.99	19534.9	8816.96	19404.6
0.00101436	1.01436	7168.73	5189.69	10305.6	20604.6	1648.01	1806.3	8657.62	18798.3	8157.58	18668
0.00101502	1.01502	6953.96	5109.04	9939.08	19669.4	1669.44	1752.69	8269.64	17916.7	7769.6	17786.4
0.00101567	1.01567	7171.01	5203.52	9694.07	18799.5	1691.65	1762.72	8002.42	17036.8	7502.38	16906.5
0.00101632	1.01632	7684.69	5674	9587.03	18435.7	1688.02	1760.2	7899.02	16675.5	7398.98	16545.2
0.00101698	1.01698	8587.84	6248.32	9205.14	18534.1	1654.85	1758.05	7550.3	16776	7050.26	16645.7
0.00101763	1.01763	9627.87	6787.33	9128.74	18394.1	1663.71	1767.25	7465.04	16626.8	6965	16496.5
0.00101828	1.01828	10028.7	7171.75	9110.84	18369.8	1655.71	1744	7455.13	16625.8	6955.09	16495.5
0.00101894	1.01894	9739.13	6991.48	9119.52	18219.6	1667.97	1746.69	7451.55	16472.9	6951.51	16342.6
0.00101959	1.01959	9200.87	6624.53	9302.99	17933	1695.51	1737.81	7607.48	16195.2	7107.44	16064.9
0.00102024	1.02025	9350.19	6743.61	9371.59	17787	1672.15	1737.66	7699.44	16049.3	7199.4	15919
0.0010209	1.0209	9640.66	6850.87	9360.18	17563.2	1671.59	1726.7	7688.58	15836.5	7188.55	15706.2
0.00102155	1.02155	10092.5	7115.74	9402.73	17319.2	1679.66	1744.99	7723.07	15574.2	7223.03	15443.9
0.00102221	1.02221	10161.8	7404.16	9181.9	17243.3	1671.32	1758.52	7510.58	15484.8	7010.54	15354.5
0.00102286	1.02286	10095.9	7280.3	9296.96	16704	1646.48	1780.85	7650.47	14923.1	7150.43	14792.8
0.00102351	1.02351	9193.76	6699.05	9459.03	16208.5	1668.4	1759.16	7790.63	14449.3	7290.6	14319
0.00102417	1.02417	8683.3	6216.14	9333.59	16023.2	1681.02	1742.75	7652.57	14280.5	7152.53	14150.2
0.00102482	1.02482	8788.13	6215.66	8955.53	15474.9	1666.57	1731.27	7288.96	13743.6	6788.92	13613.3
0.00102547	1.02547	9248.11	6523.66	8583.37	14806	1685.53	1740.56	6897.84	13065.5	6397.8	12935.2
0.00102613	1.02613	9347.06	6537.61	7680.89	13894.2	1663.71	1743.67	6017.18	12150.6	5517.14	12020.3
0.00102678	1.02678	8829.46	6355.85	7085.24	13900.8	1652.9	1739.55	5432.34	12161.2	4932.3	12030.9
0.00102743	1.02744	8070.22	6088.64	6979.06	14684.5	1685.73	1750.46	5293.34	12934	4793.3	12803.7
0.00102809	1.02809	8190.83	5912.45	7149.65	15757.2	1666.13	1746.65	5483.51	14010.6	4983.47	13880.3
0.00102874	1.02874	8302.39	5937.4	7339.97	16787.3	1665.27	1745.27	5674.7	15042.1	5174.66	14911.8
0.0010294	1.0294	8598.69	6130.24	7686.29	17842.8	1675.26	1737.83	6011.03	16104.9	5510.99	15974.6
0.00103005	1.03005	9023.55	6410.66	8024.51	19223.3	1661.34	1745.76	6363.17	17477.6	5863.13	17347.3
0.0010307	1.0307	9231.67	6531.15	8144.39	20789.5	1673.84	1744.43	6470.54	19045.1	5970.5	18914.8
0.00103136	1.03136	9279.3	6669.75	8299.99	21762.7	1671.23	1738.72	6628.76	20024	6128.72	19893.7
0.00103201	1.03201	9318.25	6661.22	8250	22162	1669.47	1735.03	6580.53	20427	6080.49	20296.7
0.00103266	1.03266	9353.95	6661.81	8107.32	22568.6	1656.14	1742.87	6451.18	20825.7	5951.14	20695.4
0.00103332	1.03332	9506.06	6861.02	8057.9	22650.6	1660.89	1773.42	6397.01	20877.2	5896.97	20746.9
0.00103397	1.03397	10080.1	7168.95	8333.4	23007.1	1651.86	1750.87	6681.54	21256.2	6181.5	21125.9
0.00103462	1.03463	10363.1	7344.71	8749.81	22914.1	1664.58	1745.4	7085.22	21168.7	6585.18	21038.4
0.00103528	1.03528	9937.56	7167.72	9075.1	22582.7	1674.93	1747.6	7400.17	20835.1	6900.13	20704.8
0.00103593	1.03593	9739.77	6773.62	9063.98	21681.7	1679.54	1739.26	7384.44	19942.4	6884.4	19812.1
0.00103659	1.03659	9688.78	6816.32	8855.34	20915.3	1660.49	1745.68	7194.85	19169.6	6694.81	19039.4
0.00103724	1.03724	9966.73	6985.35	8452.16	20227	1663.63	1737.92	6788.53	18489.1	6288.5	18358.8
0.00103789	1.03789	10575.3	7394.06	8058.46	19705.4	1678.21	1744.22	6380.26	17961.2	5880.22	17830.9
0.00103855	1.03855	11143.2	7857.66	7644.03	19819.2	1679.54	1752.95	5964.49	18066.3	5464.45	17936
0.0010392	1.0392	11135.7	7935.1	7376.54	20001.8	1669.55	1726.21	5706.99	18275.6	5206.95	18145.3
0.00103985	1.03985	10752	7412.97	7068.63	19681.9	1659.24	1723.27	5409.38	17958.6	4909.34	17828.3
0.00104051	1.04051	10278.8	7232.57	7051.25	18973.9	1665.62	1728.8	5385.64	17245.1	4885.6	17114.8
0.00104116	1.04116	10226.8	7313.91	7060.38	18056.9	1669.69	1737.78	5390.69	16319.1	4890.65	16188.9
0.00104181	1.04182	9768.62	6961.85	6846.6	16821.2	1665.49	1753.21	5181.11	15068	4681.07	14937.7
0.00104247	1.04247	9380.24	6627.98	6704.51	16230.4	1657.55	1752.91	5046.96	14477.5	4546.92	14347.2
0.00104312	1.04312	9017.55	6421.27	6674.42	15635.1	1668.32	1745.4	5006.1	13889.7	4506.06	13759.4
0.00104378	1.04378	8856.39	6251.51	6763.58	15496.3	1673.55	1761.6	5090.03	13734.7	4589.99	13604.4
0.00104443	1.04443	8482.49	6090.98	6636.96	15575.8	1662.77	1739.48	4974.19	13836.3	4474.15	13706
0.00104508	1.04508	8118	5865.52	6630.58	15724.8	1663.29	1740.84	4967.29	13984	4467.25	13853.7
0.00104574	1.04574	7931.9	5790.76	6848.93	15876.2	1663.93	1745.83	5185	14130.4	4684.96	14000.1
0.00104639	1.04639	7893.07	5700	6788.17	15718.4	1634.86	1744.5	5153.31	13973.9	4653.27	13843.6
0.00104704	1.04704	7915.24	5704.32	6834.41	15704.3	1646.08	1708.92	5188.33	13995.4	4688.29	13865.1
0.0010477	1.0477	7775.61	5655.6	6985.39	15554.1	1649.51	1727.29	5335.88	13826.8	4835.84	13696.5
0.00104835	1.04835	7887.3	5776.59	7125.63	15305	1679.7	1753.37	5445.93	13551.6	4945.89	13421.3
0.001049	1.04901	8101.03	5771.43	7336.05	15145.7	1649.03	1729.18	5687.02	13416.5	5186.98	13286.2
0.00104966	1.04966	8332.78	5976.88	7364.34	15347.5	1660.3	1724.89	5704.04	13622.7	5204	13492.4
0.00105031	1.05031	8783.4	6155.49	7538.5	15543.4	1648	1718.64	5890.5	13824.8	5390.46	13694.5
0.00105097	1.05097	8884.58	6450.76	7646.14	16050.3	1650.43	1729.61	5995.71	14320.6	5495.68	14190.4
0.00105097	1.05097	8884.58	6450.76	7646.14	16050.3	1650.43	1729.61	5995.71	14320.6	5495.68	14190.4
0.00105162	1.05162	8561.02	6119.41	7610.01	16216.4	1657.6	1712.39	5952.4	14504	5452.36	14373.7
0.00105227	1.05227	8428.16	6212.47	7629.46	16909.1	1684.99	1721.44	5944.47	15187.7	5444.43	15057.4
0.00105292	1.05293	9170.88	6584.34	8137.19	17545.8	1673.64	1731.63	6463.55	15814.1	5963.51	15683.8
0.00105358	1.05358	9478.16	6799.23	8206.25	18400.4	1669.09	1745.93	6537.15	16654.5	6037.11	16524.2
0.00105423	1.05423	9266.12	6541.18	8176.37	19019.9	1683.79	1728.31	6492.58	17291.6	5992.54	17161.3
0.00105488	1.05488	8785.02	6299.41	8089.14	19505.4	1673.46	1725.57	6415.69	17779.8	5915.65	17649.5
0.00105554	1.05554	8516.01	6002.28	7922.36	19958.9	1662.33	1703.41	6260.03	18255.5	5759.99	18125.2
0.00105619	1.05619	7896.61	5761.62	7754.11	20610.4	1651.22	1712.76	6102.89	18897.7	5602.85	18767.4
0.00105684	1.05684	7640.95	5549.41	7522.38	20503.9	1636.02	1740.46	5886.36	18763.4	5386.32	18633.1
0.0010575	1.0575	7678.18	5556.68	7600.52	20685.8	1656.22	1732.77	5944.31	18953	5444.27	18822.7
0.00105815	1.05815	7439.92	5404.19	7460.46	20634.5	1682.97	1746.97	5777.49	18887.5	5277.45	18757.3
0.0010588	1.0588	7114.12	5179.84	7532.12	20404.6	1676.42	1730.84	5855.7	18673.8	5355.66	18543.5
0.00105945	1.05945	7020.46	5213.02	7473.99	20357.6	1661.86	1725.97	5812.13	18631.7	5312.09	18501.4
0.00106011	1.06011	6629.59	4910.09	7404.49	20699.8	1660.06	1730.51	5744.43	18969.3	5244.39	18839
0.00106076	1.06076	6285.06	4669.88	7478.13	20567.4	1685.94	1721.71	5792.19	18845.7	5292.15	18715.4
0.00106141	1.06141	6223.32	4643.82	7552.03	20104.2	1682.4	1729.2	5869.63	18375	5369.59	18244.7
0.00106207	1.06207	6261.64	4601.63	7837.49	19976.6	1669.9	1718.57	6167.59	18258	5667.55	18127.8
0.00106272	1.06272	6221.64	4580.74	7877.02	19490.4	1698.21	1741.93	6178.81	17748.5	5678.77	17618.2
0.00106337	1.06337	6506.59	4679.39	7799.19	19065.8	1667.89	1741.61	6131.3	17324.2	5631.26	17193.9
0.00106402	1.06403	6990.26	4981	7841.74	18715.3	1663.42	1736.04	6178.31	16979.3	5678.28	16849
0.00106468	1.06468	7135.72	5216.26	7814.46	18462.8	1671.46	1735.2	6143.01	16727.6	5642.97	16597.3
0.00106533	1.06533	7247.5	5177.62	7672.55	18228.6	1657.74	1757.79	6014.81	16470.8	5514.77	16340.5
0.00106598	1.06598	7310.71	5278.33	7620.01	18073.9	1644.49	1746.39	5975.52	16327.5	5475.49	16197.2
0.00106664	1.06664	7184.3	5218.48	7604.06	17905.8	1655.01	1754.82	5949.04	16151	5449	16020.7
0.00106729	1.06729	7073.98	5244.31	7600.11	17738	1680.41	1728.21	5919.7	16009.8	5419.66	15879.5
0.00106794	1.06794	7129.25	5284.34	7558.69	17335.1	1669.38	1716.58	5889.32	15618.5	5389.28	15488.2
0.0010686	1.0686	7254.84	5377.35	7533.22	16853.7	1667.6	1741.08	5865.62	15112.6	5365.58	14982.3
0.00106925	1.06925	7467.65	5546.87	7545.09	16590	1664.34	1726.25	5880.75	14863.8	5380.71	14733.5
0.0010699	1.0699	7790.48	5575.81	7515.55	16396	1657.42	1724.4	5858.13	14671.6	5358.1	14541.3
0.00107055	1.07055	8128.17	5908.25	7455.75	16090.5	1671.55	1716.29	5784.2	14374.2	5284.16	14243.9
0.00107121	1.07121	8791.28	6411.61	7320.85	15717.4	1676.15	1715.6	5644.7	14001.8	5144.66	13871.5
0.00107186	1.07186	9725.72	6949.5	7067.9	15434.6	1676.4	1720.48	5391.5	13714.1	4891.47	13583.8
0.00107251	1.07251	10660.7	7416.91	6773.08	15139.7	1664.66	1700.73	5108.42	13439	4608.38	13308.7
0.00107317	1.07317	11173.9	7890.86	6613.41	14888.1	1679.28	1723.29	4934.12	13164.8	4434.08	13034.5
0.00107382	1.07382	11259.4	8007.58	6500.89	14782.7	1661.11	1719.39	4839.77	13063.4	4339.73	12933.1
0.00107447	1.07447	10539.7	7511.35	6520.41	14664.1	1663.9	1703.65	4856.51	12960.4	4356.47	12830.2
0.00107512	1.07512	9914.55	7130.84	6638.65	14719.7	1679.68	1720.45	4958.97	12999.3	4458.93	12869
0.00107578	1.07578	10572.4	7485.92	6493.7	14810.4	1676.44	1715.66	4817.26	13094.8	4317.22	12964.5
0.00107643	1.07643	11275.2	7920.49	6546.58	14771.7	1664.04	1699.66	4882.53	13072.1	4382.49	12941.8
0.00107708	1.07708	11210.7	7904.33	6560.86	14926.1	1672.72	1710.4	4888.14	13215.7	4388.1	13085.4
0.00107774	1.07774	11231.7	7916.18	6443.82	14884	1656.89	1708.61	4786.93	13175.4	4286.89	13045.1
0.00107839	1.07839	11478.4	8087.13	6506.68	14877.3	1664	1724.21	4842.68	13153.1	4342.64	13022.8
0.00107904	1.07904	11794.8	8362.36	6380.82	15101.1	1663.53	1715.13	4717.29	13386	4217.26	13255.7
0.0010797	1.0797	12384.4	8804.12	6286.01	15271.9	1649.08	1699.74	4636.94	13572.2	4136.9	13441.9
0.00108035	1.08035	13086.2	9078.39	6217.22	15257.4	1676.56	1704.92	4540.66	13552.5	4040.62	13422.2
0.001081	1.081	13004.5	9029.54	6083.15	15116.9	1680.2	1740.59	4402.95	13376.4	3902.91	13246.1
0.00108165	1.08165	12508.6	8599.66	6083.43	14959	1681.59	1743.77	4401.84	13215.2	3901.8	13084.9
0.00108231	1.08231	11809.3	8297.1	6051.68	14763.8	1651.6	1739.52	4400.07	13024.2	3900.04	12893.9
0.00108296	1.08296	11003.5	7987.46	6000.27	14869	1652.58	1729.27	4347.68	13139.8	3847.64	13009.5
0.00108361	1.08361	11201.9	7867.01	6052.85	14991.9	1664.32	1743.68	4388.54	13248.2	3888.5	13117.9
0.00108427	1.08427	12209.2	8633.9	6084.52	15326.5	1667.6	1735.99	4416.91	13590.5	3916.88	13460.2
0.00108492	1.08492	12491.6	8888.65	6267.86	16245.2	1667.98	1696.99	4599.88	14548.2	4099.84	14417.9
0.00108557	1.08557	12231.6	8506.8	6496.37	16983.3	1669	1719.2	4827.36	15264.1	4327.32	15133.9
0.00108622	1.08622	12570.1	8709.43	6411.24	17478.1	1651.6	1719.2	4759.64	15758.9	4259.6	15628.6
0.00108688	1.08688	13179.6	9159.54	6240.28	18032.4	1653.2	1715.54	4587.08	16316.9	4087.04	16186.6
0.00108753	1.08753	13673	9506.55	6346.41	18711.1	1659.61	1695.41	4686.8	17015.7	4186.76	16885.4
0.00108818	1.08818	13878.8	9712.36	6456.63	18648.4	1637.18	1723.12	4819.45	16925.2	4319.41	16795
0.00108884	1.08884	13386.4	9280.4	6472.93	18132.2	1662.44	1718.06	4810.49	16414.2	4310.45	16283.9
0.00108949	1.08949	12811.3	8712.71	6416.75	17741.7	1634.85	1732.18	4781.9	16009.5	4281.87	15879.2
0.00109014	1.09014	12456.2	8509.43	6230.27	17676.3	1643.42	1735.2	4586.85	15941.1	4086.81	15810.8
0.0010908	1.0908	12135.3	8338.18	6064.51	17856.3	1665.57	1729.49	4398.94	16126.8	3898.9	15996.5
0.00109145	1.09145	12033.3	8557.13	6395.42	18034.1	1665.85	1706.49	4729.57	16327.6	4229.53	16197.3
0.0010921	1.0921	12208.9	8519.08	6706.49	18334.3	1637.32	1723.21	5069.17	16611.1	4569.13	16480.8
0.00109275	1.09275	12622.2	8554.03	6701.35	18670.5	1645.13	1731.08	5056.22	16939.4	4556.19	16809.1
0.00109341	1.09341	12886.4	8946.88	6515.86	19201.9	1650.62	1723.9	4865.24	17478	4365.2	17347.7
0.00109406	1.09406	13050.5	9216.34	6259.73	19883.4	1663.57	1728.79	4596.16	18154.6	4096.12	18024.3
0.00109471	1.09471	13316.2	9322.97	6208.47	20530.2	1671.15	1734.43	4537.31	18795.8	4037.27	18665.5
0.00109537	1.09537	13643.6	9365.39	6314.64	21566.6	1656.25	1736.44	4658.39	19830.2	4158.35	19699.9
0.00109602	1.09602	13656.6	9410.02	6422.68	22062.9	1653.68	1715.03	4769.01	20347.9	4268.97	20217.6
0.00109667	1.09667	13326.3	9159.82	6525.33	22646.8	1666.65	1728.45	4858.68	20918.4	4358.64	20788.1
0.00109732	1.09732	12732.1	8846.01	6650.75	23061.4	1652.78	1731.62	4997.97	21329.8	4497.93	21199.5
0.00109798	1.09798	12520.1	8670.88	6732.48	23828.4	1661.62	1709.18	5070.86	22119.2	4570.82	21988.9
0.00109863	1.09863	11983.5	8432.11	6731.76	24510.3	1676.47	1714.6	5055.29	22795.7	4555.25	22665.4
0.00109928	1.09928	11267.7	7897.35	6731.17	25386.9	1654.58	1708.45	5076.59	23678.5	4576.55	23548.2
0.00109994	1.09994	10569.1	7534.03	6711.65	25738.2	1674.23	1700.66	5037.42	24037.6	4537.38	23907.3
0.00110059	1.10059	10529.3	7422.69	6813.92	26089.3	1660.4	1704.77	5153.52	24384.5	4653.48	24254.2
0.00110124	1.10124	10392.4	7269.41	6559.4	25394.1	1665.37	1714.49	4894.03	23679.6	4393.99	23549.3
0.0011019	1.1019	10162.5	7191.76	6482.7	25252.2	1667.34	1715.49	4815.37	23536.7	4315.33	23406.4
0.00110255	1.10255	10696.7	7456.53	6415.07	24289.9	1648	1696.39	4767.07	22593.5	4267.03	22463.2
0.0011032	1.1032	11622.1	8058	6363.93	23825.5	1652.16	1709.05	4711.77	22116.5	4211.73	21986.2
0.00110385	1.10385	12232.7	8623.35	6131.29	23337.3	1656.13	1708.01	4475.16	21629.3	3975.12	21499
0.00110451	1.10451	13795.7	9525.86	6004.8	22318.4	1652.37	1719.73	4352.43	20598.7	3852.39	20468.4
0.00110516	1.10516	14712.9	10093.9	5857.82	22136.9	1652.76	1725.7	4205.06	20411.2	3705.02	20280.9
0.00110581	1.10581	13984.1	9887.69	5876.56	22391.9	1648.35	1717.53	4228.21	20674.4	3728.17	20544.1
0.00110647	1.10647	13747.8	9675.25	6031.37	22751.9	1667.32	1690.25	4364.05	21061.7	3864.01	20931.4
0.00110647	1.10647	13747.8	9675.25	6031.37	22751.9	1667.32	1690.25	4364.05	21061.7	3864.01	20931.4
0.00110712	1.10712	13045.7	9181.33	6120.89	23387	1659.89	1709.02	4461.01	21677.9	3960.97	21547.6
0.00110778	1.10778	12594	8646.88	6168.56	24419.7	1682.91	1692	4485.65	22727.8	3985.61	22597.5
0.00110843	1.10843	12548.9	8713.55	6264.7	24812	1639.58	1729.14	4625.12	23082.9	4125.09	22952.6
0.00110908	1.10908	12848.9	8807.59	6328.86	25352.8	1641.53	1725.45	4687.33	23627.3	4187.29	23497
0.00110974	1.10974	13252.1	9349.03	6395.66	25345.7	1648.29	1740.13	4747.36	23605.6	4247.32	23475.3
0.00111039	1.11039	13652.6	9582.14	6400.3	25218.4	1662.08	1697.94	4738.22	23520.5	4238.19	23390.2
0.00111105	1.11105	14406.8	9801.75	6496.68	25439.7	1636.67	1716.45	4860	23723.2	4359.96	23592.9
0.0011117	1.1117	15040.8	10352.7	6495.89	25054.4	1640.12	1727.6	4855.78	23326.8	4355.74	23196.5
0.00111236	1.11236	14971.5	10373.9	6469.79	24548	1669.07	1720.72	4800.72	22827.3	4300.68	22697
0.00111301	1.11301	15031.9	10242.6	6584.32	24506.6	1647.58	1742.4	4936.74	22764.2	4436.7	22633.9
0.00111367	1.11367	15113.9	10343.8	6628.34	24251	1642.88	1708.48	4985.46	22542.5	4485.42	22412.2
0.00111432	1.11432	15782.2	10895	6484.04	23942.1	1666.37	1717.67	4817.67	22224.4	4317.63	22094.2
0.00111498	1.11498	16693.7	11374.6	6476.87	23595	1670.54	1709.91	4806.33	21885.1	4306.29	21754.8
0.00111563	1.11563	16568.7	11200	6474.8	23063.2	1678.56	1689.78	4796.25	21373.4	4296.21	21243.1
0.00111629	1.11628	15342.9	10652.7	6650.97	22463.1	1665.51	1697.15	4985.45	20765.9	4485.41	20635.6
0.00111694	1.11694	13610.4	9587.76	6698.71	21953.4	1665.23	1709.2	5033.47	20244.2	4533.43	20113.9
0.00111759	1.11759	12554.2	8720.23	6716.38	21585.4	1672.03	1724.8	5044.35	19860.6	4544.31	19730.3
0.00111825	1.11825	12303.5	8486.01	6756.08	21177.3	1649.83	1705.28	5106.25	19472	4606.21	19341.7
0.0011189	1.1189	12000.4	8342.17	6730.75	20783	1646.11	1709.74	5084.64	19073.3	4584.6	18943
0.00111956	1.11956	11684.8	8026.58	6699.83	20693.3	1653.19	1718.96	5046.63	18974.4	4546.59	18844.1
0.00112021	1.12021	10737.1	7486.04	6674.57	20751.5	1669.97	1723.9	5004.6	19027.6	4504.56	18897.4
0.00112087	1.12087	9645.12	6798.91	6723.29	20852.1	1641.83	1730.51	5081.46	19121.5	4581.42	18991.2
0.00112152	1.12152	8914	6405.03	6715.66	20635.1	1647.6	1725.61	5068.06	18909.5	4568.02	18779.2
0.00112218	1.12218	8945.81	6448.23	6729.82	20610.6	1654.71	1708.71	5075.11	18901.9	4575.07	18771.6
0.00112283	1.12283	9298.85	6632.33	6816.99	20911.2	1673.1	1720.81	5143.89	19190.4	4643.85	19060.1
0.00112349	1.12349	9353.26	6672.88	6813.89	21254.6	1659.58	1718.49	5154.3	19536.1	4654.26	19405.8
0.00112414	1.12414	8949.75	6460.34	6775.71	21218	1649.11	1712.2	5126.6	19505.8	4626.56	19375.5
0.0011248	1.12479	8269.74	6023.64	6801.13	21143.6	1661.41	1718.44	5139.73	19425.1	4639.69	19294.8
0.00112545	1.12545	7804.56	5676.5	6680.78	21163.4	1661.71	1713.53	5019.07	19449.9	4519.03	19319.6
0.0011261	1.1261	7389.51	5397.82	6557.26	21285.6	1664	1713.59	4893.26	19572	4393.22	19441.7
0.00112676	1.12676	7228.25	5289.06	6548.37	21593.4	1661.32	1733.75	4887.05	19859.7	4387.01	19729.4
0.00112741	1.12741	7243.36	5248.09	6671.6	21927.6	1655.51	1730.15	5016.09	20197.5	4516.06	20067.2
0.00112807	1.12807	7283.52	5312.19	6871.3	21712.3	1659.26	1723.52	5212.04	19988.8	4712	19858.5
0.00112872	1.12872	7508.87	5501.82	6751.43	21790.8	1662.01	1731.42	5089.42	20059.4	4589.38	19929.1
0.00112938	1.12938	8050.94	5756.88	6853.53	21633.3	1644.91	1717.47	5208.62	19915.9	4708.58	19785.6
0.00113003	1.13003	8448.09	5992.29	6754.1	21400.4	1669.21	1733.16	5084.88	19667.3	4584.85	19537
0.00113069	1.13069	8611.01	6111.32	6771.02	21006.5	1677.84	1718.24	5093.18	19288.2	4593.14	19157.9
0.00113134	1.13134	8596.83	6058.22	6763.15	20761.7	1664.13	1717.83	5099.02	19043.8	4598.98	18913.6
0.001132	1.132	9022.63	6539.42	6768.63	20372.2	1669.2	1714.18	5099.43	18658.1	4599.39	18527.8
0.00113265	1.13265	9962.77	7144.11	6564.22	19952.8	1660.69	1700.09	4903.52	18252.7	4403.48	18122.4
0.0011333	1.1333	11256.3	7900.69	6639.9	20041.1	1648	1708.29	4991.9	18332.8	4491.86	18202.5
0.00113396	1.13396	12766.4	8820.89	6633.17	20295.4	1644.89	1710.76	4988.27	18584.7	4488.23	18454.4
0.00113461	1.13461	14103.9	10006	6701.89	20565.2	1625.64	1709.58	5076.25	18855.6	4576.21	18725.3
0.00113527	1.13527	14211.3	9693.35	6813.92	20931.8	1650	1710.18	5163.93	19221.7	4663.89	19091.4
0.00113592	1.13592	13257.5	9183.97	6907.33	20487.7	1663.44	1701.67	5243.89	18786.1	4743.85	18655.8
0.00113658	1.13658	14102.1	9730.85	6851.22	20347.7	1655.56	1708.48	5195.67	18639.3	4695.63	18509
0.00113723	1.13723	15147.4	10555.7	6690.96	20026	1675.98	1729.43	5014.99	18296.6	4514.95	18166.3
0.00113789	1.13789	15250.2	10588.9	6811.51	20345.5	1635.05	1680.79	5176.46	18664.7	4676.42	18534.4
0.00113854	1.13854	14627	10114.8	6580.09	20664.8	1650.6	1711.99	4929.49	18952.8	4429.45	18822.5
0.0011392	1.1392	14558.8	10000.2	6738.97	21300.7	1647.85	1712	5091.12	19588.7	4591.08	19458.5
0.00113985	1.13985	14695.2	10318.7	6822.14	21912.5	1648	1698.29	5174.14	20214.2	4674.1	20083.9
0.0011405	1.1405	14439.8	9980.01	6746.4	22102	1666.53	1731	5079.87	20371	4579.83	20240.7
0.00114116	1.14116	13203.1	9168.78	6817.53	22319.8	1635.99	1726.8	5181.55	20593	4681.51	20462.7
0.00114181	1.14181	11513	8084.61	6716.33	22446.7	1642.51	1708.02	5073.81	20738.7	4573.78	20608.4
0.00114247	1.14247	10266	7182.28	6695.52	22553.8	1673.03	1696.21	5022.49	20857.5	4522.45	20727.2
0.00114312	1.14312	9616.92	6909.44	6622.8	23006.8	1644.93	1685.28	4977.87	21321.6	4477.83	21191.3
0.00114378	1.14378	9840.54	6961.2	6351.79	23472	1666.36	1723.43	4685.43	21748.5	4185.39	21618.2
0.00114443	1.14443	9874.18	6975.43	6355.53	24049.7	1654.54	1738.05	4700.99	22311.7	4200.95	22181.4
0.00114509	1.14509	9846.79	6893.54	6622.36	23946.8	1635.68	1720.33	4986.68	22226.5	4486.64	22096.2
0.00114574	1.14574	9677.92	6861.59	6746.36	23637.2	1640.03	1732.7	5106.32	21904.5	4606.29	21774.2
0.0011464	1.1464	9811.59	7097.99	6602.55	23311.7	1651.61	1711.81	4950.95	21599.8	4450.91	21469.6
0.00114705	1.14705	11262.9	7979.93	6415.51	23175.3	1661.43	1714.29	4754.08	21461	4254.04	21330.7
0.0011477	1.14771	12942.1	8907.43	6368.52	23710.9	1665.51	1708.03	4703.01	22002.8	4202.98	21872.5
0.00114836	1.14836	13637.7	9370.83	6406.45	24586.7	1662.36	1715.99	4744.09	22870.7	4244.05	22740.4
0.00114901	1.14901	13445.3	9291.42	6564.57	25442.8	1672.35	1708.81	4892.23	23734	4392.19	23603.7
0.00114967	1.14967	13320.7	9177.81	6790.72	25956	1662	1722.02	5128.72	24234	4628.68	24103.7
0.00115032	1.15032	13318.7	9251.6	6972.86	26227.5	1667.43	1714.93	5305.43	24512.6	4805.39	24382.3
0.00115098	1.15098	13811.5	9632.28	7004.21	26301.9	1666.83	1720.8	5337.38	24581.1	4837.34	24450.8
0.00115163	1.15163	14545.2	10083.9	7132.88	26648.9	1659.86	1733.93	5473.02	24914.9	4972.98	24784.6
0.00115229	1.15229	14632.6	10170.9	7262.85	26476	1672.14	1736.21	5590.71	24739.8	5090.67	24609.5
0.00115294	1.15294	13938	9689.02	7250.05	25622.1	1653.12	1705.98	5596.94	23916.2	5096.9	23785.9
0.0011536	1.1536	12795.1	8899.84	7051.25	24628.6	1659.96	1691.77	5391.29	22936.8	4891.25	22806.5
0.00115425	1.15425	11661.3	8060.75	6617.85	23300.4	1652.95	1712.7	4964.9	21587.7	4464.86	21457.4
0.00115491	1.15491	10582.9	7376.17	6469.78	22241.8	1653.56	1746.79	4816.23	20495	4316.19	20364.7
0.00115556	1.15556	10477.2	7537.69	6533.26	22365.7	1662.27	1732.81	4870.99	20632.9	4370.95	20502.6
0.00115621	1.15622	10900	7714.71	7034.03	21596.5	1661.73	1719.41	5372.3	19877.1	4872.26	19746.8
0.00115687	1.15687	10879.1	7554.78	6957.68	20969.8	1659.21	1717.59	5298.47	19252.2	4798.43	19121.9
0.00115752	1.15752	10722.6	7612.39	7016.02	19486.2	1655.58	1701.99	5360.44	17784.2	4860.4	17653.9
0.00115818	1.15818	12166.7	8509.65	6817.01	17711.7	1668.76	1712.77	5148.25	15998.9	4648.21	15868.6
0.00115883	1.15883	13819.7	9580.2	6558.29	16276.3	1670.98	1712.6	4887.32	14563.7	4387.28	14433.5
0.00115949	1.15949	15578.7	10635.4	6434.23	15682.5	1652.83	1733.4	4781.4	13949.1	4281.36	13818.8
0.00116014	1.16014	16970.2	11519.3	6217.13	16108.2	1663.44	1706.35	4553.69	14401.9	4053.65	14271.6
0.0011608	1.1608	19267	13056	6614.7	17227.4	1658.9	1721.63	4955.8	15505.7	4455.76	15375.4
0.00116145	1.16145	21866.1	15136.2	6585.43	17759.2	1667.72	1725.08	4917.71	16034.1	4417.67	15903.8
0.00116211	1.16211	24610.6	16461.2	6546.2	18236.7	1660.82	1699.19	4885.38	16537.6	4385.35	16407.3
0.00116276	1.16276	25971.1	17348.5	6576.81	18579.5	1646.23	1717.72	4930.58	16861.8	4430.54	16731.5
0.00116342	1.16342	25624.4	17326.8	6669.38	17787.1	1664.42	1696.42	5004.96	16090.7	4504.92	15960.4
0.00116407	1.16407	24130.3	16280.1	6626.97	16966.9	1675.85	1708.86	4951.12	15258.1	4451.08	15127.8
0.00116472	1.16472	22761	15592.6	6602.76	16081.1	1633.07	1710.96	4969.69	14370.1	4469.65	14239.8
0.00116538	1.16538	22473	15160	6496.04	15740.4	1678.9	1732.71	4817.14	14007.7	4317.1	13877.4
0.00116603	1.16603	21361.7	14360.5	6315.44	15165.3	1664.81	1706.54	4650.63	13458.8	4150.59	13328.5
0.00116669	1.16669	19018.4	12917.4	6079.78	14304.5	1647.19	1705.11	4432.59	12599.3	3932.55	12469
0.00116734	1.16734	16665.2	11254.7	5356.25	13488.9	1653.6	1724.78	3702.64	11764.1	3202.6	11633.8
0.001168	1.168	16389.6	11150	4949.92	13135.4	1664.38	1714.01	3285.54	11421.4	2785.5	11291.1
0.00116865	1.16865	17411.1	11878.4	4853.45	13169.4	1677.59	1716.59	3175.86	11452.8	2675.82	11322.5
0.00116931	1.16931	18440.3	12577.9	4842.47	13843.6	1655.52	1701.85	3186.96	12141.8	2686.92	12011.5
0.00116996	1.16996	19477.4	13323.1	5046.74	14472	1663.27	1707.54	3383.46	12764.5	2883.43	12634.2
0.00117062	1.17062	20567.7	14021.6	5190.79	14810.1	1665.66	1718.68	3525.12	13091.4	3025.08	12961.1
0.00117127	1.17127	21421.7	14456.8	5151.09	15204.2	1655.29	1697.83	3495.81	13506.3	2995.77	13376
0.00117193	1.17193	21441.7	14440.9	5052.18	15837.4	1636.61	1695.97	3415.57	14141.4	2915.53	14011.1
0.00117258	1.17258	21048.6	14140.5	5125.36	16492.3	1640.29	1737.85	3485.07	14754.4	2985.03	14624.1
0.00117323	1.17323	20506.6	13898	5243.3	16993.8	1669.84	1727.9	3573.47	15265.9	3073.43	15135.6
0.00117389	1.17389	19682.8	13361.9	5330.28	17053.7	1667.45	1709.83	3662.84	15343.8	3162.8	15213.6
0.00117454	1.17454	19042	12966.4	5272.29	16848.5	1654.93	1703.16	3617.36	15145.3	3117.32	15015
0.0011752	1.1752	18681.4	12726	5091.51	16328.2	1662.77	1726.09	3428.74	14602.1	2928.7	14471.8
0.00117585	1.17585	19080.7	12828.2	4984.08	15759.5	1668.02	1710.95	3316.06	14048.5	2816.02	13918.2
0.00117651	1.17651	19864.7	13234.9	4987.89	15698.4	1672.79	1714.61	3315.1	13983.8	2815.06	13853.5
0.00117716	1.17716	20984.1	14165.3	4887.83	16484.9	1665.37	1717.66	3222.46	14767.3	2722.42	14637
0.00117782	1.17782	22196.7	15123.1	4916.15	17742.3	1657.33	1707.1	3258.82	16035.2	2758.78	15904.9
0.00117847	1.17847	22149.4	15108.3	4997.68	18365.3	1652.97	1714.88	3344.71	16650.4	2844.68	16520.1
0.00117913	1.17913	21466.7	14456.7	5150.87	18313.6	1650.07	1717.95	3500.8	16595.6	3000.76	16465.3
0.00117978	1.17978	20633.9	13843.2	5142.73	18296.7	1649.47	1724.91	3493.26	16571.8	2993.22	16441.5
0.00118044	1.18044	20138.9	13627.6	5174.98	18407.2	1668.92	1693.97	3506.06	16713.3	3006.02	16583
0.00118109	1.18109	19623.3	13310.7	5333.57	18253.8	1685.52	1691.97	3648.05	16561.8	3148.01	16431.5
0.00118174	1.18174	19433.1	13341.9	5363.78	17819.7	1668.67	1711.92	3695.1	16107.8	3195.06	15977.5
0.0011824	1.1824	20005.7	13517.8	5320.39	17737.2	1660.04	1697.49	3660.35	16039.7	3160.31	15909.4
0.00118305	1.18305	19757.8	13661.5	5476.35	17633.4	1655.55	1697.52	3820.8	15935.9	3320.76	15805.6
0.00118371	1.18371	17865.1	12157.9	5410.9	17623.9	1649.25	1696.66	3761.65	15927.3	3261.61	15797
0.00118436	1.18436	16926.7	11631.6	5461.66	17276.8	1659.81	1673.97	3801.85	15602.8	3301.81	15472.5
0.00118502	1.18502	15658.8	10943	5673.86	17055.1	1656.98	1705.96	4016.88	15349.1	3516.84	15218.8
0.00118567	1.18567	13428.1	9407.26	5835.98	16853.4	1657.32	1718.68	4178.67	15134.7	3678.63	15004.4
0.00118633	1.18633	12324	8479.04	5974.27	17053.2	1658.79	1708.43	4315.48	15344.8	3815.44	15214.5
0.00118698	1.18698	11326.7	7835.74	5942.6	17438.9	1650.02	1689.18	4292.58	15749.7	3792.54	15619.4
0.00118764	1.18764	10722	7331.46	5928.42	18109.1	1626.66	1702.69	4301.75	16406.4	3801.71	16276.1
0.00118829	1.18829	10534.6	7479.03	5893.97	18905.9	1637.78	1685.22	4256.2	17220.7	3756.16	17090.4
0.00118895	1.18894	10976.3	7960.17	5792.22	19856.2	1693.32	1740.34	4098.89	18115.8	3598.86	17985.6
0.0011896	1.1896	12098.8	8400.65	5588.08	20370	1673.12	1726.71	3914.96	18643.3	3414.93	18513
0.00119025	1.19025	14093.7	9679.54	5749.88	21072.3	1654.91	1711.02	4094.97	19361.3	3594.93	19231
0.00119091	1.19091	17358.3	11943.1	6089.04	21647.6	1654.77	1750.74	4434.26	19896.8	3934.22	19766.5
0.00119156	1.19156	18382.5	12607.7	6939.91	22919.5	1679.22	1697.65	5260.69	21221.9	4760.65	21091.6
0.00119222	1.19222	19051.5	13014.2	7691.74	23727.2	1660.72	1696.22	6031.03	22031	5530.99	21900.7
0.00119287	1.19287	19512.5	13285.1	8364.24	25223.7	1641.06	1712.64	6723.19	23511.1	6223.15	23380.8
0.00119353	1.19353	18433	12663.7	8764.03	25946.9	1653.19	1728.17	7110.84	24218.7	6610.8	24088.4
0.00119418	1.19418	17471.1	12114.4	8816.75	25029.2	1648.59	1700.03	7168.16	23329.1	6668.12	23198.9
0.00119484	1.19484	17562.4	12067.7	8868.7	24609.6	1652.94	1705.39	7215.77	22904.2	6715.73	22773.9
0.00119549	1.19549	18501.3	12705.9	8911.95	25222.4	1675.98	1714.02	7235.97	23508.3	6735.93	23378.1
0.00119615	1.19615	19439.8	13123.3	8710.28	25242.2	1656.47	1697.54	7053.81	23544.7	6553.77	23414.4
0.0011968	1.1968	19683.4	13333.4	8575.9	25008.3	1660.77	1730.89	6915.13	23277.4	6415.09	23147.2
0.0011968	1.1968	19683.4	13333.4	8575.9	25008.3	1660.77	1730.89	6915.13	23277.4	6415.09	23147.2
0.00119745	1.19745	19966	13691.7	8582.6	25089.6	1652.01	1694.99	6930.59	23394.6	6430.55	23264.3
0.0011981	1.1981	19889.5	13559	8586.73	25714	1647.85	1681.99	6938.88	24032	6438.84	23901.7
0.00119875	1.19875	19791.8	13408.6	8281.53	25348.4	1680.95	1708.96	6600.58	23639.4	6100.54	23509.1
0.0011994	1.1994	18928.7	12804.1	7888.76	23859.2	1669.1	1698.56	6219.65	22160.6	5719.61	22030.3
0.00120005	1.20005	17553.9	12009.3	7382.96	22124	1658.13	1704.92	5724.83	20419.1	5224.79	20288.8
0.0012007	1.2007	16103.1	10965.5	7009.88	20990.3	1671.28	1712.05	5338.6	19278.2	4838.56	19147.9
0.00120135	1.20135	14963.8	10120.8	6719.97	20074.2	1656.62	1739.12	5063.34	18335.1	4563.3	18204.8
0.001202	1.202	13517.6	9239.6	6688.1	19436.9	1672.73	1731.61	5015.37	17705.3	4515.33	17575
0.00120265	1.20265	12247.5	8437.1	6728.12	18913.6	1649.95	1708.5	5078.17	17205.1	4578.13	17074.9
0.0012033	1.2033	11749.4	8179.71	6942.44	18671.7	1658.05	1705.22	5284.39	16966.5	4784.35	16836.2
0.00120395	1.20395	12532.8	8775.55	7086.37	18438.6	1685.85	1736.03	5400.53	16702.6	4900.49	16572.3
0.0012046	1.2046	14487.4	10045.9	7212.23	18661.6	1667.47	1706.4	5544.76	16955.2	5044.72	16824.9
0.00120525	1.20525	16309	11180.4	7153.44	18544.2	1665.29	1717.52	5488.15	16826.7	4988.11	16696.4
0.0012059	1.2059	17286.3	11847.6	7237.48	18526.3	1638.26	1738.38	5599.21	16787.9	5099.17	16657.6
0.00120655	1.20655	18648.8	12667.6	7193.05	19362.1	1644.76	1718.92	5548.29	17643.1	5048.25	17512.9
0.0012072	1.2072	20559.3	13854.2	7225.33	20612.7	1649.56	1722.84	5575.77	18889.8	5075.73	18759.5
0.00120785	1.20785	21860.2	14804.7	7579.94	21513.8	1667.88	1730.84	5912.06	19782.9	5412.02	19652.6
0.0012085	1.2085	22807.9	15311.2	7820.55	21905.3	1645.62	1739.28	6174.94	20166	5674.9	20035.7
0.00120915	1.20915	24393.2	16172.7	7918.36	21961.6	1656.62	1717.74	6261.74	20243.8	5761.7	20113.6
0.0012098	1.2098	25691	17149.7	7840.51	21984.4	1662.29	1708.89	6178.22	20275.6	5678.18	20145.3
0.00121045	1.21045	26871.9	17872.1	7582.26	22121	1665.23	1686.38	5917.03	20434.6	5416.99	20304.3
0.0012111	1.2111	28992.4	18971.5	7639.97	23118.8	1651.17	1729.34	5988.8	21389.5	5488.76	21259.2
0.00121175	1.21175	30420.7	20229.3	8027.45	23662.1	1640.4	1714.81	6387.04	21947.3	5887	21817
0.0012124	1.2124	30772.5	20563.6	8545.32	23568.9	1654.04	1702.3	6891.28	21866.6	6391.24	21736.3
0.00121305	1.21305	30374.8	20398.6	8979.21	23219.7	1652.86	1715.83	7326.35	21503.9	6826.31	21373.6
0.0012137	1.2137	29558.3	19777.2	9265.3	22413.7	1648.59	1735.02	7616.72	20678.7	7116.68	20548.4
0.00121435	1.21435	28213.2	18742	9229.8	21314.1	1636.6	1715.25	7593.2	19598.9	7093.16	19468.6
0.001215	1.215	25822.2	17406.7	8976.1	20173.6	1657.93	1736.9	7318.17	18436.7	6818.13	18306.4
0.00121565	1.21565	22003.2	14938.1	8450.86	19209.7	1628.2	1705.33	6822.65	17504.4	6322.61	17374.1
0.0012163	1.2163	17983.3	12390.4	7640.55	17858.4	1678.29	1697.52	5962.26	16160.9	5462.22	16030.6
0.00121695	1.21695	15097.8	10539.6	6924.23	16065.8	1646.14	1701.56	5278.09	14364.2	4778.05	14233.9
0.0012176	1.2176	13229	9228.71	6352.98	14884.5	1649.06	1716.45	4703.92	13168.1	4203.88	13037.8
0.00121825	1.21825	12099.5	8439.82	5983.41	15057	1649.1	1713.01	4334.32	13344	3834.28	13213.7
0.0012189	1.2189	11586.8	8252.85	6092.85	15637.8	1657.63	1732.29	4435.22	13905.5	3935.18	13775.2
0.00121955	1.21955	11733.9	8248.3	6169.45	16017.2	1662.5	1729.62	4506.95	14287.6	4006.91	14157.3
0.0012202	1.2202	11950.1	8486.29	6138.4	16669.3	1660.06	1720.76	4478.34	14948.6	3978.3	14818.3
0.00122085	1.22085	14197.5	9855.25	6220.08	17786.2	1646.25	1725.99	4573.83	16060.3	4073.8	15930
0.0012215	1.2215	17507.7	11840.3	6286.39	19076.7	1669.12	1711.45	4617.28	17365.3	4117.24	17235
0.00122215	1.22215	19211.8	13087.1	6187.16	20261.6	1653.59	1718.72	4533.56	18542.9	4033.53	18412.6
0.0012228	1.2228	20256.5	13775	6426.97	20415.9	1662.67	1712.46	4764.3	18703.4	4264.26	18573.1
0.00122345	1.22345	21603.3	14736.3	6778.08	19859.2	1651.31	1711.8	5126.78	18147.4	4626.74	18017.2
0.0012241	1.2241	22693.2	15445.6	7025.41	19324	1635.22	1724.91	5390.19	17599.1	4890.15	17468.8
0.00122475	1.22475	22570.1	15318	7102.89	19623.6	1633.34	1739.84	5469.55	17883.8	4969.51	17753.5
0.0012254	1.2254	22237.6	15240.5	6971.18	19898.8	1643.37	1691.79	5327.81	18207	4827.77	18076.7
0.00122605	1.22605	21779.9	14897.7	6562.33	19655.5	1657.23	1705.89	4905.1	17949.6	4405.06	17819.3
0.0012267	1.2267	21115.1	14456	6199.18	18468	1655.13	1703.01	4544.05	16764.9	4044.01	16634.6
0.00122735	1.22735	20212.3	13632.6	5774.79	16416.2	1651.82	1697.15	4122.97	14719	3622.93	14588.7
0.001228	1.228	19551.6	13331.4	5569.93	14307.2	1648.27	1701.9	3921.66	12605.3	3421.62	12475
0.00122865	1.22865	18829.5	12898.7	5288.79	12211.7	1680.11	1736.57	3608.68	10475.1	3108.64	10344.8
0.0012293	1.2293	17950.4	12315.6	4760.2	10520.7	1652.49	1725.83	3107.71	8794.9	2607.67	8664.61
0.00122995	1.22995	16126.3	11136.9	4285.16	10028.9	1651.14	1696.8	2634.02	8332.1	2133.98	8201.81
0.0012306	1.2306	15280.3	10615	4126.83	9796.86	1661.77	1724.56	2465.06	8072.29	1965.02	7942
0.00123125	1.23125	15973.9	10815.6	3970.64	9327.08	1664	1709.25	2306.64	7617.84	1806.6	7487.54
0.0012319	1.2319	16898.9	11301.2	3941.3	8759.27	1636.58	1720.38	2304.72	7038.89	1804.68	6908.59
0.00123255	1.23255	18083.4	12287.7	3781.8	8107.79	1658.74	1715.12	2123.06	6392.68	1623.02	6262.38
0.0012332	1.2332	18671.4	12746	3553.29	7791.79	1664.35	1699.69	1888.94	6092.1	1388.9	5961.81
0.00123385	1.23385	20138.1	13558.2	3468.86	7628.49	1685.73	1722.54	1783.14	5905.94	1283.1	5775.65
0.0012345	1.2345	23427.2	15823.9	3422.48	7633.01	1654.97	1712.31	1767.51	5920.7	1267.47	5790.4
0.00123515	1.23515	25978	17494	3369.18	7784.52	1644.45	1707.66	1724.73	6076.85	1224.69	5946.56
0.0012358	1.2358	27398.1	18421	3477.52	8058.38	1642.94	1719.61	1834.57	6338.78	1334.54	6208.48
0.00123645	1.23645	26759.2	18009.2	3592.61	8399.47	1675.95	1728.92	1916.66	6670.55	1416.62	6540.26
0.0012371	1.2371	22913.6	15809.6	3853	9176.77	1660.22	1728.04	2192.78	7448.74	1692.74	7318.44
0.00123775	1.23775	21759.3	14837.8	4320.94	10053.8	1666.68	1699.88	2654.26	8353.96	2154.22	8223.67
0.0012384	1.2384	23140	15454.6	4680.35	11005.6	1664.21	1713.1	3016.14	9292.49	2516.1	9162.2
0.00123905	1.23905	22729.8	15487.7	5172.03	12050.2	1669.7	1703.35	3502.33	10346.8	3002.29	10216.5
0.0012397	1.2397	22270.7	15200.9	5552.25	12887.8	1665.62	1733.44	3886.62	11154.4	3386.59	11024.1
0.00124035	1.24035	21537.6	14659.7	5878.92	13891.7	1665.79	1720.77	4213.13	12171	3713.09	12040.7
0.001241	1.241	20597	13931.3	5978.07	14574.2	1690.63	1699.92	4287.44	12874.3	3787.4	12744
0.00124165	1.24165	19556.2	13310	5737.12	15458.8	1655.92	1722.18	4081.2	13736.6	3581.16	13606.3
0.0012423	1.2423	19180.6	12917.7	5510.93	15866.8	1662.17	1699.85	3848.76	14166.9	3348.72	14036.6
0.00124295	1.24295	19889.6	13497.1	5209.95	15753.7	1666.58	1701.98	3543.37	14051.7	3043.33	13921.4
0.0012436	1.2436	21252.5	14379.5	4965.76	15154.3	1651.36	1718.23	3314.4	13436	2814.36	13305.7
0.00124425	1.24425	22147.8	14980.5	4772.52	14179.6	1674.59	1722.2	3097.94	12457.4	2597.9	12327.1
0.0012449	1.2449	21405.8	14431.9	4736.52	13646.9	1661.58	1705.46	3074.93	11941.4	2574.89	11811.1
0.00124555	1.24555	20665.4	14060.4	4525.44	12627.3	1643.35	1723.87	2882.09	10903.4	2382.05	10773.1
0.0012462	1.2462	21007.7	14459.3	4328.09	11374.6	1659.91	1721.77	2668.18	9652.86	2168.14	9522.57
0.00124685	1.24685	21909	14960.5	4299.87	10288.4	1672.09	1705.52	2627.77	8582.84	2127.73	8452.55
0.0012475	1.2475	21940.3	14878.7	4246.03	9190.99	1642.78	1705.94	2603.24	7485.05	2103.2	7354.76
0.00124815	1.24815	20239.9	13714.7	4048.06	9009.12	1651.87	1708.08	2396.19	7301.04	1896.15	7170.75
0.0012488	1.2488	17121.2	11772.2	3949.77	9574.58	1659.99	1722.65	2289.78	7851.93	1789.75	7721.64
0.00124945	1.24945	14116.5	9867.61	3844.39	10065.6	1686.65	1718.24	2157.74	8347.31	1657.7	8217.02
0.0012501	1.2501	12715.6	8793.16	3698.15	9863.16	1655.91	1712.77	2042.24	8150.38	1542.2	8020.09
0.00125075	1.25075	12565.5	8741.68	3733.39	9588.93	1660.86	1712	2072.54	7876.93	1572.5	7746.63
0.0012514	1.2514	13285.9	9153.54	3751.06	9625.1	1626.77	1712	2124.29	7913.1	1624.25	7782.81
0.00125205	1.25205	13290.6	9270.65	3698.27	10004.2	1646.6	1712	2051.67	8292.24	1551.63	8161.94
0.0012527	1.2527	14294.6	9957.78	3795.86	10319.9	1646.32	1715.69	2149.54	8604.21	1649.5	8473.92
0.00125335	1.25335	17098.4	11892.5	3881.01	10663.5	1643.42	1704.11	2237.59	8959.42	1737.55	8829.13
0.001254	1.254	20928.7	13952.2	3982.35	11052.5	1660.42	1683.58	2321.94	9368.96	1821.9	9238.67
0.00125465	1.25465	24504.6	16511.1	4051.42	11591.4	1643.72	1693.49	2407.7	9897.9	1907.66	9767.61
0.0012553	1.2553	27290	18284.8	4279.25	13013.4	1646.93	1711.43	2632.32	11301.9	2132.28	11171.6
0.00125595	1.25595	27980.5	18950.5	4477.23	14788.3	1671.1	1721.45	2806.12	13066.8	2306.08	12936.5
0.0012566	1.2566	28395.4	19170.5	4615.65	16245.6	1657.8	1707.83	2957.85	14537.8	2457.81	14407.5
0.00125725	1.25725	29747.5	20200.7	4692.72	17261.7	1670.95	1721.31	3021.77	15540.4	2521.73	15410.1
0.0012579	1.2579	31484.5	21426.1	4736.74	17957.9	1640.48	1705.93	3096.26	16252	2596.22	16121.7
0.00125855	1.25855	34378.8	22965.7	4771.71	18087.4	1632.92	1696.42	3138.78	16390.9	2638.74	16260.6
0.0012592	1.2592	35590.8	23662.7	4875.76	17966.5	1632.3	1709.17	3243.46	16257.4	2743.42	16127.1
0.00125985	1.25985	34814.8	23352.7	5105.05	17222.4	1682.89	1721.46	3422.16	15500.9	2922.12	15370.6
0.0012605	1.2605	32796.1	22003.4	5376.89	15881.6	1658.48	1724.57	3718.4	14157	3218.36	14026.7
0.00126115	1.26115	29433.3	19625	5399.9	14938.9	1656.25	1700.19	3743.65	13238.7	3243.61	13108.4
0.0012618	1.2618	24211.1	16149.8	5458.68	14696.7	1635.25	1724.08	3823.42	12972.6	3323.39	12842.3
0.00126245	1.26245	18242.1	12569.6	5562.14	14377.2	1662.36	1705.62	3899.79	12671.5	3399.75	12541.2
0.0012631	1.2631	14701.1	10135.1	5770.71	13819.2	1664.18	1719.14	4106.53	12100	3606.49	11969.7
0.00126375	1.26375	14911.7	10058.3	5806.22	12393.7	1657.66	1712.92	4148.56	10680.8	3648.52	10550.5
0.0012644	1.2644	18116	12208.2	5465.79	10993.4	1660.77	1726.37	3805.02	9267.01	3304.98	9136.71
0.00126505	1.26505	20778.8	14021.2	5083.74	10453.3	1664.12	1710.96	3419.62	8742.39	2919.58	8612.09
0.0012657	1.2657	20626.7	13834	4857.3	10789.6	1657.38	1742.63	3199.92	9046.94	2699.88	8916.65
0.00126635	1.26635	18804.1	12872.8	4585.87	10963.4	1660.94	1740.55	2924.93	9222.81	2424.89	9092.52
0.001267	1.267	17708.4	12124.2	4585.13	11120.5	1659.95	1729.85	2925.17	9390.67	2425.13	9260.38
0.00126765	1.26765	17856.6	12015.6	4561.28	11014.1	1664.13	1727.74	2897.15	9286.37	2397.11	9156.08
0.0012683	1.2683	18825	12655.4	4416.34	10755.8	1675.23	1713.11	2741.11	9042.65	2241.07	8912.36
0.00126895	1.26895	20897.5	14085.5	4209.22	10739.2	1653.38	1723.7	2555.84	9015.53	2055.8	8885.24
0.0012696	1.2696	23639.3	15960.7	4083.64	10851.4	1648.45	1710.96	2435.18	9140.44	1935.15	9010.14
0.00127025	1.27025	25205.6	16826.7	3954.99	11206.9	1651.83	1697.59	2303.16	9509.33	1803.12	9379.04
0.0012709	1.2709	24097.2	16167.8	3854.63	11735	1639.83	1691.92	2214.8	10043.1	1714.76	9912.81
0.00127155	1.27155	23238.6	15538.2	3942.5	12505.7	1640.86	1715.39	2301.64	10790.3	1801.61	10660
0.0012722	1.2722	22843.5	15472.2	4115.14	13444.7	1640.01	1720.02	2475.13	11724.7	1975.1	11594.4
0.00127285	1.27285	22317.7	15064.3	4244.86	13945.2	1650.9	1705.61	2593.96	12239.6	2093.92	12109.3
0.0012735	1.2735	21689.9	14646.9	4437.9	14828.3	1638.38	1692.63	2799.52	13135.7	2299.48	13005.4
0.00127415	1.27415	21810.9	14817.1	4647.61	15196.5	1626.76	1682.67	3020.85	13513.9	2520.81	13383.6
0.0012748	1.2748	23212.4	15698.1	4598.77	15173.6	1650.25	1710.17	2948.52	13463.5	2448.48	13333.2
0.00127545	1.27545	25639.3	16908.5	4530.16	14905.1	1664.22	1726.16	2865.94	13179	2365.9	13048.7
0.0012761	1.2761	28677.7	18997.9	4498.12	14436.9	1650.21	1727.24	2847.91	12709.7	2347.88	12579.4
0.00127675	1.27675	32590.2	21322.5	4413.07	14111.1	1661.13	1742.15	2751.94	12368.9	2251.9	12238.6
0.0012774	1.2774	34058.4	22329.7	4427.52	14096.4	1649.49	1730.26	2778.04	12366.1	2278	12235.8
0.00127805	1.27805	33924.4	22465.9	4459.24	14116.1	1675.88	1702.46	2783.36	12413.6	2283.32	12283.3
0.0012787	1.2787	33399.5	22495.1	4434.55	14006.3	1652.09	1724.41	2782.46	12281.9	2282.42	12151.6
0.00127935	1.27935	32648.6	21907.2	4524.16	13787.9	1657.54	1736.85	2866.62	12051	2366.58	11920.7
0.00128	1.28	32218.8	21587.5	4521.75	13368.9	1629.79	1721.06	2891.96	11647.8	2391.92	11517.5
0.00128065	1.28065	32696.9	21690	4606.17	12785.8	1665.56	1741.9	2940.61	11043.9	2440.57	10913.6
0.0012813	1.2813	32838.8	21863.7	4471.38	12579.5	1680.18	1716.93	2791.2	10862.6	2291.16	10732.3
0.00128195	1.28195	32569.8	21744.7	4430.55	12279.8	1669.61	1724.23	2760.93	10555.6	2260.89	10425.3
0.0012826	1.2826	31652	21271.4	4620.79	11913.2	1664.74	1719.36	2956.05	10193.9	2456.01	10063.6
0.00128325	1.28325	29725.8	19728.4	4956.58	11729.1	1667.34	1723.06	3289.24	10006.1	2789.2	9875.8
0.0012839	1.2839	27126.4	18282	5365.37	11721.2	1659.71	1689.45	3705.66	10031.7	3205.62	9901.44
0.00128455	1.28455	24716.9	16709.5	5632.83	11759	1661.13	1722.55	3971.7	10036.4	3471.66	9906.15
0.0012852	1.2852	22970.3	15516.2	5787.71	12066.4	1663.5	1728	4124.21	10338.4	3624.17	10208.1
0.00128585	1.28585	22588.5	15147.1	6011.85	12411.2	1678.09	1726.23	4333.76	10685	3833.72	10554.7
0.0012865	1.2865	23486.2	15640.5	6177.93	13125.1	1664.02	1741.6	4513.91	11383.5	4013.87	11253.2
0.00128715	1.28715	25681.1	17198.9	6081.85	14228.8	1646.57	1710.42	4435.28	12518.4	3935.24	12388.1
0.0012878	1.2878	26813.6	18121	5999	14888.2	1623.19	1735.99	4375.81	13152.2	3875.77	13021.9
0.00128845	1.28845	26898	18095.7	5788.31	15008.2	1664.11	1734.23	4124.19	13274	3624.15	13143.7
0.0012891	1.2891	26984.6	18230.8	5699.39	15139.4	1658.71	1692.41	4040.68	13446.9	3540.64	13316.6
0.00128975	1.28975	27627.8	18594	5474.51	15082.4	1663.19	1716.29	3811.32	13366.1	3311.29	13235.8
0.0012904	1.2904	27476.7	18399.1	5509.61	14917.4	1658.3	1706.79	3851.3	13210.6	3351.27	13080.3
0.00129105	1.29105	27588.6	18389.9	5455.03	14919.1	1672.02	1729.89	3783.02	13189.2	3282.98	13058.9
0.0012917	1.2917	26986.3	18249.3	5428.23	14760.6	1665.63	1700.4	3762.6	13060.2	3262.56	12929.9
0.00129235	1.29235	26144.9	17515	5310.15	14734.5	1644.07	1696	3666.08	13038.5	3166.04	12908.2
0.001293	1.293	24772.8	16750.5	5106.71	14552.9	1648.67	1719.12	3458.04	12833.7	2958	12703.4
0.00129365	1.29365	23026.3	15531.9	4962.46	14748.2	1675.85	1687.9	3286.61	13060.3	2786.57	12930
0.0012943	1.2943	21316.5	14531.9	5126.81	14892	1679.59	1722.55	3447.22	13169.5	2947.18	13039.2
[truncated: 4,364 more rows]
