# Supplementary material for: Ecological drift during colonization drives within-host and between-host heterogeneity in an animal-associated symbiont
Source: PLoS Biol. 2024 Apr 25;22(4):e3002304. doi: 10.1371/journal.pbio.3002304 (PMC11075893; doi:10.1371/journal.pbio.3002304)
Supplement: S7 Data — Red and green fluorescence intensities measured along digital transects of dissected symbiotic organs (M4s). (ZIP) [file pbio.3002304.s017.zip › S7 Data intensity_data/Dil4-Mix3-10X-withautofocus_Merged/Chart_3.csv]

ROI.04
Axis [m]	Channel.001 []	Channel.002 []	Channel.003 []	Channel.004 []
0	18434.19480896	12448.7994232178	2581.04288482666	5304.23454284668
6.50107954973951E-07	18980.8365146228	12902.9336688658	2594.03291137474	5315.88768028364
1.3002159099479E-06	19493.6718712013	13387.1364492665	2563.95465078028	5466.75161400826
1.95032386492185E-06	19931.5699926032	13632.1693634607	2576.35428819757	5363.01086077585
2.6004318198958E-06	20401.7564033626	13695.000409246	2559.45275196175	5388.26212038899
3.25053977486975E-06	20998.7931538403	14143.5442461198	2608.66856915342	5281.52377598293
3.9006477298437E-06	21162.9413035702	14454.921590102	2591.94389943404	5182.82228053446
4.55075568481765E-06	21430.639454738	14647.6798034193	2511.64586886713	5084.28721374046
5.2008636397916E-06	21788.1148679977	14600.5639257518	2533.66242700184	5064.25514233954
5.85097159476555E-06	22232.1273052474	15084.9616217283	2569.80138142602	4995.34906313334
6.50107954973951E-06	23036.2052447156	15547.8461481678	2526.93948227867	5073.70116886432
7.15118750471346E-06	23766.420062575	15943.4258933278	2535.56606761907	5121.09821475019
7.80129545968741E-06	24803.2453482827	16443.5812052615	2570.16047729456	5123.64335439824
8.45140341466136E-06	25077.3268664986	16534.2653330473	2616.94131240245	5190.17513956953
9.10151136963531E-06	24516.4972970086	16536.0855028455	2608.54615240016	5275.78862129739
9.75161932460926E-06	24715.5788299647	16624.2504739409	2671.3130029701	5341.74260180356
1.04017272795832E-05	24882.1988162887	16634.6700013813	2725.80990822227	5400.00349123751
1.10518352345572E-05	25098.1138952545	16811.3524365529	2828.02733124681	5496.85590304379
1.17019431895311E-05	25545.8097480383	17143.2598217983	2929.03585469281	5608.8644476053
1.23520511445051E-05	25779.8949893057	17404.8970564272	2953.82689097641	5856.43480705878
1.3002159099479E-05	25994.7734168588	17490.2207121367	3085.8123048943	6027.02594448226
1.3652267054453E-05	26503.9553169781	17707.4221078389	3221.56182762367	6289.69435665384
1.43023750094269E-05	26491.690333906	17562.2991422382	3246.85008590957	6585.18916280216
1.49524829644009E-05	26100.5656835938	17724.1278010583	3473.12645570923	6861.3060309498
1.56025909193748E-05	26020.9526160171	17536.6643421502	3587.35989272238	7184.25612671037
1.62526988743488E-05	25238.1127993618	17026.8967414847	3784.73326748818	7467.75329993635
1.69028068293227E-05	24520.3797639463	16436.2532329253	3874.31650480595	7774.53120123561
1.75529147842967E-05	24112.8276075353	15778.1689398297	4104.14557335224	8012.57323059318
1.82030227392706E-05	22737.6454337869	15333.7327119548	4268.85298215759	8354.13920050413
1.88531306942446E-05	21949.5568924998	14820.620128231	4421.65746833305	8836.69836306402
1.95032386492185E-05	21401.7867367031	14433.6763368157	4536.60757098411	9194.20353663664
2.01533466041925E-05	20906.3860390968	14265.0787363843	4642.72717875302	9511.05572718021
2.08034545591664E-05	21799.9959228238	14786.826524288	4840.96890777561	10029.3396315275
2.14535625141404E-05	23909.896623436	16114.9525183274	5040.22992984121	10494.4003285496
2.21036704691143E-05	26618.5723609887	17974.6480969094	5239.06087011891	10837.1380322524
2.27537784240883E-05	29544.2739152612	20044.4077320697	5268.85715484849	11126.4586628162
2.34038863790622E-05	33053.3163778479	21946.0997968552	5348.85041741464	11426.6355201326
2.40539943340362E-05	34651.922157807	23611.2812010369	5509.08179264179	11597.6818624125
2.47041022890101E-05	35910.8949152174	23815.2673643169	5330.69300793132	11509.0249145413
2.53542102439841E-05	35689.8370358416	23459.2503466	5275.47944622181	11392.5856778242
2.6004318198958E-05	34508.2377548588	22982.2576078417	5093.27332262532	10968.9134106856
2.6654426153932E-05	33561.8535306681	22132.1616841424	5036.9269363381	10318.3375807471
2.7304534108906E-05	31479.0316542102	21052.2680961312	4606.56213096204	9980.11288290354
2.79546420638799E-05	29064.3585864929	19639.5279425997	4521.10013937659	9435.72062449119
2.86047500188539E-05	27021.6159163447	18430.0425251316	4413.58988445233	8885.79765894937
2.92548579738278E-05	24777.9956772219	16788.5357808331	4230.97948473286	8442.16535285992
2.99049659288018E-05	22818.0028869981	15490.4892045219	4282.72690940365	7952.30925483793
3.05550738837757E-05	20011.431903202	13952.8356378102	4226.88261507127	7987.59158303441
3.12051818387497E-05	17215.0218950063	11804.0941730742	4245.23876664415	7993.43462821549
3.18552897937236E-05	15740.6900840738	11031.468056991	4228.89188592354	7833.25788929899
3.25053977486976E-05	15551.8762855727	10752.9298363983	4116.92120980078	7645.29595905628
3.31555057036715E-05	15697.6137280132	10918.2745101108	3974.72894782374	7356.48276772247
3.38056136586455E-05	16108.0449185885	10917.8968431052	4120.85652542451	7231.87949058828
3.44557216136194E-05	16737.8033890197	11387.5833765533	4250.61587057792	7260.97544667715
3.51058295685934E-05	17661.2935077943	12081.1344318801	4478.67669190479	7735.47542945027
3.57559375235673E-05	17810.0898184675	12198.4624996796	4511.78843050368	7875.35931576305
3.64060454785413E-05	17688.560826198	12015.3793909588	4590.2319385875	8135.55004531573
3.70561534335152E-05	17932.0592639619	12192.3319386702	4648.20065158052	8310.86337388737
3.77062613884891E-05	18716.6403942782	12664.2456466605	4899.47206847917	8568.11075238807
3.83563693434631E-05	19763.3752008897	13467.5739273621	5274.29721608132	9298.59067396757
3.9006477298437E-05	21489.7249693968	14172.7348494869	5376.88777951233	9802.7997147849
3.9656585253411E-05	23093.3769065922	15490.8560518955	5446.91501250723	9991.49889046478
4.03066932083849E-05	24290.4736544236	16451.844077769	5521.68723903156	10346.2765906458
4.09568011633589E-05	26082.0638136174	17245.9951683755	5995.39435303481	10437.7435864897
4.16069091183328E-05	27292.939921276	18527.1215360615	5926.24810104476	10872.8476040703
4.22570170733068E-05	28035.5538203014	18712.8587514641	6029.39221089093	10829.6577033968
4.29071250282807E-05	27779.8722991012	18667.2990474248	6070.0639398741	10813.5709940524
4.35572329832547E-05	26360.8137521585	17883.8736816214	6062.63740723914	10944.7860560149
4.42073409382286E-05	25050.1013244242	17065.3253285107	5957.78583229731	11078.8226374117
4.48574488932026E-05	24312.1931708072	16306.3847275592	5889.75579149067	10670.7382079355
4.55075568481765E-05	23538.986771173	15868.4748129332	5527.3708543272	10467.2050910858
4.61576648031505E-05	24491.1668904948	16586.5956691268	5049.69847805174	9334.66454833492
4.68077727581244E-05	26589.6993870168	17712.3497960958	4724.2335493062	8662.27426816551
4.74578807130984E-05	27670.2916239837	18185.1716953567	4523.71985438884	8031.45831864014
4.81079886680723E-05	28851.2849119222	19241.447299612	4242.3401873125	7716.59993625354
4.87580966230463E-05	29662.3559992693	19906.7084962749	4117.10402928098	7375.13780067394
4.94082045780202E-05	29746.247629215	20111.5367800193	4095.61721682507	7049.69291689964
5.00583125329942E-05	29553.4545416618	19565.857807717	4136.61593868703	7037.18704560334
5.07084204879681E-05	28121.2685179637	19057.1187315656	4053.3117583305	6991.04337374589
5.13585284429421E-05	26253.6596114756	17648.1166447133	4079.26529241337	7174.63632021646
5.2008636397916E-05	24289.6956375589	16215.5245823854	4212.54322672911	7516.10807108123
5.265874435289E-05	22466.1313986336	15295.10729503	4282.75514991915	7646.58070317082
5.33088523078639E-05	20770.2308319801	14043.7372692164	4516.96236529546	7959.38080810823
5.39589602628379E-05	20079.4056592995	13629.3347737174	4871.33055592806	8517.91327529058
5.46090682178118E-05	20254.6007269745	13725.0404371732	5210.40301692989	9324.87050611104
5.52591761727858E-05	20812.1786981041	13945.6415878945	5588.40415068351	9899.80035468658
5.59092841277597E-05	22614.3595017541	15410.3894022351	5720.78232924188	10521.739864992
5.65593920827337E-05	25843.8767958522	17604.4245892673	5778.65854466365	10666.1746183206
5.72095000377076E-05	29855.3777566703	20126.1948000085	5933.03034977943	10582.5343369255
5.78596079926816E-05	33529.2646386421	22427.4770188003	6520.58749934812	10807.4932002499
5.85097159476555E-05	35817.7506618453	23705.7104997489	6868.05875535434	11546.4809064365
5.91598239026295E-05	36808.5893072069	24345.3551094031	7579.18775607563	12414.4763694402
5.98099318576034E-05	37190.1550146701	24456.4374467584	8122.03955574695	13126.4304843429
6.04600398125774E-05	36394.2441893093	24055.9835527088	8811.91104625654	14017.1894013491
6.11101477675513E-05	35054.5257592518	23094.4461809377	9184.01145974619	15079.9399042253
6.17602557225253E-05	33863.8685632503	22435.5518413121	9828.58951169806	15693.4200977968
6.24103636774992E-05	33894.9463366871	22509.7591530668	9995.1954991758	15845.3555037444
6.30604716324732E-05	33664.5997805458	22740.1444008528	10085.6288886248	16028.3139785945
6.37105795874471E-05	33233.977901479	22155.9133985984	10414.802025707	16332.596386925
6.43606875424211E-05	32114.7773643541	21707.3968838559	10673.317032443	16441.5936273749
6.5010795497395E-05	30016.5550058138	20449.6695480566	10811.022117042	16816.8240552032
6.5660903452369E-05	27799.1155028994	18881.1512802164	10509.3872103869	16753.1983649292
6.63110114073429E-05	25563.9427110694	17716.8004754338	10383.2876360037	16553.0645280981
6.69611193623169E-05	24450.6626329301	17169.2351321366	9782.85059533629	15767.9730093196
6.76112273172909E-05	23180.2650907361	15862.3762909582	9351.70379831799	15277.471049548
6.82613352722648E-05	21619.5331843227	14578.2850088822	8958.77398962337	14612.1394168649
6.89114432272388E-05	20628.2319110533	13797.2447418228	8254.33475454546	13488.4759688403
6.95615511822127E-05	19930.5068444413	13559.1953106767	7082.11312253638	12360.9536967074
7.02116591371867E-05	20353.5848150645	13653.4382568136	6558.34754921577	11104.3745880995
7.08617670921606E-05	20593.9521005135	13735.4144628925	6129.0145607549	9992.2561412297
7.15118750471346E-05	19801.4297002724	13543.8795332182	5461.00162955117	9271.6834747451
7.21619830021085E-05	18766.812098643	12909.5404577837	5208.78129450761	8658.53120080507
7.28120909570825E-05	18390.6531772758	12459.9347852392	5117.20595889655	8478.70875422418
7.34621989120565E-05	17714.3213085993	12100.9977738217	4981.95150091789	8083.05550569022
7.41123068670304E-05	16674.6733153883	11317.8567876832	4800.6081196462	7953.83735813148
7.47624148220044E-05	16071.4050125198	10875.6540037076	4579.85772669537	8166.79613948856
7.54125227769783E-05	16334.2728907308	11166.5741923542	4423.8106546631	8072.31576059973
7.60626307319523E-05	17573.433719122	11935.1821136562	4450.53778266815	7989.29605642699
7.67127386869262E-05	18983.4488248446	12808.2894959497	4460.42413927603	8095.81093343906
7.73628466419002E-05	19445.1150109047	13374.1975424885	4513.61782397216	8516.83792439392
7.80129545968741E-05	18771.6774809157	12737.0573865563	4735.1498575771	9184.66243753578
7.86630625518481E-05	17370.0929467357	11861.976360308	5135.90635096162	10327.7017878608
7.93131705068221E-05	15587.3562634146	10672.2591618898	5592.10794829251	11730.1573595791
7.9963278461796E-05	13480.8780188498	9366.59751665773	6188.62619128643	13499.2099942652
8.061338641677E-05	11840.3020336802	8392.94016884174	6852.57833371614	15017.8919047012
8.12634943717439E-05	11291.9847813223	7939.30051005184	7605.97769518022	17094.2829019368
8.19136023267179E-05	11826.1674619342	8300.41623513686	8043.93670340734	18972.8549746771
8.25637102816918E-05	13523.1560447965	9350.83270301064	8521.88887043099	20479.9356463739
8.32138182366658E-05	15612.243741311	10759.4613676148	8826.22549121442	21468.1749426687
8.38639261916397E-05	18387.9707786967	12304.8811101473	9064.715423102	22170.9865357693
8.45140341466137E-05	21268.4362952264	14109.8078930721	9120.26641231198	22539.3114029665
8.51641421015877E-05	23611.5568915484	15921.0799255381	9201.11819118928	22944.1852993436
8.58142500565616E-05	25316.4415135853	17110.663996902	9356.6898389782	23451.141440844
8.64643580115356E-05	26427.7643007967	17485.4375061476	9469.50637356089	24048.9945133587
8.71144659665095E-05	27918.5001905489	18270.5380480652	9635.77599976934	24366.7919465005
8.77645739214835E-05	28730.209562429	18828.0509760072	9709.4222818987	24981.1069557022
8.84146818764574E-05	28831.3666991244	19284.6641165416	9873.73646715408	25150.2033931189
8.90647898314314E-05	28900.909736414	19372.3332138287	9861.7371227242	25397.0018294439
8.97148977864053E-05	28869.8921854906	19232.7792042975	9710.31119960672	25694.6835587027
9.03650057413793E-05	28255.677434983	18805.8208005981	9569.31269763472	25782.2316637229
9.10151136963533E-05	27412.6832749319	18373.9166623159	9270.292212348	25220.8558852173
9.16652216513272E-05	26593.4794151439	17865.8748397199	9009.17687960181	24121.4133903261
9.23153296063012E-05	25725.5040353538	17414.9396510866	8737.71639504894	23112.3842484583
9.29654375612751E-05	25180.0709614319	16969.164900565	8409.57130943421	22133.0796586714
9.36155455162491E-05	24549.7290790623	16683.1641439818	8169.75348428952	21411.0641851142
9.4265653471223E-05	23397.5087931943	15876.5343859535	8062.86330945523	21031.7485803233
9.4915761426197E-05	22951.5842202292	15772.4317105468	8019.28725096903	20794.394800845
9.55658693811709E-05	24435.7147499487	16579.9355141929	7933.94786821963	20816.2780122025
9.62159773361449E-05	26773.108335074	17802.6016650014	8159.59630975	21346.1796725868
9.68660852911189E-05	29393.0250561015	19466.2975202365	8466.69011039121	21757.5896352656
9.75161932460928E-05	31142.6283993312	20978.6268010203	8726.25248924704	22772.2980620539
9.81663012010668E-05	32246.6984880493	21587.4617707195	9341.53061386752	24145.1495848099
9.88164091560407E-05	32269.9411577909	21675.7187753199	10007.8431794369	25631.716073291
9.94665171110147E-05	32054.6702941639	21549.3137194509	10368.2481031748	26639.4961333607
0.000100116625065989	32293.0491005046	21673.706562232	10767.3661668388	27216.1148291284
0.000100766733020963	33181.0717202398	22101.403749392	10971.9726190412	27840.545465905
0.000101416840975937	33958.476468607	22587.0647662217	11343.6997016642	28137.9548949956
0.000102066948930911	34248.5256554811	22799.1340430745	11650.6119015819	28393.4615413727
0.000102717056885884	34383.5014898224	23081.9726497838	11806.7185042208	29098.6188848706
0.000103367164840858	34412.4000605137	22892.539660382	11730.7547354546	29602.4056740552
0.000104017272795832	33779.8145838405	22601.8955690793	11700.3135378217	29987.4257406328
0.000104667380750806	33151.5539030903	22268.0374926637	11465.6195412514	30219.809898268
0.00010531748870578	32677.9896880926	21835.3161356229	11366.6255887517	30116.3047027445
0.000105967596660754	31878.8048720799	21309.0785643651	11434.192468974	29936.7592636768
0.000106617704615728	30881.7792557341	20886.6006011251	11307.6225834889	29987.2608223747
0.000107267812570702	30026.2336963102	20312.3350108683	11177.385824838	30151.5284509364
0.000107917920525676	29187.0858333999	19698.002374395	11146.5743496569	30172.418124929
0.00010856802848065	28546.1967146573	19141.1926200344	10722.8526858703	29702.1969033891
0.000109218136435624	28198.2920165639	18950.0394593263	10247.9607869797	28730.2972120435
0.000109868244390598	26890.5405213825	18124.8071040591	10031.7004779141	27458.3248466821
0.000110518352345572	23826.5092865073	16264.5233589537	10031.7448967046	26983.4130464598
0.000111168460300546	20260.8421044598	13886.1548736342	9906.09372196474	27163.3988037538
0.00011181856825552	18112.6003536562	12232.5393029778	9531.48788878588	26567.32791805
0.000112468676210494	16910.1513690518	11780.4570641421	9308.55957315693	25567.7476072337
0.000113118784165468	15852.6000644602	11047.8624668894	9140.15134272136	24643.6945638056
0.000113768892120442	14642.0270308864	10059.1745594316	8847.901261085	23581.9830058113
0.000114419000075416	13644.2176389319	9391.27770569536	8558.61785257512	22845.1610095064
0.00011506910803039	13140.7327355092	9140.40052674657	8313.47748914091	22391.9630891831
0.000115719215985364	13094.2514185669	9022.28566221481	8168.9122256537	21860.9729198525
0.000116369323940338	13170.0327254577	9064.87600599185	8002.81843601744	21418.3701863459
0.000117019431895311	13196.7508108203	9048.04654212786	8014.73264551527	21453.6547288218
0.000117669539850285	13419.3708463292	9179.05808541311	8026.54104260452	21627.2066116576
0.000118319647805259	14198.2808483456	9730.75559626355	7700.18337593872	21072.3165310292
0.000118969755760233	15599.8736774913	10658.5590772933	7298.01232943247	19941.1574012429
0.000119619863715207	17577.3189309463	12049.5407106418	7055.88623999147	18737.7049317483
0.000120269971670181	19373.337823594	13220.535302111	6874.05104773225	17866.1346503414
0.000120920079625155	20325.7639445479	13796.4955341613	6762.18576702438	17557.9854590631
0.000121570187580129	20361.1068579305	13877.4555860552	6660.07321628467	17440.2688766242
0.000122220295535103	20597.3276271493	13993.0941858143	6333.09593583239	16781.0948828924
0.000122870403490077	21406.3867444235	14498.1225075498	6126.37647450261	15790.3977526844
0.000123520511445051	22173.3027611186	14981.362591857	6146.70882307256	15262.8631574081
0.000124170619400025	22715.0148742509	15394.6481571226	6262.77480088367	15770.8626157433
0.000124820727354999	23355.6159710193	15809.6593410674	6369.44898523923	16724.6456255117
0.000125470835309973	24019.2859808592	15961.11994576	6312.84060030691	16901.8824917941
0.000126120943264947	23322.1992823392	15456.2920784614	6547.41662937829	16823.5403198255
0.000126771051219921	21231.9947679994	14471.9268448371	7127.91354783943	17732.1961348496
0.000127421159174895	19960.8812771275	13566.0236444285	7558.42949068054	18816.5178607485
0.000128071267129869	19738.6437330358	13436.4598305653	7710.31314407728	19131.6730165828
0.000128721375084843	20086.2876262079	13835.0496779581	7930.88192839744	19187.5185085125
0.000129371483039816	19716.7283311346	13573.1345465067	8390.2433592216	19632.0481435523
0.00013002159099479	17885.4552952859	12218.1842199414	8734.3152816157	20217.284539337
0.000130671698949764	15547.5731734712	10666.6882117408	9204.16081926585	20767.0262981408
0.000131321806904738	13992.8091326798	9764.3326375638	9684.18847357374	21302.1343842398
0.000131971914859712	14234.1760818505	9804.02575304178	9703.65787036062	21418.5675626639
0.000132622022814686	15633.5969786341	10747.3791836285	9469.27272025979	21081.5088117544
0.00013327213076966	17959.1715125266	12208.9888519497	9223.35971793529	20620.6338172013
0.000133922238724634	21010.2867696739	14062.7313420502	9092.51931089795	19736.8412585931
0.000134572346679608	23202.6392523381	15514.0779803103	9059.80156194232	18845.8453884133
0.000135222454634582	25049.2008479592	16764.788600491	9023.85049396628	18024.9133230027
0.000135872562589556	26077.6109166142	17615.7273795929	8758.65313140697	17438.8551243203
0.00013652267054453	25447.3743897869	17206.1455847383	8241.54851674929	17371.8531741851
0.000137172778499504	24806.4669461758	16785.1872826075	7697.69769371523	17029.4182025383
0.000137822886454478	24516.2112097392	16484.5065161205	7224.98824255087	15791.2073891555
0.000138472994409452	22853.0276897678	15450.5050728557	6981.59311631881	14805.3445049798
0.000139123102364426	19386.4510434631	13162.7670160001	6773.53201104746	14566.2062794696
0.0001397732103194	16112.7524229216	11076.6405853386	6459.17813269905	14122.5876778722
0.000140423318274374	14421.1082832451	9977.76677878857	6837.06901249696	13842.9365804322
0.000141073426229347	12802.7482937948	9000.90283734268	7938.08025086214	14907.3579376434
0.000141723534184321	12127.8446207545	8403.36797066959	8765.95026008503	16141.955184547
0.000142373642139295	12326.1383960254	8356.07188473955	8793.43185756112	15953.3476975197
0.000143023750094269	11937.2561829554	8161.23677088603	9090.18292861601	15690.5762387445
0.000143673858049243	10979.5075816028	7814.626360445	10217.9663530477	16998.1391340214
0.000144323966004217	10740.1007521998	7528.82856772421	11056.7537336533	18419.2063689222
0.000144974073959191	11894.5996076166	8265.19763087213	10969.5251316779	18460.4488514416
0.000145624181914165	13533.4733086246	9389.11162294059	10827.7512019398	17553.7765287116
0.000146274289869139	14377.4293425664	10092.7123485423	10731.5685940637	17345.8462216251
0.000146924397824113	15489.5871696636	10795.3607232906	10558.3978250789	17244.4972333105
0.000147574505779087	16408.3667355931	11289.298393007	10706.4094954675	17414.5716769675
0.000148224613734061	15909.594809743	10657.3443819152	11335.1749879924	19183.2303185784
0.000148874721689035	14227.9818648529	9738.74647906165	12215.6876561688	22283.6508375047
0.000149524829644009	12711.6884092619	8899.89534407831	12818.0046535168	25516.4806360764
0.000150174937598983	12709.649713224	8861.98081966391	12741.4826822445	27094.9415324354
0.000150825045553957	12480.5457439257	8758.68458775929	13167.9993617254	27439.9928290417
0.000151475153508931	11920.9039468509	8415.79986938133	13416.9476383589	28052.6831235645
0.000152125261463904	12418.8749011644	8536.86026956089	13222.4871420513	28897.3351979369
0.000152775369418878	14150.0767914396	9742.38715609391	13050.796437659	28447.7540271865
0.000153425477373852	17155.1469272864	11618.6114735408	12976.4573248133	28278.4954434477
0.000154075585328826	20021.2139994119	13654.9744712772	13070.7015308623	28368.8761906319
0.0001547256932838	21783.300187375	14659.3336614756	13319.5533088489	28069.5667084789
0.000155375801238774	22208.1803109575	14996.2686797672	13033.411458333	27364.5606603331
0.000156025909193748	21565.6969447823	14717.6666785603	12341.7343698353	26429.7604783452
0.000156676017148722	20249.320676088	13788.3241027237	11957.8211985136	25203.2515472499
0.000157326125103696	18950.7132163018	12976.747928434	11784.1161116286	24130.0789464737
0.00015797623305867	17675.7166340613	12144.4318274735	11255.8620161085	23011.8345223611
0.000158626341013644	17073.8559299662	11679.4318136438	10831.8865765914	21793.6595643013
0.000159276448968618	17425.2301890787	11758.8663799386	9777.85104793684	20047.3604870306
0.000159926556923592	18712.7243921468	12675.1686793494	8650.49964334123	18474.8398317057
0.000160576664878566	20782.4387360483	14083.2151571933	8590.14987728926	17988.1860477987
0.00016122677283354	24605.4731365541	16456.8749098088	8575.94422657615	17846.6987869885
0.000161876880788514	26446.1660308055	17570.9106632124	8367.32633579338	17986.2135018461
0.000162526988743488	25390.3964501137	17020.6276288507	8411.93455599385	17850.6116930573
0.000163177096698461	21650.1857648273	14666.135259721	8911.76606476096	17686.5243790802
0.000163827204653435	16830.2154952793	11621.5252571347	9448.39336747861	18396.7866512467
0.000164477312608409	15223.2012848948	10530.4702191854	9151.05217407495	18201.453344832
0.000165127420563383	16368.7443898214	11211.6234604331	8732.65610994639	16685.4764623143
0.000165777528518357	17008.1362214063	11636.2134284284	9175.80191222648	16229.6124992488
0.000166427636473331	16480.9662341397	11340.0691648052	9566.7622261672	16146.9201082533
0.000167077744428305	14232.1054633884	9887.47408987058	9744.79105499233	15837.0112316773
0.000167727852383279	12615.7717839754	8690.61525775957	9817.86977639228	15740.6302474636
0.000168377960338253	13303.4822540689	9142.80467957139	9882.06359176664	15350.0258153905
0.000169028068293227	14477.8062036022	9887.62973317176	10308.78769754	15701.3020395053
0.000169678176248201	15599.7250046659	10691.0633831918	10264.4847235816	17009.2411829078
0.000170328284203175	16366.9224319453	11416.1710264415	10263.9661458333	18201.4210052485
0.000170978392158149	17780.3855191126	12175.2376433986	10405.6282812033	18830.4651257674
0.000171628500113123	19509.304568701	13092.53056612	10458.7604211371	18737.9273371964
0.000172278608068097	20253.2398913837	13803.3049143985	10280.4871753798	17918.1026235797
0.000172928716023071	19297.9657344206	13154.0882783566	10361.912099878	17719.653873983
0.000173578823978045	18013.8942888449	12260.9208672939	11023.6933520395	18961.4817433805
0.000174228931933018	16985.8409900768	11709.5916451795	11666.0091558286	19957.6156192518
0.000174879039887992	16931.6977684688	11431.9690355376	11907.0868481935	21199.7953908729
0.000175529147842966	18219.5951517669	12482.4698549965	11989.6249994755	21190.9404226001
0.00017617925579794	21086.7316776023	14380.8088730699	11735.8740088071	21219.6517390321
0.000176829363752914	23202.5762601535	15617.5921460833	11692.8268006777	21260.2627885758
0.000177479471707888	25540.1882181563	16913.2213681412	11465.4115006	21348.8396506663
0.000178129579662862	26542.5442139576	17709.1019404098	11390.9609930127	21617.2345789472
0.000178779687617836	25024.2773507002	16607.1193140775	11226.5725004541	22020.8927427796
0.00017942979557281	21886.4351848411	14708.6462156054	11023.636514298	22328.9261150735
0.000180079903527784	17738.676701359	12328.1319301289	10718.4751620557	21673.0556581599
0.000180730011482758	13578.0652708086	9308.7972027552	10546.7960139572	21208.4778036162
0.000181380119437732	10749.6382138132	7315.62720237581	10684.6087207916	21402.059148284
0.000182030227392706	9352.69987901985	6564.62069861633	10421.7853675622	21280.0249767095
0.00018268033534768	9245.5601728742	6589.2049075686	10446.3266320551	21176.4325842617
0.000183330443302654	10062.1837320208	7110.67320408481	10094.1313884696	20610.0482221751
0.000183980551257628	11511.1704991479	8061.13913391826	9812.52554454121	20332.6018499348
0.000184630659212602	13716.3868470245	9346.18554237395	10652.9606103549	20727.5500263116
0.000185280767167575	15970.0949523137	10868.7271742263	12089.1567703808	22426.4749628596
0.000185930875122549	17575.3628271476	12162.7144173598	13779.7259305804	24272.5571418987
0.000186580983077523	19377.9215683457	13109.3874751207	14926.2526067115	25374.0262106937
0.000187231091032497	20882.7750878669	14128.9122930542	15225.507934384	24515.2297929638
0.000187881198987471	22113.7508776068	14935.3486902615	15157.1452354972	24019.410307437
0.000188531306942445	23140.5808931599	15530.5540292015	15914.0836080387	25253.8719566723
0.000189181414897419	23678.9153315513	15876.8145789756	16973.604717727	27363.498772613
0.000189831522852393	24971.340597417	16807.0004811989	16933.8780783262	29294.4255390005
0.000190481630807367	27429.3700251069	18153.8344486214	16960.2835012654	29585.4678280821
0.000191131738762341	27961.3539444399	19001.5572571643	16899.0707756939	30170.6518981666
0.000191781846717315	26948.404520762	17954.9440790935	16698.5044033518	30882.8244806564
0.000192431954672289	26750.8135081464	18062.2244610015	16006.4822744496	30219.8679943375
0.000193082062627263	27535.5874169884	18499.6451888923	15749.402300878	29467.7540014279
0.000193732170582237	25282.9931585097	17317.9521339544	14958.869473924	28221.1283030089
0.000194382278537211	19824.415609491	13739.8341384111	13840.4579690127	26467.9100207622
0.000195032386492185	14246.7731050769	9826.72597937908	12514.6989783597	24868.498869282
0.000195682494447159	11820.1490764408	8179.55580270725	12094.2427915399	23743.2972799393
0.000196332602402133	10771.6567402839	7503.93497524721	11634.8959412194	24097.9366230231
0.000196982710357106	9567.41074385338	7034.55527045129	11276.2897674718	23008.9606882733
0.00019763281831208	9707.06141059058	7099.78093156516	10803.2379244111	21563.5785901052
0.000198282926267054	10174.8801476296	7085.05284998793	10547.1399187577	21060.4738436154
0.000198933034222028	10069.4462029188	6965.44385856154	10261.8805172837	21629.368221764
0.000199583142177002	10734.8876103156	7602.25563486669	10552.6508544658	22368.0940611223
0.000200233250131976	10694.1807878844	7521.24123225849	10784.0124235901	23378.5959279358
0.00020088335808695	10673.0674090266	7458.64188499347	10817.9491694622	25066.306111188
0.000201533466041924	12319.2113142976	8421.43192838563	11117.5905401082	27185.3209859226
0.000202183573996898	15852.3928054631	10679.8812988177	12376.6278385386	31259.0235988986
0.000202833681951872	20486.4320724267	13575.0694731828	12731.2145667406	33703.3711361744
0.000203483789906846	23164.2637099863	15547.4208268383	13149.1448693017	34917.8827542577
0.00020413389786182	25599.8086740527	17168.7690847707	13150.5429979605	35105.73816196
0.000204784005816794	29888.1797638633	19611.8949491988	13273.9212971969	36165.4209097162
0.000205434113771768	34359.6774306473	22921.9947689881	14464.74905085	38761.3714765239
0.000206084221726742	37869.0515317875	25496.1150932136	15340.1544165009	42504.8998567006
0.000206734329681716	39064.8950772415	25949.7821725812	15627.0605114014	45369.0495792485
0.00020738443763669	40240.5328204288	26547.905731058	16066.1636825696	46277.3422106593
0.000208034545591663	40969.3962390044	27118.9335762697	16254.5250592261	47391.8726597454
0.000208684653546637	40335.7935735365	27074.8859436897	16354.7271808059	47986.3772330977
0.000209334761501611	40307.5600109894	26372.732463737	16670.1099154978	48861.1095256163
0.000209984869456585	39716.6573220249	26172.2004923036	16427.1552555748	48925.9982444146
0.000210634977411559	38703.8683503825	25671.7522716038	16154.727264431	48765.6670521824
0.000211285085366533	37850.3045723573	24980.507097598	16186.7879762331	48043.3528139396
0.000211935193321507	35784.2078802644	24243.6550820632	16421.6689148641	46630.9346867675
0.000212585301276481	34098.9106723591	22626.7943534639	15801.4790260145	46042.8535312922
0.000213235409231455	32847.014140489	21637.8304383054	15523.1725826605	45301.4584699653
0.000213885517186429	31592.9431120128	21101.7220006544	14923.3476459745	43514.1677238471
0.000214535625141403	31006.4031198658	20826.9745568982	14508.6430627842	41942.5431398942
0.000215185733096377	30311.930027294	20503.9738843618	14018.3369393085	40603.9954222546
0.000215835841051351	29653.1033911354	19905.2555171987	13555.3094223752	39511.7173691882
0.000216485949006325	27548.9760449304	18675.8094683327	13079.6179791277	37122.1110085645
0.000217136056961299	23346.7506826505	15941.5324213775	11402.8186620706	33494.6812333092
0.000217786164916273	20454.7135065434	13971.9502086216	9561.31405654871	28178.3269899387
0.000218436272871247	19676.0549557325	13217.9043473655	8584.92327748437	23845.34040166
0.00021908638082622	17532.9873840538	11831.4926204392	8681.20482177209	21947.4239336277
0.000219736488781194	13982.8030216773	9676.53820631536	9238.76685599749	22300.6683414166
0.000220386596736168	13308.3892483852	9173.45904584939	8974.26623487322	22804.7907772888
0.000221036704691142	12820.3343911154	8882.3553063544	8514.58001272118	22064.4680667354
0.000221686812646116	10754.0681424111	7648.63595353513	8998.50188344942	21910.6364602559
0.00022233692060109	10704.0919714574	7445.26073248636	8141.90182400632	19626.9952529453
0.000222987028556064	12322.1505462121	8625.70127878532	7575.41942121153	16818.4271332857
0.000223637136511038	12761.1919256392	9045.49647201278	8168.86703427576	16052.0700216116
0.000224287244466012	11972.2650918009	8311.86507130893	8950.94628996282	17081.6833505183
0.000224937352420986	10763.9793809674	7546.824862637	9464.62135294871	18243.7245713265
0.00022558746037596	10262.547034033	7182.07366340305	9963.47412963213	20020.3308405119
0.000226237568330934	10118.6183898353	7159.29710085516	10323.4336590073	21569.3381994259
0.000226887676285908	10210.775456577	7268.03750086577	10119.1158251825	22586.7156552848
0.000227537784240882	10775.0164102419	7726.14863651487	9785.10638244017	22525.1115108741
0.000228187892195856	11279.7695607845	8119.32302679884	9889.18357980809	21791.4194739111
0.00022883800015083	12400.1014540473	8512.67600632648	10195.1423927848	21803.4192378329
0.000229488108105804	13831.5375003228	9575.47363461631	10057.7272675533	22143.6328496851
0.000230138216060777	15046.6858194481	10485.1127157899	9815.5691686843	22331.805144497
0.000230788324015751	17296.2082964131	11615.8655368783	9119.64664180536	21491.543870332
0.000231438431970725	22971.6933270592	15500.2818548788	8908.43904740682	20526.3298018692
0.000232088539925699	28740.4536468765	19257.9488079126	8950.5783154704	20053.7130082194
0.000232738647880673	30451.2559379688	20396.1588397346	9077.03274505864	20636.3041722586
0.000233388755835647	29628.8471974263	19696.4778924288	9139.17267125044	21408.9703264192
0.000234038863790621	28490.8415031656	19124.7612074838	9308.13955499703	21364.1388257456
0.000234688971745595	25979.6248010601	17509.0512188307	9400.86560701644	20511.8749290373
0.000235339079700569	22538.0861539783	14996.3953534951	9051.61509927815	19621.4001886879
0.000235989187655543	20971.6310837042	14133.7518287023	8896.74972141179	18699.5401951524
0.000236639295610517	20827.5846726007	14324.2306114078	8552.46682683675	17997.6860148928
0.000237289403565491	19042.8339193062	13151.3614404343	8437.13577866343	17879.1550112049
0.000237939511520465	15272.0219752955	10591.9088105766	8443.42598012994	18214.1563782998
0.000238589619475439	12074.7917498286	8478.0699327667	8547.26146254685	19521.138882126
0.000239239727430413	9888.51348394827	6923.27619230914	9292.91187995453	20805.7055208518
0.000239889835385387	8610.26197198514	6052.99309368192	9893.28736008853	22675.4393838788
0.000240539943340361	8164.0203337282	5879.09132305951	10181.659333697	24181.4192972974
0.000241190051295335	8144.52464877708	5951.54186410786	10293.8249635856	25144.5274250188
0.000241840159250308	8616.41551263997	6137.8552380659	10522.3424495015	26373.6165638713
0.000242490267205282	9037.90598520835	6361.09373181055	10770.1290358593	26782.2675679763
0.000243140375160256	9717.98672133829	6956.70883211368	10838.1902993534	26479.6915653832
0.00024379048311523	10660.1830174282	7522.87429266298	10911.9682338349	26244.0695908262
0.000244440591070204	11015.7059406118	7795.04529406607	11187.5994797709	26854.4443948032
0.000245090699025178	12210.0590410293	8534.02571386674	11493.0471790989	27921.0253856799
0.000245740806980152	15148.2770114131	10433.355094977	11645.4746495087	28208.9013025686
0.000246390914935126	20350.8894728637	13884.0401764476	11801.6107466148	28985.6218596143
0.0002470410228901	28704.7215974191	19497.0706160249	12676.4448443851	31278.306837521
0.000247691130845074	35977.2614145139	24028.9220583674	13626.5020128801	34319.1443473042
0.000248341238800048	38642.3484414757	25783.4004539941	14740.0513411836	36966.4409546185
0.000248991346755022	39529.3637339386	26321.6078478998	14993.8841752323	38320.1112512423
0.000249641454709996	38941.6401755287	25988.9918309186	15498.8366955392	38851.9714279343
0.00025029156266497	38445.1330708718	25604.9306481725	15654.8512119503	39733.5095017684
0.000250941670619944	38505.2506372407	25325.6794081263	15719.8566129939	40111.0061432069
0.000251591778574918	38147.1867868117	25173.7873242034	15760.208730916	39953.0838815477
0.000252241886529892	37123.8821534958	24510.9476400655	15434.7718487362	39748.8068345163
0.000252891994484865	35413.6191531215	23440.1889782652	14641.7330051499	38981.5859092366
0.000253542102439839	33195.3518772783	21812.9769721868	14269.588012861	37603.9376664933
0.000254192210394813	30524.720842906	20423.1165614495	13950.0194784704	36766.2240030349
0.000254842318349787	27237.9419920695	18386.8780887108	13760.3168065051	36267.1928771743
0.000255492426304761	23930.9901275635	16247.5451965332	13737.4587249756	36182.5470275879
0.000255494981254575	23930.9901275635	16247.5451965332	13737.4587249756	36182.5470275879
0.000256146821203066	22214.0406518349	14930.8227238298	13037.683715205	35114.6358626935
0.000256798661151557	20953.6970139935	14091.6250373895	12199.5791261187	33227.4707307556
0.000257450501100048	18860.0410728279	12767.9264782885	11170.6776785075	29948.8860422033
0.000258102341048539	16695.2913666919	11323.3802497257	10002.0940160563	25919.8065511079
0.00025875418099703	15543.8211855954	10627.7546393684	8803.53594720109	22072.8390130682
0.000259406020945521	14692.3108790505	10023.5661157852	8096.28807202473	19673.9318860906
0.000260057860894012	12944.0089351466	8932.92559083928	8622.54465499578	19164.1595444283
0.000260709700842503	11829.1435796676	8243.82016099288	8675.13354725201	20106.1779431917
0.000261361540790994	11263.3175779699	7671.95943128191	8640.37647040715	20982.7116107762
0.000262013380739485	10444.0845849936	7400.18744887601	9492.31797572678	22095.555543347
0.000262665220687976	10570.338070984	7512.97078715584	9900.15234712767	23111.233767618
0.000263317060636467	11528.9554475467	8033.12681901826	10055.6419427709	23023.2373163727
0.000263968900584958	12338.7821605799	8486.29889834346	10110.7192731551	22721.1160067771
0.000264620740533449	12402.4972867315	8629.56994447007	10345.3199460547	22941.1362036715
0.000265272580481939	12378.7065227664	8586.50037272308	10500.8901379107	24331.3568118704
0.00026592442043043	12376.3698635536	8550.42650150298	10613.7509275612	26002.3624829756
0.000266576260378921	12246.0469316227	8487.53795724606	10969.8380943154	26492.7727999482
0.000267228100327412	12514.7938832607	8963.51560618252	11391.700312384	26477.0948989322
0.000267879940275903	15945.8100056486	11022.9678644967	12059.9794384726	26842.5077945929
0.000268531780224394	21558.0476368321	14396.3014810463	12940.2314561866	28731.2310726377
0.000269183620172885	24140.6818227669	16380.20530103	14348.4462989685	31829.1713798868
0.000269835460121376	23945.2555035607	16133.2583060713	14473.280911101	33535.1926317983
0.000270487300069867	23665.546301442	15661.8546774715	14166.6507961115	32887.8972905987
0.000271139140018358	24256.9365086768	16425.6998221465	14147.0925816583	32150.9948285352
0.000271790979966849	27158.5158869086	18352.7770131757	14571.4869301951	31482.2711294695
0.00027244281991534	30507.2590728801	20296.3787313294	15083.8593660214	30623.6769621837
0.000273094659863831	31882.9408276563	21396.7986389328	15314.4698263372	29821.9241638505
0.000273746499812322	31182.0697301755	20924.0747845588	14917.16982847	28798.7687621144
0.000274398339760813	29440.3343427311	19643.8559448171	14110.2953588455	27389.8538698647
0.000275050179709304	28205.1259561412	18823.7454342558	13066.2317168404	25632.1401280954
0.000275702019657795	27387.5190613741	18349.2272452957	12091.7109898787	24295.2849649569
0.000276353859606286	26749.8990359285	18284.6008786364	11721.6123870482	23292.1277575438
0.000277005699554777	25919.3919097974	17298.5367481355	11558.1427364473	23260.0833101357
0.000277657539503268	22941.2091020314	15522.1563723681	10935.6224708924	22360.9195364948
0.000278309379451759	19009.3333426404	12856.0769481278	9876.62544295912	21359.4639847229
0.00027896121940025	15197.2388319932	10358.6642562318	9768.11670903209	20547.7719571568
0.000279613059348741	12685.612731935	8939.09821059059	10622.288708615	21239.6787198259
0.000280264899297231	12134.7432266516	8383.80448025909	10448.9523679774	21243.0521049118
0.000280916739245722	11905.4037866345	8309.7408625081	9479.26707021378	19362.6479994828
0.000281568579194213	11969.537109601	8334.44347935445	8421.71279765902	17176.3280290038
0.000282220419142704	12581.6168941187	8729.43334980039	7994.38746786546	16134.3924473258
0.000282872259091195	12747.8157473639	8897.79885237509	8653.12249014807	17204.6205086169
0.000283524099039686	12702.5872666336	8952.90914926065	10230.0451774756	19970.3293145581
0.000284175938988177	14166.0210673974	9887.3330420806	10897.6082929072	22073.5515547067
0.000284827778936668	15145.5020573252	10295.5287382055	11005.6358058283	22330.3051669289
0.000285479618885159	12865.0889332831	9093.82619866145	11714.5441151857	22667.9346399848
0.00028613145883365	13252.5449539988	8995.97786098767	11897.8691482623	22967.9320114033
0.000286783298782141	15748.4838938205	10702.9584582495	11524.5363167707	20495.2337117993
0.000287435138730632	15073.0742273537	10421.3398434334	12410.9229264022	19969.4208556199
0.000288086978679123	13722.5797448516	9529.7349616182	13289.876104102	21225.5355541905
0.000288738818627614	13880.2322143928	9519.77849491694	13340.5254102572	21718.5839164691
0.000289390658576105	14651.6126015333	10106.4919380962	13224.8087522751	20878.7287141706
0.000290042498524596	16508.9488544495	11290.3595829069	13629.3830023153	20328.8117644096
0.000290694338473087	18348.7092581233	12453.3308743496	14000.6894968978	19838.6534899695
0.000291346178421578	19642.3161234466	13589.1760361295	14189.6693033905	19579.6130565658
0.000291998018370069	21948.2766563717	15003.4434189485	14367.2357544707	19722.3568710435
0.00029264985831856	24191.5617027805	16389.2133838375	14101.7120905495	19441.0689002851
0.000293301698267051	25178.5067390866	16834.321439799	14360.0045625191	19228.6753657283
0.000293953538215541	25627.9155264724	17269.2357399231	14312.6446214472	18665.6348087147
0.000294605378164032	26103.9633998641	17432.5801569958	14345.6874718568	17898.3303752878
0.000295257218112523	25796.9982536988	17107.5685565246	14097.0483729539	17568.4511419266
0.000295909058061014	25029.6876212996	16881.5723125579	13727.4700171978	17479.5497362369
0.000296560898009505	23034.8231014293	15517.4828836415	13689.6115139793	17012.3458711129
0.000297212737957996	19372.8394839018	13201.3071622562	13601.8435412365	16466.9754260247
0.000297864577906487	14739.4897502479	10418.4207211798	13653.506574189	16259.338644409
0.000298516417854978	11521.8909008205	8210.37175884773	13160.7456107113	16003.7482947792
0.000299168257803469	10722.3265567082	7694.44844053523	11874.9146776503	15439.9327353706
0.00029982009775196	10771.4453034711	7719.92343259724	10592.4056414001	14653.413746596
0.000300471937700451	11293.3174604183	7994.65540790749	9795.66725089021	14762.9951428906
0.000301123777648942	12409.641341047	8688.78565940037	9457.42440409395	15575.3414190015
0.000301775617597433	11269.2277905282	7868.87325938925	9509.77715833735	16597.9634980632
0.000302427457545924	9285.52650080167	6460.46921348681	9949.36929028057	17740.8140488971
0.000303079297494415	8943.84336848783	6494.51353213492	9507.23794493002	17541.4900409302
0.000303731137442906	9469.86021845054	6699.31881184566	9147.73494769615	17965.5054803477
0.000304382977391397	10147.7041099893	7205.06935439356	9129.29719771591	18663.6440909489
0.000305034817339888	10954.6358859383	7776.90514016355	9878.43345918789	20527.5261389177
0.000305686657288379	11631.7522899379	8189.23232282982	11068.9882071423	22822.912538567
0.00030633849723687	11937.844490657	8369.05968610782	11718.8850201343	24411.6372909599
0.000306990337185361	12335.3098494438	8599.62774517601	11758.0792869605	24801.2063455347
0.000307642177133851	13582.8890543221	9215.6454853998	11969.8113325997	25126.6229329203
0.000308294017082342	15690.3639296239	10800.9435880446	12175.1051262859	25889.9151357975
0.000308945857030833	17327.1147559705	12018.3632840183	12464.7301018276	27426.3162710219
0.000309597696979324	17368.7982025146	11979.2776641846	12674.744644165	28311.701171875
0.000310249536927815	16450.9044462722	11220.030303114	12557.122892627	29484.4508750316
0.000310901376876306	14958.6783236124	10567.7152571247	12644.3244115763	29822.213372117
0.000311553216824797	15081.7056155156	10467.227219339	12605.4217865005	30808.6478527048
0.000312205056773288	15613.776791235	10927.7658348707	12401.0809903123	31201.4830421135
0.000312856896721779	15194.9867073241	10540.0552333609	12059.0582467027	31124.083214299
0.00031350873667027	13624.1449374795	9351.46245963099	11492.8599335904	31616.3751176126
0.000314160576618761	11622.0597616385	8169.10455631122	11285.4004602702	31576.0752829684
0.000314812416567252	9986.85473365792	7065.8491927196	11229.3419849109	31190.3483675932
0.000315464256515743	8698.0832898726	6239.30785600149	11218.323961809	30971.3618006643
0.000316116096464234	7802.4735470561	5658.31689034591	11103.7800078576	30677.9161145482
0.000316767936412725	7484.31641038081	5342.8697514461	10633.7373727164	29796.6151187822
0.000317419776361216	7592.18522673241	5408.50134130233	10005.5187636951	28399.9290344837
0.000318071616309707	8291.25927600197	5937.89940275105	9343.71411381513	25253.8999144515
0.000318723456258198	9538.13595520762	6930.09641777749	8056.0538083422	21127.3187977734
0.000319375296206689	11527.8777845284	8090.49218108582	6767.34999945877	17011.4783038963
0.00032002713615518	11985.0057190071	8387.44439617532	6415.0353215583	15075.7186542299
0.000320678976103671	11623.2954231527	8114.75713109082	6777.12090964531	15272.1736869936
0.000321330816052162	11837.3089940431	8267.59697298421	7022.63569431703	16073.7694765411
0.000321982656000653	11936.6045925209	8512.29461018001	7457.64758048599	17013.3448120827
0.000322634495949143	12370.711579419	8757.41209870345	8011.96503944476	18297.1562051237
0.000323286335897634	12147.0434422043	8591.80729536852	8653.76702154381	19954.01543432
0.000323938175846125	11769.4655876308	8250.66223295727	9625.6838822169	22051.9209719934
0.000324590015794616	11086.4634198928	7730.8651057094	10391.3093938256	24260.3782500836
0.000325241855743107	10575.3039023956	7485.09195645996	10846.6499499342	26000.0089238633
0.000325893695691598	10644.3078581993	7531.97330345597	11290.6580909034	27209.2223802275
0.000326545535640089	10701.30115287	7507.95855281202	11516.9778074531	28636.5002535226
0.00032719737558858	10601.5874796239	7355.29960816054	11636.2409414407	29369.1831171093
0.000327849215537071	10849.3168294112	7641.47593485379	11549.6127835374	29194.8010515576
0.000328501055485562	10425.7325732645	7444.66977995201	11444.0320862056	29220.6343283897
0.000329152895434053	9717.2702952505	6868.04717303271	11126.7871172797	28518.7844221311
0.000329804735382544	9193.18466297045	6614.69713060047	10542.5528897352	26977.073930882
0.000330456575331035	8889.21568403104	6454.55981373879	9899.88043968846	25124.4470865073
0.000331108415279526	8852.46472828579	6299.39209512871	9587.93543260682	24065.7812817126
0.000331760255228017	8803.81430691936	6242.06236266708	9398.31308173314	23460.9221161049
0.000332412095176508	8752.55419764559	6337.67846002632	9279.29493428539	22868.5486497043
0.000333063935124999	9254.47358902734	6653.44246900068	9339.43869628557	22708.4273239541
0.00033371577507349	9629.04156976999	6813.93574758489	9228.51121643474	22237.6228643098
0.000334367615021981	9568.42568438471	6795.25407425064	9016.23965866083	21655.0902224362
0.000335019454970472	9826.29917742275	6865.78154964478	8728.44628506619	20725.6305148099
0.000335671294918963	9255.67958423116	6466.67117133252	8664.96323286016	20113.5025338703
0.000336323134867454	8369.83994896166	5918.28553870125	8496.70674453585	20274.0891821398
0.000336974974815945	8327.4790970825	5958.08224037617	8382.25223018755	20208.0673095488
0.000337626814764436	8608.62059658345	6079.26317771082	8041.87841764878	18923.7783479061
0.000338278654712927	10182.6805596945	7250.23426356014	7933.26469562251	18288.2574481252
0.000338930494661418	11623.8967779961	8135.87140539606	8063.05498353916	18453.498887701
0.000339582334609908	10913.7236394269	7653.55979386333	8228.87747235235	18856.1998937874
0.000340234174558399	10034.1775519142	7125.97992959588	8437.22674889365	19109.6562385551
0.00034088601450689	10136.9222699533	7195.22490020681	8584.34203927468	19500.3685905976
0.000341537854455381	10121.0500238358	7146.2768081729	8754.86930983944	19611.7696790653
0.000342189694403872	9912.69565804083	7115.6369986152	8760.46767123492	20103.1713994484
0.000342841534352363	9901.63305125508	6989.47915707065	8930.17740055993	20373.1707820319
0.000343493374300854	9399.16461899309	6666.67920720164	8863.86661510814	20205.530347532
0.000344145214249345	8952.77972594609	6263.31324219415	8891.7354194065	19836.7236265487
0.000344797054197836	8612.88058492897	6202.74424930372	9010.9015101176	19388.6657129261
0.000345448894146327	8354.27995092409	6037.07657081271	8680.82663107284	18379.028607309
0.000346100734094818	8240.44171685015	6030.80713952141	8400.27628013774	17379.9890074057
0.000346752574043309	8188.99052136738	6044.97364023708	8060.61120883894	16603.0995490909
0.0003474044139918	8089.85662595925	5943.88785174419	7637.86941158014	15563.7153970845
0.000348056253940291	7903.65249286711	5685.57258647989	7342.72267953134	15152.1367024851
0.000348708093888782	7740.54920702755	5714.44754852942	7284.3357394329	15010.1219509315
0.000349359933837273	8156.18576298572	5918.07792438768	6919.20924693077	14468.7194231961
0.000350011773785764	8992.22888169843	6432.68656973265	6985.48690040433	14255.9801852397
0.000350663613734255	10416.9052101646	7292.49053870993	7032.28242729863	14341.4146258253
0.000351315453682746	12644.8928392743	8703.62332516136	7275.76714828857	14863.6418679558
0.000351967293631237	13138.8506576151	9037.44831233907	7382.40706368724	15494.5197392191
0.000352619133579728	14589.405075903	10050.509162205	7318.36176033367	15892.0118705125
0.000353270973528219	19237.8344995536	12871.3235384344	7424.38023242683	16419.5273420421
0.00035392281347671	21195.5194905036	14372.440153288	7665.46622033229	15974.6972832648
0.000354574653425201	20236.2582536199	13860.9815526662	7633.44886874362	15944.1155796062
0.000355226493373691	18641.7218477236	12829.6418318894	7739.86887376892	16497.9090267318
0.000355878333322182	18241.2538181984	12299.9822677736	7726.57284482437	17092.1997698335
0.000356530173270673	18672.2345899177	12581.7106456649	7628.52083860967	17065.9753427858
0.000357182013219164	18475.3533516363	12509.9148310681	7524.39945733606	16486.1084063454
0.000357833853167655	17283.0413319381	11772.2366954559	7471.23654658963	15791.5028418763
0.000358485693116146	16226.0112713334	10998.5053651444	7701.65961513891	16263.099597468
0.000359137533064637	15397.6862927522	10530.3786758859	8104.98599249849	16635.6541067483
0.000359789373013128	15702.8203417971	10964.0530848552	7631.46856424085	16160.0634175714
0.000360441212961619	15201.2737263755	10486.4165599413	7239.46801743094	15320.9007847084
0.00036109305291011	13857.0513256799	9558.34491792132	6831.35141566009	14775.5659981156
0.000361744892858601	13347.6988195042	9138.32419669575	6446.511631904	14304.0413531401
0.000362396732807092	13091.5957271705	9112.35805665072	6134.75484735454	13701.393355247
0.000363048572755583	13265.6719335692	9093.37404819018	6080.85562353507	13339.2491057981
0.000363700412704074	13484.57421875	9194.875	5995.36074829102	13270.6754264832
0.000363701494769209	13484.57421875	9194.875	5995.36074829102	13270.6754264832
0.000364351685617755	13484.1143873814	9379.50155974638	6311.40223296325	13746.8063382975
0.000365001876466302	13762.3827280147	9513.63125552181	6798.41925573387	14433.6407364515
0.000365652067314848	13692.5199022372	9417.92233700231	7794.90172907803	15655.721754432
0.000366302258163395	13206.9757019796	9054.22675044538	8937.58367674944	17539.6225057994
0.000366952449011941	13902.5080657716	9556.37689325555	9139.62239321315	18426.6230610998
0.000367602639860488	16027.0749371443	10930.2301637916	8812.284941131	18059.7523291753
0.000368252830709034	17057.1354484072	11437.0806018964	8651.25596410045	17696.3380577877
0.000368903021557581	17078.2360421633	11386.1356042418	8867.20363694054	17876.3478513672
0.000369553212406127	16763.4415247787	11336.3489781313	9120.42278559931	18501.2846212057
0.000370203403254674	16320.3598048545	11102.3692162866	9764.79217053086	19196.0263351708
0.00037085359410322	15836.2438403944	10784.1847706226	10860.0476318367	20241.5515568693
0.000371503784951767	14826.3006481298	10161.2961862857	11529.3640979127	21232.3063712285
0.000372153975800313	13271.5746402211	9068.07060045449	11645.1756586552	21858.810772214
0.00037280416664886	12252.6412984008	8596.65302257404	11666.7638716985	22481.3870524774
0.000373454357497406	11847.1756797604	8322.07730631747	11526.9383716125	22498.1390467988
0.000374104548345953	10703.0901086653	7547.84126482241	10949.8160223584	21491.3079382211
0.000374754739194499	9128.8055382822	6456.43021657079	10082.4360555994	20780.9075253196
0.000375404930043046	7683.75558834144	5682.15944250795	9250.18935785925	20199.130089799
0.000376055120891592	6747.97672407732	4917.95670382034	8867.75781215679	20195.9370658195
0.000376705311740139	6280.51414503378	4704.089878282	8640.32338460153	20279.7993686334
0.000377355502588685	5965.93160236855	4503.71970743432	8392.45870720848	19283.735601431
0.000378005693437232	6063.16145079255	4532.49799448196	8475.56803391681	18739.7156408875
0.000378655884285778	6076.47698106904	4642.55032181885	8288.88494098994	18813.5687173908
0.000379306075134325	6457.34912123004	4895.65508818215	8265.80872772258	18899.5074240178
0.000379956265982871	6649.34060097842	5049.78761141655	8391.06792820922	18670.4694616949
0.000380606456831418	6819.370024926	5145.95015649592	8351.22792997715	18380.5329966596
0.000381256647679964	7176.52326805044	5283.86497036275	8194.42756776348	18123.2318534224
0.000381906838528511	7228.98074464198	5156.07308785781	7985.99047568519	18089.3980802157
0.000382557029377057	6741.60911047459	4891.13524484634	7873.0793389082	18506.2976731062
0.000383207220225604	6083.02183880004	4669.91259756273	7984.26746185438	19320.6947738939
0.00038385741107415	5811.23210929951	4329.59437814094	8526.65994110233	21179.2765284393
0.000384507601922697	5790.52383252751	4323.75506228918	9135.75166263621	23332.3206653424
0.000385157792771243	5962.78664683065	4358.91291707265	9376.60539397705	25386.0370301074
0.00038580798361979	6017.12572854936	4476.99677793298	9668.09123509881	27364.4636838279
0.000386458174468336	6289.09697917012	4664.85057666299	10548.2777745075	29459.4245146425
0.000387108365316883	6947.1145764774	5100.92711760915	11032.9582329111	30989.704620233
0.000387758556165429	7741.21037764313	5571.11326051105	10978.5295343852	29907.570072061
0.000388408747013976	8522.78478294111	6092.86543539103	10214.2697004476	26418.4122461343
0.000389058937862522	9701.82157593061	6878.11467866059	9180.96654435741	22949.6093082826
0.000389709128711069	10451.9860068015	7359.54259941841	8762.88508400933	20789.1317685515
0.000390359319559615	9914.66918973229	6948.03137309113	8950.17547313495	20837.7246091891
0.000391009510408162	9451.58880688548	6612.3627040843	9127.59670340517	21546.2120906041
0.000391659701256708	9576.22865951857	6724.97843398595	9056.3241448773	21790.4546720422
0.000392309892105255	9454.60115874075	6657.14881771777	9559.88875848345	23368.5098972839
0.000392960082953801	9448.80365545904	6691.36475890339	10288.8502360487	26161.1913078595
0.000393610273802348	10271.8235692214	7160.26410754059	10282.404942845	26494.6979621866
0.000394260464650894	11292.3096333453	7865.28093527292	9523.7414171225	22944.1460556376
0.000394910655499441	12417.7113302181	8700.78975066458	8896.71820642609	20331.0490966148
0.000395560846347987	13412.5956969294	9335.49818411943	8905.09050469876	20209.9283770418
0.000396211037196534	14250.5325819452	9725.62584464349	8966.24013891073	21061.1880757023
0.00039686122804508	15506.2087862146	10567.497311217	9132.17885599931	20755.1402921401
0.000397511418893627	16280.3431873026	11205.5213249878	9118.21175319233	20757.7299419962
0.000398161609742173	17032.3813701924	11677.4555166307	9549.93392123899	22027.0025979733
0.00039881180059072	19833.6462780827	13415.6035572065	10025.1494723342	23186.6431391729
0.000399461991439266	22490.9481784161	15120.8305005532	10216.9329361851	24144.9781273919
0.000400112182287813	21633.5379300562	14847.3947374611	10524.5600871973	24958.7118103267
0.000400762373136359	19548.2492044395	13405.221640144	11039.4596388277	26731.5019655597
0.000401412563984906	18031.7434616089	12259.7747807503	11725.1164069176	29359.3909974098
0.000402062754833452	17216.7216584878	11541.5174207728	12426.722878656	30706.5045786718
0.000402712945681999	17154.6518430943	11749.1584406247	12484.3175338945	30707.8682823773
0.000403363136530545	20293.5183116088	13761.1336471298	12419.9975247975	30043.9124940186
0.000404013327379092	24269.7161824497	16459.6646491	12577.75692625	29723.1754957342
0.000404663518227638	27049.3462280582	18296.0423254964	12905.2905210435	29741.6640933099
0.000405313709076185	28628.9450678637	19149.6491312072	12895.1006711717	30347.5508125925
0.000405963899924731	29110.0976844659	19284.3359272894	12781.1887932623	31643.3489739343
0.000406614090773278	29259.4321932394	19094.2064036088	13107.894443755	31908.2770616484
0.000407264281621824	29627.9620514254	19968.327635157	14364.7883937873	31893.7961824777
0.000407914472470371	31170.5389695375	21019.2365746203	14614.0219930044	32350.9607268347
0.000408564663318917	31422.5902493191	20998.0653726846	14714.0276195527	32292.9679008227
0.000409214854167464	31567.7031033463	21260.5311290247	14662.8233143946	32638.3398700965
0.00040986504501601	31642.4220482172	21280.7745584625	14894.6594091315	33389.2086676026
0.000410515235864557	31325.8285208031	20728.6716500007	14715.8004440145	33604.0588714383
0.000411165426713103	28765.3509543723	19158.6395305491	14283.4579494406	33472.2118516637
0.00041181561756165	26384.7314066183	17753.3985511406	13855.2671154995	33067.8485315444
0.000412465808410196	25435.2729447558	16816.7673054414	13844.3031569641	33348.7880170648
0.000413115999258743	25662.3256113729	17260.9545827493	14535.4139656127	35191.3167873014
0.000413766190107289	25990.9363276386	17707.0673850504	14930.8779300964	36907.2470932613
0.000414416380955836	26301.9255775723	17624.0305949551	15133.5395866222	38182.589261501
0.000415066571804382	26058.6050910066	17660.0459847121	15269.8291071312	38898.044643066
0.000415716762652929	25487.7627374507	17457.0770167417	15028.8917207431	38673.923923687
0.000416366953501475	24722.8744624213	16814.0186853928	14383.3875059363	38378.2971513399
0.000417017144350022	23886.6140590473	16115.5731433106	14420.7480632068	37923.0028731568
0.000417667335198568	22895.859743565	15462.3845572908	14521.0029933651	37513.4587921184
0.000418317526047115	21450.7729595421	14549.7050162141	14366.7324731489	37224.0368232454
0.000418967716895661	19565.0770526596	13437.0979415498	14268.1633579983	37129.2021998283
0.000419617907744208	17205.2308046301	11896.5102258553	14078.3479247813	36801.2146287933
0.000420268098592754	14982.0517818928	10246.3049186468	13706.6881712675	36075.1838971376
0.000420918289441301	13153.5540419229	9210.13764707779	13630.6984069225	35699.8247466207
0.000421568480289847	11757.6384869685	8417.74380660412	13535.6542076189	34831.6640650733
0.000422218671138394	10999.3525832912	7698.90262914937	13004.2725731781	33184.6124710237
0.00042286886198694	10634.0489184407	7443.14904243017	12489.1202450838	31764.2286996232
0.000423519052835487	10806.0296687463	7634.71324290136	12275.6327602466	31136.3155413074
0.000424169243684033	11973.2818377239	8337.525345966	11832.8757835102	30247.5814180467
0.00042481943453258	13418.4435106512	9242.15813178665	11143.3735488345	28764.2994244773
0.000425469625381126	14025.3768674094	9597.93911393127	10590.0961292601	27928.6160949129
0.000426119816229673	13251.6296453253	9185.44010285223	11249.1510112966	29396.8740095866
0.000426770007078219	12047.4761741183	8455.21734671563	12093.1281636565	31230.3838627685
0.000427420197926766	11199.7872060161	8007.60300896027	11776.0857190533	30389.5938151816
0.000428070388775312	12013.0504928463	8315.22708314404	11095.791899035	28909.7902967508
0.000428720579623859	13011.8856656529	9019.52834816282	11121.4131624719	28464.372840351
0.000429370770472405	13171.6077002365	9249.86747300515	12002.594728526	30316.9309091761
0.000430020961320952	13009.9686938621	8845.53686852186	12009.08753281	31521.2132673476
0.000430671152169498	13176.4650433466	9216.94693457345	11603.8155822034	31670.1708607843
0.000431321343018045	14280.6980193834	10100.7133829702	11180.2637868329	30700.6500673782
0.000431971533866591	15444.6671979995	10856.7618260897	11386.5629527117	30648.74712532
0.000432621724715138	16050.4776338779	10929.1282406602	12006.3375640377	31992.7633392682
0.000433271915563684	15916.4094659935	11184.7619899653	11954.445145905	32883.5843760558
0.000433922106412231	17300.7184212277	11991.2239075792	12527.7954993861	33630.4678702328
0.000434572297260777	17766.5023719824	12298.0716838967	13166.7676633943	35092.3182271437
0.000435222488109324	18489.8571688713	12700.9648507623	13355.1951942406	36423.104912722
0.00043587267895787	20858.8812255885	14149.2269112065	13651.1122352934	37353.7216110806
0.000436522869806417	23473.0559918503	15832.6450470419	14338.6795495497	37961.2067816028
0.000437173060654963	24517.8479281294	16624.8697538834	15034.518647959	38617.725559652
0.00043782325150351	24775.693898861	16444.8411868988	15234.8656212861	38972.7605041098
0.000438473442352056	24561.659852245	16288.1527401308	15514.6856102511	39515.8241834399
0.000439123633200603	24170.4425086975	16178.9619293213	15686.2191238403	39401.6203041077
0.000439773824049149	23626.1089114179	15882.9574003018	15778.7436234542	39848.2761361654
0.000440424014897696	22739.9235775311	15317.0316822986	16086.0142091275	39971.393087332
0.000441074205746242	22124.7245739157	15017.5388284443	16300.412706117	40565.1244271759
0.000441724396594789	21625.5280570851	14556.847250967	16048.5546367524	40756.1266199446
0.000442374587443335	20196.113104199	13720.2471722262	15200.1446108365	40692.4509174599
0.000443024778291882	17860.790019551	12094.3898154318	14567.1619299494	40342.7746482307
0.000443674969140428	15887.4583663994	10896.0117923997	14365.8329552008	40110.4037648393
0.000444325159988975	15041.3562897847	10388.4878162465	14413.4773065342	39757.0812904455
0.000444975350837521	14420.1359944359	9846.32274347285	14717.7738433856	38844.2544444573
0.000445625541686068	13418.1779387027	9342.72569712536	14752.6782120415	38359.3347881428
0.000446275732534614	13175.2853683603	9256.50315159111	14934.7997637001	38826.6745267026
0.000446925923383161	13954.2846296814	9651.27203428575	15336.3419155662	39191.2036931314
0.000447576114231707	14929.6181602778	10176.290074137	15436.225091305	39633.6948642446
0.000448226305080254	15960.2205465331	10732.3023318361	15446.3493407563	39797.52901103
0.0004488764959288	18153.959525829	12265.8624485024	15527.2720710191	39770.0981666905
0.000449526686777347	21742.4621514487	14679.2840096497	15329.6393579898	40193.124146102
0.000450176877625893	24225.0825329357	16399.7840335926	15127.084711605	40838.5409427321
0.00045082706847444	24036.6819531866	16178.8203830907	15197.0232206019	41190.06465525
0.000451477259322986	22102.8338133916	14666.3447773784	15421.3716688292	41364.4729580154
0.000452127450171533	20616.2330862043	13873.2012536666	15275.2660507586	41401.1504231199
0.000452777641020079	20396.3210324897	13840.058919179	15043.4520694979	41853.5471798533
0.000453427831868626	21109.546127859	14533.7708455421	15055.0117969958	41898.433136353
0.000454078022717172	22135.8809214567	14723.3620028714	14683.8265265493	41376.8960755584
0.000454728213565719	21460.6519483262	14450.7969175729	14113.9344940635	41050.1101290753
0.000455378404414265	18480.8201011817	12488.5578545905	13485.7294166298	39551.6295833235
0.000456028595262812	15598.8310369865	10846.9254754724	13235.9470299026	36592.563255097
0.000456678786111358	14327.3429283292	10005.3311285285	12264.6307190788	33906.1761036194
0.000457328976959905	14795.2107041323	10296.5716373159	11494.7829872158	30616.7140970897
0.000457979167808451	15952.8431075811	10922.26250422	10722.3167514801	28790.3540002108
0.000458629358656998	16401.0029009786	11492.3830843499	10341.0568948298	27708.3935134172
0.000459279549505544	17211.2356625872	11682.6648218075	10325.3504682716	27781.9166838024
0.000459929740354091	18403.2594394158	12405.7889348819	10173.9525117773	28274.4245452517
0.000460579931202637	17788.8529639234	12022.5811067937	10039.1287171117	28885.6104983439
0.000461230122051184	17956.5521018723	12137.1867126704	10235.851196468	28834.367876
0.00046188031289973	20915.0392737472	14127.1291025695	10232.3065103772	28068.489322942
0.000462530503748277	22218.6039110554	15107.8852920253	10120.3588450428	27971.6404635125
0.000463180694596823	19185.3250263233	13094.8400240467	11541.7806088854	31781.0015358093
0.00046383088544537	14222.3646637182	9783.38195264118	12903.0136375209	36205.2620180609
0.000464481076293916	14406.9241728565	9956.58250179018	12212.7449273437	35112.9162198748
0.000465131267142463	18717.5282500625	12748.4708190279	11348.4822332899	31999.6414606215
0.000465781457991009	21690.4061965151	14526.0283120346	11235.7721536467	30574.411460999
0.000466431648839556	22164.2344244479	14916.5223449416	11477.4456362016	30809.2749779432
0.000467081839688102	19708.648042654	13486.3864796082	12133.1324320823	32709.1518984921
0.000467732030536649	15104.669853968	10525.3020265468	12848.5516632661	35347.6194424078
0.000468382221385195	12361.6047988675	8675.32559383803	13352.9592573157	36958.2337214157
0.000469032412233742	11520.4765373259	8095.90563748268	13535.7391995765	38286.7706067107
0.000469682603082288	11847.8084473972	8286.44170358578	14258.9991945854	40214.8320828647
0.000470332793930835	12947.1966593595	8993.05810129071	15113.8391913956	42284.1705331781
0.000470982984779381	14203.674439748	9916.41596085405	15545.8691642246	43616.986250562
0.000471633175627928	15166.7342263123	10653.4108774052	15929.9455230332	44752.665021935
0.000472283366476474	15812.5509010167	11048.2023703476	16446.6599397827	46248.4020526838
0.000472933557325021	15845.6304120979	10980.7557271802	17123.2152935309	46833.4514971174
0.000473583748173567	14710.755672881	10257.7389488075	17333.7247738992	47351.9724356011
0.000474233939022114	13085.7228012181	9176.1538625287	17073.1900895181	48042.4908803747
0.00047488412987066	12011.4706276485	8370.72019083611	16696.2493037214	48203.216753083
0.000475534320719207	11654.2707615875	8295.58086323605	16215.3901417808	48464.4244783831
0.000476184511567753	12753.9069858487	8994.69799610932	16538.8526572958	47400.0643711388
0.0004768347024163	14177.4184355736	9842.73768186569	16686.1532998085	46840.7773194313
0.000477484893264846	14670.3712625147	10085.0549440186	16265.6970552569	46414.073528411
0.000478135084113393	14221.4172692499	9746.04904837061	16122.9859783749	46483.9031087714
0.000478785274961939	13233.597048261	9083.4442386616	15916.3898616746	46141.4532389548
0.000479435465810486	12853.6100419043	8883.07825746162	15546.0466775493	44861.8375556249
0.000480085656659032	12819.598267164	8961.59557865787	15203.1338749694	42815.0437206257
0.000480735847507579	12534.6044872485	8784.06007459247	14693.6775257424	40346.5177251592
0.000481386038356125	11786.0232253922	8089.63804574399	13507.3945714652	36731.2337635792
0.000482036229204672	11391.1440870655	8068.87508561551	12560.2070769142	33404.8489846832
0.000482686420053218	11836.2540387475	8288.83900826868	11583.3611078458	30301.324732011
0.000483336610901765	11915.5817817838	8571.79511292702	10742.5114294226	28322.9775490953
0.000483986801750311	11317.5886314131	8021.43792251064	10585.574286047	27309.1615881042
0.000484636992598858	10430.0780451043	7415.1379882304	10255.682358355	26690.8181756512
0.000485287183447404	10652.0438183826	7517.64985183193	10190.6589747276	25340.6149818206
0.000485937374295951	11014.7366440964	7816.85381396075	9801.18637495004	24486.93965109
0.000486587565144497	10064.1665161241	7173.64959840227	9832.32404592512	24657.4040765844
0.000487237755993044	8697.66163537874	6191.90389526947	10332.9202939757	26326.3953710289
0.00048788794684159	7777.31595858839	5800.21823495577	11210.1446302416	28758.407376032
0.000488538137690137	7380.99370652082	5429.41499988607	12054.5236317135	30186.536234339
0.000489188328538683	7423.13214572675	5456.23119278098	12127.1279902768	29854.8161856166
0.00048983851938723	7906.72728949597	5779.71314473414	11304.737688524	27842.7719481772
0.000490488710235776	8236.65586848581	5887.34244428429	10725.4535029148	26027.9744261623
0.000491138901084323	8881.08735154677	6203.48323054126	10384.0566380528	25889.2384882511
0.000491789091932869	9233.95856951151	6540.31921420943	10546.5104465736	27134.8616557691
0.000492439282781416	9068.3470150932	6478.39961350505	10863.729845752	28680.5650644404
0.000493089473629962	8618.79116967778	6232.24391944859	11227.469709037	30179.5627619526
0.000493739664478509	8610.63037982078	6108.70215995865	11448.4664259106	31330.9604671453
0.000494389855327055	9251.19867014956	6577.89695729294	11241.3190710577	31271.6036498883
0.000495040046175602	9935.06776991084	7079.97639444586	10711.5145826815	30575.3950033311
0.000495690237024148	10460.9113986492	7381.04350042343	10614.7779676914	29325.6493108273
0.000496340427872695	11313.9034192042	7829.62442272418	10646.6391518737	28642.8917303823
0.000496990618721241	12551.0339088431	8697.47687795464	10546.1022952302	28186.9411494175
0.000497640809569788	13624.9208109146	9416.03400960758	10521.6064040339	27376.6821305356
0.000498291000418334	14264.9435277839	9868.13138402337	10521.5120262547	26633.9419158023
0.000498941191266881	14336.8204522472	9977.72400491587	10511.5391101043	26048.5537264004
0.000499591382115427	13875.3252390548	9762.08760787354	10334.3893066147	25202.0981181045
0.000500241572963974	13300.9876275074	9346.0897527723	9655.00724870856	23418.0012782651
0.00050089176381252	12498.143746896	8655.09014628	8978.54338887042	21745.2811525935
0.000501541954661067	12053.7117300227	8476.11729086442	8741.839203153	20790.3169559973
0.000502192145509613	12302.4558428653	8728.27117991855	8592.04034072869	20672.5263952623
0.00050284233635816	13225.7713810578	9147.52032497899	8298.22022410206	20326.2104306196
0.000503492527206706	14218.1920577907	9870.0795295282	8280.58091615323	20112.2010657379
0.000504142718055253	14833.4211315018	10305.5877160563	8467.79788759575	20457.9741807592
0.000504792908903799	15986.4261023623	10909.709263361	8570.15506363932	21068.5198310807
0.000505443099752346	17382.1659770533	11834.9385450541	8744.64008945518	21987.3989558401
0.000506093290600892	19948.4624530241	13675.1147685995	9191.43781944306	23255.7953489411
0.000506743481449439	22506.5074278552	15155.1155242376	9536.97460153701	23980.3100515542
0.000507393672297985	21856.9664383613	14870.4363651816	9350.97020732022	23328.5529437641
0.000508043863146532	20102.5239920367	13720.8177307758	8492.61461025212	21316.2923738499
0.000508694053995078	17962.2070406697	12081.5180705758	8044.23521315641	19814.3039682846
0.000509344244843625	15224.6185749841	10558.0850407649	8263.1434564894	20821.834449227
0.000509994435692171	15356.9768470523	10815.7754287909	8753.02232826106	22505.2365269158
0.000510644626540718	15925.5042591543	11147.7001562712	8674.93083166878	22474.7345433729
0.000511294817389264	14479.9184073312	10106.7259833309	8659.36599350088	22618.5808694774
0.000511945008237811	12170.8975849253	8602.60159601509	8927.4401706829	23697.3996261848
0.000512595199086357	11997.0935816578	8356.80295325974	9227.40298356065	25831.1993366256
0.000513245389934904	13393.1759759945	9118.14859613564	9974.73669570539	28308.8613897946
0.00051389558078345	14652.1740301385	9818.5783895912	10552.2483103942	30449.2877068399
0.000514545771631997	14889.4622192383	10125.7486572266	11260.6740112305	31576.9611206055
0.00051454728008985	14889.4622192383	10125.7486572266	11260.6740112305	31576.9611206055
0.000515197704308715	14445.3381012932	9869.70594616647	11493.406766213	33089.3180157742
0.000515848128527579	18166.9615954802	12306.0039697152	11955.3553487072	34461.8684298277
0.000516498552746444	23859.2242141617	16112.0757512799	12435.1525526636	37416.7091760472
0.000517148976965308	27513.4192658909	18504.3130443141	13117.3676474692	40704.3635600374
0.000517799401184173	30176.6958543636	20088.5914868387	13634.2777769596	43358.077748333
0.000518449825403037	31932.511297558	21102.4093058348	14169.173486841	45393.8000833148
0.000519100249621902	32949.5896969996	21971.0268475072	14777.5594910972	47079.1524706841
0.000519750673840766	33808.7739686207	22459.8665616534	15618.7940984175	47410.3715428724
0.000520401098059631	34288.9491765453	22696.583298441	15762.121208978	47123.9814732048
0.000521051522278495	33895.3519486187	22245.0843019805	15417.1599921747	46764.4339698268
0.00052170194649736	33298.7945337231	22067.468457845	15012.698701795	46859.5094951781
0.000522352370716224	33267.4810017913	21947.8028637569	14378.155074406	46588.8470542855
0.000523002794935089	32775.5054119954	22054.7976150318	14429.9851937392	46940.6192211954
0.000523653219153953	32308.0611394882	21750.1126355089	14455.5623145867	47330.0581595256
0.000524303643372817	31372.5280726401	21314.1997094249	14822.8209271133	47748.2300735541
0.000524954067591682	31262.0908488425	20731.9227175281	14684.1969313022	45869.052004357
0.000525604491810546	30805.6073764012	20565.7558054787	13517.2668347577	42362.4999858727
0.000526254916029411	29953.7330979121	19912.2824492124	12184.490125127	38680.1973313433
0.000526905340248275	29258.1394440543	19517.6959143113	11253.9268994552	35874.4367927635
0.00052755576446714	27075.9823960208	18132.6706212361	10764.988370406	33898.6128588677
0.000528206188686004	22893.0897745519	15598.0042609854	10193.5987047413	32184.2687158548
0.000528856612904869	18428.4754166825	12768.7336730601	9752.62433434081	29955.2872844647
0.000529507037123733	15899.5433700116	11040.070964079	9171.24304166951	27091.9302984895
0.000530157461342598	14015.718111459	9843.88640252262	8428.97009397607	24082.0056677999
0.000530807885561462	13392.2666716891	9359.86833167905	8025.35964957882	21752.1915139624
0.000531458309780327	13105.2527127948	9078.43751639339	7677.34183878049	19541.7510201012
0.000532108733999191	12589.0768309447	8892.94575212199	7392.87144799367	18439.2367499982
0.000532759158218056	11811.1119318501	8289.72326114609	7529.29455740235	18722.101243427
0.00053340958243692	11689.7006918158	8091.55297089292	8370.04266077704	21025.4705639027
0.000534060006655785	10940.8636573208	7761.9474035363	9683.15417151787	23787.1295782506
0.000534710430874649	9855.99953841118	6969.38930692738	10933.3329166458	25568.6105153371
0.000535360855093513	9245.56015909675	6562.24102383814	11413.3988289999	26453.79710311
0.000536011279312378	9205.05947115975	6500.0343661938	11723.5031739374	27413.9727278705
0.000536661703531243	9114.30234403848	6539.79194825545	12133.8516303469	28189.195204426
0.000537312127750107	9404.67533629822	6679.90607943895	12098.8639920071	28515.5145674574
0.000537962551968971	10443.9587537042	7368.70445447487	11836.4456434187	29415.0341377955
0.000538612976187836	11484.5787792994	8009.5868989979	12133.9414722496	30445.2558368607
0.0005392634004067	11791.0006494884	8241.53549173811	12520.3574359633	31405.732878786
0.000539913824625565	11340.63465722	8072.60449211999	12645.0550589621	31959.6825683628
0.000540564248844429	11696.6640845706	8203.88047175949	12797.7348824479	32102.2835405837
0.000541214673063294	12419.0042603016	8745.19517087936	12808.763081789	32116.908778429
0.000541865097282158	12151.1717526058	8460.29334772519	12984.8232393571	32488.866113068
0.000542515521501023	12126.7063707501	8405.32373654608	13008.8492692975	32110.3256823669
0.000543165945719887	12951.5755733154	8971.41938069675	13544.0912567813	31566.2537696786
0.000543816369938752	13571.4529015993	9306.19835553684	14133.0602709207	32384.2174178029
0.000544466794157616	12994.1264562897	9107.60181714291	14126.36175816	32287.6990744331
0.000545117218376481	12057.6630759725	8480.52728221524	13455.7163404792	30959.1192917606
0.000545767642595345	11098.0130073049	7855.95185820262	12923.2318755175	29877.0408721229
0.00054641806681421	10110.6367027418	7250.2571979027	12523.75789016	28581.2443772937
0.000547068491033074	9810.16188090168	7096.41640552468	12067.7961121977	27862.2529447039
0.000547718915251939	10460.6155327645	7478.91197809559	11538.2075193411	26912.7918339922
0.000548369339470803	11512.2678033852	7924.67414314058	11148.2051122553	25283.2507910966
0.000549019763689668	12291.4905750686	8548.19287815901	11015.1598530456	23907.6925946653
0.000549670187908532	12604.4541366716	8944.0178061361	10974.4538312602	23288.8013284383
0.000550320612127396	12518.5235560111	8759.94120911842	11144.4862975295	22820.3049510549
0.000550971036346261	13752.9169729664	9173.40961554325	11878.7116866964	24864.3418167174
0.000551621460565126	15096.4171353041	10420.7559553901	13786.1724112261	28302.6244741064
0.00055227188478399	16924.6776928168	11520.6144897667	15618.9241600652	30900.8481200717
0.000552922309002854	19630.1389778586	13241.6076739614	16517.2739933367	32352.6395121545
0.000553572733221719	22722.3895769807	15220.9333425422	17229.7774200756	32750.6922670008
0.000554223157440583	24599.6750668878	16539.3117784016	17929.6911747328	33252.473012004
0.000554873581659448	24240.3659233704	16079.4896883461	18026.9822747121	32928.6867079905
0.000555524005878312	21360.7967822899	14343.787676189	16724.2160463106	31301.0533837198
0.000556174430097177	19848.9484347692	13434.277839583	15587.9071803779	29890.5221597196
0.000556824854316041	21576.928864627	14549.8952657145	15898.0462972447	29991.5394791538
0.000557475278534906	23380.3609688157	15669.5638962175	17107.1065286219	31435.7719702507
0.00055812570275377	23572.6188154651	15738.4976533079	17551.8439006613	31947.4174626002
0.000558776126972635	23605.6654021786	15859.3089435311	17879.1543131959	32384.8222965417
0.000559426551191499	23177.9982377539	15721.454873813	17869.8968768738	32628.522621624
0.000560076975410364	22078.7174316551	14823.4765132269	18077.3739340309	32715.74202582
0.000560727399629228	20106.2053975554	13653.2918069548	17889.6586318599	32309.7925737882
0.000561377823848093	18029.5366008591	12208.9739220114	17501.7088414632	31542.2470970672
0.000562028248066957	15311.3738883615	10699.9048661843	16795.2325573955	30278.2393183388
0.000562678672285822	14507.90409673	10133.9949726241	16078.6815717173	29253.2290746852
0.000563329096504686	13193.851548918	9183.03279505965	15619.3577014976	28165.6688787786
0.000563979520723551	10896.5661594849	7546.74029526415	14985.9895767309	28995.7892636516
0.000564629944942415	9176.66970669139	6568.53814660361	14840.4351010376	31803.7367536006
0.000565280369161279	8668.51405229928	6176.11464569077	15554.2713727364	35426.6944771117
0.000565930793380144	8702.97001008718	6158.5146526684	16742.7711783595	38685.2914096568
0.000566581217599009	9326.00042386042	6645.94873871999	17578.4386127479	41502.2815761173
0.000567231641817873	10522.6762837289	7405.35850307125	17365.8606280261	42852.9118159581
0.000567882066036737	11276.3303861618	7706.44399642944	17009.831744194	42088.99010849
0.000568532490255602	11471.1400775627	7879.53906406278	17109.9354043378	41214.7853139613
0.000569182914474466	11236.2116625512	7687.34801596162	17428.6831185035	42102.7335385169
0.000569833338693331	11734.8297664556	8129.31050713437	17878.308535369	42523.0207543271
0.000570483762912195	15915.9255468243	10834.5220560491	17693.2171807927	41256.4571759862
0.00057113418713106	18255.73270927	12574.0406330991	17313.5374159457	39296.3595579062
0.000571784611349924	16463.1569128279	11174.6891425172	17741.9306218259	38690.3615347047
0.000572435035568789	15162.3866326669	10357.086253216	18306.1386455793	38264.7894112273
0.000573085459787653	14515.1917696656	10063.0447463038	17768.9557501492	38151.4841310222
0.000573735884006518	14338.7034636218	10026.4424322972	17200.7081495392	38092.921234549
0.000574386308225382	15275.9837814493	10552.194211039	16945.7066535838	37187.3755600377
0.000575036732444247	16578.1160924828	11441.367814774	16419.0055607615	35433.5746431702
0.000575687156663111	17534.3352557651	12149.6617922804	16139.0453347002	34130.2235917149
0.000576337580881976	18722.9575859826	12909.7211060609	15951.0878207749	33062.6142981703
0.00057698800510084	19184.3689980576	13155.3236539292	15603.8107368789	32117.3584920049
0.000577638429319705	18648.9479807715	12773.6523937626	15105.8615089546	31847.8812577318
0.000578288853538569	17954.2040344852	12196.9429003864	14581.8282476973	32041.6518457491
0.000578939277757434	16309.1034425814	11369.9861557605	13970.1865961738	31747.8461022015
0.000579589701976298	15008.7732560921	10378.7468379452	13730.8859108513	32042.1847328939
0.000580240126195163	15000.1425207949	10540.0028162692	13782.0304922373	31519.4040527223
0.000580890550414027	14538.4606189023	9981.8238749998	13717.9825468751	30947.6209409297
0.000581540974632892	13122.7930279833	9206.47650934188	13874.904954409	30674.0683694661
0.000582191398851756	12834.3431120626	9011.963228583	13292.8559361262	29524.2200083868
0.000582841823070621	12532.5508938219	8743.28240233053	12810.4180047182	28910.3013743812
0.000583492247289485	11101.3791578267	7767.33052160769	12246.7404084792	29107.7685620618
0.000584142671508349	9819.10990379499	6790.2871463175	11918.9133455498	30177.3871712317
0.000584793095727214	9367.60180487967	6489.80461115163	11865.3445066036	31165.2396371355
0.000585443519946078	9518.08832407789	6701.68155961882	11837.730463918	31572.8615423884
0.000586093944164943	9440.89390587617	6676.12108586925	11926.025055374	31943.6265551941
0.000586744368383807	9490.12402960711	6627.32222645331	12036.7816883244	32201.6576868156
0.000587394792602672	9455.24752663304	6651.90825088936	11665.0339432898	31556.2372585845
0.000588045216821536	8988.07394865708	6405.11176168066	11637.5799937604	31996.7190599283
0.000588695641040401	9228.24344699449	6568.90477927365	11990.27814228	32814.7121082537
0.000589346065259265	9036.36611014926	6373.13699280409	12160.3210221855	32204.1164912458
0.00058999648947813	8648.67241625581	6197.20310967761	11390.4703987843	29872.8713348776
0.000590646913696994	8527.98430153978	6153.33384195657	11187.2130266761	28269.1052885449
0.000591297337915859	8529.22094385472	6163.52447806065	10671.3777320474	27618.6015283142
0.000591947762134723	8660.94477732131	6324.44073975905	10263.6078098461	26628.4514613249
0.000592598186353588	8204.28166323094	6006.43720078807	10443.4599197132	26036.6135777845
0.000593248610572452	8074.45631506235	5748.54458532485	10472.4763781308	25491.9942882561
0.000593899034791317	8324.81893679853	5989.62562705043	10385.235232852	24983.1617667315
0.000594549459010181	8424.61571407318	6079.66417098045	10063.1615040302	24643.1704072952
0.000595199883229046	8722.16618580957	6376.14043800545	9823.46330394658	23884.8402446124
0.00059585030744791	9800.36181643273	7074.7504133946	9379.0681990596	22506.4028072925
0.000596500731666775	10738.594329885	7637.66371139144	8840.49841445996	21599.9027013388
0.000597151155885639	11221.9150808711	7865.31044070413	8504.76034348011	21324.1987435189
0.000597801580104504	11277.4597357859	7917.22134873206	8088.30546022489	21179.6948729827
0.000598452004323368	10266.7119684252	7191.65234866984	8545.41859528787	23644.5538533501
0.000599102428542232	8966.53250589582	6422.58066773163	10137.2493322381	29130.659050564
0.000599752852761097	8374.31545110491	6121.62963961814	11590.7114649844	33599.6430375252
0.000600403276979961	8503.03189455452	6019.23772078678	12082.1603996918	35251.4204133429
0.000601053701198826	8141.37787089959	5907.87887888844	12462.4091350835	37370.0829044071
0.00060170412541769	8285.89630558299	6008.81111030709	12817.7744091769	39378.6462169662
0.000602354549636555	8789.04245555429	6263.10328825261	12908.058728039	38757.3543670351
0.000603004973855419	9154.07060375587	6546.62736569781	12928.7679799004	38029.533759458
0.000603655398074284	9508.66892104073	6843.12059399511	13183.0436647867	38399.4761187819
0.000604305822293148	9775.49277476824	6907.23157934036	13497.917898367	39293.3675572668
0.000604956246512013	9942.9091640167	6997.52770179992	13855.8954503399	40300.4022072491
0.000605606670730877	10373.2929360718	7300.57443668456	14282.0302763149	40453.2060346677
0.000606257094949742	11172.1841907844	7816.51801784181	14200.5845667161	40075.6040871359
0.000606907519168606	11854.701183907	8339.56589541162	13683.3747917258	39042.0838604812
0.000607557943387471	12676.5175759606	8801.91773421094	13211.7948856728	38284.8124501991
0.000608208367606335	12547.0754321274	8657.59902516556	12793.9888879707	38051.6179898705
0.0006088587918252	13068.8187388557	8963.93666812183	12204.5651952018	36865.6569607026
0.000609509216044064	13836.3380865439	9578.75835007161	12017.9438977357	36029.8357464952
0.000610159640262929	13233.9004733466	9106.05701068527	11859.1008596369	34488.2982164186
0.000610810064481793	12167.7622167447	8522.85379030175	11746.0797135842	33724.1316692074
0.000611460488700658	11553.3229377194	8088.37576578896	11451.8980060396	33009.1933312508
0.000612110912919522	10939.3138744496	7684.01426464278	11343.1383920024	32170.7876035993
0.000612761337138387	10144.8756821989	7154.80856367192	11399.775713264	31625.0577015879
0.000613411761357251	9460.91786944962	6706.55393335618	11166.8112243071	29828.4745943871
0.000614062185576116	8989.75693306694	6379.83556403294	10643.525285177	27601.4762947205
0.00061471260979498	8325.28900932134	6014.93269318104	10119.0337273847	25745.5291920223
0.000615363034013844	7692.42510660888	5638.89345483302	9858.41471083909	25332.2186154656
0.000616013458232709	7243.13139273809	5408.43779676103	9881.44734751027	26062.2027033186
0.000616663882451573	7103.35864135553	5166.18889094277	9780.54807452749	26611.6794919025
0.000617314306670438	7174.00355794451	5243.10274563095	9931.09472698422	27109.507182226
0.000617964730889302	7380.4373850048	5457.33256866269	10383.2023748838	27295.7627812819
0.000618615155108167	7879.40704748727	5649.33878984964	10409.3957407156	26233.029749138
0.000619265579327031	8000.32000219446	5646.15040264498	10318.8722506847	26227.9224223851
0.000619916003545896	8741.25696297481	6070.79726806702	10490.496653427	26235.3459795113
0.00062056642776476	10371.9616347874	7100.06090651541	10041.3130753122	26179.8619348474
0.000621216851983625	11454.856552124	7981.39656066895	9766.35874938965	26657.9088745117
0.000621217918690011	11454.856552124	7981.39656066895	9766.35874938965	26657.9088745117
0.000621872221762252	12535.6865152846	8733.04287425339	10070.925190615	27651.3847195003
0.000622526524834493	13057.1474245163	9122.85782527963	10416.4217608387	28678.6741139702
0.000623180827906734	13137.2196634156	9125.40232752552	10724.2739549424	30622.2066497491
0.000623835130978975	13296.8044720354	9083.94454289773	11432.2605410401	32808.6863279724
0.000624489434051216	12441.7580022788	8768.74503236069	12451.5318314487	35170.8735360411
0.000625143737123457	12663.9710731619	8903.09383810772	12322.1313789025	35450.0494114137
0.000625798040195699	12884.7691195519	8933.42793103845	12433.4000829721	36047.3312635284
0.00062645234326794	12966.1943308605	9017.70293950011	12463.0893845157	37359.5145276853
0.000627106646340181	13290.7613307957	9385.29494439623	12607.8457499382	38198.9299881888
0.000627760949412422	14185.247219148	9931.76399366739	12585.8580348724	37821.8458528603
0.000628415252484663	15350.4384541974	10539.5354805758	12374.2480695157	36878.590257161
0.000629069555556904	16884.2682107189	11547.76577033	12084.0500623293	35622.3644476155
0.000629723858629145	17453.5431621263	11906.5286881629	11636.0068352329	34632.5215893835
0.000630378161701387	17791.0124671669	12133.5103943225	11366.7868520775	33646.067300811
0.000631032464773628	17630.9094990146	12176.5703625626	11108.3302958184	33129.8639502927
0.000631686767845869	16886.0077919505	11584.7051023035	10954.0396352347	32736.2193559536
0.00063234107091811	16619.2947905722	11374.0989557228	10677.4684546945	32243.9231323339
0.000632995373990351	16317.9973865212	11147.1686240563	10589.7518975951	31696.9531952044
0.000633649677062592	14455.3103841047	10015.9954007469	10567.1113684811	30732.7346422449
0.000634303980134833	12875.7334521463	8860.22045793889	10443.0718252017	30353.3103606736
0.000634958283207075	11936.2245005794	8310.03349797299	10471.9619687247	30417.4569727365
0.000635612586279316	10793.6458706471	7461.7123541974	10587.3624207766	30891.9614742368
0.000636266889351557	9333.95465253044	6722.29886296358	10976.1454139643	31045.7851154883
0.000636921192423798	8657.31467903437	6257.35464795525	11170.5920515543	31592.5263846729
0.000637575495496039	8514.91302475755	6009.81006677677	11296.7638062745	32239.6571869359
0.00063822979856828	8086.43040787929	5897.95189770298	11665.6271385411	32476.4437139883
0.000638884101640522	7783.81067198008	5668.84704250101	11876.720236235	32786.0786513219
0.000639538404712763	7804.95691003685	5639.28462321937	11696.4760464024	32303.3206179282
0.000640192707785004	8006.20218567554	5747.42278443506	11662.9974047988	31501.3576073565
0.000640847010857245	8482.85763671664	6192.71394039027	11586.4587484222	30595.9147132867
0.000641501313929486	9619.95142443896	6712.86447724946	11123.2529110219	29570.4361566995
0.000642155617001727	10477.7854663881	7368.06470491968	10987.4888324648	29125.4975650321
0.000642809920073968	11943.4550235063	8417.02888894103	11295.6851763439	29664.6374096509
0.00064346422314621	13297.1266237315	9216.43707607522	11665.4273763923	30346.3591564348
0.000644118526218451	15121.120639139	10425.8441793947	11950.762832134	31613.155181116
0.000644772829290692	17590.195468661	12184.9225315024	12153.9111807061	32613.0101610913
0.000645427132362933	18771.8629586896	12744.2951547292	12412.6686503924	33585.9839346304
0.000646081435435174	17357.7603741234	11791.2684862457	12130.925304151	34153.9122716881
0.000646735738507415	14924.1206051717	10350.774128378	12011.3227200133	34831.1716144125
0.000647390041579656	13156.5335251575	9115.52907402503	12450.9782097525	37413.2019088661
0.000648044344651898	11460.9816458202	7877.22717206877	13379.7055557563	41208.1718919786
0.000648698647724139	10438.1137933188	7365.54629490418	14203.6770575909	44047.5863782049
0.00064935295079638	9980.49359870251	7323.77808310803	15559.436454175	47452.8685168817
0.000650007253868621	9603.66589760187	6829.82133999306	16348.6601196035	48508.4440845855
0.000650661556940862	9284.61104872109	6682.77716393677	16667.832249261	48823.4773953515
0.000651315860013103	9254.14822799371	6717.26493994538	16650.7615681054	49172.9018324255
0.000651970163085344	9406.78415714574	6549.66770901715	17055.1558059701	50807.9404631758
0.000652624466157586	9503.39915035234	6747.43041589927	17725.0505301961	53580.3539082231
0.000653278769229827	10699.2940787672	7521.06590571707	18384.5959342365	55386.2100177392
0.000653933072302068	11936.7842260336	8450.29536740478	19263.3052446108	56811.4280664675
0.000654587375374309	13073.2034686355	8976.93628007751	19899.6628738373	58141.2187700806
0.00065524167844655	14823.3058922076	10032.3287937271	20535.2828473436	59797.8652350544
0.000655895981518791	18168.5576234333	12334.2137276096	20706.9111463787	61600.3468785483
0.000656550284591033	20582.3907895679	13817.1754203635	20605.1617718435	62004.4277981225
0.000657204587663274	21671.3998970482	14610.5961347992	20678.4534995654	62116.499060798
0.000657858890735515	24609.3078508757	16528.1365964195	20758.5472558829	62894.1190338519
0.000658513193807756	27971.7793259199	18689.0947018825	21062.2107305694	63696.1686836322
0.000659167496879997	30856.3855977969	20667.0525869599	21367.0173701324	64506.3475050085
0.000659821799952238	33395.8881930361	22114.0171349791	21492.4186586729	64844.9668563884
0.000660476103024479	35242.2461285132	23434.2589315022	21424.3924066857	64436.9002398398
0.000661130406096721	35554.4120147856	23391.1169455117	20916.4068302614	62874.63123992
0.000661784709168962	35913.3506310801	23822.686875063	20222.2651905433	61392.10633143
0.000662439012241203	36126.1427253153	24090.838077102	19871.2931135079	60480.0176904535
0.000663093315313444	34833.7742150372	23339.5043113395	19494.9072548355	58710.8304992426
0.000663747618385685	33196.7979258432	22350.0369003362	19038.4682663718	56816.1881425119
0.000664401921457926	32102.7342241116	21565.9579240164	18433.5371206086	55505.1179441474
0.000665056224530167	31757.7711963647	21111.9977351987	17431.6913253135	54824.0323504524
0.000665710527602409	31713.1124003416	21253.0937918421	17940.7228053433	55907.1343750242
0.00066636483067465	30762.768167454	20489.7486225212	18009.7400446444	56570.1954800031
0.000667019133746891	29999.3949188975	20074.4672424992	17939.023397745	56310.5286502395
0.000667673436819132	29653.5289411443	19817.9775402853	17756.3103057202	56006.5771380427
0.000668327739891373	28923.360045495	19488.503684231	17409.8906565183	54604.0948365081
0.000668982042963614	28570.612245123	19301.1925068031	16918.0412094468	52478.0056866928
0.000669636346035856	27541.532706305	18433.4124305452	16872.4745722031	52407.0580581829
0.000670290649108097	26839.7284193787	17723.8500727459	16642.3606812658	50982.4977581358
0.000670944952180338	25467.6531203308	17210.7584961463	16362.1085488113	50223.3513014368
0.000671599255252579	23766.8404587392	16219.2853423063	15808.7847089691	48679.9943698653
0.00067225355832482	21711.5393804194	14806.0372259339	15315.8759400099	47262.60050122
0.000672907861397061	19125.1099510562	13062.8066521468	14902.0416302935	45560.8094094947
0.000673562164469302	17188.7717808697	11697.5297016314	14430.3728806703	44794.2427812132
0.000674216467541544	16167.9481753264	11061.4817012184	14069.3184144651	43579.3597121019
0.000674870770613785	15573.5025224785	10662.5132135768	13641.2050826729	42396.0697131103
0.000675525073686026	15033.1216607962	10475.7056312435	13270.1046047439	40961.8269620092
0.000676179376758267	14384.1815490879	10079.6519801724	12822.0261448078	39206.7001961312
0.000676833679830508	14066.4807973088	9741.41334555934	12267.9487729451	37119.029281595
0.000677487982902749	14095.8840538839	9661.69230697995	11907.731589522	35425.8356645537
0.000678142285974991	14282.1023977189	9786.27964415065	11309.3574578827	33516.4985340821
0.000678796589047232	14818.4242829143	10024.0773297521	10608.3139206994	31707.2779347021
0.000679450892119473	15888.4230369147	10627.4021000614	10170.8567961896	30274.6457092802
0.000680105195191714	16744.2336529394	11345.9400043464	9865.46459558283	28914.1365586482
0.000680759498263955	17346.1437946321	11775.4903330233	9399.63021840976	27952.9095212072
0.000681413801336196	17506.0482070004	11993.219680465	9140.23197373372	26903.4590812464
0.000682068104408437	16945.907847662	11507.2851800002	8941.9394754261	26373.8560052357
0.000682722407480679	16290.2621120078	11226.7510233192	8888.05024588217	26442.0543819525
0.00068337671055292	16037.4048400527	10943.5796431042	8929.44798246889	26331.0636130585
0.000684031013625161	15694.5321404895	10633.4874182263	9170.60104807316	26753.0451785544
0.000684685316697402	15494.3000793091	10616.5003442074	9561.28862912373	28195.5762578326
0.000685339619769643	14239.5813131055	9964.68715290942	10389.392796343	30263.2067159312
0.000685993922841884	12312.2934702244	8533.33674234645	11279.5339085339	32662.9413135107
0.000686648225914125	11147.7495041958	7705.32504247354	12402.619014003	33750.8206294486
0.000687302528986367	10562.2300633558	7473.9999422755	12690.3457548266	34104.1580924199
0.000687956832058608	10807.0040900565	7670.29600046895	12495.0512129424	34901.2589633774
0.000688611135130849	10977.6070184636	7690.62666291019	12341.8750428341	35678.2217932253
0.00068926543820309	10646.4248143811	7354.1632972639	12529.6968868877	36445.6734532022
0.000689919741275331	10549.9075258068	7335.21325381691	12220.8990765962	36263.2370265875
0.000690574044347572	10140.1363884282	7287.75409963673	12280.6736438566	36814.6667033366
0.000691228347419813	10411.6891245133	7338.09841796129	12598.8924344869	37197.0976817058
0.000691882650492055	10921.5447177673	7644.20450906554	12955.5761435072	38412.8353580122
0.000692536953564296	11481.5328360956	7989.55116780659	13250.4056476498	39348.7871782173
0.000693191256636537	11670.6608484112	8054.23168318556	13527.9814152702	39648.1918752178
0.000693845559708778	11734.3384565758	8128.86744528386	13284.864281023	40199.7972121392
0.000694499862781019	11997.9481258263	8171.21394832104	13423.9069630606	40581.8573909717
0.00069515416585326	13251.9954841439	8993.40600135671	13903.3550306364	41495.3682426409
0.000695808468925501	15191.8920636705	10447.624957073	14415.975009634	43602.1942316497
0.000696462771997743	16336.7428172558	11282.7720952078	14698.5761283754	45943.2715658425
0.000697117075069984	15959.1522894834	11021.2083486437	14979.5057938299	47199.5604468058
0.000697771378142225	14848.7230240125	10356.6492156267	15507.2260030445	47888.2288003239
0.000698425681214466	14556.4169002426	10112.528750543	16392.7961327349	49035.1837254398
0.000699079984286707	14442.1872333351	10181.3581558635	16549.6434971914	49594.6012248754
0.000699734287358948	13943.4466570541	9885.09502406525	16806.1976004019	49952.3455147073
0.000700388590431189	13739.2836287078	9490.32104307188	17210.049898891	50418.4656367349
0.000701042893503431	14041.6379934502	9673.78897323931	17540.4472657228	51156.6872174067
0.000701697196575672	14742.4132008332	9960.4240313449	17637.3982651666	51437.7903177049
0.000702351499647913	14969.4583872789	10249.806033108	17571.5260577794	51590.7065576044
0.000703005802720154	14990.5976017132	10515.408674182	17107.6793922276	51412.6434363993
0.000703660105792395	15083.9747285892	10477.4217911576	17118.0672560225	51137.9504187407
0.000704314408864636	15382.838587218	10697.414173481	17057.8928917477	50209.9781555951
0.000704968711936877	15976.5421674252	10969.8372262135	16850.5178114547	49701.7420057095
0.000705623015009119	16480.90998314	11177.8558894182	16353.3124953758	48375.4343250182
0.00070627731808136	16042.5167718353	10762.5511153572	15619.2355423353	45881.4987423614
0.000706931621153601	15492.1600952148	10544.2648773193	15233.3268280029	44234.6080780029
0.000706932478299197	15492.1600952148	10544.2648773193	15233.3268280029	44234.6080780029
0.00070758250117497	14734.0471368785	10256.8684416105	14731.7854921201	42591.7192560184
0.000708232524050743	14239.597167589	9902.63725567556	14126.7565837212	40696.9764862404
0.000708882546926516	13756.2929210183	9296.46289498368	13577.6317405839	40216.6363882762
0.000709532569802288	13412.0431421728	9155.99989612428	13104.7015354402	38813.5220600004
0.000710182592678061	13093.9408459282	9161.00315135226	12738.7112366699	37681.6060757919
0.000710832615553834	12904.8627178486	8939.21712593987	12392.9587421953	36525.9461625554
0.000711482638429607	12902.5112488722	8797.24376004649	12004.1187447378	36148.5579169152
0.00071213266130538	13631.2494126208	9412.33138239271	11834.2660414087	35738.1384465739
0.000712782684181153	14378.0565548488	10042.3014534017	11713.8613763413	35717.9305460541
0.000713432707056926	14858.6597855943	10205.3597110626	11796.635652241	36013.478247769
0.000714082729932699	14957.8115030201	10160.9577914325	11791.0060022969	35567.4386463519
0.000714732752808472	14172.165557896	9907.08383075397	11407.568905502	34592.246596173
0.000715382775684245	13740.6923932955	9471.08355461806	11114.7422805279	33534.5072932094
0.000716032798560017	12640.1478472527	8702.3377768838	11151.6719958059	31973.8280535284
0.00071668282143579	11923.5823651494	8158.90459225592	10865.2295303866	31019.4562669957
0.000717332844311563	11858.5951099847	8253.01608006641	11129.1258493347	31841.8982777011
0.000717982867187336	12485.2151916046	8684.96498622572	11485.0852492011	33200.6908940892
0.000718632890063109	13609.2544294566	9568.35475405453	12117.5456948246	34443.4931676165
0.000719282912938882	15275.5286230588	10598.387849854	12828.0947609539	37027.7321233238
0.000719932935814655	17320.1610292629	11857.716652729	13236.295849731	39519.7233952434
0.000720582958690428	19067.4853183089	13215.1806272377	13604.8603008929	41764.1678238112
0.000721232981566201	19804.8347685069	13562.3947156229	14615.5046964555	42961.8967478973
0.000721883004441973	19580.4601428635	13289.566105549	14972.2539055877	44228.1036656437
0.000722533027317746	19153.4030678933	12979.9384276851	15078.6125397117	45144.4024086479
0.000723183050193519	18339.2764264923	12524.4479559216	15196.0872696084	44953.3757457922
0.000723833073069292	17071.5567792952	11602.464777112	15150.1849642694	44826.4280616939
0.000724483095945065	15078.1276765866	10377.9771041342	14739.8142854976	44148.6470713999
0.000725133118820838	14046.5915021341	9417.17692602186	14358.563374489	43879.7149727767
0.000725783141696611	13071.5996620731	9198.84884709101	14372.4113914192	42928.6867241795
0.000726433164572384	12561.3216850626	8590.35712527753	13741.5342933388	41543.5567876277
0.000727083187448157	12450.0747677016	8830.54233231685	13270.5648614335	40018.9413562203
0.000727733210323929	11709.3935646196	8104.55825137571	13118.8329047028	38637.0021709019
0.000728383233199702	11176.9888066147	7735.80300441514	12697.4744423725	36911.1033115103
0.000729033256075475	11509.3423616984	8163.92306376548	11995.9693907447	34603.2359541262
0.000729683278951248	12082.7567648579	8492.82088944447	11568.2092256719	33207.5890816233
0.000730333301827021	12197.9969008047	8393.91931335262	11595.9602270289	33181.4593331474
0.000730983324702794	11248.4051191292	7796.51374828761	11477.4569435463	32776.7811099479
0.000731633347578567	10000.394591918	7029.41212527883	11473.0506772692	32660.4320495282
0.00073228337045434	9019.00887530297	6475.6297396645	11361.8638668358	32405.0717002377
0.000732933393330113	8551.83287035612	6246.67713341332	11200.2956634836	30495.718150642
0.000733583416205885	8138.70410320979	5880.76865176617	10645.7127122436	28704.5547908194
0.000734233439081658	8225.39012053938	5773.00798531479	10192.300989621	27781.7021004746
0.000734883461957431	8281.45751664642	5912.66308196938	10398.0058868209	28137.7379150332
0.000735533484833204	8355.13624196086	5965.17808467892	10818.8379583411	28915.4477334683
0.000736183507708977	8312.04793612874	6060.57230553721	11525.1830738635	29900.1103645739
0.00073683353058475	8050.46118862768	5798.50064982521	11554.3880215604	30526.3615321473
0.000737483553460523	7936.67258248407	5706.06421845108	11428.5272895136	31214.0510835274
0.000738133576336296	8055.96594669415	5728.07895809378	11558.5082119598	31146.5582320083
0.000738783599212069	9131.62709629279	6383.71079966266	11545.2758032061	30653.3382095372
0.000739433622087841	10824.7812609898	7664.90094636097	11331.1858043009	30925.3973197652
0.000740083644963614	11540.7258075072	8110.34971580075	11337.9508896057	33133.1084384592
0.000740733667839387	11036.6268359423	7718.6044062376	12157.844656229	35052.3182265759
0.00074138369071516	10535.6657484276	7505.29023876496	12414.2535364506	34936.8970857848
0.000742033713590933	10523.8010919754	7373.88646355668	11685.4387358888	32679.3748080667
0.000742683736466706	10918.8557594736	7717.56208533561	10916.3291038343	30771.8665039653
0.000743333759342479	10822.9722768316	7417.64001135584	10480.3030298082	30197.3447610472
0.000743983782218252	10717.3451522142	7491.00093089233	10553.6603265284	29985.2289156883
0.000744633805094025	10889.3311005634	7648.54457213632	10414.3952017878	29992.7383893288
0.000745283827969797	10795.208695978	7575.11848865987	10317.7212665265	29474.8788299231
0.00074593385084557	10247.758167938	7235.65243579602	10220.8426983174	27699.6202050544
0.000746583873721343	9905.45362927689	7108.58933738476	10094.4881063686	26014.9941186705
0.000747233896597116	9487.07695469322	6884.64617459042	9659.73245237144	23998.486848368
0.000747883919472889	9045.29437323971	6475.48414433621	9417.30054994152	23582.9563856981
0.000748533942348662	8530.7188966292	6201.45047340182	9685.42150806643	24040.234145305
0.000749183965224435	8238.45211235434	5962.79113966972	9929.2780058533	24832.4744092152
0.000749833988100208	8832.79650688519	6311.28460781992	10214.6049128343	25371.3869882126
0.000750484010975981	9947.13464922114	6981.72573784211	10381.2342244422	26047.3448009706
0.000751134033851754	10585.4362179039	7457.08785348642	10842.708659389	26537.8508155096
0.000751784056727526	10483.9845639012	7467.17801696558	11228.1715166101	26112.8633827842
0.000752434079603299	11233.9521153147	7838.0874529773	11075.7398511874	25204.1199776151
0.000753084102479072	12448.9425313874	8673.9224271674	10572.6792345852	24091.7153317671
0.000753734125354845	13242.3655305758	9151.84152301826	10506.1023251122	23084.0993288646
0.000754384148230618	15160.1546023645	10487.2512404198	10142.4887828328	22172.0287915428
0.000755034171106391	19337.2029304974	13148.8577312945	9908.80146165866	21982.440845083
0.000755684193982164	24041.4723020605	16173.6847738332	10066.7320223109	22558.4503178485
0.000756334216857937	26002.5941530427	17500.3367901126	10290.0382717143	23903.9787742199
0.00075698423973371	25363.9596268706	17041.4291671611	10871.0664327388	24168.7643860618
0.000757634262609482	23525.9269602299	16066.6457856894	10929.5325361788	24040.9399136603
0.000758284285485255	21161.029667801	14246.0466476745	10465.0131461128	23144.7280115114
0.000758934308361028	18887.73787336	12885.3792502275	9555.31352926865	21867.1818126137
0.000759584331236801	17397.8721981126	11927.6199820178	9061.5891113282	21282.1541164447
0.000760234354112574	16548.7035268417	11378.6513277745	8878.55781404369	20845.998332435
0.000760884376988347	15718.9271757309	10973.8030498161	8555.89265890415	20376.2619872587
0.00076153439986412	14224.3841571383	9922.08511172569	8530.24390021299	20234.7967166866
0.000762184422739893	13048.5670744877	8845.51335886815	8717.08797201678	20481.4923573152
0.000762834445615666	11700.2943904266	8002.45662236935	8911.47252940183	20889.8126396901
0.000763484468491439	10830.3070384364	7644.83436340646	8990.46206087233	20655.3707537294
0.000764134491367211	9998.82090670379	7089.10500664947	9149.40664151436	20728.4567672178
0.000764784514242984	8870.08876795913	6463.291016324	9340.30943223322	21226.5175812989
0.000765434537118757	8510.36894258999	6157.00675239241	9639.48450642012	22540.915347184
0.00076608455999453	8258.12315613031	6075.97483800352	10254.3432981372	24158.5933112875
0.000766734582870303	8055.41784473424	5845.57167281275	10675.5526483891	26064.2558520629
0.000767384605746076	7868.04704857833	5571.97655152135	11074.6410056412	27788.3052417193
0.000768034628621849	7795.64493070165	5632.60289409929	11530.038995236	29291.6288394241
0.000768684651497622	8463.64905724135	5999.14767213141	11942.019302705	29459.8084657239
0.000769334674373395	9398.63567943653	6794.39381598268	12166.6176494169	29480.0975407707
0.000769984697249167	10608.6456742159	7488.36416391204	12174.9038135115	28743.8687531479
0.00077063472012494	12058.309302712	8365.42795973587	11640.080038216	27404.1829611327
0.000771284743000713	14643.361355283	10192.7410945425	11102.0707135684	26144.5956660101
0.000771934765876486	17099.1091880234	11589.8581229452	10353.3886854259	24928.7091365732
0.000772584788752259	17376.6525682613	11793.8079004934	10002.8101770319	24204.9351932645
0.000773234811628032	16002.0727764887	11065.2811223422	9546.03499010157	22836.3276341599
0.000773884834503805	14056.3950057087	9784.74393882977	9001.87603591495	21013.3777939753
0.000774534857379578	12762.284427166	8828.82978010178	8657.37284994125	19393.2034230232
0.000775184880255351	11724.36566957	8143.16539993672	8350.59341852309	18834.5603949796
0.000775834903131123	11034.7140061583	7768.3204060585	8356.42731656937	18722.6254942229
0.000776484926006896	10411.192003862	7494.79365476728	8421.5192849641	18672.3432838485
0.000777134948882669	9083.39284409546	6623.7435670438	8177.14895528953	18297.1470191896
0.000777784971758442	8355.1092912337	6001.81118054243	8100.28713637636	18090.4971258027
0.000778434994634215	8050.28657880468	5752.54540542729	8340.61256287908	19105.6546772045
0.000779085017509988	8001.47666017978	5791.27238515036	8530.71564817951	19881.012111575
0.000779735040385761	7929.36389294455	5883.53032416849	8585.27331555382	20503.9750493633
0.000780385063261534	8195.88863112452	5967.10015457651	9001.4486830473	20917.9576793432
0.000781035086137307	8783.29243776369	6274.68550806732	9272.58484685514	21516.2882939975
0.000781685109013079	9486.24562784955	6760.82169493397	9584.94522949005	21915.2096113621
0.000782335131888852	10288.7642634804	7246.92877082008	9891.31619612707	22162.8863583867
0.000782985154764625	11690.5901541635	8184.33414281905	10176.9849931598	22565.1237663478
0.000783635177640398	13644.6478190209	9563.18147743683	10450.9279011974	23479.3313191314
0.000784285200516171	14425.6721882354	9985.14882625727	10902.5294170873	24374.2302734173
0.000784935223391944	14190.0720769471	9938.8863975508	11441.0422355436	25080.2747929392
0.000785585246267717	12442.2898186026	8944.03041160613	11977.5205957062	26754.8724804401
0.00078623526914349	10553.6933566239	7468.6274812094	12173.707249547	28176.9349083529
0.000786885292019263	10293.7714269158	7238.3266915919	11966.062786645	28683.2348102371
0.000787535314895036	11217.3488203609	7768.11780935654	11786.0781712715	29080.4758187472
0.000788185337770808	12266.0892592517	8467.22250060587	11250.474216282	28665.2769017704
0.000788835360646581	12209.7193552061	8485.95863083635	10708.0769145875	27295.6739329571
0.000789485383522354	11448.4377721678	8079.13360345448	10445.3495313948	26084.2225681646
0.000790135406398127	10649.1468085113	7640.77220812903	10273.4033870359	24941.3051161003
0.0007907854292739	9794.79239004829	6987.75996587185	10117.1711836181	24008.0765853491
0.000791435452149673	9577.83366790414	6792.07996118069	10007.5779736936	23382.578551203
0.000792085475025446	9815.10781245326	6995.92431641856	9847.13170079743	22664.3177171614
0.000792735497901219	10472.4814290295	7542.37461625745	9208.60812275877	21725.6795091419
0.000793385520776992	11560.8391322935	7957.34857453479	9010.80644944577	20794.5027115808
0.000794035543652764	12569.4149369547	8675.37036560869	8831.80397345599	20223.1870750596
0.000794685566528537	13259.3284480323	9158.74446223806	8952.819727966	19853.5328726276
0.00079533558940431	13812.0106728907	9544.36257488748	9497.26894004211	20513.6185571339
0.000795985612280083	14683.914031533	10152.3661311049	9946.27951982152	21491.7285352876
0.000796635635155856	15369.1445774197	10645.542449454	10265.9347138902	21957.6086370063
0.000797285658031629	16417.0658173097	11288.3921894277	10498.5593350823	22425.2295235265
0.000797935680907402	18416.9567286598	12481.8681396093	10526.2909536989	22547.9212082426
0.000798585703783175	20630.6468909726	13855.7296972413	10509.2167460309	22558.1362981071
0.000799235726658948	24563.6373992469	16075.0854951127	10513.4964124088	22564.1798604867
0.00079988574953472	28143.5184776708	18716.3357694	10731.1042426154	23872.8830566406
0.000800535772410493	29898.252974166	20108.9243513592	11436.8735633714	25697.1787950412
0.000801185795286266	30169.1726684349	20201.9532218319	12293.7887777217	26694.2749993212
0.000801835818162039	29306.9081993291	19527.4388536142	12779.892705064	27896.9369665969
0.000802485841037812	28126.4244793957	18774.7901583419	13204.1353358934	28625.7588051853
0.000803135863913585	26766.7479581521	17954.1453348783	13603.4198659135	28822.8551304566
0.000803785886789358	25268.1414187002	16962.1967531644	13606.1385691889	28753.0992127567
0.000804435909665131	23798.8489009389	16067.928061445	13463.0367326588	27637.0355611372
0.000805085932540904	23250.2993009541	15639.1417732453	12775.4764759213	25586.4389159674
0.000805735955416676	22630.4045481369	15333.4983473557	12521.526928185	24579.7076961386
0.000806385978292449	20641.18413727	14356.1753183541	12250.3590468995	24203.9141447923
0.000807036001168222	17046.0456727343	11695.6731563192	11843.7480273252	24821.0331072576
0.000807686024043995	13597.7291970771	9459.89048273102	11242.6817962359	24846.9207992341
0.000808336046919768	11986.4652893543	8269.48497247696	11008.758779645	24353.3685908318
0.000808986069795541	11044.6900390972	7941.60771367474	10661.0034553698	23515.2677487227
0.000809636092671314	10770.218243538	7713.92173504847	10217.7889043677	22675.0874889515
0.000810286115547087	10694.6939611895	7661.93928495752	9835.59375769195	22305.2798730859
0.00081093613842286	11373.2608703972	7920.76307921994	9651.21929787181	21741.6415018839
0.000811586161298633	12160.313321851	8494.84297440796	9329.71090611937	21585.6560009828
0.000812236184174405	13183.726470792	9259.7072187577	9138.14807877872	21416.1997865372
0.000812886207050178	14707.6187237668	10062.6681660497	9052.85181932976	21354.7946849128
0.000813536229925951	17449.302277878	11876.1888317174	8728.17698406313	20803.0312646695
0.000814186252801724	21741.0101705425	14962.728567233	8755.31887204739	20807.0064035575
0.000814836275677497	25445.6755479293	17222.4349083536	8817.17310424068	21310.4161937535
0.00081548629855327	26111.9657752339	17828.1289151444	8958.65874853548	21555.0136192887
0.000816136321429043	26910.0077371007	18204.1763807896	8982.40144215531	21776.0294467599
0.000816786344304816	28177.45730602	18944.6229718924	9041.14421212673	22127.2722986415
0.000817436367180589	29302.4059574082	19743.3036923069	9024.90620650577	22275.3865380106
0.000818086390056361	30289.4773293711	20408.6687507716	9216.96255258421	22888.9000150238
0.000818736412932134	30746.0658664535	20653.5971571066	9284.12015541555	23999.0302721013
0.000819386435807907	29916.0856484812	19962.6242555032	9053.60841157538	24614.503513368
0.00082003645868368	27399.7140357985	18284.2373989986	8920.35246893911	23982.5361628416
0.000820686481559453	23779.0491803602	16167.6341821278	8793.70218126673	23100.6662949606
0.000821336504435226	19776.1483087015	13517.7519788787	8547.85661916323	21546.9745836194
0.000821986527310999	17296.3335421402	11849.3442115917	8023.2394552918	20216.9762395912
0.000822636550186772	16944.7514625546	11575.7478707956	7571.35936470732	18620.3817436267
0.000823286573062545	15125.0224662732	10568.5104925047	7371.44542518027	17422.4863994995
0.000823936595938318	12908.5971487562	9152.59171123467	7234.61236800385	17625.6594099872
0.00082458661881409	11412.9860352406	8107.40220564499	7502.80312421704	18130.6313085832
0.000825236641689863	10606.3402593434	7507.02819547057	7714.69509074092	18212.2816208303
0.000825886664565636	10011.8250006636	6999.81993619289	7678.86493248186	18268.3674172375
0.000826536687441409	9534.35870826036	6694.10758066176	7446.86022298293	18125.6784166162
0.000827186710317182	9367.32819276529	6644.00206483422	7322.80094832827	17589.183521729
0.000827836733192955	9221.216164316	6598.29113575854	6985.70183424708	17522.2023386313
0.000828486756068728	9197.49006074742	6579.03626427281	7157.93528165064	18146.8390572912
0.000829136778944501	9195.08812391327	6573.10024280165	7568.05217456021	19929.6757529415
0.000829786801820273	9403.38036670023	6757.4230482116	8003.93539329375	21136.7311520406
0.000830436824696046	10727.3447036449	7549.96639189934	8221.0583553846	22719.9000932365
0.000831086847571819	11766.5568625704	8316.2017438936	8406.98414354253	23813.4779096237
0.000831736870447592	12038.4102230635	8428.58869726405	8891.46348291892	24890.6735516613
0.000832386893323365	12763.7907788606	8838.4562726694	9290.50767936293	25430.5158916093
0.000833036916199138	13209.8741422084	9280.44782724946	9367.2310994042	26027.4226900302
0.000833686939074911	12872.2796222046	9101.31778949499	9451.28125016391	26427.680310905
0.000834336961950684	12226.8030445474	8478.37938907356	9830.04498124964	26400.185625022
0.000834986984826457	11553.1931203402	7971.21889342594	9899.29950277125	25922.6486213573
0.000835637007702229	11040.6007437059	7844.28836976659	9779.42222853	25067.0525681728
0.000836287030578002	10649.2488556274	7615.86472106401	9548.67844653105	23947.086560229
0.000836937053453775	10302.4507569167	7315.29370838094	8881.71233752241	22434.1032388117
0.000837587076329548	9358.40539083955	6672.10188412176	8425.06431729584	21291.1072461253
0.000838237099205321	8278.9253848375	5880.68479161076	7997.34832088118	20281.5811693398
0.000838887122081094	7862.2291654986	5735.11098501063	7918.37782292123	20302.4197802678
0.000839537144956867	7670.33213010971	5534.61632456786	7856.59085818929	20398.1081724435
0.00084018716783264	7269.79556228705	5177.3517671186	7719.78028829384	20302.4478408687
0.000840837190708412	6777.41178125721	4977.64786242204	7854.55080129536	20438.7646410451
0.000841487213584185	6610.23481616623	4900.6198331805	8185.4043743015	20089.7572805078
0.000842137236459958	6585.51215744019	4757.03129386902	8379.79314422607	19999.3052577972
0.00084213858852106	6585.51215744019	4757.03129386902	8379.79314422607	19999.3052577972
0.000842790300113306	6630.49893435568	4824.03675331549	8825.70210892351	19856.9101991425
0.000843442011705552	6619.96719201588	5005.67889732004	9104.02432920301	19743.5869086889
0.000844093723297798	6766.34344715845	4978.65002290628	9513.81157398976	20134.8727142527
0.000844745434890044	6738.149569886	5031.56167131158	9866.91405233562	20569.982399188
0.000845397146482291	6821.44388033962	5094.33956547326	10192.7131949766	21580.1467001283
0.000846048858074537	6900.33452538619	4962.34175332867	10829.9653491008	22855.6714409723
0.000846700569666783	6958.8234270202	5017.39545302679	11807.844798429	24032.3754698248
0.000847352281259029	7273.2501017001	5320.90840912411	12480.7136496671	24964.1997412628
0.000848003992851275	7549.4953974003	5587.00414401452	12771.6076054451	25643.0730468712
0.000848655704443521	7641.29184428822	5628.27958363286	12644.7566880425	26413.0495077748
0.000849307416035767	7507.65626363827	5480.23974421908	12363.5193946603	27115.8389908803
0.000849959127628013	7427.17193527126	5413.67033208375	12230.9651673743	28158.3332435188
0.000850610839220259	7232.98890274309	5306.8299635212	12395.3302460923	28198.3309745765
0.000851262550812505	7392.39564324092	5359.60423454146	12293.0571207025	27726.7071294459
0.000851914262404751	7401.76885506718	5393.42744517374	12225.4639746623	27035.6512162297
0.000852565973996997	7042.87504015386	5139.20526504544	11936.1249970309	25754.2066072453
0.000853217685589243	6957.65508943449	5154.30336655117	11505.1328800413	25259.323308886
0.000853869397181489	7063.81242869542	5059.6441450245	11126.3375311457	23779.2291995412
0.000854521108773735	6900.62383089526	5034.60032710705	10280.8886627129	22387.373382206
0.000855172820365981	6590.050990809	4924.34545898703	9913.90424535073	21253.4411141358
0.000855824531958227	6632.35013196277	4876.23944877986	9524.4970157595	20289.5666822966
0.000856476243550473	6873.12074602022	5030.66269305597	8943.71641113991	19399.980067589
0.000857127955142719	7135.1896453279	5150.65503001471	8545.69354727898	19021.5611639278
0.000857779666734965	7388.90291802605	5383.84091708663	8594.97891145552	19041.3064711302
0.000858431378327212	7733.99493175466	5578.4341619471	8490.89639151387	19114.568925717
0.000859083089919458	7978.30789917628	5759.89293922683	8503.0923881539	18525.7674417995
0.000859734801511704	8130.15299237443	5786.02647993886	8573.47968625438	17350.7707975015
0.00086038651310395	7811.37078454355	5703.76269687249	8495.3528758233	16446.7073855388
0.000861038224696196	7598.6126975559	5542.67967867348	8484.49840386538	16097.540724423
0.000861689936288442	7792.64805243299	5562.76462498672	8611.2348512925	16325.9226848299
0.000862341647880688	7742.26195663235	5653.7698982333	8958.92181270597	17077.0759071634
0.000862993359472934	7931.95840016468	5756.8819770593	9297.61612396912	18099.831619055
0.00086364507106518	8039.13168302002	5919.48875668406	9701.84203117656	19212.1151284665
0.000864296782657426	8173.93875912712	5861.59566227995	9822.73236037796	20242.886421729
0.000864948494249672	8123.03979941912	5906.17500944582	9380.63257643132	20900.649499142
0.000865600205841918	8203.10800411638	6045.69438148481	9077.29224568891	21048.1867163555
0.000866251917434164	7991.87149233439	5741.66184836817	8736.49685552437	20642.2153494956
0.00086690362902641	7609.10838519595	5510.10448609213	8766.1709040823	19880.3460967042
0.000867555340618656	7346.90104422173	5321.14308761333	8384.77238392932	18711.914380063
0.000868207052210902	7248.68778965875	5251.79124381133	8181.49086626658	17741.4141439198
0.000868858763803148	7045.51827040441	5177.03190841019	7697.86711432268	17327.4885864849
0.000869510475395394	6809.97541035643	5011.66182344221	6971.70757625664	16993.0425605493
0.00087016218698764	6394.41043895801	4781.70419114029	7231.77110310537	17759.2352145025
0.000870813898579887	6190.65386716565	4580.46310753972	7871.20806172505	17896.762998105
0.000871465610172133	6107.44236577107	4623.22858533404	8155.12303350781	18256.3678725532
0.000872117321764379	6170.29039304375	4653.82898219742	7819.52096116193	18559.6558981899
0.000872769033356625	6121.21483710175	4569.33576283835	7323.83328706112	18773.4642842416
0.000873420744948871	6174.51121492921	4494.98803151292	7046.36372576746	19397.8668099841
0.000874072456541117	6386.74815842953	4639.99390721411	7199.17305486897	20252.5262673683
0.000874724168133363	6494.05705768853	4879.21184133605	7545.54871597115	20646.2257540999
0.000875375879725609	6509.54902832239	4872.05931839485	7993.95309611606	21442.1742128928
0.000876027591317855	6511.92874444298	4821.16401522858	8493.12781350027	22488.1842879049
0.000876679302910101	6464.54706972988	4892.11321092278	8787.30208855847	23217.7513974827
0.000877331014502347	6811.76252689731	4934.69919960056	9164.90989701705	23413.3202742011
0.000877982726094593	6902.36615934649	5097.88844529303	9529.76843290681	23661.6179473835
0.000878634437686839	6924.84880143005	5190.65312962493	9856.66647063803	23644.056916787
0.000879286149279085	6814.61405103447	4979.46052850719	9636.40993998404	23563.3449788208
0.000879937860871331	6721.74832139614	4990.66387817526	9199.03238635178	23135.5183183021
0.000880589572463577	6487.74360817388	4931.46592726347	9142.19206929306	23116.3571091154
0.000881241284055823	6212.53470497711	4703.89661566642	8877.40986303344	23490.2966343633
0.000881892995648069	6203.01714973853	4677.37528951622	8729.07635964587	23338.4127118857
0.000882544707240315	6237.49382876814	4625.5365099076	8301.87119516898	23195.4442853225
0.000883196418832561	6146.12951266975	4684.086364897	7959.05748574244	22346.3146970603
0.000883848130424807	6128.56100840433	4570.31974385711	7333.36676680167	20568.7036548899
0.000884499842017054	6165.55137134437	4642.20845876052	7126.4116952087	19032.7220435757
0.0008851515536093	6405.01447691729	4735.38684381504	7079.25043946285	18567.3184905033
0.000885803265201546	6327.45567707703	4758.99844617589	7419.93197634732	18428.5882863591
0.000886454976793792	6226.76256907527	4586.48498723506	7670.5067713271	17446.1815996387
0.000887106688386038	6106.74481815008	4455.28332670328	7265.97605310314	15895.3406578287
0.000887758399978284	5870.21714850129	4471.41144512504	6855.98564304009	15116.1975476683
0.00088841011157053	5709.25078934479	4434.66614527347	6758.72081969007	15104.8085840091
0.000889061823162776	5826.6469981823	4405.16253582907	6881.24289323294	15425.9285995665
0.000889713534755022	6176.34363617611	4568.14764907121	6989.23548695347	16114.0725961506
0.000890365246347268	6357.12457545719	4788.065025179	7310.90544631648	17346.8031610303
0.000891016957939514	6427.98799501254	4786.46068790973	7953.23756730311	18821.3983037633
0.00089166866953176	6420.07938531663	4715.77145102255	8791.80166288309	19959.391196046
0.000892320381124006	6433.65520286666	4750.82683184719	9526.52612210323	20736.9890692035
0.000892972092716252	6695.47070171092	4891.93376732815	10243.2476818417	20707.9247002632
0.000893623804308498	6766.89613697016	4955.80430777232	10275.0700651565	20525.0242493305
0.000894275515900744	6677.9433730878	4991.34496384024	10175.3173874655	20028.6993475639
0.00089492722749299	6589.90488781697	5021.53016915067	9902.32019481734	19107.4057040487
0.000895578939085236	6619.11886576132	4972.52051459986	9578.89726841947	18489.4044298045
0.000896230650677482	6575.69642463902	4863.9421861916	8969.02570424043	17299.4226182236
0.000896882362269729	6423.62893593297	4786.42224606471	8499.09474902785	16731.5689833038
0.000897534073861975	6200.8265583265	4576.98271627068	8236.62418018725	16607.4636956986
0.000898185785454221	5849.99842888918	4376.11025980064	8208.80438398995	16121.1281548245
0.000898837497046467	5647.39781531622	4377.1999864605	8241.32566634101	16071.3055982044
0.000899489208638713	5680.14064869348	4301.71161007497	8244.95525820385	15648.8262638637
0.000900140920230959	5584.35230234522	4282.40364661331	8407.73407108559	15216.9387544184
0.000900792631823205	5534.09408068338	4313.03682857853	8596.94039128368	15518.0807930462
0.000901444343415451	5621.90956918354	4272.16378157901	8970.78515243571	16294.6069307364
0.000902096055007697	5692.3043488078	4334.22851099471	9379.7033645819	16344.5991220172
0.000902747766599943	6040.64593075158	4565.03207467898	9835.42735484899	16245.3166282477
0.000903399478192189	6268.67487283103	4702.76818439744	10085.20794374	16572.2303479364
0.000904051189784435	6164.65476825023	4649.4824476119	10056.0932525245	17147.6478727846
0.000904702901376681	6268.11907816009	4634.44501676136	9810.04335689193	17384.0735187862
0.000905354612968927	6466.91296544636	4776.37312149032	9327.94299071112	17294.501575893
0.000906006324561173	6884.92949987681	4985.42952286105	8911.36438764472	16585.6315996196
0.000906658036153419	8006.01482793844	5673.86447310509	8616.42225815731	16174.5692019423
0.000907309747745665	9164.76146732217	6423.54601630465	8519.77141468397	15685.4613532678
0.000907961459337911	9376.99964721029	6722.67296388549	8521.57690118282	15167.4505932787
0.000908613170930157	9187.27337755726	6606.81058726536	8641.60094108629	15121.0441307966
0.000909264882522403	9407.79380051165	6696.52600050849	8492.71882417662	14919.3081822457
0.00090991659411465	10132.0234315299	7047.17768693461	8344.15587853675	14401.7359835483
0.000910568305706896	10710.7887310436	7414.47333136783	7718.99396587357	13416.3791876645
0.000911220017299142	10736.0408007354	7562.32632272535	7326.61163996165	13246.4823890132
0.000911871728891388	11168.725215014	7732.65260040137	7088.73714625089	13060.6003252643
0.000912523440483634	12107.6555581438	8476.60107999664	6693.32883102612	12350.070169863
0.00091317515207588	12781.2016891118	8955.3984665951	6517.43050381066	11416.4238818908
0.000913826863668126	13113.8422807992	8899.99590042043	6171.47356182554	11215.5535829403
0.000914478575260372	13728.7335839757	9497.6121315429	6069.56751374777	11037.7542997359
0.000915130286852618	15210.7329345835	10563.295768605	5881.15129146885	10234.3922945896
0.000915781998444864	16244.2905245107	11119.8628079605	5451.89443773788	9594.80430691642
0.00091643371003711	15893.3178372819	10742.707205496	4933.32794052434	9264.11902155269
0.000917085421629356	16179.7507966839	10974.3591893086	4576.61034962481	9016.21391630685
0.000917737133221602	17011.7063132677	11593.5591952161	4403.65405896119	9029.39983784248
0.000918388844813848	16768.7010019916	11569.1119815544	4456.12101415254	9238.66388300253
0.000919040556406094	16011.1572897406	11084.6489335812	4552.91998590581	9340.2592794988
0.00091969226799834	16491.5800047355	11267.6469865297	4737.33839319588	9568.3051164857
0.000920343979590587	18361.7550626105	12336.3860468878	4980.35881033419	9844.30451788581
0.000920995691182833	18943.2808364263	12768.1515635625	5067.17474081111	10449.9853708759
0.000921647402775079	16731.4475772743	11396.7752225591	5344.63244696215	11799.189298679
0.000922299114367325	13360.5942830173	9342.18026322868	6260.32763733457	14397.5508691845
0.000922950825959571	11086.4789107656	7634.99985932683	7587.23900551999	16549.8393261487
0.000923602537551817	10356.5710282555	7230.26726967229	8742.93811580554	18030.834009084
0.000924254249144063	11068.648803007	7559.61490844417	9219.36465289055	18590.2499198052
0.000924905960736309	12068.114274889	8360.13887391475	9791.98388829465	18620.8816692567
0.000925557672328555	12685.2867126044	9040.60879267711	9714.2457378637	17803.0223897528
0.000926209383920801	15207.9736618446	10432.7000708569	9445.86892705965	17509.3155245755
0.000926861095513047	17533.4111418935	11883.3790817174	9385.47064419333	17435.7402400627
0.000927512807105293	19705.8719221114	13332.0379230688	9334.59833599416	17592.4350199586
0.000928164518697539	21741.4626090119	14575.9625177935	9308.91582261883	17832.9188724695
0.000928816230289785	22029.1363428197	14763.9825507102	9719.5512792086	18111.2926609154
0.000929467941882031	20948.743557256	14260.0580691661	9944.36197358655	18172.482336488
0.000930119653474277	19216.0225227875	13109.0954814641	9875.36605248144	18583.2998516693
0.000930771365066523	17396.5478887309	12017.1189536448	9835.97253679633	19017.8950856763
0.000931423076658769	16052.6182165963	11136.4541400772	9779.24627620542	19348.8446782193
0.000932074788251015	14792.4889661101	10191.0002401083	9663.91800913761	19263.8129057921
0.000932726499843262	13724.6883610211	9534.76572200275	9309.14051394481	19054.1831975991
0.000933378211435508	12618.089326937	8694.82207484825	8926.45926536109	18824.1381849957
0.000934029923027754	11394.9119021181	7746.14190082515	8528.60383022156	17928.7049363297
0.00093468163462	10581.5728822302	7414.76564775323	7922.1356668126	17296.4785134596
0.000935333346212246	10445.3033083937	7314.95879157042	7620.75298838398	17059.3900168924
0.000935985057804492	10182.3431467728	7132.01030366309	7583.84024581024	17416.3757494931
0.000936636769396738	9652.28180251099	6765.01036549235	7754.09752228414	17598.7506428286
0.000937288480988984	8977.53717285924	6441.38294652763	7925.84672614378	18212.6239174239
0.00093794019258123	8569.7700769029	5991.4906669134	8209.91346968015	19095.7216488038
0.000938591904173476	8280.58056507915	5988.88482027915	8528.0968243983	20002.9784838498
0.000939243615765722	8216.55486315771	5951.79330890004	8663.45425105825	21052.6129671994
0.000939895327357968	8569.0431992426	6233.9941721454	9023.24634421339	21422.6071528155
0.000940547038950214	9612.39773639422	6646.8738568323	9347.88513875747	21297.7295334636
0.00094119875054246	11161.9832483164	7894.57193572217	9445.74530255218	20846.687927636
0.000941850462134706	13805.5679835192	9635.59217576357	9258.06245484111	20129.6505409889
0.000942502173726952	14597.8974205416	10324.9063126052	9149.84405929476	19875.8441743178
0.000943153885319198	14060.7919520683	9746.36994159137	9307.73992893642	19797.6793872472
0.000943805596911444	13543.6724419243	9331.09576665595	9464.18163775061	19697.4287047408
0.000944457308503691	13360.198296907	9141.22215606137	9403.40846377704	19534.7645961515
0.000945109020095937	12720.1573796777	8814.70402374565	9366.02027774002	19358.205000464
0.000945760731688183	11998.9924350239	8437.7874989455	9456.55031894474	19175.9401918908
0.000946412443280429	11697.7613836826	8135.99039719605	9275.5150604097	19184.7007675152
0.000947064154872675	11228.595355917	7850.5635260633	8715.24781034508	19098.9528023977
0.000947715866464921	10562.0446826748	7414.57719337544	8231.75942675925	18816.729955288
0.000948367578057167	10282.8875624131	7314.4229856972	8117.88068794142	18232.3314995248
0.000949019289649413	10466.8787586489	7503.20296738602	8034.14240166116	17358.1383023098
0.000949671001241659	10534.7364775486	7455.88711601546	7950.84221725236	16988.6045688945
0.000950322712833905	10509.150236069	7407.71156217882	7890.1120845983	16709.3249864524
0.000950974424426151	10850.767201751	7601.55878199756	7925.0583676992	17015.402855978
0.000951626136018397	11469.8363719589	7975.62041091658	8140.77360022145	17122.7937253978
0.000952277847610643	12372.7912029377	8564.45433225112	7978.41882446377	16925.9009943984
0.000952929559202889	13118.6715222259	9063.57355870794	8107.32999205576	16838.3099987415
0.000953581270795135	13866.3273970404	9655.39011457494	8295.41831602386	17288.7316692709
0.000954232982387381	14871.0196441471	10266.7308479312	8525.61554498848	18703.4444507437
0.000954884693979627	14022.2514152527	9720.73509597778	9240.67548751831	19422.7265625
0.000954885821451957	14022.2514152527	9720.73509597778	9240.67548751831	19422.7265625
0.000955539397235035	12810.3723581709	8969.40716557604	9813.23846836453	20429.7337341416
0.000956192973018113	12869.3911572574	9040.39242963177	10316.0642936671	21364.5477426206
0.000956846548801192	13401.6265069023	9354.12933811751	10757.3863955965	21711.907891187
0.00095750012458427	13976.8487061416	9601.15076598669	10968.0441935828	21069.2746829358
0.000958153700367349	14037.5880820586	9647.73306919067	11040.4582126672	21135.4233601677
0.000958807276150428	12226.8195797087	8526.98628543315	10756.3677601572	19890.5924608761
0.000959460851933506	10858.6675667787	7669.32693545528	10039.325465883	18545.0344657829
0.000960114427716584	10795.3914490084	7654.46964935477	9474.91085704799	17784.0531723352
0.000960768003499663	10928.6332278951	7722.49854662752	8960.59912636715	17911.1166073518
0.000961421579282741	10260.7128551182	7308.46922946899	8837.80607618633	17705.0317589862
0.00096207515506582	10092.2372195848	7182.55202591904	8614.67231223978	17391.7273943806
0.000962728730848898	11341.9217428871	7944.73141833931	8500.77595436425	18064.7276272824
0.000963382306631977	12190.8101046236	8506.03889675632	8487.0800952724	17925.555439823
0.000964035882415055	11854.3294232597	8349.94589773159	8473.46884410246	17737.1079627429
0.000964689458198134	11258.420367027	7895.89401916866	8252.93583242275	17247.6369822671
0.000965343033981212	11635.9382567511	8178.62315043488	7996.31719604278	17267.8501569917
0.000965996609764291	13189.1724624166	9068.40654831123	8055.83151565286	17918.2178182428
0.000966650185547369	14210.3933661959	9992.19014309496	8087.43890510007	18479.4893987236
0.000967303761330448	14935.5321155377	10381.5678971655	8022.58147436695	18613.2092958623
0.000967957337113526	15523.8964628299	10700.6909176956	8064.14903593098	18971.5929560414
0.000968610912896605	15581.1141729838	10644.1436805189	8163.70478276324	19503.8799821228
0.000969264488679683	15213.9897710801	10633.6162682444	8371.35426695735	19658.7624058998
0.000969918064462762	15805.0764568558	10807.3921185473	8477.78952484675	20256.7605541096
0.00097057164024584	15745.2121826908	10957.0176352618	8409.27073015449	20966.0127614914
0.000971225216028919	14860.9514231475	10268.299831081	8541.71398668865	21600.4082808457
0.000971878791811997	13609.6176504801	9480.68754164962	8648.58212617015	22134.4171299748
0.000972532367595076	12493.2289397516	8754.73307531188	8938.12775943536	21992.0091701999
0.000973185943378154	11750.6025568292	8300.01527637734	9234.76804821611	21894.5017063315
0.000973839519161233	11225.2384074199	7958.81560544292	9218.60326968846	20986.4317251419
0.000974493094944311	10681.5148269578	7627.46417622119	9228.78964191183	20248.9471729354
0.00097514667072739	10817.6197701637	7622.41926041391	9185.82166152208	19525.1484453149
0.000975800246510468	11289.0552138056	7975.63006678458	8948.53918451737	18655.4744298725
0.000976453822293547	12062.0698172648	8462.42580827589	8550.69440338368	17641.8026198712
0.000977107398076625	13597.1483962003	9263.50385431706	8048.99279654607	16997.9211603797
0.000977760973859704	13034.3683340274	9063.18981755312	7540.6048400822	16219.2336312015
0.000978414549642782	11594.5902666385	8297.80676078397	7180.48895319402	15684.1986588952
0.00097906812542586	10630.9542989731	7484.33864879608	7156.15155410767	15336.7234039307
0.000979721701208939	10086.0633178736	7047.15599177363	7140.14164002994	15234.9762343119
0.000980375276992018	10092.2137208329	7112.90975320729	7220.17297636433	15394.3005101481
0.000981028852775096	10670.4574867149	7454.37363170238	7085.18038519664	15335.2533080559
0.000981682428558175	10948.5646876745	7611.53431532868	7292.80677694678	15497.1798147971
0.000982336004341253	10722.0858267721	7482.17543657162	7400.62694141201	15671.780148029
0.000982989580124331	10287.2555977583	7297.02988565426	7476.58688998797	15673.6917310934
0.00098364315590741	9979.76348895904	7056.49205281249	7823.63623087003	15576.4644288091
0.000984296731690489	9656.73884798251	6876.34597632795	8101.45058194909	15765.7401482565
0.000984950307473567	8810.64853580878	6712.06725485575	8667.91627554963	16557.9364946602
0.000985603883256645	8510.53256873511	6222.0565763171	9290.44807660136	17072.0120411365
0.000986257459039724	8169.9788981061	5962.34472611108	10077.2851562501	17739.1670748652
0.000986911034822802	7774.83739068859	5762.89812588816	10711.9425672158	18273.1632737758
0.000987564610605881	7686.31232880399	5642.93407787381	11254.3534556961	19011.3047930743
0.00098821818638896	7829.60165457108	5771.1993818688	11816.9837800696	19213.2174120603
0.000988871762172038	7802.63551371247	5631.00899940306	12123.7906681392	19820.0183294448
0.000989525337955116	7862.43042025633	5485.11159206071	12400.5333702379	19967.0780769107
0.000990178913738195	7618.76855141056	5418.45354375985	12691.8557202637	20397.467098845
0.000990832489521273	7508.6624286219	5346.60135837544	12978.9183205931	19876.5430964913
0.000991486065304352	7339.23186327678	5420.83989583218	13484.004713773	19439.8573756391
0.00099213964108743	7176.87620709187	5295.5688412773	14062.9394665656	18737.1317900657
0.000992793216870509	7154.70594050697	5180.63253914722	13626.2345756855	18412.9677334418
0.000993446792653587	6764.68600108383	5013.31634151369	13079.2651996801	18162.0432376764
0.000994100368436666	6625.25086403315	4891.89302659299	12423.0977761802	18044.9354151299
0.000994753944219744	6542.9549310446	4847.13096856759	11979.0730267812	17932.6502528036
0.000995407520002823	6342.71529917024	4732.41917560153	11661.0080008816	17636.6190754267
0.000996061095785901	6028.6441222345	4552.35191838834	10712.6904892858	17096.7324487789
0.00099671467156898	5804.11303659667	4462.94747867124	10424.6547571047	16443.0915117592
0.000997368247352058	5876.69177176646	4373.44377767858	10469.4761561776	16003.4068506273
0.000998021823135137	6296.46812126173	4724.63957126019	10432.4508487418	15674.1003521014
0.000998675398918215	6819.47339046157	5000.68636435925	10016.8361342223	15452.36422436
0.000999328974701294	7035.25546354351	5032.17167554875	9396.81695868736	15155.4350951862
0.000999982550484372	6874.9265454148	5043.58326396495	8681.22924609287	14358.6753569346
0.00100063612626745	6363.65134829806	4703.87703908535	8606.4931044958	13989.0634622356
0.00100128970205053	6119.20812405279	4565.21416485927	8894.04674496526	14148.9217023014
0.00100194327783361	6247.59194990319	4592.49375778155	9492.97044185582	14458.9329133964
0.00100259685361669	6478.47949577991	4762.11332827748	9563.48650952517	14799.8434558407
0.00100325042939976	6884.2850112915	4966.98579788208	9460.97769546509	14756.4238643646
0.00100325091305068	6884.2850112915	4966.98579788208	9460.97769546509	14756.4238643646
0.00100390454509909	6965.96747248652	5045.68860918638	9144.88575450205	15566.8244979956
0.00100455817714749	7208.90138568369	5177.24454763938	8917.48115926496	16296.4227340081
0.0010052118091959	7361.67694482284	5291.37956775058	8822.51076128924	16878.7197222162
0.0010058654412443	7480.85592664137	5427.18358427685	8777.49547196288	17558.3732856599
0.00100651907329271	7478.64602990095	5406.07753971956	8925.29516860977	18462.2524874694
0.00100717270534111	7678.53435461607	5668.80661580803	9041.59273483499	19462.2411678467
0.00100782633738952	7907.06210155562	5719.45694981348	8976.3105588112	20242.6747282056
0.00100847996943792	7739.18330169014	5713.901636939	9292.16750501916	20720.7965138337
0.00100913360148633	7717.25228112599	5575.02628593887	9758.14635356791	21235.9543119732
0.00100978723353473	7564.99555848004	5621.34242968987	10303.5274272856	21758.1504056377
0.00101044086558314	7446.93784790261	5427.42653374893	10614.7721950207	22270.5441340613
0.00101109449763154	7210.33292475726	5302.31106019129	10655.8616000335	22783.8732615662
0.00101174812967995	7417.79647776131	5391.14341354654	10685.6991319312	22795.2286147095
0.00101240176172835	7693.00799107447	5599.18389366283	10997.249037436	22305.668568576
0.00101305539377676	7926.39056683163	5787.69614588852	11055.6324590536	22007.0515935131
0.00101370902582516	7604.05109034724	5573.08746500177	10981.5085303009	21288.7208713999
0.00101436265787357	7168.72757701146	5189.68529187436	10305.6235857938	20604.5638628794
0.00101501628992197	6953.95918171061	5109.04094540927	9939.07720060339	19669.3720452541
0.00101566992197038	7171.00806741269	5203.51969957782	9694.07027747616	18799.4981096283
0.00101632355401879	7684.6928787405	5673.99887222377	9587.03409273168	18435.6604032575
0.00101697718606719	8587.83940645746	6248.31883515569	9205.14461491397	18534.0634866522
0.0010176308181156	9627.8746407425	6787.32863205619	9128.74351497145	18394.0597836626
0.001018284450164	10028.6731398818	7171.7544592751	9110.84228912807	18369.8219390009
0.00101893808221241	9739.13197461808	6991.4800034342	9119.52185181146	18219.6285242083
0.00101959171426081	9200.87338734735	6624.53001821435	9302.98611146109	17933.0301157922
0.00102024534630922	9350.18968814662	6743.61216930334	9371.58912702607	17786.9995927884
0.00102089897835762	9640.65718730283	6850.86951193494	9360.17708485457	17563.1811451112
0.00102155261040603	10092.4659465733	7115.74153330649	9402.73318895158	17319.1895809807
0.00102220624245443	10161.7729372448	7404.15590799097	9181.90092905833	17243.2953812815
0.00102285987450284	10095.8632518231	7280.30324272244	9296.95509484619	16703.9884294073
0.00102351350655124	9193.76001460725	6699.04973439629	9459.03464570515	16208.4793248709
0.00102416713859965	8683.29642180346	6216.14425059457	9333.59304016855	16023.2294438621
0.00102482077064805	8788.13401520449	6215.66103346968	8955.53117717855	15474.8629575093
0.00102547440269646	9248.11151528008	6523.6599151263	8583.36923174969	14806.04948078
0.00102612803474486	9347.06390259275	6537.60969236619	7680.894855479	13894.2406067155
0.00102678166679327	8829.4591407186	6355.84785340069	7085.24485449771	13900.7772563172
0.00102743529884167	8070.21962613989	6088.63858761441	6979.06410530827	14684.4995898957
0.00102808893089008	8190.82716851134	5912.45406169646	7149.64531517852	15757.2418482458
0.00102874256293848	8302.38933401494	5937.40371057452	7339.97303082203	16787.3383387238
0.00102939619498689	8598.69251841426	6130.23505369469	7686.29203944277	17842.7543811081
0.0010300498270353	9023.54705829817	6410.66356122713	8024.50769133031	19223.3368074929
0.0010307034590837	9231.67251712328	6531.15493115664	8144.38771588174	20789.5009251956
0.00103135709113211	9279.30092005195	6669.75405690408	8299.99408819012	21762.7207279046
0.00103201072318051	9318.25344070727	6661.21826840751	8249.99815568789	22162.0264429882
0.00103266435522892	9353.94599913473	6661.80601625802	8107.3187948759	22568.6011191343
0.00103331798727732	9506.06489693098	6861.02065426099	8057.89970883836	22650.5887193298
0.00103397161932573	10080.0810342127	7168.95351385283	8333.40002667709	23007.0850029636
0.00103462525137413	10363.116728086	7344.70565378278	8749.80901345373	22914.1127535402
0.00103527888342254	9937.56470133766	7167.71962534992	9075.09657274354	22582.6535939782
0.00103593251547094	9739.77122530444	6773.62230717909	9063.97888123248	21681.6543239754
0.00103658614751935	9688.7842937057	6816.32315739547	8855.3413508886	20915.3302477088
0.00103723977956775	9966.72908575536	6985.35375228527	8452.16191795276	20226.9725213104
0.00103789341161616	10575.2833931896	7394.06078514169	8058.46429019309	19705.4479732647
0.00103854704366456	11143.2331845677	7857.66357724337	7644.02601332132	19819.2354576474
0.00103920067571297	11135.7283316988	7935.09861271533	7376.54005007711	20001.7834492747
0.00103985430776137	10752.0041449056	7412.97176020643	7068.62597946348	19681.884343965
0.00104050793980978	10278.7711136725	7232.56993859025	7051.25392946677	18973.9187936275
0.00104116157185818	10226.8337982985	7313.91287693555	7060.38485847232	18056.9214134156
0.00104181520390659	9768.61828900068	6961.85397213761	6846.60089648629	16821.1875878874
0.00104246883595499	9380.23897482081	6627.98321670286	6704.5121258406	16230.4271548019
0.0010431224680034	9017.55285500564	6421.27318251827	6674.4186278246	15635.1079963026
0.00104377610005181	8856.38917688601	6251.50503683814	6763.58446503363	15496.3018583279
0.00104442973210021	8482.49265389181	6090.97737123448	6636.9627538092	15575.8102616889
0.00104508336414862	8117.99509015712	5865.52122387071	6630.58113577861	15724.8014735807
0.00104573699619702	7931.8995007891	5790.76329511869	6848.92601039775	15876.2434730204
0.00104639062824543	7893.06979912688	5699.99855522258	6788.1664231605	15718.3591775148
0.00104704426029383	7915.24043815915	5704.32146882821	6834.41236007023	15704.3218686975
0.00104769789234224	7775.61419615561	5655.59711994681	6985.39404322612	15554.0925007405
0.00104835152439064	7887.30407142525	5776.58961547341	7125.62962833578	15304.9552904503
0.00104900515643905	8101.02707194234	5771.42927021166	7336.05445628054	15145.6504175331
0.00104965878848745	8332.77557463566	5976.8835508193	7364.33865897476	15347.5400759199
0.00105031242053586	8783.39728764664	6155.48942261047	7538.49654887544	15543.411466799
0.00105096605258426	8884.58241462708	6450.75768470764	7646.14254570007	16050.2631282806
0.00105096652974043	8884.58241462708	6450.75768470764	7646.14254570007	16050.2631282806
0.00105161945908742	8561.01923774274	6119.41314338235	7610.00722279269	16216.3548161001
0.00105227238843441	8428.15554248568	6212.47332741224	7629.45785668304	16909.1195789785
0.00105292531778139	9170.88472209263	6584.33542431106	8137.18829906689	17545.7502081255
0.00105357824712838	9478.15994756362	6799.23170459971	8206.24530006857	18400.4184730754
0.00105423117647537	9266.12434387212	6541.18319993862	8176.36595658695	19019.9089246637
0.00105488410582236	8785.01977606383	6299.41405329991	8089.14344585646	19505.3944873809
0.00105553703516935	8516.01476467346	6002.28359244848	7922.36044221764	19958.9105199927
0.00105618996451633	7896.6121331383	5761.62219496333	7754.11190100275	20610.417500552
0.00105684289386332	7640.95049779555	5549.41200559279	7522.38368180218	20503.8611247119
0.00105749582321031	7678.17542457583	5556.67863531675	7600.52412066744	20685.7620210087
0.0010581487525573	7439.91615104667	5404.18532988598	7460.46313824375	20634.5145987342
0.00105880168190428	7114.11775981679	5179.83960342408	7532.12163341746	20404.5972926196
0.00105945461125127	7020.46010073494	5213.01556789175	7473.98947132335	20357.6314404431
0.00106010754059826	6629.59017776046	4910.093239055	7404.49065466487	20699.8326435089
0.00106076046994525	6285.05676695877	4669.87932306177	7478.12966963823	20567.3667325411
0.00106141339929224	6223.32162318511	4643.82106006846	7552.03187448842	20104.1861858368
0.00106206632863922	6261.64232826233	4601.63362503052	7837.48673439026	19976.6166095734
0.00106271925798621	6221.63781614863	4580.74146786858	7877.02016908984	19490.398259219
0.0010633721873332	6506.58846630756	4679.39191044073	7799.19289342094	19065.8361660453
0.00106402511668019	6990.25977617154	4981.00100292885	7841.73648463979	18715.311943503
0.00106467804602718	7135.72410000072	5216.26198140312	7814.46445061178	18462.8086913614
0.00106533097537416	7247.49927139281	5177.62073864655	7672.54807988336	18228.5890909083
0.00106598390472115	7310.71490310222	5278.32625680813	7620.01231171104	18073.8913143383
0.00106663683406814	7184.29868821534	5218.4832276737	7604.05693839578	17905.7958449195
0.00106728976341513	7073.97570980296	5244.31136355681	7600.10991758459	17737.9819761164
0.00106794269276212	7129.24604539309	5284.33944455315	7558.69159990199	17335.0901219985
0.0010685956221091	7254.83973648968	5377.3508475808	7533.2193142386	16853.6844872868
0.00106924855145609	7467.65409346196	5546.87274439192	7545.09198132683	16590.0331704757
0.00106990148080308	7790.47658707115	5575.80885539337	7515.55202843161	16395.9950909334
0.00107055441015007	8128.16767400852	5908.25187604566	7455.7502191207	16090.4511190302
0.00107120733949706	8791.28418024839	6411.60654550432	7320.85156440738	15717.3730686413
0.00107186026884404	9725.72229362962	6949.49763421461	7067.90312688484	15434.5533201554
0.00107251319819103	10660.7234486973	7416.90883434525	6773.08066917866	15139.7075240191
0.00107316612753802	11173.8534641266	7890.85786628723	6613.4070148468	14888.1023273468
0.00107381905688501	11259.3959674836	8007.57624345671	6500.88511668937	14782.7484604331
0.001074471986232	10539.7316139448	7511.34782645296	6520.4123596864	14664.1047757093
0.00107512491557898	9914.55120625216	7130.83734871359	6638.65396914762	14719.7203415142
0.00107577784492597	10572.3640190574	7485.91949406794	6493.70395177953	14810.4210055856
0.00107643077427296	11275.2061447817	7920.49060081033	6546.57604284845	14771.7075310875
0.00107708370361995	11210.6583101609	7904.33134191178	6560.85968993698	14926.0999571856
0.00107773663296693	11231.6905425577	7916.18480357003	6443.81668034724	14884.0474258871
0.00107838956231392	11478.3610076904	8087.13121616141	6506.68182204751	14877.2829252131
0.00107904249166091	11794.7936120875	8362.35800137238	6380.82057807026	15101.146262225
0.0010796954210079	12384.3764261357	8804.11813298385	6286.01255248574	15271.9159597509
0.00108034835035489	13086.1735153199	9078.3908069835	6217.22258186337	15257.4166830848
0.00108100127970187	13004.4744276158	9029.54322422251	6083.14619255065	15116.9451025795
0.00108165420904886	12508.5506056617	8599.65909363244	6083.42961726469	14958.950134053
0.00108230713839585	11809.3213320341	8297.09814475564	6051.67605635701	14763.7575178708
0.00108296006774284	11003.5337277579	7987.45751919454	6000.26509902057	14869.0290989596
0.00108361299708983	11201.8814035304	7867.0121207518	6052.85292602989	14991.9169981339
0.00108426592643681	12209.2270488739	8633.89812850952	6084.5161113739	15326.4571933746
0.0010849188557838	12491.5829150256	8888.65090235546	6267.85752251566	16245.2112020604
0.00108557178513079	12231.6199116427	8506.80301329677	6496.36525131671	16983.3477555442
0.00108622471447778	12570.0621206621	8709.42689087819	6411.24252005181	17478.1298963884
0.00108687764382477	13179.5896216	9159.53719486911	6240.27944822872	18032.4186874839
0.00108753057317175	13672.9705413369	9506.54756590897	6346.41089405731	18711.0759663301
0.00108818350251874	13878.8473974116	9712.35734019558	6456.62591081507	18648.3655070138
0.00108883643186573	13386.4064554325	9280.40113426645	6472.93245697022	18132.2461783464
0.00108948936121272	12811.2752808963	8712.71449145146	6416.75338027056	17741.7197430554
0.00109014229055971	12456.1606158088	8509.43366544387	6230.27299903422	17676.270370259
0.00109079521990669	12135.3488874997	8338.1755674026	6064.50711452262	17856.3284689959
0.00109144814925368	12033.2653166827	8557.13426096307	6395.41584934918	18034.0783198862
0.00109210107860067	12208.8537141015	8519.07672725002	6706.485147925	18334.2962616191
0.00109275400794766	12622.2300721337	8554.03323050106	6701.35486692541	18670.4586170421
0.00109340693729464	12886.4288714914	8946.88198336426	6515.86008442152	19201.9090003966
0.00109405986664163	13050.4910656424	9216.34298189952	6259.72790482459	19883.4094156379
0.00109471279598862	13316.1685660867	9322.96626573451	6208.46890449524	20530.1853822821
0.00109536572533561	13643.6229667664	9365.39126586914	6314.64327430725	21566.6415119171
0.0010960186546826	13656.5978541655	9410.02358660978	6422.68259261635	22062.9451816783
0.00109667158402958	13326.2863201815	9159.81736463667	6525.32679019253	22646.7970124411
0.00109732451337657	12732.0653978235	8846.01187447937	6650.75010019192	23061.4436147354
0.00109797744272356	12520.0781750399	8670.88313607608	6732.48483455883	23828.3971104342
0.00109863037207055	11983.4815124063	8432.10627712925	6731.75944586361	24510.3170761781
0.00109928330141754	11267.7183146759	7897.35340668185	6731.17243744345	25386.9056575998
0.00109993623076452	10569.1400991327	7534.02577108491	6711.6500153261	25738.2464460485
0.00110058916011151	10529.3114533144	7422.6928765914	6813.92192874236	26089.3095992593
0.0011012420894585	10392.4289078432	7269.41165845535	6559.40460171421	25394.0978475459
0.00110189501880549	10162.4812594021	7191.76281771941	6482.70304646212	25252.2330932617
0.00110254794815248	10696.7134024677	7456.52892471769	6415.07229883529	24289.907594344
0.00110320087749946	11622.0986367395	8058.00107428612	6363.93434445998	23825.5025178124
0.00110385380684645	12232.7208180147	8623.34601940827	6131.29216586843	23337.3092498779
0.00110450673619344	13795.6512524098	9525.85987696915	6004.79897027858	22318.3975002066
0.00110515966554043	14712.9413550883	10093.8816099729	5857.82141932316	22136.8811108084
0.00110581259488742	13984.0976989969	9887.6940524157	5876.55528618308	22391.9203229792
0.0011064655242344	13747.7700233459	9675.24917984009	6031.36817169189	22751.9136676788
0.0011064660792299	13747.7700233459	9675.24917984009	6031.36817169189	22751.9136676788
0.00110712067284316	13045.6692024055	9181.32799038848	6120.89428565792	23386.955862758
0.00110777526645643	12594.0095428678	8646.87754529801	6168.55674338863	24419.7473209655
0.00110842986006969	12548.8769449379	8713.54639856952	6264.70311374517	24812.0480195235
0.00110908445368296	12848.8618890422	8807.59050687228	6328.86133985189	25352.7617587831
0.00110973904729623	13252.0835033986	9349.03086517334	6395.65800844256	25345.7351628061
0.00111039364090949	13652.6287917658	9582.14084870418	6400.30281254386	25218.3998874599
0.00111104823452276	14406.7500233717	9801.75380882855	6496.67605213134	25439.6740911047
0.00111170282813602	15040.8042611433	10352.6784219821	6495.89227840442	25054.3990041644
0.00111235742174929	14971.5396703375	10373.8738107789	6469.79098747988	24548.0445684305
0.00111301201536255	15031.9416129696	10242.6213403649	6584.31792011673	24506.5850280364
0.00111366660897582	15113.9193053201	10343.7666441626	6628.33967391304	24250.9775343918
0.00111432120258908	15782.1923816008	10895.0047190435	6484.03792216514	23942.1144143053
0.00111497579620235	16693.7088545685	11374.6119307494	6476.87237502853	23595.0312713076
0.00111563038981562	16568.7240927445	11199.9540592765	6474.80267724344	23063.1859331491
0.00111628498342888	15342.8991199948	10652.6749729503	6650.96740387794	22463.0683247675
0.00111693957704215	13610.4267182126	9587.76370274669	6698.70514016332	21953.4332883962
0.00111759417065541	12554.2484129572	8720.23253655772	6716.3756227355	21585.4209384896
0.00111824876426868	12303.4510869566	8486.01313859629	6756.07947688832	21177.3043001748
0.00111890335788194	12000.3573554736	8342.16769952425	6730.74804134063	20783.00701354
0.00111955795149521	11684.767553422	8026.58122546594	6699.82592192378	20693.3366462737
0.00112021254510847	10737.112564307	7486.03977630369	6674.56609893882	20751.5440866041
0.00112086713872174	9645.12498283448	6798.91007306554	6723.28745630974	20852.0526627427
0.00112152173233501	8913.99717246171	6405.02847830458	6715.65792391034	20635.0955635178
0.00112217632594827	8945.81268794464	6448.22665647241	6729.8180287547	20610.6258045116
0.00112283091956154	9298.85048686614	6632.33067273294	6816.99144142036	20911.1726394449
0.0011234855131748	9353.26123098135	6672.87871918309	6813.88659239785	21254.5604297532
0.00112414010678807	8949.74790082918	6460.33787592225	6775.71182286221	21217.9740250151
0.00112479470040133	8269.74120957245	6023.64376498488	6801.13238251279	21143.5662775074
0.0011254492940146	7804.55696798433	5676.50171969166	6680.77688086485	21163.4277037409
0.00112610388762786	7389.51043751651	5397.82090827063	6557.26331326461	21285.587331386
0.00112675848124113	7228.25423709076	5289.06161049562	6548.36732903084	21593.4006087906
0.0011274130748544	7243.35775134597	5248.09063316236	6671.60209068969	21927.6063943775
0.00112806766846766	7283.52130622443	5312.1866315542	6871.29725319592	21712.2752488015
0.00112872226208093	7508.87345700641	5501.82455270617	6751.43059419439	21790.84741534
0.00112937685569419	8050.93581605062	5756.87766077911	6853.53262044648	21633.3247688517
0.00113003144930746	8448.09418176396	5992.28841528508	6754.09801199034	21400.4497925264
0.00113068604292072	8611.00914900433	6111.31772509922	6771.02072237681	21006.4801662097
0.00113134063653399	8596.82734167228	6058.22015589989	6763.15323727532	20761.6742023226
0.00113199523014726	9022.62692300676	6539.42385110064	6768.63251707092	20372.2456797128
0.00113264982376052	9962.7725251699	7144.10838920595	6564.21679801084	19952.7882148296
0.00113330441737379	11256.2603078304	7900.68869807462	6639.8991019267	20041.1296397964
0.00113395901098705	12766.3739769397	8820.89489699912	6633.16542061878	20295.4378918249
0.00113461360460032	14103.8818693646	10005.9555441525	6701.89242635232	20565.2002693358
0.00113526819821358	14211.2789734321	9693.35243535803	6813.92178544834	20931.8430427948
0.00113592279182685	13257.5004906983	9183.96701041763	6907.32850837974	20487.7318927208
0.00113657738544011	14102.1093512645	9730.85214826822	6851.2239345974	20347.7393934462
0.00113723197905338	15147.3865513653	10555.6677200575	6690.96314176971	20025.9808832827
0.00113788657266665	15250.1531772073	10588.8642872412	6811.51191195109	20345.4666483795
0.00113854116627991	14627.045999744	10114.8174029253	6580.086875328	20664.7824209798
0.00113919575989318	14558.8033442905	10000.2473469641	6738.96869158007	21300.7470645049
0.00113985035350644	14695.1859788735	10318.7118872786	6822.14036748812	21912.4653301799
0.00114050494711971	14439.7617612508	9980.01301502376	6746.40210617636	22102.0194435918
0.00114115954073297	13203.1212678022	9168.77845818643	6817.53361746017	22319.7720520088
0.00114181413434624	11512.9579144146	8084.60517354062	6716.32884830709	22446.7376783259
0.0011424687279595	10266.0448317573	7182.28473228767	6695.52196557971	22553.7521870315
0.00114312332157277	9616.92382819064	6909.44215078746	6622.79558703685	23006.8413398196
0.00114377791518604	9840.53702956849	6961.20401086163	6351.78600498767	23471.9756163849
0.0011444325087993	9874.17964893798	6975.43123469827	6355.53117472203	24049.7384421388
0.00114508710241257	9846.79244192911	6893.53703084575	6622.36403637796	23946.7920930791
0.00114574169602583	9677.91791289961	6861.59364027153	6746.359205163	23637.2127978174
0.0011463962896391	9811.59018483497	7097.99040967537	6602.55176521164	23311.6588083606
0.00114705088325236	11262.8810867804	7979.93079367218	6415.50713442784	23175.3044960538
0.00114770547686563	12942.0617076847	8907.42840105986	6368.52125943859	23710.8559972324
0.00114836007047889	13637.6601213266	9370.834552704	6406.4528001778	24586.658544196
0.00114901466409216	13445.2946414554	9291.42042312027	6564.57362167858	25442.7869627493
0.00114966925770543	13320.664078653	9177.81396576678	6790.72096987971	25955.9837570333
0.00115032385131869	13318.7171641245	9251.59670481237	6972.86173077393	26227.4992257849
0.00115097844493196	13811.5127691812	9632.27574600364	7004.21096270299	26301.8782460875
0.00115163303854522	14545.1702327728	10083.9386906624	7132.87882804871	26648.8599028587
0.00115228763215849	14632.5748736281	10170.8891779182	7262.84793200749	26476.0316229109
0.00115294222577175	13937.9549936579	9689.02084870851	7250.05436654653	25622.1499827605
0.00115359681938502	12795.0597510131	8899.84462030623	7051.25329043969	24628.5771063249
0.00115425141299828	11661.2739403885	8060.75401285224	6617.84829798805	23300.4093270938
0.00115490600661155	10582.8581567197	7376.17478397071	6469.78465109782	22241.8172423586
0.00115556060022482	10477.1839097364	7537.68620907571	6533.25954107639	22365.7440132577
0.00115621519383808	10899.9889333542	7714.70646374189	7034.02677485687	21596.5065509596
0.00115686978745135	10879.0915987317	7554.77533076731	6957.67946447619	20969.7964460803
0.00115752438106461	10722.6442339489	7612.3891599688	7016.0234159098	19486.2047379317
0.00115817897467788	12166.7215485457	8509.65070278165	6817.01256001706	17711.7021750613
0.00115883356829114	13819.7412284488	9580.19970118569	6558.29442232154	16276.3474313668
0.00115948816190441	15578.7253975488	10635.3517118022	6434.23313862259	15682.4881144894
0.00116014275551767	16970.2436750215	11519.2730666223	6217.12739724183	16108.2417306782
0.00116079734913094	19266.9847707023	13055.9811025351	6614.70367483864	17227.3682798068
0.00116145194274421	21866.1358508896	15136.2078692293	6585.43444200093	17759.2005550336
0.00116210653635747	24610.5958983867	16461.1683633073	6546.19975642291	18236.7377965865
0.00116276112997074	25971.0824302224	17348.5470375172	6576.80770326459	18579.5111199892
0.001163415723584	25624.4251019021	17326.8452260616	6669.38229401483	17787.0975402586
0.00116407031719727	24130.3415154304	16280.1444997085	6626.9721002361	16966.9257970207
0.00116472491081053	22761.0275772128	15592.5778782119	6602.76371159906	16081.0532314021
0.0011653795044238	22472.9520335207	15159.996382196	6496.04075856203	15740.4270956404
0.00116603409803706	21361.7293341461	14360.5018560501	6315.43684777945	15165.3471530901
0.00116668869165033	19018.384252125	12917.3934101533	6079.78127585522	14304.4536079833
0.0011673432852636	16665.1757741068	11254.6577793267	5356.24557947751	13488.9178004999
0.00116799787887686	16389.6096354012	11150.006447377	4949.91509866171	13135.3734577052
0.00116865247249013	17411.1400922742	11878.3750044891	4853.44966420233	13169.3506978208
0.00116930706610339	18440.3133576724	12577.949679016	4842.47398351583	13843.6128371192
0.00116996165971666	19477.4300918167	13323.0655086163	5046.73874626073	14471.9923415417
0.00117061625332992	20567.7377880971	14021.5828982799	5190.78759355381	14810.1145184394
0.00117127084694319	21421.7338210569	14456.8325488582	5151.0934804338	15204.1551900992
0.00117192544055645	21441.7365954707	14440.9344051989	5052.18071910121	15837.3805794618
0.00117258003416972	21048.6285558661	14140.4815156515	5125.35801528365	16492.2955761463
0.00117323462778299	20506.6057885648	13898.0005611572	5243.30424453353	16993.7909088567
0.00117388922139625	19682.8110419667	13361.9073287255	5330.28146595817	17053.6787109756
0.00117454381500952	19042.0378359395	12966.3980789151	5272.28860017005	16848.4589937942
0.00117519840862278	18681.3638941687	12726.0170573349	5091.50589697651	16328.1708569191
0.00117585300223605	19080.7002427588	12828.1963481619	4984.07566568451	15759.4693194819
0.00117650759584931	19864.6756888653	13234.925417115	4987.88660176424	15698.4464391467
0.00117716218946258	20984.0696716992	14165.2822817061	4887.82906370397	16484.9159399079
0.00117781678307584	22196.7062752154	15123.1167947671	4916.15324167113	17742.2764029847
0.00117847137668911	22149.4082536515	15108.2624203181	4997.67976331801	18365.3202659994
0.00117912597030238	21466.6513521048	14456.7030882081	5150.87173944432	18313.5656341371
0.00117978056391564	20633.9419680803	13843.2272723006	5142.72750539005	18296.6814120292
0.00118043515752891	20138.9469403319	13627.56506939	5174.98123301621	18407.2414311805
0.00118108975114217	19623.3495309176	13310.7463966183	5333.56772710149	18253.7996724638
0.00118174434475544	19433.0552309356	13341.9033988847	5363.77626461454	17819.7277670436
0.0011823989383687	20005.6551524985	13517.813525497	5320.38554542936	17737.1738993034
0.00118305353198197	19757.8050962286	13661.4671859388	5476.35132003506	17633.4375270391
0.00118370812559523	17865.1482454816	12157.9086860797	5410.90438354338	17623.9135351904
0.0011843627192085	16926.6759999665	11631.5786927225	5461.66141200758	17276.8005061124
0.00118501731282177	15658.841879003	10943.0073824202	5673.86266077756	17055.0590827054
0.00118567190643503	13428.1302116627	9407.25748239901	5835.98325440838	16853.3923162937
0.0011863265000483	12323.963457851	8479.04451094873	5974.26557915632	17053.2356276499
0.00118698109366156	11326.7241856573	7835.74180580428	5942.60395451621	17438.9097522091
0.00118763568727483	10721.9599843059	7331.45633794666	5928.41639835067	18109.0953614764
0.00118829028088809	10534.57799744	7479.03411131133	5893.97468271165	18905.917836412
0.00118894487450136	10976.2801391516	7960.1727900082	5792.21535569822	19856.1910901423
0.00118959946811462	12098.8106208388	8400.64948998312	5588.08377304538	20369.9847699975
0.00119025406172789	14093.7272534979	9679.54350237981	5749.87836884241	21072.2757561485
0.00119090865534116	17358.3075048368	11943.0601276692	6089.03660808658	21647.564147759
0.00119156324895442	18382.5353745973	12607.6981599356	6939.91095302716	22919.5468581802
0.00119221784256769	19051.5269393094	13014.2046468678	7691.74196348125	23727.2494338766
0.00119287243618095	19512.4884282739	13285.0561920191	8364.24304869116	25223.7354456494
0.00119352702979422	18433.0332317466	12663.7164756642	8764.02612658503	25946.9115341684
0.00119418162340748	17471.1058436223	12114.3544230599	8816.7486934537	25029.1801298893
0.00119483621702075	17562.4050224711	12067.7107523666	8868.70403572925	24609.6020037476
0.00119549081063401	18501.3127611892	12705.9402390308	8911.95219740796	25222.3655239867
0.00119614540424728	19439.7558914126	13123.3349999207	8710.27624849968	25242.2008393959
0.00119679999786055	19683.4349975586	13333.3699951172	8575.90222167969	25008.3322143555
0.00119680090120877	19683.4349975586	13333.3699951172	8575.90222167969	25008.3322143555
0.00119745087506733	19966.0128712478	13691.7406793348	8582.60130693415	25089.6358371613
0.00119810084892589	19889.474970243	13559.0059565765	8586.72981562107	25714.0183372214
0.00119875082278445	19791.8319141654	13408.6413878554	8281.53046874997	25348.3944387004
0.00119940079664301	18928.6965175106	12804.0836186854	7888.7559888414	23859.156247699
0.00120005077050157	17553.8707836989	12009.2557941476	7382.95629983849	22124.0198658338
0.00120070074436013	16103.1228888032	10965.5399876308	7009.8788795635	20990.2692888124
0.0012013507182187	14963.8218690504	10120.7899349963	6719.96532984542	20074.2058086371
0.00120200069207726	13517.5917003354	9239.60043592907	6688.09659403878	19436.9309909466
0.00120265066593582	12247.4835956723	8437.0980699174	6728.11745623834	18913.6421040356
0.00120330063979438	11749.3837214227	8179.71336458101	6942.43865975716	18671.6999256898
0.00120395061365294	12532.7783600829	8775.55065621697	7086.37161199567	18438.6015461562
0.0012046005875115	14487.4154996361	10045.9202339086	7212.22991919655	18661.5971577316
0.00120525056137006	16308.9553602181	11180.3570067646	7153.43869545043	18544.1898073687
0.00120590053522862	17286.2521602205	11847.6157780971	7237.47804946721	18526.2703717938
0.00120655050908719	18648.8371696121	12667.5624956377	7193.0533675201	19362.0619308498
0.00120720048294575	20559.3101560834	13854.2093071693	7225.32645470144	20612.6791438215
0.00120785045680431	21860.1817527057	14804.7187443293	7579.93817282574	21513.7773642791
0.00120850043066287	22807.8766620483	15311.1829942632	7820.55463929741	21905.2944714923
0.00120915040452143	24393.1637640012	16172.7306207277	7918.35802461591	21961.5827325587
0.00120980037837999	25690.9648788493	17149.7225041524	7840.5057754166	21984.4453541359
0.00121045035223855	26871.9496788141	17872.1130093573	7582.2574860066	22120.9628646582
0.00121110032609712	28992.3510103177	18971.5077443268	7639.96833416403	23118.8258057994
0.00121175029995568	30420.6613735647	20229.2697775078	8027.44573017515	23662.131626879
0.00121240027381424	30772.4976869795	20563.6302809231	8545.31753304998	23568.85145871
0.0012130502476728	30374.8271391645	20398.5592850763	8979.2078584297	23219.7448110998
0.00121370022153136	29558.286965031	19777.1741967281	9265.30464162377	22413.7421741004
0.00121435019538992	28213.2347987622	18742.0374756413	9229.80000640627	21314.1118723405
0.00121500016924848	25822.1948117358	17406.6602774448	8976.10174777343	20173.5780344238
0.00121565014310705	22003.1809447356	14938.1349844585	8450.85624774231	19209.7452026707
0.00121630011696561	17983.3066797194	12390.3899061198	7640.54671892876	17858.3891266601
0.00121695009082417	15097.7957486112	10539.6407249593	6924.23344647983	16065.7717135179
0.00121760006468273	13229.0083488782	9228.71117424215	6352.98312195764	14884.500722053
0.00121825003854129	12099.4548432735	8439.81667226818	5983.41465204253	15056.9770561598
0.00121890001239985	11586.8172009847	8252.84898538561	6092.85424786504	15637.7567302686
0.00121954998625841	11733.8694221745	8248.2966319037	6169.45493422832	16017.2490451155
0.00122019996011698	11950.0872605075	8486.28920509768	6138.40213086592	16669.3245630359
0.00122084993397554	14197.5374996965	9855.25266158901	6220.08107234202	17786.243245383
0.0012214999078341	17507.7147854008	11840.3403460703	6286.39390532433	19076.7371079337
0.00122214988169266	19211.8218424909	13087.0726754844	6187.15880959788	20261.6392566008
0.00122279985555122	20256.5434529964	13775.0154133669	6426.96836619035	20415.8779198233
0.00122344982940978	21603.296262093	14736.3449747436	6778.08246108123	19859.2488774577
0.00122409980326834	22693.1889575128	15445.6204515918	7025.40801596961	19324.0374844948
0.0012247497771269	22570.1282344612	15317.9541258223	7102.89401607506	19623.6312410897
0.00122539975098547	22237.6021788872	15240.4794721816	6971.17988332105	19898.7647744412
0.00122604972484403	21779.9351139226	14897.6551058036	6562.33166265496	19655.4637265167
0.00122669969870259	21115.1496276476	14456.0488484392	6199.17807677255	18467.9501864734
0.00122734967256115	20212.2581115113	13632.6006305783	5774.78828274578	16416.193127248
0.00122799964641971	19551.5941461132	13331.3661315212	5569.92953157284	14307.2096138949
0.00122864962027827	18829.5317988126	12898.7216866823	5288.79223054393	12211.710335959
0.00122929959413683	17950.4061449822	12315.5631975695	4760.20193461152	10520.7349031505
0.0012299495679954	16126.2686747608	11136.8503446382	4285.15908392537	10028.9008822499
0.00123059954185396	15280.339297996	10615.016824404	4126.82751168938	9796.85781055341
0.00123124951571252	15973.8834698546	10815.6114245393	3970.64020383074	9327.08218875336
0.00123189948957108	16898.8854268255	11301.1907255327	3941.29690418779	8759.27086803469
0.00123254946342964	18083.3964229167	12287.7470151059	3781.80008723991	8107.79223177141
0.0012331994372882	18671.3668154912	12746.0066550109	3553.28728524152	7791.7923456086
0.00123384941114676	20138.0528363734	13558.1951395855	3468.86472003385	7628.48756184475
0.00123449938500533	23427.1970112876	15823.9272391406	3422.47949576146	7633.00985946834
0.00123514935886389	25977.9868769484	17494.0335852378	3369.17912026394	7784.51857244314
0.00123579933272245	27398.0683364238	18421.0447809519	3477.51816716472	8058.38452123219
0.00123644930658101	26759.2346283522	18009.2103149598	3592.60701226705	8399.47115299021
0.00123709928043957	22913.6034534609	15809.6149513305	3852.99899052783	9176.77486933472
0.00123774925429813	21759.2526084347	14837.7647633755	4320.93965364605	10053.8414283834
0.00123839922815669	23139.9762700656	15454.5746714687	4680.35080144946	11005.5903612389
0.00123904920201526	22729.756487227	15487.710361363	5172.03139069358	12050.183630613
0.00123969917587382	22270.7012265015	15200.8929816437	5552.24709350593	12887.7960056307
0.00124034914973238	21537.6348443004	14659.69379977	5878.91710568621	13891.7370370467
0.00124099912359094	20596.9908783855	13931.2576236222	5978.06982091613	14574.232086662
0.0012416490974495	19556.2409847624	13310.0433136835	5737.11945702052	15458.7934967718
0.00124229907130806	19180.6290109703	12917.6587927095	5510.92922539801	15866.7894494798
0.00124294904516662	19889.6263399326	13497.0583825317	5209.95354932049	15753.6523382684
0.00124359901902518	21252.504463577	14379.4757468284	4965.75770394817	15154.2591628597
0.00124424899288375	22147.7743421635	14980.4507482597	4772.52287940326	14179.582663874
0.00124489896674231	21405.7520263757	14431.8548189746	4736.51623092109	13646.8719365016
0.00124554894060087	20665.3801772809	14060.4172022559	4525.44434162004	12627.2986237387
0.00124619891445943	21007.6738713088	14459.3073081866	4328.08512815202	11374.6309582368
0.00124684888831799	21908.9501463615	14960.4843236796	4299.86766841253	10288.3597133509
0.00124749886217655	21940.3427997903	14878.6797407789	4246.02606075567	9190.99028992222
0.00124814883603511	20239.9369230289	13714.7301757689	4048.05773553357	9009.11890073435
0.00124879880989368	17121.2297386817	11772.2264891903	3949.77470292861	9574.57683591964
0.00124944878375224	14116.5475997924	9867.60922646865	3844.39163356523	10065.5501414072
0.0012500987576108	12715.5695945427	8793.1567790473	3698.15024447266	9863.15711000298
0.00125074873146936	12565.5074031106	8741.68283742026	3733.39247479496	9588.92621412077
0.00125139870532792	13285.8893238685	9153.53723966956	3751.05693594692	9625.10142097414
0.00125204867918648	13290.5706402747	9270.64977877249	3698.27089537558	10004.2379543007
0.00125269865304504	14294.5672404094	9957.77744618137	3795.86361196489	10319.9060441774
0.00125334862690361	17098.3941359145	11892.4984946946	3881.01430510892	10663.5296720989
0.00125399860076217	20928.7310858831	13952.1762076822	3982.35247667099	11052.5434258355
0.00125464857462073	24504.6238216908	16511.1414868834	4051.42064695317	11591.3974136981
0.00125529854847929	27290.0295561633	18284.8294971084	4279.2532777549	13013.3614441102
0.00125594852233785	27980.5040444175	18950.5408099049	4477.22655345178	14788.2873788398
0.00125659849619641	28395.3975205092	19170.5182021675	4615.6463947321	16245.5958711859
0.00125724847005497	29747.5252150946	20200.6539972493	4692.71788299796	17261.6682726093
0.00125789844391354	31484.5270497752	21426.1004178916	4736.73881034445	17957.9365205486
0.0012585484177721	34378.7652186789	22965.653064541	4771.70701909438	18087.3547214568
0.00125919839163066	35590.7996885088	23662.679149987	4875.76269266929	17966.5499160237
0.00125984836548922	34814.813308311	23352.745250872	5105.05412003125	17222.393292399
0.00126049833934778	32796.1240996382	22003.4378106234	5376.88570101473	15881.6021444619
0.00126114831320634	29433.3181180198	19625.0261447912	5399.8953179169	14938.866256981
0.0012617982870649	24211.0741702124	16149.8089224648	5458.67943979336	14696.6974322177
0.00126244826092346	18242.1213559632	12569.608699651	5562.14343551325	14377.156792753
0.00126309823478203	14701.0844276546	10135.0512254482	5770.70512343221	13819.1539194136
0.00126374820864059	14911.6736760726	10058.3057583024	5806.21994008808	12393.7470448151
0.00126439818249915	18116.0147558396	12208.1769175765	5465.79313721396	10993.3750482638
0.00126504815635771	20778.8368234082	14021.1800400678	5083.73721637807	10453.3416201891
0.00126569813021627	20626.652274685	13834.0098569684	4857.30264850603	10789.5733003854
0.00126634810407483	18804.0942405416	12872.8182642758	4585.87029925758	10963.3564901536
0.00126699807793339	17708.3744529914	12124.2259157922	4585.12546301471	11120.5175077706
0.00126764805179196	17856.5758860982	12015.56525832	4561.28165068013	11014.1146127034
0.00126829802565052	18825.0280376006	12655.3615940938	4416.33510144555	10755.7673931123
0.00126894799950908	20897.534992672	14085.5048735657	4209.22280324447	10739.2271688848
0.00126959797336764	23639.2922053374	15960.6970179159	4083.63635856073	10851.3987021583
0.0012702479472262	25205.5560771912	16826.6605539302	3954.99200522849	11206.9266594369
0.00127089792108476	24097.1815822461	16167.8467677565	3854.62838049265	11735.0214402954
0.00127154789494332	23238.6126997886	15538.2424043048	3942.50226056768	12505.6624696865
0.00127219786880189	22843.462926999	15472.2025585433	4115.14004113115	13444.7248265802
0.00127284784266045	22317.6738297783	15064.2733180264	4244.8649868018	13945.1856597349
0.00127349781651901	21689.8963183718	14646.9125623596	4437.90091290385	14828.3202449352
0.00127414779037757	21810.8896444016	14817.127420447	4647.6138243456	15196.5415260331
0.00127479776423613	23212.4431868627	15698.1057860321	4598.76556446927	15173.6427430712
0.00127544773809469	25639.3294639173	16908.5023818922	4530.16100589541	14905.1144899603
0.00127609771195325	28677.727569158	18997.9124445492	4498.12346229802	14436.9056783291
0.00127674768581182	32590.1709174033	21322.5043029353	4413.07138954366	14111.0781128941
0.00127739765967038	34058.4023001495	22329.681795257	4427.52484479946	14096.3824044034
0.00127804763352894	33924.4091416806	22465.8635095784	4459.2421970376	14116.0652130002
0.0012786976073875	33399.528290931	22495.1115990045	4434.55158638568	14006.3477960754
0.00127934758124606	32648.6077661826	21907.1909229899	4524.16234500354	13787.8886114096
0.00127999755510462	32218.7983319725	21587.4836388319	4521.74789223691	13368.8551194271
0.00128064752896318	32696.8512141799	21690.0436147479	4606.16853677756	12785.7625262471
0.00128129750282174	32838.785637965	21863.7081607104	4471.37863335383	12579.5098264483
0.00128194747668031	32569.8143760694	21744.6924107696	4430.54648767282	12279.8467546851
0.00128259745053887	31651.9756066893	21271.4386758423	4620.78968536383	11913.2218481444
0.00128324742439743	29725.7859152465	19728.4055112917	4956.58422676249	11729.1468132653
0.00128389739825599	27126.4427986733	18281.9703747668	5365.36971452354	11721.1886223376
0.00128454737211455	24716.8871966543	16709.5325474379	5632.8306109453	11758.9947004909
0.00128519734597311	22970.33497069	15516.1682777798	5787.71191838034	12066.3596548223
0.00128584731983167	22588.4993823776	15147.0814980423	6011.85431034264	12411.2410425225
0.00128649729369024	23486.1916969015	15640.502978123	6177.93237583626	13125.1215255822
0.0012871472675488	25681.0978246374	17198.9417583071	6081.85172117045	14228.8256293637
0.00128779724140736	26813.5774469017	18120.9934133105	5998.99945960205	14888.2312700957
0.00128844721526592	26897.9577325603	18095.6580409774	5788.30534438213	15008.2451203555
0.00128909718912448	26984.598034276	18230.755649545	5699.38996935955	15139.3505681818
0.00128974716298304	27627.7704325423	18594.0429168469	5474.51189462019	15082.3818514548
0.0012903971368416	27476.7383896405	18399.1031054286	5509.60681818177	14917.3606210857
0.00129104711070017	27588.6350632104	18389.9098027937	5455.03466399381	14919.1046952514
0.00129169708455873	26986.3060349081	18249.3199831363	5428.22830025777	14760.576477341
0.00129234705841729	26144.9467104638	17514.9756738286	5310.14930128448	14734.4759595169
0.00129299703227585	24772.7815118823	16750.4830830519	5106.71279800234	14552.8523642447
0.00129364700613441	23026.3032373395	15531.9469677441	4962.4577501762	14748.2285310706
[truncated: 4,365 more rows]
