# Supplementary material for: Ecological drift during colonization drives within-host and between-host heterogeneity in an animal-associated symbiont
Source: PLoS Biol. 2024 Apr 25;22(4):e3002304. doi: 10.1371/journal.pbio.3002304 (PMC11075893; doi:10.1371/journal.pbio.3002304)
Supplement: S7 Data — Red and green fluorescence intensities measured along digital transects of dissected symbiotic organs (M4s). (ZIP) [file pbio.3002304.s017.zip › S7 Data intensity_data/Dil4-Mix3-10X-withautofocus_Merged/Dil4-Mix3-10X-withautofocus_Merged.xml]

<?xml version="1.0" encoding="UTF-8" standalone="yes"?>
<?xml-stylesheet type="text/xsl" href="LASAF_Report_StyleSheet.XSL"?>
<ReportList ReportStr="Report" CreatedOnStr="created on " FileName="Dil4-Mix3-10X-withautofocus_Merged" Date="1/20/2023 7:27:50 PM">
  <UserInfo LegendInformationStr="Legend information" InstituteStr="Institute" Institute="" UserStr="User" UserName="Leica-Admin" AddressStr="Address" Address1="" Address2="" CommentsStr="Comments" Comment1="" Comment2="" Comment3="" Comment4="" />
  <Report Brief="Name">
    <Images ImagesStr="Images">
      <Group Category="Images">
        <Link Name="Image1.jpg" Brief="Dil4-Mix3-10X-withautofocus_Merged" Ref="Dil4-Mix3-10X-withautofocus_Merged.xml" />
      </Group>
      <Group Category="Images">
        <Link Name="Chart_0.jpg" Brief="ROI.01" Ref="Chart_0.csv" />
      </Group>
      <Group Category="Images">
        <Link Name="Chart_1.jpg" Brief="ROI.02" Ref="Chart_1.csv" />
      </Group>
      <Group Category="Images">
        <Link Name="Chart_2.jpg" Brief="ROI.03" Ref="Chart_2.csv" />
      </Group>
      <Group Category="Images">
        <Link Name="Chart_3.jpg" Brief="ROI.04" Ref="Chart_3.csv" />
      </Group>
    </Images>
    <Table Status="1" RealPosition="0" Hierarchy="2" Head="" Brief="" CustomData="">
      <Table Status="1" RealPosition="0" Hierarchy="1" Head="ROI.01" Brief="" CustomData="">
        <Table Status="1" RealPosition="0" Hierarchy="0" Head="Channel.001" Brief="" CustomData="">
          <Entry Status="1" Name="Sum Processed Pixel Length" Value="3,976.18 µm" Unit="" Color="3735296" />
          <Entry Status="1" Name="Sum Processed Pixel" Value="6 kpixel" Unit="" Color="3735296" />
          <Entry Status="1" Name="Mean Value" Value="52,451.13" Unit="" Color="3735296" />
          <Entry Status="1" Name="Variance" Value="474,963,641.23" Unit="" Color="3735296" />
          <Entry Status="1" Name="Standard Deviation (RMS)" Value="21,793.66" Unit="" Color="3735296" />
          <Entry Status="1" Name="Average Deviation" Value="15,432.71" Unit="" Color="3735296" />
          <Entry Status="1" Name="Max Amplitude" Value="65,520.00" Unit="" Color="3735296" />
          <Entry Status="1" Name="Max Position" Value="3,864.71 µm" Unit="" Color="3735296" />
          <Entry Status="1" Name="Min Amplitude" Value="0.00" Unit="" Color="3735296" />
          <Entry Status="1" Name="Min Position" Value="2,799.63 µm" Unit="" Color="3735296" />
          <Entry Status="1" Name="Center Of Mass Position" Value="1,771.39 µm" Unit="" Color="3735296" />
          <Entry Status="1" Name="Maximum Peak" Value="13,068.87" Unit="" Color="3735296" />
          <Entry Status="1" Name="Maximum Valley" Value="52,451.13" Unit="" Color="3735296" />
          <Entry Status="1" Name="ROI Length" Value="6.14 kpixel" Unit="" Color="3735296" />
          <Entry Status="1" Name="ROI Length" Value="3,976.18 µm" Unit="" Color="3735296" />
        </Table>
        <Table Status="1" RealPosition="1" Hierarchy="0" Head="Channel.002" Brief="" CustomData="">
          <Entry Status="1" Name="Sum Processed Pixel Length" Value="3,976.18 µm" Unit="" Color="3735296" />
          <Entry Status="1" Name="Sum Processed Pixel" Value="6 kpixel" Unit="" Color="3735296" />
          <Entry Status="1" Name="Mean Value" Value="34,520.16" Unit="" Color="3735296" />
          <Entry Status="1" Name="Variance" Value="205,686,062.76" Unit="" Color="3735296" />
          <Entry Status="1" Name="Standard Deviation (RMS)" Value="14,341.76" Unit="" Color="3735296" />
          <Entry Status="1" Name="Average Deviation" Value="10,156.38" Unit="" Color="3735296" />
          <Entry Status="1" Name="Max Amplitude" Value="44,025.86" Unit="" Color="3735296" />
          <Entry Status="1" Name="Max Position" Value="3,866.01 µm" Unit="" Color="3735296" />
          <Entry Status="1" Name="Min Amplitude" Value="0.00" Unit="" Color="3735296" />
          <Entry Status="1" Name="Min Position" Value="2,799.63 µm" Unit="" Color="3735296" />
          <Entry Status="1" Name="Center Of Mass Position" Value="1,771.31 µm" Unit="" Color="3735296" />
          <Entry Status="1" Name="Maximum Peak" Value="9,505.70" Unit="" Color="3735296" />
          <Entry Status="1" Name="Maximum Valley" Value="34,520.16" Unit="" Color="3735296" />
          <Entry Status="1" Name="ROI Length" Value="6.14 kpixel" Unit="" Color="3735296" />
          <Entry Status="1" Name="ROI Length" Value="3,976.18 µm" Unit="" Color="3735296" />
        </Table>
        <Table Status="1" RealPosition="2" Hierarchy="0" Head="Channel.003" Brief="" CustomData="">
          <Entry Status="1" Name="Sum Processed Pixel Length" Value="3,976.18 µm" Unit="" Color="3735296" />
          <Entry Status="1" Name="Sum Processed Pixel" Value="6 kpixel" Unit="" Color="3735296" />
          <Entry Status="1" Name="Mean Value" Value="1,400.43" Unit="" Color="3735296" />
          <Entry Status="1" Name="Variance" Value="337,310.64" Unit="" Color="3735296" />
          <Entry Status="1" Name="Standard Deviation (RMS)" Value="580.78" Unit="" Color="3735296" />
          <Entry Status="1" Name="Average Deviation" Value="412.19" Unit="" Color="3735296" />
          <Entry Status="1" Name="Max Amplitude" Value="1,691.48" Unit="" Color="3735296" />
          <Entry Status="1" Name="Max Position" Value="966.83 µm" Unit="" Color="3735296" />
          <Entry Status="1" Name="Min Amplitude" Value="0.00" Unit="" Color="3735296" />
          <Entry Status="1" Name="Min Position" Value="2,799.63 µm" Unit="" Color="3735296" />
          <Entry Status="1" Name="Center Of Mass Position" Value="1,753.68 µm" Unit="" Color="3735296" />
          <Entry Status="1" Name="Maximum Peak" Value="291.04" Unit="" Color="3735296" />
          <Entry Status="1" Name="Maximum Valley" Value="1,400.43" Unit="" Color="3735296" />
          <Entry Status="1" Name="ROI Length" Value="6.14 kpixel" Unit="" Color="3735296" />
          <Entry Status="1" Name="ROI Length" Value="3,976.18 µm" Unit="" Color="3735296" />
        </Table>
        <Table Status="1" RealPosition="3" Hierarchy="0" Head="Channel.004" Brief="" CustomData="">
          <Entry Status="1" Name="Sum Processed Pixel Length" Value="3,976.18 µm" Unit="" Color="3735296" />
          <Entry Status="1" Name="Sum Processed Pixel" Value="6 kpixel" Unit="" Color="3735296" />
          <Entry Status="1" Name="Mean Value" Value="1,419.28" Unit="" Color="3735296" />
          <Entry Status="1" Name="Variance" Value="346,779.05" Unit="" Color="3735296" />
          <Entry Status="1" Name="Standard Deviation (RMS)" Value="588.88" Unit="" Color="3735296" />
          <Entry Status="1" Name="Average Deviation" Value="417.84" Unit="" Color="3735296" />
          <Entry Status="1" Name="Max Amplitude" Value="1,737.53" Unit="" Color="3735296" />
          <Entry Status="1" Name="Max Position" Value="225.17 µm" Unit="" Color="3735296" />
          <Entry Status="1" Name="Min Amplitude" Value="0.00" Unit="" Color="3735296" />
          <Entry Status="1" Name="Min Position" Value="2,799.63 µm" Unit="" Color="3735296" />
          <Entry Status="1" Name="Center Of Mass Position" Value="1,746.08 µm" Unit="" Color="3735296" />
          <Entry Status="1" Name="Maximum Peak" Value="318.25" Unit="" Color="3735296" />
          <Entry Status="1" Name="Maximum Valley" Value="1,419.28" Unit="" Color="3735296" />
          <Entry Status="1" Name="ROI Length" Value="6.14 kpixel" Unit="" Color="3735296" />
          <Entry Status="1" Name="ROI Length" Value="3,976.18 µm" Unit="" Color="3735296" />
        </Table>
      </Table>
      <Table Status="1" RealPosition="1" Hierarchy="1" Head="ROI.02" Brief="" CustomData="">
        <Table Status="1" RealPosition="0" Hierarchy="0" Head="Channel.001" Brief="" CustomData="">
          <Entry Status="1" Name="Sum Processed Pixel Length" Value="6,085.83 µm" Unit="" Color="3735296" />
          <Entry Status="1" Name="Sum Processed Pixel" Value="9 kpixel" Unit="" Color="3735296" />
          <Entry Status="1" Name="Mean Value" Value="4,858.83" Unit="" Color="3735296" />
          <Entry Status="1" Name="Variance" Value="180,429,598.65" Unit="" Color="3735296" />
          <Entry Status="1" Name="Standard Deviation (RMS)" Value="13,432.41" Unit="" Color="3735296" />
          <Entry Status="1" Name="Average Deviation" Value="7,649.81" Unit="" Color="3735296" />
          <Entry Status="1" Name="Max Amplitude" Value="58,316.46" Unit="" Color="3735296" />
          <Entry Status="1" Name="Max Position" Value="1,295.55 µm" Unit="" Color="3735296" />
          <Entry Status="1" Name="Min Amplitude" Value="0.00" Unit="" Color="3735296" />
          <Entry Status="1" Name="Min Position" Value="1,296.85 µm" Unit="" Color="3735296" />
          <Entry Status="1" Name="Center Of Mass Position" Value="908.43 µm" Unit="" Color="3735296" />
          <Entry Status="1" Name="Maximum Peak" Value="53,457.62" Unit="" Color="3735296" />
          <Entry Status="1" Name="Maximum Valley" Value="4,858.83" Unit="" Color="3735296" />
          <Entry Status="1" Name="ROI Length" Value="9.40 kpixel" Unit="" Color="3735296" />
          <Entry Status="1" Name="ROI Length" Value="6,085.83 µm" Unit="" Color="3735296" />
        </Table>
        <Table Status="1" RealPosition="1" Hierarchy="0" Head="Channel.002" Brief="" CustomData="">
          <Entry Status="1" Name="Sum Processed Pixel Length" Value="6,085.83 µm" Unit="" Color="3735296" />
          <Entry Status="1" Name="Sum Processed Pixel" Value="9 kpixel" Unit="" Color="3735296" />
          <Entry Status="1" Name="Mean Value" Value="3,272.04" Unit="" Color="3735296" />
          <Entry Status="1" Name="Variance" Value="78,507,353.11" Unit="" Color="3735296" />
          <Entry Status="1" Name="Standard Deviation (RMS)" Value="8,860.44" Unit="" Color="3735296" />
          <Entry Status="1" Name="Average Deviation" Value="5,151.55" Unit="" Color="3735296" />
          <Entry Status="1" Name="Max Amplitude" Value="38,268.63" Unit="" Color="3735296" />
          <Entry Status="1" Name="Max Position" Value="1,202.08 µm" Unit="" Color="3735296" />
          <Entry Status="1" Name="Min Amplitude" Value="0.00" Unit="" Color="3735296" />
          <Entry Status="1" Name="Min Position" Value="1,296.85 µm" Unit="" Color="3735296" />
          <Entry Status="1" Name="Center Of Mass Position" Value="898.01 µm" Unit="" Color="3735296" />
          <Entry Status="1" Name="Maximum Peak" Value="34,996.59" Unit="" Color="3735296" />
          <Entry Status="1" Name="Maximum Valley" Value="3,272.04" Unit="" Color="3735296" />
          <Entry Status="1" Name="ROI Length" Value="9.40 kpixel" Unit="" Color="3735296" />
          <Entry Status="1" Name="ROI Length" Value="6,085.83 µm" Unit="" Color="3735296" />
        </Table>
        <Table Status="1" RealPosition="2" Hierarchy="0" Head="Channel.003" Brief="" CustomData="">
          <Entry Status="1" Name="Sum Processed Pixel Length" Value="6,085.83 µm" Unit="" Color="3735296" />
          <Entry Status="1" Name="Sum Processed Pixel" Value="9 kpixel" Unit="" Color="3735296" />
          <Entry Status="1" Name="Mean Value" Value="381.95" Unit="" Color="3735296" />
          <Entry Status="1" Name="Variance" Value="542,697.12" Unit="" Color="3735296" />
          <Entry Status="1" Name="Standard Deviation (RMS)" Value="736.68" Unit="" Color="3735296" />
          <Entry Status="1" Name="Average Deviation" Value="601.36" Unit="" Color="3735296" />
          <Entry Status="1" Name="Max Amplitude" Value="2,014.58" Unit="" Color="3735296" />
          <Entry Status="1" Name="Max Position" Value="421.13 µm" Unit="" Color="3735296" />
          <Entry Status="1" Name="Min Amplitude" Value="0.00" Unit="" Color="3735296" />
          <Entry Status="1" Name="Min Position" Value="1,296.85 µm" Unit="" Color="3735296" />
          <Entry Status="1" Name="Center Of Mass Position" Value="628.74 µm" Unit="" Color="3735296" />
          <Entry Status="1" Name="Maximum Peak" Value="1,632.63" Unit="" Color="3735296" />
          <Entry Status="1" Name="Maximum Valley" Value="381.95" Unit="" Color="3735296" />
          <Entry Status="1" Name="ROI Length" Value="9.40 kpixel" Unit="" Color="3735296" />
          <Entry Status="1" Name="ROI Length" Value="6,085.83 µm" Unit="" Color="3735296" />
        </Table>
        <Table Status="1" RealPosition="3" Hierarchy="0" Head="Channel.004" Brief="" CustomData="">
          <Entry Status="1" Name="Sum Processed Pixel Length" Value="6,085.83 µm" Unit="" Color="3735296" />
          <Entry Status="1" Name="Sum Processed Pixel" Value="9 kpixel" Unit="" Color="3735296" />
          <Entry Status="1" Name="Mean Value" Value="485.76" Unit="" Color="3735296" />
          <Entry Status="1" Name="Variance" Value="921,148.57" Unit="" Color="3735296" />
          <Entry Status="1" Name="Standard Deviation (RMS)" Value="959.76" Unit="" Color="3735296" />
          <Entry Status="1" Name="Average Deviation" Value="764.81" Unit="" Color="3735296" />
          <Entry Status="1" Name="Max Amplitude" Value="3,400.14" Unit="" Color="3735296" />
          <Entry Status="1" Name="Max Position" Value="352.71 µm" Unit="" Color="3735296" />
          <Entry Status="1" Name="Min Amplitude" Value="0.00" Unit="" Color="3735296" />
          <Entry Status="1" Name="Min Position" Value="1,296.85 µm" Unit="" Color="3735296" />
          <Entry Status="1" Name="Center Of Mass Position" Value="601.81 µm" Unit="" Color="3735296" />
          <Entry Status="1" Name="Maximum Peak" Value="2,914.38" Unit="" Color="3735296" />
          <Entry Status="1" Name="Maximum Valley" Value="485.76" Unit="" Color="3735296" />
          <Entry Status="1" Name="ROI Length" Value="9.40 kpixel" Unit="" Color="3735296" />
          <Entry Status="1" Name="ROI Length" Value="6,085.83 µm" Unit="" Color="3735296" />
        </Table>
      </Table>
      <Table Status="1" RealPosition="2" Hierarchy="1" Head="ROI.03" Brief="" CustomData="">
        <Table Status="1" RealPosition="0" Hierarchy="0" Head="Channel.001" Brief="" CustomData="">
          <Entry Status="1" Name="Sum Processed Pixel Length" Value="4,601.67 µm" Unit="" Color="3735296" />
          <Entry Status="1" Name="Sum Processed Pixel" Value="7 kpixel" Unit="" Color="3735296" />
          <Entry Status="1" Name="Mean Value" Value="54,990.21" Unit="" Color="3735296" />
          <Entry Status="1" Name="Variance" Value="291,400,622.68" Unit="" Color="3735296" />
          <Entry Status="1" Name="Standard Deviation (RMS)" Value="17,070.46" Unit="" Color="3735296" />
          <Entry Status="1" Name="Average Deviation" Value="11,178.24" Unit="" Color="3735296" />
          <Entry Status="1" Name="Max Amplitude" Value="64,395.74" Unit="" Color="3735296" />
          <Entry Status="1" Name="Max Position" Value="2,943.82 µm" Unit="" Color="3735296" />
          <Entry Status="1" Name="Min Amplitude" Value="5,487.95" Unit="" Color="3735296" />
          <Entry Status="1" Name="Min Position" Value="4,384.51 µm" Unit="" Color="3735296" />
          <Entry Status="1" Name="Center Of Mass Position" Value="2,086.68 µm" Unit="" Color="3735296" />
          <Entry Status="1" Name="Maximum Peak" Value="9,405.53" Unit="" Color="3735296" />
          <Entry Status="1" Name="Maximum Valley" Value="49,502.27" Unit="" Color="3735296" />
          <Entry Status="1" Name="ROI Length" Value="7.10 kpixel" Unit="" Color="3735296" />
          <Entry Status="1" Name="ROI Length" Value="4,601.67 µm" Unit="" Color="3735296" />
        </Table>
        <Table Status="1" RealPosition="1" Hierarchy="0" Head="Channel.002" Brief="" CustomData="">
          <Entry Status="1" Name="Sum Processed Pixel Length" Value="4,601.67 µm" Unit="" Color="3735296" />
          <Entry Status="1" Name="Sum Processed Pixel" Value="7 kpixel" Unit="" Color="3735296" />
          <Entry Status="1" Name="Mean Value" Value="36,284.84" Unit="" Color="3735296" />
          <Entry Status="1" Name="Variance" Value="122,703,551.45" Unit="" Color="3735296" />
          <Entry Status="1" Name="Standard Deviation (RMS)" Value="11,077.16" Unit="" Color="3735296" />
          <Entry Status="1" Name="Average Deviation" Value="7,253.76" Unit="" Color="3735296" />
          <Entry Status="1" Name="Max Amplitude" Value="42,683.02" Unit="" Color="3735296" />
          <Entry Status="1" Name="Max Position" Value="2,897.79 µm" Unit="" Color="3735296" />
          <Entry Status="1" Name="Min Amplitude" Value="4,124.84" Unit="" Color="3735296" />
          <Entry Status="1" Name="Min Position" Value="4,383.85 µm" Unit="" Color="3735296" />
          <Entry Status="1" Name="Center Of Mass Position" Value="2,090.42 µm" Unit="" Color="3735296" />
          <Entry Status="1" Name="Maximum Peak" Value="6,398.18" Unit="" Color="3735296" />
          <Entry Status="1" Name="Maximum Valley" Value="32,160.00" Unit="" Color="3735296" />
          <Entry Status="1" Name="ROI Length" Value="7.10 kpixel" Unit="" Color="3735296" />
          <Entry Status="1" Name="ROI Length" Value="4,601.67 µm" Unit="" Color="3735296" />
        </Table>
        <Table Status="1" RealPosition="2" Hierarchy="0" Head="Channel.003" Brief="" CustomData="">
          <Entry Status="1" Name="Sum Processed Pixel Length" Value="4,601.67 µm" Unit="" Color="3735296" />
          <Entry Status="1" Name="Sum Processed Pixel" Value="7 kpixel" Unit="" Color="3735296" />
          <Entry Status="1" Name="Mean Value" Value="1,697.26" Unit="" Color="3735296" />
          <Entry Status="1" Name="Variance" Value="7,274.51" Unit="" Color="3735296" />
          <Entry Status="1" Name="Standard Deviation (RMS)" Value="85.29" Unit="" Color="3735296" />
          <Entry Status="1" Name="Average Deviation" Value="54.05" Unit="" Color="3735296" />
          <Entry Status="1" Name="Max Amplitude" Value="2,063.95" Unit="" Color="3735296" />
          <Entry Status="1" Name="Max Position" Value="1,070.58 µm" Unit="" Color="3735296" />
          <Entry Status="1" Name="Min Amplitude" Value="1,609.35" Unit="" Color="3735296" />
          <Entry Status="1" Name="Min Position" Value="2,116.67 µm" Unit="" Color="3735296" />
          <Entry Status="1" Name="Center Of Mass Position" Value="2,330.09 µm" Unit="" Color="3735296" />
          <Entry Status="1" Name="Maximum Peak" Value="366.69" Unit="" Color="3735296" />
          <Entry Status="1" Name="Maximum Valley" Value="87.91" Unit="" Color="3735296" />
          <Entry Status="1" Name="ROI Length" Value="7.10 kpixel" Unit="" Color="3735296" />
          <Entry Status="1" Name="ROI Length" Value="4,601.67 µm" Unit="" Color="3735296" />
        </Table>
        <Table Status="1" RealPosition="3" Hierarchy="0" Head="Channel.004" Brief="" CustomData="">
          <Entry Status="1" Name="Sum Processed Pixel Length" Value="4,601.67 µm" Unit="" Color="3735296" />
          <Entry Status="1" Name="Sum Processed Pixel" Value="7 kpixel" Unit="" Color="3735296" />
          <Entry Status="1" Name="Mean Value" Value="2,287.48" Unit="" Color="3735296" />
          <Entry Status="1" Name="Variance" Value="2,267,949.87" Unit="" Color="3735296" />
          <Entry Status="1" Name="Standard Deviation (RMS)" Value="1,505.97" Unit="" Color="3735296" />
          <Entry Status="1" Name="Average Deviation" Value="866.95" Unit="" Color="3735296" />
          <Entry Status="1" Name="Max Amplitude" Value="16,792.69" Unit="" Color="3735296" />
          <Entry Status="1" Name="Max Position" Value="4,118.25 µm" Unit="" Color="3735296" />
          <Entry Status="1" Name="Min Amplitude" Value="1,670.22" Unit="" Color="3735296" />
          <Entry Status="1" Name="Min Position" Value="1,367.02 µm" Unit="" Color="3735296" />
          <Entry Status="1" Name="Center Of Mass Position" Value="2,742.61 µm" Unit="" Color="3735296" />
          <Entry Status="1" Name="Maximum Peak" Value="14,505.21" Unit="" Color="3735296" />
          <Entry Status="1" Name="Maximum Valley" Value="617.27" Unit="" Color="3735296" />
          <Entry Status="1" Name="ROI Length" Value="7.10 kpixel" Unit="" Color="3735296" />
          <Entry Status="1" Name="ROI Length" Value="4,601.67 µm" Unit="" Color="3735296" />
        </Table>
      </Table>
      <Table Status="1" RealPosition="3" Hierarchy="1" Head="ROI.04" Brief="" CustomData="">
        <Table Status="1" RealPosition="0" Hierarchy="0" Head="Channel.001" Brief="" CustomData="">
          <Entry Status="1" Name="Sum Processed Pixel Length" Value="4,119.20 µm" Unit="" Color="3735296" />
          <Entry Status="1" Name="Sum Processed Pixel" Value="6 kpixel" Unit="" Color="3735296" />
          <Entry Status="1" Name="Mean Value" Value="19,370.71" Unit="" Color="3735296" />
          <Entry Status="1" Name="Variance" Value="55,942,485.00" Unit="" Color="3735296" />
          <Entry Status="1" Name="Standard Deviation (RMS)" Value="7,479.47" Unit="" Color="3735296" />
          <Entry Status="1" Name="Average Deviation" Value="6,179.55" Unit="" Color="3735296" />
          <Entry Status="1" Name="Max Amplitude" Value="42,811.76" Unit="" Color="3735296" />
          <Entry Status="1" Name="Max Position" Value="3,963.97 µm" Unit="" Color="3735296" />
          <Entry Status="1" Name="Min Amplitude" Value="5,534.09" Unit="" Color="3735296" />
          <Entry Status="1" Name="Min Position" Value="900.79 µm" Unit="" Color="3735296" />
          <Entry Status="1" Name="Center Of Mass Position" Value="2,191.06 µm" Unit="" Color="3735296" />
          <Entry Status="1" Name="Maximum Peak" Value="23,441.06" Unit="" Color="3735296" />
          <Entry Status="1" Name="Maximum Valley" Value="13,836.61" Unit="" Color="3735296" />
          <Entry Status="1" Name="ROI Length" Value="6.36 kpixel" Unit="" Color="3735296" />
          <Entry Status="1" Name="ROI Length" Value="4,119.20 µm" Unit="" Color="3735296" />
        </Table>
        <Table Status="1" RealPosition="1" Hierarchy="0" Head="Channel.002" Brief="" CustomData="">
          <Entry Status="1" Name="Sum Processed Pixel Length" Value="4,119.20 µm" Unit="" Color="3735296" />
          <Entry Status="1" Name="Sum Processed Pixel" Value="6 kpixel" Unit="" Color="3735296" />
          <Entry Status="1" Name="Mean Value" Value="13,163.18" Unit="" Color="3735296" />
          <Entry Status="1" Name="Variance" Value="23,584,287.03" Unit="" Color="3735296" />
          <Entry Status="1" Name="Standard Deviation (RMS)" Value="4,856.37" Unit="" Color="3735296" />
          <Entry Status="1" Name="Average Deviation" Value="4,011.17" Unit="" Color="3735296" />
          <Entry Status="1" Name="Max Amplitude" Value="28,611.02" Unit="" Color="3735296" />
          <Entry Status="1" Name="Max Position" Value="3,964.63 µm" Unit="" Color="3735296" />
          <Entry Status="1" Name="Min Amplitude" Value="4,272.16" Unit="" Color="3735296" />
          <Entry Status="1" Name="Min Position" Value="901.44 µm" Unit="" Color="3735296" />
          <Entry Status="1" Name="Center Of Mass Position" Value="2,184.98 µm" Unit="" Color="3735296" />
          <Entry Status="1" Name="Maximum Peak" Value="15,447.84" Unit="" Color="3735296" />
          <Entry Status="1" Name="Maximum Valley" Value="8,891.02" Unit="" Color="3735296" />
          <Entry Status="1" Name="ROI Length" Value="6.36 kpixel" Unit="" Color="3735296" />
          <Entry Status="1" Name="ROI Length" Value="4,119.20 µm" Unit="" Color="3735296" />
        </Table>
        <Table Status="1" RealPosition="2" Hierarchy="0" Head="Channel.003" Brief="" CustomData="">
          <Entry Status="1" Name="Sum Processed Pixel Length" Value="4,119.20 µm" Unit="" Color="3735296" />
          <Entry Status="1" Name="Sum Processed Pixel" Value="6 kpixel" Unit="" Color="3735296" />
          <Entry Status="1" Name="Mean Value" Value="8,205.72" Unit="" Color="3735296" />
          <Entry Status="1" Name="Variance" Value="29,020,090.22" Unit="" Color="3735296" />
          <Entry Status="1" Name="Standard Deviation (RMS)" Value="5,387.03" Unit="" Color="3735296" />
          <Entry Status="1" Name="Average Deviation" Value="3,813.97" Unit="" Color="3735296" />
          <Entry Status="1" Name="Max Amplitude" Value="44,415.04" Unit="" Color="3735296" />
          <Entry Status="1" Name="Max Position" Value="4,039.32 µm" Unit="" Color="3735296" />
          <Entry Status="1" Name="Min Amplitude" Value="2,124.94" Unit="" Color="3735296" />
          <Entry Status="1" Name="Min Position" Value="4,119.20 µm" Unit="" Color="3735296" />
          <Entry Status="1" Name="Center Of Mass Position" Value="2,065.89 µm" Unit="" Color="3735296" />
          <Entry Status="1" Name="Maximum Peak" Value="36,209.32" Unit="" Color="3735296" />
          <Entry Status="1" Name="Maximum Valley" Value="6,080.78" Unit="" Color="3735296" />
          <Entry Status="1" Name="ROI Length" Value="6.36 kpixel" Unit="" Color="3735296" />
          <Entry Status="1" Name="ROI Length" Value="4,119.20 µm" Unit="" Color="3735296" />
        </Table>
        <Table Status="1" RealPosition="3" Hierarchy="0" Head="Channel.004" Brief="" CustomData="">
          <Entry Status="1" Name="Sum Processed Pixel Length" Value="4,119.20 µm" Unit="" Color="3735296" />
          <Entry Status="1" Name="Sum Processed Pixel" Value="6 kpixel" Unit="" Color="3735296" />
          <Entry Status="1" Name="Mean Value" Value="20,818.24" Unit="" Color="3735296" />
          <Entry Status="1" Name="Variance" Value="104,929,365.55" Unit="" Color="3735296" />
          <Entry Status="1" Name="Standard Deviation (RMS)" Value="10,243.50" Unit="" Color="3735296" />
          <Entry Status="1" Name="Average Deviation" Value="7,872.02" Unit="" Color="3735296" />
          <Entry Status="1" Name="Max Amplitude" Value="64,844.97" Unit="" Color="3735296" />
          <Entry Status="1" Name="Max Position" Value="659.82 µm" Unit="" Color="3735296" />
          <Entry Status="1" Name="Min Amplitude" Value="1,777.36" Unit="" Color="3735296" />
          <Entry Status="1" Name="Min Position" Value="4,118.55 µm" Unit="" Color="3735296" />
          <Entry Status="1" Name="Center Of Mass Position" Value="1,976.86 µm" Unit="" Color="3735296" />
          <Entry Status="1" Name="Maximum Peak" Value="44,026.73" Unit="" Color="3735296" />
          <Entry Status="1" Name="Maximum Valley" Value="19,040.88" Unit="" Color="3735296" />
          <Entry Status="1" Name="ROI Length" Value="6.36 kpixel" Unit="" Color="3735296" />
          <Entry Status="1" Name="ROI Length" Value="4,119.20 µm" Unit="" Color="3735296" />
        </Table>
      </Table>
    </Table>
  </Report>
</ReportList>
