# Supplementary material for: Ecological drift during colonization drives within-host and between-host heterogeneity in an animal-associated symbiont
Source: PLoS Biol. 2024 Apr 25;22(4):e3002304. doi: 10.1371/journal.pbio.3002304 (PMC11075893; doi:10.1371/journal.pbio.3002304)
Supplement: S7 Data — Red and green fluorescence intensities measured along digital transects of dissected symbiotic organs (M4s). (ZIP) [file pbio.3002304.s017.zip › S7 Data intensity_data/Dil4-Mix3-10X-withautofocus_Merged-background/Chart_3.csv]

ROI.04
Axis [m]	Channel.001 []	Channel.002 []	Channel.003 []	Channel.004 []
0	57122.42729	37309.10666	1659.911041	1726.702499
6.50E-07	56852.00585	37459.81324	1671.823458	1742.84664
1.30E-06	56666.11953	37463.89469	1696.256359	1753.145018
1.95E-06	57007.57531	37370.9957	1672.265165	1769.884029
2.60E-06	57063.75594	37569.22378	1661.763334	1766.564707
3.25E-06	56776.82731	37505.94786	1671.934238	1762.039829
3.90E-06	57062.94209	37715.31511	1680.367941	1739.304048
4.55E-06	57192.31633	37553.80735	1680	1758.052784
5.20E-06	56906.42141	37422.26443	1678.436369	1746.83117
5.85E-06	56875.53366	37615.19293	1673.707121	1771.202141
6.50E-06	56809.95031	37743.81633	1666.028684	1779.743727
7.15E-06	57276.3285	37564.9756	1682.328407	1760
7.80E-06	57163.45185	37556.27606	1678.004878	1752.73557
8.45E-06	56914.28574	37653.2627	1678.14257	1746.072542
9.10E-06	57140.18801	37883.48064	1678.795094	1777.237888
9.75E-06	57017.98418	37569.50152	1661.548575	1787.014194
1.04E-05	56986.40376	37653.39885	1685.530564	1770.104793
1.11E-05	56975.97013	37386.0111	1695.46464	1745.143482
1.17E-05	56720.74728	37573.41234	1679.694753	1730.449165
1.24E-05	57007.92225	37703.10803	1664.952733	1765.574125
1.30E-05	57159.96137	37540.75773	1686.392176	1750.015949
1.37E-05	57200.45229	37636.41139	1684.009022	1760.261646
1.43E-05	57214.60269	37719.53604	1682.568865	1778.434664
1.50E-05	57139.69628	37644.64651	1684.213422	1760.990124
1.56E-05	57219.9497	37930.95671	1675.760046	1729.18302
1.63E-05	57586.37391	38049.2166	1668.867499	1737.56974
1.69E-05	56781.56422	37968.69851	1680	1766.002104
1.76E-05	56934.69729	37680.50768	1686.134197	1775.632541
1.82E-05	57530.42281	38040.07875	1694.307796	1771.561288
1.89E-05	57022.19443	37820.29849	1675.745221	1783.663377
1.95E-05	57056.08813	37602.00974	1663.104259	1779.328327
2.02E-05	57229.41252	37652.77336	1676.324278	1760.882432
2.08E-05	57227.27193	38026.37403	1674.837453	1754.837453
2.15E-05	57230.26224	37816.309	1668.136957	1744.773011
2.21E-05	56752.10554	37590.70713	1679.087156	1762.336927
2.28E-05	56611.32213	37462.79225	1670.612741	1792.716394
2.34E-05	56516.05726	37512.25414	1669.834688	1780.307241
2.41E-05	56762.99442	37844.38924	1684.017607	1757.317659
2.47E-05	56687.47456	37472.44028	1666.155492	1767.621187
2.54E-05	56826.67255	37487.27765	1669.562291	1767.800067
2.60E-05	56964.58157	37688.74978	1678.633766	1753.479685
2.67E-05	56992.74589	37656.58597	1683.309121	1769.961168
2.73E-05	57309.36825	37855.31245	1690.925085	1753.098635
2.80E-05	57000.7861	37872.55054	1667.868845	1758.535762
2.86E-05	56896.30407	37533.69241	1678.496506	1744.506574
2.93E-05	57111.81962	37650.84065	1658.813305	1792.655302
2.99E-05	57449.59721	37503.81318	1668.691553	1768.52682
3.06E-05	57598.24354	37480.74536	1664.68936	1783.759853
3.12E-05	57538.41728	37792.64289	1670.541955	1766.541955
3.19E-05	57273.81451	37561.26213	1689.848474	1791.082991
3.25E-05	57330.02441	37459.49213	1667.626852	1785.088329
3.32E-05	57428.92204	37757.89517	1687.441539	1766.165569
3.38E-05	57288.09354	37668.89083	1653.770404	1777.593217
3.45E-05	57362.35376	37624.07115	1672.128752	1778.740985
3.51E-05	56887.81644	37943.2106	1676.107245	1748.9193
3.58E-05	57306.2047	37949.51416	1708.053423	1745.831207
3.64E-05	57758.39382	38392.24821	1668.927524	1757.902118
3.71E-05	57534.71779	37841.5623	1704.723302	1762.066893
3.77E-05	57641.07635	38112.91484	1666.26803	1768.507919
3.84E-05	57692.29354	37909.61674	1690.815052	1763.117951
3.90E-05	57391.29131	37959.8261	1685.828033	1765.485922
3.97E-05	57102.75688	37603.22687	1681.741154	1781.876646
4.03E-05	57337.66931	38020.25382	1689.062426	1768.894894
4.10E-05	57576.26838	38026.80555	1668.330861	1761.432766
4.16E-05	56923.77843	37589.15271	1669.370249	1773.477159
4.23E-05	57203.67353	37557.64007	1680	1772.400551
4.29E-05	57334.5189	37634.96487	1683.393845	1752.636466
4.36E-05	57734.36436	37927.92519	1710.367565	1786.684018
4.42E-05	57491.55338	38033.83214	1694.058862	1774.058862
4.49E-05	57762.84352	37888.00396	1677.898967	1762.409344
4.55E-05	57429.44871	37883.71572	1657.701261	1782.291219
4.62E-05	57803.78328	37994.38953	1693.588007	1784.627877
4.68E-05	57655.55773	38095.70995	1666.922949	1748.232945
4.75E-05	57641.30386	38283.23511	1680.010125	1773.399166
4.81E-05	58058.48245	38270.64186	1685.719902	1749.871874
4.88E-05	58146.10465	38356.42567	1698.740107	1769.02586
4.94E-05	57597.53726	38067.20564	1686.303411	1788.209247
5.01E-05	57949.3407	38276.13486	1687.468368	1783.888927
5.07E-05	57904.1211	38367.24154	1679.53058	1786.143641
5.14E-05	58132.46472	38179.25543	1665.184886	1785.66717
5.20E-05	58042.5552	38080.36392	1691.249563	1817.465022
5.27E-05	57332.34247	38461.21137	1680.713235	1775.985773
5.33E-05	57996.28669	38094.0554	1691.315919	1778.423997
5.40E-05	57361.82987	38157.38829	1673.194637	1782.942405
5.46E-05	57400.25537	37966.6515	1699.335358	1754.539003
5.53E-05	57435.54151	38078.92476	1680.23556	1768.00797
5.59E-05	57852.51118	38047.83608	1689.883775	1774.514615
5.66E-05	57942.59533	37980.58727	1683.849126	1800.386044
5.72E-05	57727.47681	37799.98506	1678.285889	1820.930198
5.79E-05	57777.45374	38510.86326	1695.786299	1760.033275
5.85E-05	57792.56566	38460.6699	1683.6035	1767.785572
5.92E-05	57900.65823	37946.37298	1651.974867	1763.891118
5.98E-05	57715.67226	38110.85152	1659.948703	1748.127053
6.05E-05	57769.73379	38273.12398	1703.830796	1767.875693
6.11E-05	58097.66819	37944.32567	1668.129519	1744.176262
6.18E-05	57717.75527	38055.21028	1683.938541	1763.85346
6.24E-05	57915.61768	38403.3926	1705.417203	1832.704059
6.31E-05	57248.38269	38274.02634	1680.599696	1761.506304
6.37E-05	57803.52633	37871.74222	1671.834421	1760
6.44E-05	57660.14322	38074.20099	1679.989711	1779.36815
6.50E-05	57754.45034	38068.23229	1699.577365	1766.394044
6.57E-05	57591.0333	38109.52938	1665.127856	1783.332051
6.63E-05	57916.76798	38446.42849	1710.126073	1774.135479
6.70E-05	58224.47458	38081.00926	1696.22927	1749.477702
6.76E-05	58182.13521	38023.93439	1667.886408	1732.90609
6.83E-05	58042.29002	38213.96601	1679.062958	1758.503047
6.89E-05	57776.46792	38143.43687	1680.205351	1788.578821
6.96E-05	58011.63898	38121.02519	1683.626973	1757.493967
7.02E-05	57269.92219	38069.51208	1680.369792	1760.097806
7.09E-05	57632.64923	38385.15328	1695.21715	1797.163252
7.15E-05	57888.67323	38243.76625	1690.014153	1776.742825
7.22E-05	58103.20561	38307.38926	1692.457489	1764.220588
7.28E-05	57629.41245	38085.89293	1678.51483	1760.17263
7.35E-05	57464.97341	38462.96248	1665.485547	1773.999186
7.41E-05	57649.74298	37603.78132	1663.841623	1788.78954
7.48E-05	57752.891	38246.68671	1667.457802	1751.498769
7.54E-05	58285.17631	38209.95107	1683.006835	1768.252781
7.61E-05	57785.67981	38368.24522	1680.041103	1739.390476
7.67E-05	58282.30595	38514.85392	1685.569535	1768.469364
7.74E-05	57976.93213	38211.63387	1687.202601	1803.744747
7.80E-05	58158.71168	38250.35701	1695.503413	1785.501183
7.87E-05	57964.4785	38348.91233	1723.686652	1776.080209
7.93E-05	58084.73483	38542.49415	1684.688736	1763.466091
8.00E-05	58141.47566	38183.08068	1669.270705	1774.485707
8.06E-05	57726.90045	38102.94179	1674.766108	1776
8.13E-05	57892.61854	38174.22504	1672.764281	1762.107864
8.19E-05	57943.14854	38130.06718	1670.734021	1763.003873
8.26E-05	58001.53893	38114.38686	1661.848244	1787.646637
8.32E-05	58027.61636	37753.54971	1672.484147	1753.844057
8.39E-05	57901.51319	37754.47003	1679.917012	1758.153938
8.45E-05	58213.50494	38083.24691	1666.690529	1789.112822
8.52E-05	57839.49437	38248.61036	1646.376626	1792.578017
8.58E-05	57917.11813	38064.71915	1670.268825	1792
8.65E-05	58087.30109	38502.06986	1665.361951	1765.247535
8.71E-05	58176.97089	38125.38827	1672.060689	1789.433122
8.78E-05	58084.57029	38159.23946	1685.354777	1772.870169
8.84E-05	58313.68875	38104.25796	1678.169569	1777.096312
8.91E-05	58269.69959	38402.87341	1692.187706	1737.245728
8.97E-05	57786.96308	38518.60074	1694.029803	1754.107586
9.04E-05	57744.64857	38564.84051	1672.302532	1749.980092
9.10E-05	58191.7747	38240.3767	1681.805301	1770.935842
9.17E-05	57891.30949	38351.45755	1679.569018	1788.290145
9.23E-05	57954.19235	38280.32868	1675.569466	1782.325941
9.30E-05	58426.8349	38180.3764	1660.594938	1782.357574
9.36E-05	57998.91012	38258.89716	1674.32251	1771.837199
9.43E-05	57586.14788	38083.41768	1680.298821	1785.228185
9.49E-05	57869.53462	38352.03726	1706.690223	1758.181654
9.56E-05	58370.09106	38097.23421	1687.848504	1780.993165
9.62E-05	58634.35759	38297.3668	1680.62533	1778.959065
9.69E-05	58441.85874	38475.81595	1681.550827	1778.174334
9.75E-05	58082.76563	38265.5151	1680	1772.820491
9.82E-05	58206.21332	38051.65459	1686.743567	1764.189369
9.88E-05	58099.77515	38241.89383	1669.014618	1790.082192
9.95E-05	58317.74874	38340.52036	1676.410364	1755.950324
0.000100117	57986.41622	38314.21396	1670.719027	1780.057356
0.000100767	58117.09628	38290.77686	1673.777499	1776.48361
0.000101417	58578.20811	38540.7771	1687.934542	1767.787524
0.000102067	58423.7313	38453.30055	1670.375439	1759.850623
0.000102717	58230.00329	37953.58303	1685.262942	1757.474207
0.000103367	58306.65248	38157.99723	1687.56919	1780.133605
0.000104017	58507.32016	38375.76168	1683.01619	1801.163088
0.000104667	58225.36962	38389.53553	1702.795368	1806.830309
0.000105317	58005.13932	38349.48349	1700.732471	1784.374968
0.000105968	58752.17125	38471.49302	1703.422154	1780.912503
0.000106618	58780.67741	38621.1171	1678.239106	1779.765895
0.000107268	58345.33082	38687.93151	1670.306453	1760.871929
0.000107918	58211.18115	38484.42788	1677.181252	1755.970516
0.000108568	58595.90892	38544.50555	1680	1745.002721
0.000109218	58338.12526	38657.48372	1684.110334	1744.931001
0.000109868	58525.46512	38536.11065	1683.56419	1755.745239
0.000110518	58403.5803	38646.47474	1688.97581	1751.02419
0.000111168	58041.0397	38746.88367	1691.442506	1780.446404
0.000111819	58417.82275	38725.2294	1676.228204	1750.389569
0.000112469	58457.22335	38557.31483	1693.78648	1762.812207
0.000113119	58587.53068	38502.92641	1704.492353	1776
0.000113769	58396.97901	38505.17861	1676.93786	1771.418949
0.000114419	58215.04804	38632.03179	1664.611811	1774.041081
0.000115069	58326.53046	38813.97822	1685.091364	1725.403041
0.000115719	58553.98744	38658.20945	1674.510988	1761.730622
0.000116369	58840.76001	38490.61019	1659.22004	1780.562812
0.000117019	58782.79329	38552.2286	1676.005261	1763.606419
0.00011767	58392.41133	38306.86524	1686.6253	1788.62796
0.00011832	58474.78994	38316.05571	1692.176706	1777.351026
0.00011897	58583.33635	38600.09272	1696.78884	1761.558148
0.00011962	58325.26365	38434.06653	1694.348127	1793.354076
0.00012027	58399.25095	38559.39708	1686.135499	1763.553272
0.00012092	58582.25213	38610.25209	1661.78557	1768.531497
0.00012157	58143.59766	38407.06445	1652.644181	1769.349796
0.00012222	58029.10966	38438.23076	1666.434196	1775.209898
0.00012287	58094.81588	38469.18757	1671.856387	1784.143613
0.000123521	58131.57405	38299.06855	1667.678503	1781.028862
0.000124171	58352.87221	38427.69422	1670.82747	1771.181488
0.000124821	58340.20764	38357.9304	1683.718229	1789.262527
0.000125471	58519.14583	38347.9823	1690.329539	1825.535317
0.000126121	58466.00402	38621.35584	1695.697432	1810.592102
0.000126771	58646.29206	38663.68932	1680.556029	1775.185274
0.000127421	58687.73993	38511.59255	1678.667359	1759.08081
0.000128071	58781.64745	38638.87595	1671.342003	1769.467692
0.000128721	58483.10368	38512.52512	1687.703792	1786.447329
0.000129371	58568.40664	38456.23167	1700.853519	1774.020614
0.000130022	58724.4323	38791.35926	1686.944458	1779.976539
0.000130672	58213.34713	38932.07362	1663.647614	1791.274958
0.000131322	58195.45256	38739.1433	1683.265411	1772.317164
0.000131972	58712.8561	38461.23347	1691.716387	1767.406561
0.000132622	58898.88426	38428.86624	1682.36619	1778.763413
0.000133272	58445.5411	38700.31947	1692.690436	1777.947508
0.000133922	58207.52907	38634.91909	1687.906866	1792.761749
0.000134572	58167.3767	38636.04883	1678.720361	1807.640388
0.000135222	58098.56816	38937.12782	1678.003427	1782.567815
0.000135873	58213.74827	38661.15351	1689.74367	1776.494098
0.000136523	58416.73636	38508.0619	1692.739862	1781.854121
0.000137173	58624.92284	38815.57923	1690.265883	1797.686249
0.000137823	58786.50775	38722.76476	1706.976284	1783.154332
0.000138473	58581.51348	38538.18148	1691.046598	1763.8937
0.000139123	58619.69416	38534.69868	1692.967734	1787.574695
0.000139773	58780.65893	38732.53824	1706.344035	1775.04937
0.000140423	58607.37783	38871.68415	1704.015376	1759.041236
0.000141073	58603.09304	38917.0354	1710.356594	1732.200511
0.000141724	58725.56956	38828.22338	1718.147416	1752.674609
0.000142374	58526.47184	38632.80002	1690.262756	1782.554239
0.000143024	58564.30884	38622.64268	1679.51614	1760.212668
0.000143674	58593.36305	38609.81919	1693.987716	1758.789443
0.000144324	58463.1537	38575.32281	1687.165858	1775.584811
0.000144974	58565.0616	38649.65126	1684.600976	1778.895987
0.000145624	58512.86215	38761.8035	1675.535557	1767.079331
0.000146274	58625.28119	38776.86002	1672.255768	1783.32473
0.000146924	58655.49843	39025.30707	1679.396172	1784.481753
0.000147575	58495.31139	38656.56719	1672.685631	1780.857685
0.000148225	58569.06623	38407.65343	1673.870439	1799.901942
0.000148875	58902.21918	38441.91764	1692.170609	1785.537788
0.000149525	58663.6074	38533.84432	1695.783139	1786.169594
0.000150175	58476.24943	38638.41041	1690.360917	1788.119433
0.000150825	58626.69839	38856.59791	1691.815874	1780.608296
0.000151475	58860.02821	38879.34513	1692.532885	1808.123688
0.000152125	58852.11701	38565.97354	1697.969573	1780.85543
0.000152775	58694.54381	38642.79922	1689.021541	1751.43256
0.000153425	58769.7008	38766.18025	1692.723767	1750.313621
0.000154076	58892.38499	38731.93399	1688.608979	1749.564698
0.000154726	58684.05068	38691.60261	1678.787498	1769.475462
0.000155376	58558.01241	38579.65842	1685.417927	1770.364294
0.000156026	58494.43625	38560.22749	1681.91801	1767.111456
0.000156676	58573.94742	38754.15198	1678.37748	1783.186988
0.000157326	58156.31557	38754.34511	1694.978113	1779.711273
0.000157976	58312.11018	38387.43281	1683.971614	1768.114126
0.000158626	58491.80874	38532.72007	1672.072228	1786.489292
0.000159276	58545.81431	38715.06197	1671.769976	1810.610313
0.000159927	58421.01663	38618.14459	1677.091901	1810.586413
0.000160577	58554.02724	38718.0161	1686.895046	1786.341789
0.000161227	58667.05379	38672.24117	1677.823842	1779.240765
0.000161877	58219.96838	38600.35895	1674.662269	1786.769949
0.000162527	58133.28439	38281.37119	1691.141361	1798.724026
0.000163177	58473.65058	38458.52366	1690.223192	1789.033665
0.000163827	58507.74092	38755.56388	1692.786095	1792.742009
0.000164477	58533.00984	38690.15269	1679.603167	1788.296376
0.000165127	58722.34453	38842.16893	1668.998153	1770.183156
0.000165778	58684.85784	38879.66958	1689.366414	1772.967227
0.000166428	58700.24391	38962.30887	1699.358724	1773.772992
0.000167078	59019.61999	38772.32822	1710.218605	1762.261965
0.000167728	58876.7086	38194.81148	1710.153745	1781.673048
0.000168378	59030.35634	38640.47847	1704.744389	1776.845023
0.000169028	59138.14278	38811.57161	1700.635297	1772.251755
0.000169678	59099.29703	38473.25055	1700.333586	1765.568655
0.000170328	58714.936	38587.77432	1718.640999	1796.502106
0.000170978	58652.43312	38855.4304	1732.094397	1781.107735
0.000171629	58488.21865	38523.34638	1701.288105	1775.144737
0.000172279	58885.54192	38404.91524	1665.899668	1775.129182
0.000172929	58629.02842	38607.99907	1669.673088	1806.864164
0.000173579	58604.17271	38617.98899	1686.753831	1794.492339
0.000174229	58826.76047	38752.65488	1692.748668	1772.748668
0.000174879	58527.13315	38826.33801	1691.461106	1772.12019
0.000175529	58933.40835	38940.84841	1697.795981	1786.144618
0.000176179	59187.94146	38988.81903	1683.033907	1794.651863
0.000176829	59191.95044	39120.68918	1689.296658	1789.709071
0.000177479	59163.91451	38947.93751	1689.013644	1793.271181
0.00017813	59020.34838	38935.63532	1704.47819	1791.234046
0.00017878	58968.71395	38855.9731	1693.331174	1804.588061
0.00017943	58886.87869	38919.05574	1712.657562	1810.287157
0.00018008	58892.60219	39052.21956	1701.676621	1769.712874
0.00018073	58727.39372	38855.97103	1698.828516	1772.154518
0.00018138	58932.75339	38880.3316	1701.40594	1761.183687
0.00018203	58786.58663	38664.436	1667.212667	1793.014685
0.00018268	59297.30074	38691.93238	1669.050861	1769.517894
0.00018333	58879.45759	38972.91439	1687.535067	1790.055009
0.000183981	58384.72038	38935.74644	1707.015323	1764.773172
0.000184631	58866.44294	39154.54961	1688.640858	1770.717029
0.000185281	58589.99415	38927.52917	1691.870373	1797.247215
0.000185931	58583.59054	38958.91467	1684.35187	1788.490418
0.000186581	58758.60702	38786.51361	1691.743505	1778.313408
0.000187231	58433.92891	38891.20487	1697.520341	1789.427184
0.000187881	58611.33943	38729.14038	1676.94673	1791.737152
0.000188531	58894.8364	38655.08036	1668.986066	1788.170225
0.000189181	58848.29898	38475.93325	1680	1782.915986
0.000189832	58755.86137	38643.39353	1685.32544	1808.670741
0.000190482	58712.63099	38825.84497	1701.740501	1792
0.000191132	58710.08448	38629.32685	1689.542031	1786.537224
0.000191782	59067.13364	38635.90915	1684.24976	1778.564456
0.000192432	59165.77206	38829.54117	1677.885013	1805.582021
0.000193082	58618.72294	38813.70145	1696	1777.087001
0.000193732	59197.86321	38655.18097	1692.143063	1781.026472
0.000194382	59194.46816	38493.13115	1687.122172	1800.430873
0.000195032	58741.48359	38917.79917	1711.284625	1755.934518
0.000195682	59179.55468	38493.0491	1680.284242	1776.915539
0.000196333	59011.86422	38652.41999	1695.596408	1801.954616
0.000196983	59251.75807	38946.65308	1687.822184	1805.53245
0.000197633	59429.28442	38537.89386	1694.663208	1793.855433
0.000198283	58789.19975	38953.96489	1667.846453	1804.739035
0.000198933	58620.347	38504.99794	1680.452912	1788.526479
0.000199583	58761.5792	38829.72709	1678.791433	1777.930709
0.000200233	58994.87157	38732.15216	1693.522303	1819.818305
0.000200883	58809.11071	38836.6705	1687.849735	1789.97364
0.000201533	58726.18833	39088.17918	1683.313859	1779.776074
0.000202184	58858.47707	38733.77308	1704.536852	1802.808027
0.000202834	59007.91349	38887.68672	1691.537746	1795.545237
0.000203484	59046.40818	38562.07171	1722.694776	1765.86094
0.000204134	59452.55483	38763.17079	1683.346343	1773.169629
0.000204784	58800.38996	38513.10838	1712.180635	1751.75306
0.000205434	58793.31137	38529.13327	1724.676724	1801.579612
0.000206084	59272.86939	39079.18918	1679.17252	1811.057667
0.000206734	59557.68259	38871.92273	1694.994354	1806.113709
0.000207384	59157.30577	38831.01001	1696	1778.292101
0.000208035	58950.54964	39122.65576	1693.650779	1803.792969
0.000208685	58967.77009	39247.0305	1670.131537	1794.374022
0.000209335	58783.48853	39137.0182	1725.834227	1803.947071
0.000209985	58784.97456	38772.08278	1709.930033	1761.123529
0.000210635	59600.76646	38678.34171	1687.692867	1776.922492
0.000211285	59072.9769	38818.06543	1733.110387	1783.799585
0.000211935	59415.76195	38990.97354	1710.458592	1814.661478
0.000212585	59068.13675	39065.57719	1675.188674	1771.958189
0.000213235	59034.99377	38823.84966	1669.560841	1795.958663
0.000213886	58516.20216	39018.53225	1709.220936	1804.34483
0.000214536	58751.52048	38693.16176	1681.589314	1762.361974
0.000215186	58679.0266	38779.79269	1695.392374	1805.152678
0.000215836	59077.04797	38625.66251	1680.454847	1813.871601
0.000216486	58876.14956	38843.70865	1699.758094	1835.861952
0.000217136	59040.81039	38907.90257	1711.828176	1799.374157
0.000217786	59427.2966	38990.91062	1711.479228	1797.017034
0.000218436	59277.4518	38557.23884	1715.653239	1804.156489
0.000219086	58864.59757	38952.64738	1724.871004	1790.63462
0.000219736	58975.67762	38447.87461	1727.41446	1807.457953
0.000220387	58914.4901	38847.29401	1709.471229	1837.343349
0.000221037	58832.40193	38925.99851	1687.149154	1800.858365
0.000221687	59588.48618	39097.68577	1683.232311	1811.163575
0.000222337	59343.58888	38735.88982	1703.503911	1776.198337
0.000222987	59081.09614	38949.06005	1716.639065	1782.339575
0.000223637	59161.84142	39114.02365	1720.78459	1828.387456
0.000224287	59085.72954	38784.11567	1710.651551	1792.796286
0.000224937	58997.16994	39042.73923	1681.816528	1823.677647
0.000225587	59661.09979	38592.12246	1719.983716	1795.222139
0.000226238	58927.47083	39044.15506	1681.065823	1772.387853
0.000226888	59176.35924	39084.88014	1695.446843	1788.249248
0.000227538	59040.02651	38715.33632	1672.584921	1821.731654
0.000228188	59297.28944	39034.71917	1689.466656	1808.481834
0.000228838	58895.12299	39143.69956	1687.54883	1819.766948
0.000229488	59680.54693	38667.82045	1696.936467	1822.336743
0.000230138	59157.82565	38976.38104	1696.64305	1808.893687
0.000230788	58862.62503	38842.55421	1696.273141	1808
0.000231438	59072.95095	38872.91893	1706.948326	1749.21127
0.000232089	59418.57514	38942.57166	1714.728582	1801.19136
0.000232739	59087.0419	39103.36564	1697.090207	1823.478212
0.000233389	59217.99784	38990.9991	1694.981554	1853.94832
0.000234039	59434.06237	39047.93681	1707.708598	1818.615563
0.000234689	58848.32453	39205.75527	1711.857957	1783.649892
0.000235339	59516.42791	38824.61686	1697.134764	1790.706319
0.000235989	59395.68734	38652.21508	1708.268995	1806.544012
0.000236639	59431.23616	39179.20509	1707.731155	1822.479524
0.000237289	59362.58349	38992.43594	1702.606873	1824
0.00023794	59281.47252	39045.727	1718.146934	1795.298903
0.00023859	59222.96291	38950.61202	1703.463611	1778.829159
0.00023924	59252.62804	39246.59209	1707.300665	1797.240372
0.00023989	59429.4832	39092.53754	1670.884856	1793.437009
0.00024054	59683.52948	38882.72177	1720.221482	1833.869439
0.00024119	59338.38505	39432.63603	1711.746253	1813.346536
0.00024184	59640.93689	39250.97057	1690.900608	1815.901904
0.00024249	59421.74905	39268.34377	1700.928258	1837.429929
0.00024314	59302.04965	38998.55333	1703.848941	1798.137884
0.00024379	58925.96789	39063.54715	1709.375903	1845.264718
0.000244441	59883.02297	39051.86963	1712.657373	1832.505605
0.000245091	59660.67474	38875.82906	1686.261986	1833.27518
0.000245741	59635.48953	38761.24868	1680.237692	1772.652842
0.000246391	59862.30846	38763.32297	1684.014137	1796.376504
0.000247041	59163.33865	38702.71094	1674.892454	1806.57621
0.000247691	58804.51358	39027.53764	1701.010066	1796.032386
0.000248341	59275.21837	39228.17909	1703.842259	1818.900098
0.000248991	59302.67821	38988.01492	1695.723536	1819.89367
0.000249641	59134.67498	38633.37107	1663.565037	1816.488378
0.000250292	59547.51946	38943.20638	1699.643314	1795.543374
0.000250942	59146.14331	39410.62896	1673.143457	1792.290544
0.000251592	59268.98607	38865.4296	1702.459154	1820.518765
0.000252242	59550.24183	39062.5836	1694.947479	1815.188892
0.000252892	59537.67052	38996.38767	1689.885466	1807.312435
0.000253542	59583.69373	39034.81163	1681.576928	1793.707038
0.000254192	59345.08518	39021.72977	1688.042826	1802.248124
0.000254842	59347.00225	39394.05566	1711.258923	1835.345595
0.000255492	59255.88221	39407.31822	1712.670891	1831.338352
0.000255495	59255.88221	39407.31822	1712.670891	1831.338352
0.000256147	59409.71716	38873.36869	1698.210254	1828.821022
0.000256799	59283.73575	38858.79228	1732.140832	1817.915992
0.000257451	59084.52783	39112.57977	1714.033932	1832.26863
0.000258102	59134.23311	39009.73162	1676.998398	1820.328221
0.000258754	59111.92534	38814.53325	1671.183332	1826.362269
0.000259406	59412.427	39105.00088	1693.75217	1820.540856
0.000260058	59421.6671	38989.74809	1695.188373	1806.840971
0.00026071	59520.80357	39050.20257	1697.148808	1799.66025
0.000261362	58884.07474	39254.97426	1725.078841	1783.120336
0.000262013	58986.78557	39160.43301	1666.901943	1823.937821
0.000262665	59641.50225	39358.82709	1694.180876	1836.317088
0.000263317	59397.46994	39694.62116	1709.282435	1810.610522
0.000263969	59307.94826	39113.727	1698.312176	1812.108701
0.000264621	59481.71352	39217.79204	1715.655569	1794.125348
0.000265273	59707.11164	38982.09735	1699.68239	1822.289049
0.000265924	59763.36174	39236.20027	1691.602352	1825.295871
0.000266576	59689.0683	39357.6899	1711.368355	1802.579537
0.000267228	59566.50258	39329.84839	1703.474421	1792.084115
0.00026788	59592.03689	39214.60573	1708.185021	1802.531651
0.000268532	59967.53819	39096.58867	1693.060316	1803.914251
0.000269184	59868.46665	39249.61083	1694.667356	1806.247226
0.000269835	60238.47424	39109.36142	1679.963905	1823.661279
0.000270487	59448.85386	39199.98291	1673.006595	1854.536151
0.000271139	59388.14179	39069.96271	1694.919475	1847.707136
0.000271791	59504.09294	39139.21055	1694.146381	1818.958586
0.000272443	59754.55928	39085.25543	1704.946095	1831.243236
0.000273095	59393.13031	38885.24827	1696.037784	1811.979971
0.000273746	59370.65113	39054.61126	1701.721385	1796.83109
0.000274398	59589.23998	39464.06475	1712	1793.867588
0.00027505	59603.23839	39276.24878	1702.596967	1806.80651
0.000275702	59544.74233	39247.15349	1696	1828.623595
0.000276354	59589.01964	39153.24061	1692.302784	1802.338896
0.000277006	59565.15405	39263.03635	1707.854882	1815.974918
0.000277658	59555.05892	39160.59106	1669.769534	1837.424511
0.000278309	58965.9267	38912.64715	1690.299088	1834.585747
0.000278961	59767.75644	39463.25907	1696.380985	1792.947743
0.000279613	59471.30411	39075.69557	1710.154352	1820.308703
0.000280265	59317.8175	39247.2443	1699.380648	1793.744037
0.000280917	59409.80265	39074.97637	1686.011089	1796.488552
0.000281569	59487.10216	39186.49975	1678.553594	1796.080656
0.00028222	59604.25942	39156.4024	1683.445832	1785.36735
0.000282872	59530.09605	39305.19043	1699.694111	1809.09404
0.000283524	59219.94766	39022.21278	1722.273783	1815.275393
0.000284176	59455.26679	38953.25135	1723.147055	1808.161106
0.000284828	59886.756	39367.72693	1717.354788	1811.612327
0.00028548	59706.37572	39217.1104	1695.444802	1814.423005
0.000286131	59426.74816	39293.86059	1697.149014	1798.330368
0.000286783	59316.2998	39293.94196	1701.803959	1782.547817
0.000287435	58934.30974	39087.17345	1713.199252	1834.805854
0.000288087	59757.02864	39414.06844	1693.8569	1818.667908
0.000288739	59514.64114	39190.82061	1698.336758	1786.685631
0.000289391	59700.92571	39196.60277	1693.667206	1783.352569
0.000290042	59800.89391	39412.50991	1704.063012	1785.558211
0.000290694	59848.62839	39207.92158	1702.615152	1792.63971
0.000291346	59812.24645	39150.31577	1684.538572	1803.925945
0.000291998	59559.42841	39238.97365	1667.592484	1818.203994
0.00029265	59495.06773	39370.41848	1677.112928	1823.765653
0.000293302	59760.1127	39528.46701	1705.365282	1790.81397
0.000293954	59512.21921	39260.02203	1692.246266	1788.246266
0.000294605	59417.34597	39330.27345	1693.411466	1789.342056
0.000295257	58833.75145	39138.35962	1707.963007	1815.303746
0.000295909	59356.78438	39133.95341	1679.519864	1820.815405
0.000296561	59664.60389	39468.55966	1708.67689	1813.640878
0.000297213	59727.05378	39344.0018	1704.361827	1826.125042
0.000297865	59649.4625	39061.27336	1703.787627	1803.382389
0.000298516	59739.89221	38987.82118	1701.019767	1780.440295
0.000299168	59653.81204	39063.02159	1688.004612	1796.761997
0.00029982	59470.66855	39073.37649	1685.984898	1796.529981
0.000300472	59226.60604	39015.06833	1702.387004	1776
0.000301124	59405.11159	38968.2125	1711.119505	1782.499149
0.000301776	59385.57986	39341.3133	1692.48726	1820.657758
0.000302427	59733.94345	39263.28491	1683.575209	1811.222855
0.000303079	59749.40858	39391.80712	1657.077853	1828.654387
0.000303731	59860.63234	38987.11304	1678.775227	1764.720538
0.000304383	59428.03827	39034.12377	1707.78445	1801.676675
0.000305035	59301.85695	38816.87985	1687.386797	1759.419051
0.000305687	59535.3326	39230.35718	1691.345397	1779.721067
0.000306338	59542.24271	39042.82246	1694.222703	1794.656435
0.00030699	59578.38247	38999.76755	1718.123362	1803.43045
0.000307642	59776.7866	39070.3746	1703.579776	1808.361871
0.000308294	59585.06428	39253.16571	1701.949242	1801.752432
0.000308946	59619.20713	39219.11855	1705.552056	1799.632115
0.000309598	59116.84135	39081.51625	1713.248047	1779.11678
0.00031025	59308.00226	38962.50922	1677.473833	1813.215963
0.000310901	59442.39768	39052.36377	1664	1794.291015
0.000311553	59994.27859	39055.04514	1664.173758	1839.739368
0.000312205	59576.33853	39020.63928	1706.628812	1788.172695
0.000312857	59144.31122	38809.81296	1706.190342	1780.058402
0.000313509	59391.53072	39001.0605	1706.569202	1777.915281
0.000314161	59587.3003	39071.37808	1687.830795	1776.900602
0.000314812	59460.4214	39064.01093	1680.212554	1803.002286
0.000315464	59422.59309	38955.77781	1683.700351	1790.510557
0.000316116	59300.77583	38669.62751	1691.299344	1804.100102
0.000316768	59404.33074	38902.76705	1701.897214	1811.560966
0.00031742	59362.61291	39197.10848	1702.731363	1792.576262
0.000318072	59360.82876	39209.79362	1685.14412	1803.429088
0.000318723	59578.12155	39010.43082	1702.495263	1779.146226
0.000319375	59093.24134	39544.18302	1696.524013	1781.009691
0.000320027	58861.16224	39244.4846	1702.775108	1791.582737
0.000320679	58884.11069	39170.52437	1714.984547	1830.441991
0.000321331	59311.61047	38667.64293	1690.918651	1799.502173
0.000321983	59057.37512	38749.12458	1707.758965	1786.250553
0.000322634	59151.36674	38686.53271	1693.012738	1785.791251
0.000323286	58959.57972	38796.01215	1692.064319	1790.660995
0.000323938	58997.69889	39075.4679	1677.786403	1781.791769
0.00032459	58736.09669	39038.10327	1676.984268	1794.928196
0.000325242	58459.43098	38810.95386	1684.972783	1791.02045
0.000325894	59019.17386	38410.19183	1691.190772	1772.37587
0.000326546	58335.01125	38322.26216	1679.550679	1778.603131
0.000327197	58279.46854	38438.94846	1686.973094	1812.655219
0.000327849	58733.13613	38608.52263	1682.586712	1765.361773
0.000328501	58276.61319	38464.56628	1678.873574	1782.876163
0.000329153	58704.83874	38528.79677	1691.980643	1791.158257
0.000329805	58288.69954	38564.79407	1684.582795	1789.628505
0.000330457	58334.86122	38539.80942	1680	1788.577413
0.000331108	58169.11758	38595.09265	1691.14335	1795.538696
0.00033176	57967.35283	38398.2383	1702.565397	1810.579207
0.000332412	57582.03607	38303.63533	1697.510769	1816.076646
0.000333064	57774.39762	38272.42401	1679.128382	1797.829059
0.000333716	58361.38115	38121.67105	1708.760872	1786.711339
0.000334368	59037.1086	38430.61456	1706.269399	1792.996229
0.000335019	58774.00349	38675.31067	1703.802433	1803.128845
0.000335671	58424.95061	39055.28125	1709.435028	1794.704745
0.000336323	58786.51413	39171.02095	1673.292142	1803.824657
0.000336975	58830.20465	39346.42579	1693.713095	1791.401993
0.000337627	59392.67855	39168.48663	1681.933206	1773.229943
0.000338279	59016.64013	39177.64253	1692.221668	1795.016558
0.00033893	58841.01054	38794.99809	1705.590267	1766.039552
0.000339582	58681.72569	38681.66182	1697.650649	1785.395421
0.000340234	59154.37949	38879.29865	1691.872149	1782.949603
0.000340886	59174.8781	38745.47258	1699.445656	1787.413389
0.000341538	59154.89998	38980.34128	1684.800922	1782.139379
0.00034219	59153.15142	39275.81261	1673.435404	1771.355704
0.000342842	59234.39134	39192.58265	1683.812329	1763.223653
0.000343493	59190.88056	39047.96925	1704.246705	1782.377494
0.000344145	58861.91115	39429.23232	1677.349982	1750.798093
0.000344797	59203.3908	39171.16723	1710.902924	1763.391157
0.000345449	59156.19816	39021.30827	1695.750071	1827.133589
0.000346101	59123.99487	39036.06168	1687.921098	1804.306249
0.000346753	59653.10853	39359.85399	1681.430676	1779.51568
0.000347404	59612.4983	39267.14364	1680.119094	1790.415333
0.000348056	59256.47419	39037.80524	1691.123721	1774.578014
0.000348708	59430.66957	38941.94482	1686.94346	1777.026166
0.00034936	59561.1259	39206.01877	1677.013497	1769.204361
0.000350012	59204.02193	39286.38663	1669.796631	1738.203369
0.000350664	59376.87473	39077.18546	1685.399739	1762.615289
0.000351315	59819.81876	39175.67471	1670.95404	1792.585186
0.000351967	58902.69467	38795.37763	1683.398617	1748.461671
0.000352619	59458.75208	39054.36317	1678.771434	1811.632792
0.000353271	59583.84823	39230.79499	1709.080204	1809.041972
0.000353923	59383.22782	39206.52547	1720.726438	1761.166301
0.000354575	59568.29506	38983.89863	1714.179465	1771.711876
0.000355226	59903.45938	39102.9828	1705.227221	1772.598925
0.000355878	59600.84392	39148.22427	1701.96985	1768.579965
0.00035653	59800.55491	39479.4282	1694.369133	1735.288074
0.000357182	59426.47875	39356.25113	1680	1765.452192
0.000357834	59344.36411	39332.64496	1674.889984	1795.648331
0.000358486	59657.04921	39031.81713	1668.640245	1806.41717
0.000359138	59375.89666	39130.76228	1670.162836	1774.52892
0.000359789	59574.45619	38890.34778	1696.31766	1753.046317
0.000360441	59510.94098	39078.79028	1696.732386	1770.299927
0.000361093	59806.00888	38946.71345	1698.624403	1770.690007
0.000361745	59146.82301	39439.4682	1677.692437	1746.18621
0.000362397	59209.43984	38957.29445	1683.155073	1797.978163
0.000363049	59166.86803	39225.22824	1667.768355	1795.572897
0.0003637	59640.18063	39098.06871	1669.950333	1802.96875
0.000363701	59640.18063	39098.06871	1669.950333	1802.96875
0.000364352	59634.92004	39473.37045	1665.904566	1792.771455
0.000365002	59500.17121	39388.05217	1694.922714	1801.92722
0.000365652	59371.91071	39179.63475	1696.505051	1780.269262
0.000366302	59462.49337	39128.15728	1678.485453	1764.868441
0.000366952	59496.05543	39079.02019	1673.971695	1768.459176
0.000367603	59359.8981	39228.0543	1682.25458	1767.153708
0.000368253	59204.99952	39205.94888	1704.038095	1784.398575
0.000368903	59134.45867	39176.9672	1684.768106	1807.633621
0.000369553	59544.60504	39126.03578	1674.584492	1796.685694
0.000370203	59791.9142	39457.64081	1685.407923	1768.934388
0.000370854	59427.70345	39284.02607	1699.1528	1774.550924
0.000371504	59391.52452	39046.68552	1676.172382	1782.240841
0.000372154	59752.71676	39067.28219	1693.858872	1783.987976
0.000372804	59703.49593	38968.16833	1709.396894	1765.14192
0.000373454	59217.28098	39271.66834	1689.796262	1756.407477
0.000374105	59506.63551	39034.03305	1689.20682	1779.06894
0.000374755	59440.2898	39146.93459	1699.063856	1786.997373
0.000375405	59358.52821	39445.9648	1699.167692	1786.842169
0.000376055	59814.51079	39661.96775	1704.161436	1750.404042
0.000376705	59553.53227	39388.1495	1678.033703	1771.752254
0.000377356	59612.29574	39135.65775	1701.065971	1802.286337
0.000378006	59176.20738	39214.70993	1725.219871	1782.423535
0.000378656	59878.2542	39246.25645	1678.218721	1793.709956
0.000379306	59220.28055	39438.10084	1669.685693	1800.68834
0.000379956	59137.7901	38967.35072	1718.581887	1776.506202
0.000380606	59080.23469	39091.71908	1702.625997	1791.480294
0.000381257	59409.80818	39333.21168	1695.684149	1777.392039
0.000381907	59484.1506	39046.22091	1680.075132	1801.747007
0.000382557	59148.62669	38888.61585	1686.672927	1738.762771
0.000383207	59923.39157	39119.02227	1670.466146	1778.784146
0.000383857	59688.6484	39116.53144	1669.768813	1736.978934
0.000384508	59739.42478	39174.75618	1670.107145	1777.998109
0.000385158	59492.34649	39207.98334	1688.950215	1747.0151
0.000385808	59601.46705	39318.26312	1680.930248	1771.146013
0.000386458	59520.13885	39119.21528	1678.078301	1740.306356
0.000387108	59446.37752	39114.52847	1681.466595	1778.845394
0.000387759	59849.32222	38974.07141	1685.266231	1771.452218
0.000388409	59570.73968	39361.93664	1699.464498	1759.466671
0.000389059	59520.68579	39315.70633	1703.918222	1769.329938
0.000389709	59718.72656	39129.13405	1701.722897	1776.266809
0.000390359	59718.80122	39306.00073	1698.8937	1761.852584
0.00039101	59589.797	39306.94939	1690.961683	1781.026526
0.00039166	59575.1099	39271.81385	1689.597419	1784.439555
0.00039231	59569.14684	39117.1401	1695.727371	1785.441114
0.00039296	59409.83159	39077.1324	1693.88464	1800.468778
0.00039361	59572.66254	39032.64336	1683.817607	1784.115524
0.00039426	59453.25494	39288.63557	1680	1790.39994
0.000394911	59513.68736	39312.87474	1688.057112	1798.532886
0.000395561	59633.31381	39143.30269	1692.569424	1796.232544
0.000396211	59350.92574	39239.09029	1707.267229	1793.811209
0.000396861	59375.7943	39473.64671	1698.866312	1796.408413
0.000397511	59618.80109	39358.60561	1669.217672	1793.364918
0.000398162	59788.0787	39387.48992	1690.117791	1790.432245
0.000398812	59762.9229	39480.85288	1705.622731	1783.887924
0.000399462	59539.9319	39248.26456	1681.120634	1781.318519
0.000400112	59584.28039	38822.44497	1676.55499	1808.52418
0.000400762	59444.34	39154.65967	1697.993265	1804.392816
0.000401413	59382.43031	39001.01326	1701.882813	1780.950136
0.000402063	59377.41793	39206.84653	1690.959765	1764.027815
0.000402713	59548.11766	38994.40388	1685.96299	1811.863814
0.000403363	59055.32715	39092.35612	1708.691216	1831.191883
0.000404013	58972.11332	38970.19177	1695.323855	1746.515787
0.000404664	59340.51883	38804.6194	1690.105689	1792.98292
0.000405314	59614.28173	39089.63667	1709.155602	1800.349946
0.000405964	59657.1019	39486.86008	1723.322034	1777.044508
0.000406614	59576.27962	39083.13401	1680	1790.486453
0.000407264	59188.81031	38961.79159	1680.053175	1774.304776
0.000407914	59427.01542	39292.1813	1673.822395	1765.189997
0.000408565	59873.60021	39179.52728	1652.767326	1790.452165
0.000409215	59168.16295	38914.64646	1665.942195	1758.799377
0.000409865	59450.0751	39527.54258	1706.240618	1796.808379
0.000410515	59272.58319	39180.02485	1681.507062	1796.456146
0.000411165	59192.3994	39238.95112	1653.314127	1781.468289
0.000411816	59289.31416	39132.82261	1690.199571	1777.599559
0.000412466	59247.71143	38996.88493	1682.580684	1802.947486
0.000413116	59105.97302	39204.30925	1680	1811.033354
0.000413766	59370.32579	39055.97658	1673.877711	1775.024005
0.000414416	59225.92096	39517.7971	1700.155165	1772.979044
0.000415067	59364.75509	39280.59028	1687.053074	1796.09597
0.000415717	59341.09736	39169.70206	1690.518245	1800.280516
0.000416367	59113.48044	39277.02432	1701.852014	1795.847618
0.000417017	59587.22805	39329.17231	1680.848613	1792.332988
0.000417667	59477.86244	39406.07773	1690.33832	1794.901784
0.000418318	59322.2927	39247.61747	1681.28302	1801.687194
0.000418968	59771.19599	38998.28063	1689.055592	1812.719613
0.000419618	59653.94586	39078.85849	1702.124636	1805.114074
0.000420268	59726.16819	39209.11537	1711.337717	1768.251592
0.000420918	59818.79841	39213.90668	1704.619499	1787.368165
0.000421568	59623.22829	39153.80088	1696	1797.551341
0.000422219	59591.70047	38834.04968	1694.729926	1798.791422
0.000422869	59275.42633	38998.73626	1694.641444	1797.303755
0.000423519	59289.44267	39312.87507	1696	1794.063406
0.000424169	59600.95331	39152.20476	1692.027205	1803.545069
0.000424819	59707.94285	39118.67139	1687.288981	1810.221015
0.00042547	59601.61058	38943.31285	1689.890959	1784.780916
0.00042612	59847.63943	39374.75829	1683.310208	1772.832328
0.00042677	59820.51704	39453.57806	1703.251189	1778.747373
0.00042742	59433.44148	39499.79563	1667.760987	1788.086801
0.00042807	59464.34671	39354.72946	1664.843683	1753.267049
0.000428721	59686.4288	39225.58666	1676.244142	1811.71794
0.000429371	59423.33123	39119.37473	1687.263223	1804.03473
0.000430021	59814.12916	39371.10667	1659.44876	1786.114279
0.000430671	59137.9996	39599.69486	1695.970375	1780.660973
0.000431321	59050.74013	39216.96097	1694.818622	1803.679455
0.000431972	59642.78333	39241.48141	1674.266944	1791.881388
0.000432622	59720.0675	39288.02489	1700.215367	1781.764413
0.000433272	59291.21274	38895.64052	1694.453905	1792.759227
0.000433922	59202.31483	39258.08142	1670.419036	1792.417565
0.000434572	59502.13552	39339.39116	1686.877113	1808.020331
0.000435222	60024.71954	39104.05026	1711.505482	1802.921939
0.000435873	59448.25123	39314.59206	1709.027762	1808.330107
0.000436523	59498.00212	39481.22429	1709.761045	1807.675798
0.000437173	59131.4404	39616.29176	1716.866804	1800.915586
0.000437823	59153.92464	39310.05193	1707.784617	1794.840867
0.000438473	59274.28703	39273.6665	1684.335246	1782.373617
0.000439124	59664.1557	39386.89758	1717.658875	1789.511292
0.000439774	59321.32574	39362.23455	1704.42193	1779.128367
0.000440424	59316.43704	38985.83057	1699.606482	1776
0.000441074	59544.44052	38884.108	1698.367635	1776
0.000441724	59072.55321	38995.72906	1685.582435	1800.480052
0.000442375	59145.03991	39183.14076	1702.068196	1818.772533
0.000443025	59144.81269	39291.58179	1698.474182	1805.504351
0.000443675	59112.48756	39180.46452	1714.503213	1801.505363
0.000444325	59338.36088	39273.32052	1723.363807	1782.051724
0.000444975	59413.72851	39240.31584	1696.438357	1813.961618
0.000445626	59342.7171	39163.19436	1681.132274	1811.385678
0.000446276	59609.6465	39085.79443	1682.464709	1800.213667
0.000446926	60118.31301	38942.35802	1672.880087	1782.130877
0.000447576	59897.23101	38870.55751	1676.418327	1789.691228
0.000448226	59719.12183	39303.19201	1699.126895	1799.772991
0.000448876	59518.71922	39252.474	1701.567955	1786.29579
0.000449527	59359.39898	39068.33461	1697.768319	1791.460084
0.000450177	59384.65728	39146.07012	1685.365967	1804.301682
0.000450827	59506.15385	39313.69558	1697.188176	1815.919114
0.000451477	59594.1623	39323.6459	1705.631819	1795.480141
0.000452127	59368.06273	39251.26583	1684.406592	1789.448116
0.000452778	59070.86952	39404.38802	1719.146569	1824.178488
0.000453428	59179.73116	39212.94522	1713.512988	1802.9028
0.000454078	59694.74414	39368.60315	1699.106635	1826.981218
0.000454728	59320.91647	39567.70049	1702.378302	1827.767849
0.000455378	59450.09752	39430.43898	1704.585937	1792.154028
0.000456029	59612.26087	38904.83254	1684.228044	1791.184603
0.000456679	59354.2437	39490.56158	1686.700127	1820.062803
0.000457329	59349.2221	39134.32613	1676.230471	1800.524781
0.000457979	59089.49144	39125.72981	1694.5761	1778.212891
0.000458629	59890.3868	39298.47271	1684.872441	1785.249201
0.00045928	59785.89854	39340.52762	1702.276105	1797.882153
0.00045993	59395.18488	39042.72997	1685.427484	1797.471791
0.00046058	59241.4493	39304.8968	1696.469638	1820.270731
0.00046123	59219.19989	38772.51955	1719.949754	1808.151467
0.00046188	60005.1142	39407.42028	1677.773909	1832.737463
0.000462531	59668.88601	39280.48	1669.520313	1824.331412
0.000463181	60079.27152	39462.24071	1689.910016	1756.002228
0.000463831	59587.48932	39656.98142	1682.095008	1825.65365
0.000464481	59354.8731	39756.66021	1689.770455	1805.856432
0.000465131	59494.6235	39432.47074	1696.443619	1837.857759
0.000465781	59299.67462	38860.73171	1682.888066	1780.87788
0.000466432	59858.28568	39497.04118	1706.458109	1812.523055
0.000467082	59581.14423	39330.27365	1701.965767	1809.069865
0.000467732	59621.12063	39061.75402	1706.347455	1800.305307
0.000468382	59715.25683	39420.34761	1723.422623	1810.79639
0.000469032	59065.98362	39275.36293	1683.231017	1801.629349
0.000469683	59458.31595	39283.12783	1701.590512	1820.223532
0.000470333	59495.73137	39106.37571	1681.065044	1842.301035
0.000470983	59531.20925	39100.11551	1672.180244	1812.726699
0.000471633	59629.67006	39302.93639	1683.832527	1796.179704
0.000472283	59501.9825	39151.02363	1709.279801	1816.700429
0.000472934	59679.27706	39145.36837	1721.663984	1813.130831
0.000473584	59645.58989	38883.77337	1705.563184	1816.892842
0.000474234	59476.9053	38908.47593	1688.681963	1813.280394
0.000474884	59613.41394	39309.91955	1681.955633	1797.518335
0.000475534	59829.95256	39269.9608	1697.420287	1828.403542
0.000476185	59825.42534	39409.01086	1715.64769	1823.175175
0.000476835	59576.06328	39254.71169	1681.750713	1808.43288
0.000477485	58888.84892	39164.42713	1689.860198	1807.600044
0.000478135	58986.90216	39103.07588	1702.81233	1809.60705
0.000478785	59189.10082	39212.57313	1687.625657	1796.566057
0.000479435	59608.38626	39042.45572	1675.085374	1796.838093
0.000480086	59681.2434	39361.68281	1684.217843	1812.082026
0.000480736	59613.82366	39219.03636	1697.149978	1829.160312
0.000481386	59780.4972	39205.19884	1697.747096	1821.627932
0.000482036	59685.11164	39384.37656	1689.970998	1817.723376
0.000482686	59058.49605	39183.48524	1696.004708	1805.168915
0.000483337	59532.80986	39074.23231	1702.446374	1803.39465
0.000483987	59252.85966	39313.69761	1694.909536	1825.191245
0.000484637	59867.92454	39234.13273	1691.412042	1820.077721
0.000485287	59433.04119	39439.71744	1692.818352	1798.114117
0.000485937	60432.58078	39439.22511	1675.052282	1832.519118
0.000486588	59830.23351	39637.3784	1705.478605	1809.437591
0.000487238	59378.82694	39365.8837	1706.777667	1861.220016
0.000487888	59566.22255	39427.18091	1710.211013	1879.851907
0.000488538	59938.02654	39594.31466	1683.378233	1824.314116
0.000489188	59715.00913	39202.62099	1704.652033	1804.954904
0.000489839	59525.73719	39275.21294	1687.656654	1778.313181
0.000490489	59665.86815	39308.77342	1692.304885	1816.090843
0.000491139	59372.8392	39455.79829	1707.722974	1808.428906
0.000491789	59533.15327	39338.86749	1692.577868	1828.320903
0.000492439	59584.16046	39567.21272	1698.318349	1838.750922
0.000493089	59785.91305	39263.42924	1729.806635	1830.414089
0.00049374	59813.73529	39461.47753	1718.590861	1779.029263
0.00049439	59471.51262	39177.01433	1712.91679	1787.959119
0.00049504	59534.58787	39323.41764	1709.11736	1817.426339
0.00049569	59947.68204	39184.81563	1702.270154	1840.240858
0.00049634	59915.18847	39457.32714	1695.742421	1819.649875
0.000496991	59708.99812	39384.40145	1696	1853.728509
0.000497641	59746.75925	39128.5233	1691.461662	1855.462415
0.000498291	59463.05163	39218.56726	1700.799116	1849.043991
0.000498941	59568.91221	39147.74178	1693.963362	1828.862987
0.000499591	59690.74514	39163.38012	1681.511239	1821.420631
0.000500242	59281.69772	39090.62223	1683.206596	1815.992768
0.000500892	59077.12078	38912.25678	1695.672683	1818.463116
0.000501542	59145.21045	38998.83123	1703.72159	1819.316417
0.000502192	58810.51098	39032.39375	1705.52693	1829.383245
0.000502842	58994.09908	39074.94289	1703.785161	1835.061009
0.000503493	59011.54759	38974.3506	1697.807062	1810.087879
0.000504143	58733.74003	38799.45903	1710.354003	1785.724725
0.000504793	58488.1712	38689.29273	1707.759688	1792.102391
0.000505443	58776.42877	38854.96519	1704.335691	1833.334479
0.000506093	58645.6419	38747.12253	1701.816019	1830.190093
0.000506743	58011.6836	38498.73301	1718.757222	1869.218211
0.000507394	58411.52234	38182.26147	1738.79806	1851.898756
0.000508044	58428.33966	38794.39834	1717.889559	1842.360636
0.000508694	58658.27481	38401.1332	1710.4415	1828.892982
0.000509344	58217.62194	38488.14058	1698.913022	1812.91462
0.000509994	57839.01766	38428.56315	1678.769334	1808.804283
0.000510645	58444.0295	38460.96311	1678.091738	1809.72897
0.000511295	58333.51976	38477.82629	1732.286002	1868.935075
0.000511945	58493.64141	38563.35433	1699.082295	1837.793525
0.000512595	59323.03058	38811.77639	1669.329099	1819.812743
0.000513245	58622.93615	38501.33175	1717.492824	1813.722448
0.000513896	58840.85231	38939.5902	1711.973943	1833.569483
0.000514546	59519.55203	38883.58307	1696.4375	1802.950256
0.000514547	59519.55203	38883.58307	1696.4375	1802.950256
0.000515198	59454.97187	39103.66333	1717.315255	1832.017475
0.000515848	59083.65771	38966.52221	1700.923371	1818.17137
0.000516499	59272.22419	39118.6466	1671.374619	1850.704993
0.000517149	59526.52495	39222.76688	1684.840386	1842.993587
0.000517799	59495.7173	39227.8406	1698.324928	1840.983555
0.00051845	59283.70329	39409.20529	1698.322686	1822.340591
0.0005191	59315.47086	39350.30008	1680.584075	1785.535823
0.000519751	59405.23174	39473.43959	1692.92668	1799.43916
0.000520401	59789.78733	39239.85814	1684.115179	1821.416386
0.000521052	59962.06786	39359.22671	1700.902704	1817.007933
0.000521702	59874.82609	39626.64494	1691.415826	1828.39763
0.000522352	59382.96635	39514.44691	1678.533939	1833.227494
0.000523003	59639.68187	38894.81225	1729.65728	1832.472932
0.000523653	59494.00988	39651.26556	1707.714338	1803.101957
0.000524304	59814.76608	39549.93371	1682.565333	1836.774314
0.000524954	59650.237	39260.53447	1684.692666	1800.351012
0.000525604	60129.33603	39458.17603	1688.124002	1808.357086
0.000526255	59282.23275	39362.56348	1707.078573	1817.42986
0.000526905	59401.71659	39203.96138	1698.736066	1824.124285
0.000527556	59608.20307	39371.01358	1705.897104	1816.24657
0.000528206	59502.69018	39256.49254	1713.775693	1828.786501
0.000528857	59737.80378	39171.84783	1709.022185	1821.527875
0.000529507	59947.6997	39409.18341	1701.610455	1824.345613
0.000530157	59835.43682	39560.75939	1715.130493	1820.022327
0.000530808	59802.54168	39441.99544	1697.742115	1836.07625
0.000531458	59937.06757	39350.78239	1719.495688	1825.785799
0.000532109	59911.64499	39124.79071	1698.041543	1789.727376
0.000532759	60389.52891	39343.19597	1721.514052	1843.079458
0.00053341	59891.93586	39320.77303	1712.119967	1804.377231
0.00053406	59652.11993	39388.74983	1718.614808	1820.558323
0.00053471	59725.2722	39393.35839	1699.07217	1819.573491
0.000535361	59952.75951	39346.0593	1711.759013	1876.593426
0.000536011	59726.87534	39374.51065	1692.143105	1817.020706
0.000536662	59599.50707	39133.55722	1690.731326	1827.735328
0.000537312	59516.60916	39045.87138	1694.59619	1830.450153
0.000537963	59584.7668	39105.72596	1705.616616	1818.626905
0.000538613	59514.74635	39425.18571	1713.300208	1810.960845
0.000539263	59616.56993	39309.9253	1720.150756	1810.295827
0.000539914	59498.45775	39156.34267	1712.427833	1795.824171
0.000540564	59605.5584	39237.66997	1701.828265	1810.363033
0.000541215	59647.79903	39516.53727	1676.761677	1829.328156
0.000541865	59307.77784	39415.31611	1697.671612	1807.136425
0.000542516	59871.21592	38995.33629	1725.399179	1800.578363
0.000543166	59769.47561	39881.82145	1728.058123	1836.384146
0.000543816	59463.29558	39570.07337	1688.103898	1837.630271
0.000544467	59460.4623	39245.47478	1702.560535	1819.56115
0.000545117	59523.398	39501.18697	1695.130589	1846.977618
0.000545768	59608.44478	39114.22145	1702.33495	1822.675952
0.000546418	59673.64983	38964.42096	1683.828951	1817.222291
0.000547068	59970.39716	39017.6517	1679.579173	1827.813289
0.000547719	59776.9584	39317.57328	1686.915593	1831.161817
0.000548369	59523.94585	39047.24238	1704.037724	1822.846044
0.00054902	59491.68171	39132.82283	1715.701601	1804.729445
0.00054967	59481.9343	39235.84478	1701.06593	1797.458689
0.000550321	59443.60226	39432.74368	1708.01734	1822.464369
0.000550971	59984.49948	39351.52996	1692.51625	1803.808613
0.000551621	60061.45626	39473.005	1697.81612	1791.178068
0.000552272	60171.60475	39409.88279	1710.353157	1808.551708
0.000552922	59748.35945	39463.71575	1686.602234	1829.550976
0.000553573	60064.40938	39401.54126	1706.710366	1807.011433
0.000554223	59709.0956	39204.56379	1715.566901	1781.699772
0.000554874	59701.54575	39185.15627	1721.77129	1819.055492
0.000555524	59730.49832	39282.039	1699.879671	1802.040169
0.000556174	59808.91641	39323.11011	1698.16654	1812.033346
0.000556825	59710.28511	39270.63628	1690.854643	1808.855707
0.000557475	59450.3209	39391.48221	1696.000183	1808.000183
0.000558126	59979.44772	39413.66777	1685.663361	1811.630205
0.000558776	59786.29765	39257.22941	1681.389453	1819.489301
0.000559427	59430.64438	38972.03372	1691.753605	1818.816122
0.000560077	59553.07279	39342.57129	1691.600896	1835.735518
0.000560727	59818.68567	39131.33016	1707.547124	1842.77346
0.000561378	60149.50041	39466.17644	1697.871507	1817.569868
0.000562028	59773.66353	39206.16981	1681.155557	1811.534807
0.000562679	60139.74035	39929.24484	1711.035373	1838.228962
0.000563329	59743.99035	39430.22568	1705.668589	1806.23909
0.00056398	60119.80717	39387.76375	1687.064787	1790.176041
0.00056463	59318.88664	39616.54004	1666.578354	1822.400612
0.00056528	59923.76636	39470.28472	1694.845264	1811.283717
0.000565931	59942.19502	39536.67842	1710.513722	1796.763624
0.000566581	59675.66799	39564.45468	1689.418919	1800.496572
0.000567232	59769.0509	39506.20217	1689.344854	1789.092312
0.000567882	59824.24728	39665.56845	1711.070313	1780.619396
0.000568532	59636.81491	39465.7167	1699.080729	1798.930251
0.000569183	60131.18476	39414.69958	1683.634601	1798.404713
0.000569833	59918.26939	39379.54442	1670.388815	1782.072563
0.000570484	59838.85126	39315.47115	1693.907385	1794.794615
0.000571134	59843.98909	39314.36346	1682.60323	1767.660888
0.000571785	59822.86928	39458.62564	1683.653281	1820.111963
0.000572435	59884.61971	39302.219	1713.338923	1775.509591
0.000573085	59763.32703	39287.96583	1711.955856	1787.698742
0.000573736	59704.46924	39492.16843	1707.710048	1788.591066
0.000574386	59690.44513	39532.21113	1686.633321	1788.82171
0.000575037	59580.58554	39778.03385	1725.161664	1790.111964
0.000575687	59878.43139	39910.63097	1707.303292	1808.256607
0.000576338	60088.78578	39318.30619	1682.594486	1821.576947
0.000576988	59630.57711	39130.45622	1690.716273	1815.112174
0.000577638	59500.30296	39290.28345	1697.726726	1789.695145
0.000578289	59615.59208	39167.72068	1695.888019	1824.557204
0.000578939	59911.42205	38916.78029	1704.696771	1814.583845
0.00057959	59754.17139	39148.75229	1683.515251	1784.423198
0.00058024	59755.9543	38988.56693	1710.719181	1804.974227
0.000580891	59015.40849	38952.7025	1691.249455	1791.53355
0.000581541	58908.46673	39295.77727	1705.8786	1779.057636
0.000582191	59413.53309	38743.93365	1684.719911	1781.852515
0.000582842	59400.71075	38922.58012	1687.346376	1778.425787
0.000583492	59511.09264	39157.64465	1692.067488	1776.898754
0.000584143	58882.34735	39180.06715	1694.92918	1784.12536
0.000584793	59084.45368	39005.38081	1711.856551	1763.470502
0.000585444	59071.56355	38966.54551	1705.018976	1783.081035
0.000586094	59304.3124	38911.65746	1699.085046	1810.588453
0.000586744	59266.44775	38950.66498	1687.990728	1842.930069
0.000587395	59256.78287	38958.87343	1675.64596	1832.111757
0.000588045	59217.02201	38807.70661	1699.712742	1806.788474
0.000588696	58870.49687	39226.08711	1710.649486	1825.433264
0.000589346	59276.21279	39100.42489	1704.765949	1791.047294
0.000589996	59123.65001	39473.81129	1683.310945	1758.000996
0.000590647	59865.21521	39466.65469	1666.968191	1766.44478
0.000591297	59425.57923	39179.2362	1704.886447	1835.449356
0.000591948	59702.23764	39347.3678	1704.5565	1794.227517
0.000592598	59311.23651	39201.33022	1695.946456	1815.90252
0.000593249	59524.37728	39096.67638	1687.544255	1802.34605
0.000593899	59647.01063	38924.53795	1690.734807	1777.354736
0.000594549	59965.88718	39225.02368	1709.401896	1797.169639
0.0005952	59579.78861	39333.82344	1694.259702	1791.237078
0.00059585	59431.66306	39261.68763	1712.314178	1783.325357
0.000596501	59340.7879	39103.22411	1711.801308	1770.435785
0.000597151	59536.80768	39239.71653	1679.229877	1785.382336
0.000597802	59617.54734	39279.86804	1703.545922	1806.613402
0.000598452	59841.49918	39035.3279	1719.765673	1789.788866
0.000599102	59942.40098	39520.09902	1710.749104	1790.513473
0.000599753	59265.27249	39344.13279	1689.376802	1789.907223
0.000600403	59672.95169	39490.19175	1674.206461	1808.988251
0.000601054	59851.72019	39099.27507	1664.636004	1823.120718
0.000601704	59974.97195	39659.71901	1664.607939	1807.771839
0.000602355	59916.47623	39361.80906	1693.915584	1801.453132
0.000603005	59717.20686	39523.72853	1660.367537	1796.843146
0.000603655	59820.30104	39483.60918	1689.458515	1783.254107
0.000604306	59773.67059	39463.50096	1686.675299	1771.564393
0.000604956	59950.54002	39494.41596	1685.03044	1786.722395
0.000605607	59973.42023	39298.42492	1690.975932	1790.907979
0.000606257	59714.69706	39531.05663	1696	1801.05193
0.000606908	59553.71583	39535.59959	1694.029518	1794.243157
0.000607558	59572.97966	39429.06763	1676.55337	1790.383861
0.000608208	59785.93619	39502.44874	1671.677502	1779.766458
0.000608859	60172.97002	39621.06389	1680.70432	1769.772429
0.000609509	59997.89475	39595.61442	1681.405107	1774.791273
0.00061016	59459.29336	39122.63321	1696.321837	1764.551345
0.00061081	59806.39584	39177.59747	1711.238567	1796.931284
0.00061146	59711.91675	39047.49366	1670.098934	1792.319217
0.000612111	59934.26993	39180.36284	1668.618597	1764.821436
0.000612761	59624.26665	39257.39094	1706.158653	1795.966273
0.000613412	59719.92361	39169.73752	1697.970555	1765.538611
0.000614062	59673.38837	39431.73248	1687.902073	1779.840291
0.000614713	59656.14735	39347.27955	1693.542397	1774.860866
0.000615363	59702.94816	39403.3031	1678.229408	1748.052089
0.000616013	59468.65402	39237.17454	1676.221857	1756.221857
0.000616664	59195.86701	38985.89338	1700.577552	1786.437643
0.000617314	59496.59955	39264.28238	1700.747987	1785.884611
0.000617965	59860.80205	39382.86027	1685.713227	1774.563786
0.000618615	59418.4371	39224.94808	1667.423034	1804.256257
0.000619266	59690.14014	39389.29998	1680.530968	1797.183165
0.000619916	59803.37306	39249.59349	1693.333167	1746.860826
0.000620566	59553.97064	39497.45028	1695.584023	1780.544573
0.000621217	59698.02509	39444.99704	1690.146881	1766.403137
0.000621218	59698.02509	39444.99704	1690.146881	1766.403137
0.000621872	59447.1406	39130.02199	1702.164378	1764.562891
0.000622527	59551.46881	39333.44096	1699.414465	1778.906354
0.000623181	59628.852	39221.59388	1695.355826	1767.402371
0.000623835	59575.17094	39234.79181	1681.688216	1771.585133
0.000624489	59648.50384	39224.21944	1666.638261	1792.369842
0.000625144	59629.97886	39127.74502	1673.383679	1774.378457
0.000625798	59426.90417	39294.49938	1697.289085	1773.677663
0.000626452	59487.67732	39461.67244	1688.017056	1767.657643
0.000627107	59584.16894	39409.12719	1683.802544	1752.051229
0.000627761	59102.65786	39439.88	1678.716269	1764.818523
0.000628415	59230.72623	39134.21819	1671.618333	1786.170929
0.00062907	59295.27197	39789.65152	1680.634434	1787.422926
0.000629724	59722.40965	39518.7312	1700.044552	1761.909229
0.000630378	59750.76576	39496.36139	1696.29017	1772.450127
0.000631032	59826.76961	39483.34253	1687.18332	1751.366997
0.000631687	59391.25549	39268.0774	1696.541337	1760.3506
0.000632341	59000.55408	39076.15712	1696.889918	1729.591714
0.000632995	59447.02293	39272.4185	1687.301325	1736.345923
0.00063365	59926.91593	39319.35061	1715.871794	1808.830808
0.000634304	59742.99452	39287.41068	1692.889023	1795.420069
0.000634958	59555.48049	39285.19037	1681.859816	1796.793756
0.000635613	59526.3703	39457.54992	1672.61079	1798.412631
0.000636267	59593.95462	39308.48994	1691.840039	1793.145966
0.000636921	59672.43891	39650.83377	1666.98992	1779.338354
0.000637575	59697.60628	39457.15543	1693.811819	1774.312405
0.00063823	59071.22706	39286.52163	1673.026777	1780.492023
0.000638884	59360.62479	39500.57368	1678.001312	1771.989414
0.000639538	59509.54912	39534.50207	1684.408571	1783.568794
0.000640193	59436.65701	39250.28948	1671.65792	1774.720439
0.000640847	59795.67925	39713.27831	1693.03222	1805.166659
0.000641501	59510.91971	39080.50391	1718.655032	1784.685482
0.000642156	59695.46193	39416.79468	1713.268617	1777.956161
0.00064281	59879.31846	39360.07422	1681.417925	1792.47686
0.000643464	59726.85796	39342.39406	1679.8134	1784.942987
0.000644119	59248.79501	39444.46425	1691.948385	1788.319114
0.000644773	59580.90147	39452.50095	1652.830628	1793.697279
0.000645427	59706.06731	39366.71392	1680.989018	1791.291367
0.000646081	59471.20664	39562.3001	1682.306641	1782.629458
0.000646736	59879.67612	39552.79344	1694.592759	1795.242121
0.00064739	59796.1338	39310.58565	1689.040014	1802.109136
0.000648044	59449.60574	39280.00183	1685.453265	1803.01787
0.000648699	59601.4225	39237.88412	1692.652171	1760.654795
0.000649353	59927.77559	39334.01072	1688.502053	1768.578644
0.000650007	59880.11457	39186.12051	1681.211361	1802.45494
0.000650662	59790.56319	39533.98432	1705.794301	1790.337925
0.000651316	59978.58628	39445.28503	1707.736701	1793.954582
0.00065197	59867.31355	39394.64795	1679.029695	1771.679935
0.000652624	59789.67946	39202.48298	1676.98147	1775.285663
0.000653279	59478.11965	39210.65124	1693.705433	1820.888806
0.000653933	59738.45021	39521.8183	1681.813216	1801.305383
0.000654587	59178.07728	39139.76242	1679.770615	1796.424736
0.000655242	59616.59401	39313.12612	1688.868321	1805.09609
0.000655896	59639.37449	39284.12213	1701.185154	1813.097855
0.00065655	59722.36795	39430.44807	1706.427181	1793.090262
0.000657205	59781.74189	39195.77774	1678.253678	1786.752703
0.000657859	59959.20639	39685.56866	1684.306532	1776.201102
0.000658513	60066.93461	39379.06813	1690.877641	1795.874178
0.000659167	59733.03767	39447.23762	1711.313282	1788.153301
0.000659822	59511.44263	39270.99286	1701.245889	1784.009326
0.000660476	59485.87588	39011.9206	1691.666187	1796.530623
0.00066113	59404.48948	39157.01074	1688.72712	1828.406059
0.000661785	59568.8585	39365.13787	1680.378257	1815.234443
0.000662439	60053.12137	39579.87838	1676.740192	1787.995508
0.000663093	59908.26255	39304.43049	1690.425334	1780.832853
0.000663748	59850.80928	39368.12474	1681.278372	1804.838844
0.000664402	59775.03926	39308.09589	1692.186121	1813.316555
0.000665056	59678.85643	39404.9549	1712.040113	1826.672657
0.000665711	60190.95049	39378.82879	1694.128992	1830.878602
0.000666365	59625.82414	39261.09704	1680.266155	1820.104372
0.000667019	59923.14116	39470.33564	1683.616251	1794.943422
0.000667673	59709.11474	39490.83087	1690.552108	1804.881112
0.000668328	59761.18325	39469.0952	1708.731274	1808.821178
0.000668982	60125.23595	39730.25149	1692.973553	1808.986318
0.000669636	59545.87997	39921.09126	1692.318734	1794.429857
0.000670291	59762.86654	39288.34609	1674.655865	1785.951488
0.000670945	60005.52527	39787.68705	1671.545324	1753.53085
0.000671599	60175.4548	39481.91043	1683.691821	1768.710792
0.000672254	60118.18998	39533.80785	1690.296265	1790.464814
0.000672908	59951.916	39585.6453	1720.219469	1796.586134
0.000673562	59946.194	39521.59492	1720.140637	1783.180697
0.000674216	60335.43825	39514.03393	1707.433768	1806.843384
0.000674871	59850.42968	39470.3848	1676.81432	1822.339386
0.000675525	59832.99523	39147.9949	1689.317182	1838.850489
0.000676179	60095.3125	39146.23528	1691.453607	1818.294246
0.000676834	60069.77631	39348.54723	1696.960164	1803.345359
0.000677488	59696.22468	39558.65288	1694.55941	1833.675486
0.000678142	59545.66364	39231.65252	1693.176805	1771.490945
0.000678797	59839.3727	39373.64926	1688.84605	1782.799891
0.000679451	60114.84852	39319.06236	1685.258319	1797.33049
0.000680105	60401.0105	39694.31189	1695.116489	1806.267906
0.000680759	60173.68129	39511.0558	1700.746194	1815.391628
0.000681414	59941.77033	39559.10378	1699.013851	1794.870714
0.000682068	60202.246	39396.98357	1702.803062	1799.101203
0.000682722	59929.56772	39786.47267	1684.325561	1783.687293
0.000683377	59913.38654	39487.08489	1678.957074	1797.139863
0.000684031	60073.44789	39412.89679	1689.149018	1818.658984
0.000684685	60120.56223	39389.68444	1707.899985	1815.146329
0.00068534	60194.97525	39272.09122	1708.225356	1799.987436
0.000685994	59928.42942	39769.18029	1698.866106	1781.998176
0.000686648	60241.11269	39390.39149	1702.515029	1836.240865
0.000687303	60297.92835	39280.8106	1717.97692	1812.323219
0.000687957	60369.43172	39561.36789	1685.919719	1808
0.000688611	60557.85094	39629.10972	1692.074274	1800.129354
0.000689265	60017.77122	39436.9123	1698.963555	1796.536923
0.00068992	60112.72127	39432.76686	1678.139282	1796.576108
0.000690574	59986.24517	39471.95805	1688.85378	1824.3777
0.000691228	59878.46245	39312.24418	1687.28767	1816.251473
0.000691883	60098.57861	39194.01953	1715.794132	1831.991502
0.000692537	59891.15215	39217.91034	1700.363603	1808.116935
0.000693191	59522.60845	39438.9394	1693.265795	1784.915393
0.000693846	59750.65265	39427.23909	1698.139849	1802.646261
0.0006945	59617.39798	39680.08363	1683.947228	1815.23688
0.000695154	59594.06074	39269.5089	1682.155941	1796.226045
0.000695808	59756.59189	39148.69056	1689.244071	1806.387142
0.000696463	60122.3446	39501.07079	1695.281359	1793.189805
0.000697117	59982.52147	39416.70727	1693.400311	1819.822494
0.000697771	59752.97129	39898.31427	1724.180938	1840.57049
0.000698426	60018.49697	39612.05395	1711.023378	1858.414719
0.00069908	60086.72068	39543.32129	1688.04063	1855.642384
0.000699734	60452.72205	39316.13874	1706.066297	1829.950044
0.000700389	60123.05441	39406.49454	1707.542909	1858.671962
0.000701043	59730.63301	39363.04421	1699.92599	1862.56586
0.000701697	59743.87648	39151.6617	1692.278938	1812.846209
0.000702351	59566.44467	39057.98924	1710.838025	1810.32395
0.000703006	59858.1508	39276.1672	1695.955309	1840.089382
0.00070366	59135.03444	39431.45351	1699.080542	1810.304645
0.000704314	59849.26771	39352.33599	1714.491064	1828.982128
0.000704969	60212.40959	39383.49202	1712.418711	1807.71735
0.000705623	59868.89199	39198.5687	1698.796925	1804.521328
0.000706277	59805.89069	39356.89292	1699.282025	1807.338634
0.000706932	59473.77365	39203.23044	1694.808594	1819.632553
0.000706932	59473.77365	39203.23044	1694.808594	1819.632553
0.000707583	60247.97011	38867.25744	1711.254139	1838.281663
0.000708233	59809.59543	39595.52858	1740.672001	1796.762975
0.000708883	60104.85538	39417.69935	1695.763379	1827.297093
0.000709533	60103.75336	39520.73611	1703.954053	1809.081934
0.000710183	60263.89106	39712.00834	1690.834388	1812.398954
0.000710833	59733.4497	39427.64622	1711.119715	1835.460769
0.000711483	60076.65534	39583.58875	1704.355105	1816.81543
0.000712133	60012.627	39078.08686	1696.443565	1838.669306
0.000712783	60126.59313	39123.21921	1696	1855.631803
0.000713433	59877.36007	39568.49058	1722.867557	1810.517146
0.000714083	60546.08464	39471.74782	1708.142086	1805.743273
0.000714733	60113.26543	39250.27151	1683.279109	1850.895902
0.000715383	59577.02832	39282.78674	1724.776522	1840.235709
0.000716033	59659.06533	39353.10639	1695.608165	1826.467833
0.000716683	59119.24813	39059.0786	1695.838453	1815.186372
0.000717333	59845.79191	39465.53078	1702.287076	1836.246443
0.000717983	59764.39936	39202.1492	1677.385509	1809.174947
0.000718633	60082.84892	39124.69046	1679.035907	1828.507706
0.000719283	59912.74421	39315.57455	1712.248197	1848.311743
0.000719933	59641.9432	39397.53725	1701.497746	1836.075368
0.000720583	59653.86419	39143.24992	1718.696176	1854.801232
0.000721233	59933.61688	39012.1179	1691.978065	1838.134208
0.000721883	59232.21758	39049.24026	1680.678705	1882.760764
0.000722533	59669.25944	38933.02388	1725.499722	1842.482561
0.000723183	59835.2626	39288.23107	1683.616029	1824.687559
0.000723833	59465.11703	39462.08515	1720.288173	1858.797317
0.000724483	59467.03383	39470.62843	1693.231863	1810.481537
0.000725133	59522.23655	39160.7872	1695.700794	1862.377563
0.000725783	59652.75583	39209.22924	1680.852727	1830.802824
0.000726433	59595.52299	39714.1833	1694.252971	1830.741035
0.000727083	59650.70236	39628.85923	1680.659114	1799.63838
0.000727733	59793.87807	39608.57061	1720.950423	1837.655051
0.000728383	59816.74073	39246.43552	1685.547077	1812.855119
0.000729033	60208.68538	39724.68084	1697.003456	1823.227044
0.000729683	59438.82427	39330.89665	1696.025677	1764.40365
0.000730333	60110.28495	39184.98598	1679.991335	1805.554134
0.000730983	59951.70737	39856.62964	1705.634313	1823.110314
0.000731633	59652.02054	39239.58639	1700.033316	1812.454916
0.000732283	59885.00548	39309.55529	1701.184082	1813.60668
0.000732933	60457.6849	39359.64593	1696.372529	1840.999399
0.000733583	59982.59872	39640.32912	1688.427405	1839.99893
0.000734233	59843.48696	39407.04502	1713.069375	1816.028207
0.000734883	60097.77697	39369.09124	1702.111549	1843.805819
0.000735533	60084.3379	39714.96552	1684.674579	1828.947864
0.000736184	60177.7079	39468.04867	1695.20887	1841.413236
0.000736834	60250.01476	39592.72325	1696.873241	1783.271992
0.000737484	59909.70821	39505.65605	1696.400276	1792.035044
0.000738134	60180.98887	39219.88066	1712.957632	1862.160942
0.000738784	60127.94102	39540.94412	1678.970581	1844.418777
0.000739434	60257.25923	39294.26465	1709.820129	1834.116328
0.000740084	60085.08739	39536.29041	1693.449024	1845.547799
0.000740734	60221.97544	39545.33598	1688.849539	1862.589844
0.000741384	59935.45269	39246.88009	1695.460291	1818.045125
0.000742034	59761.89779	39359.40714	1706.57077	1833.942987
0.000742684	59491.19324	39216.13958	1730.523637	1846.65269
0.000743334	59750.524	39341.99679	1685.732873	1858.287224
0.000743984	60071.28908	39385.45434	1721.23106	1812.334059
0.000744634	60416.56983	39467.65929	1682.978842	1808.048196
0.000745284	59824.94081	39383.21718	1723.766625	1797.21487
0.000745934	59510.73142	39107.1483	1675.824743	1825.213154
0.000746584	59662.13705	39119.04179	1683.79548	1806.256616
0.000747234	60007.81617	39252.04962	1695.351378	1824.021484
0.000747884	60110.84798	39252.83033	1689.359129	1814.274489
0.000748534	59835.98531	39381.5961	1704.36125	1823.588062
0.000749184	59915.29081	39444.74363	1719.022899	1850.378517
0.000749834	60151.31711	39197.96237	1696.022758	1854.903936
0.000750484	59703.4059	39333.14563	1671.760025	1841.617774
0.000751134	59929.3317	39360.43427	1703.952703	1826.761984
0.000751784	60524.85739	39277.06976	1712.322714	1823.213297
0.000752434	59717.53421	39101.85577	1685.610247	1837.980919
0.000753084	59837.92452	39170.90225	1706.065262	1812.170466
0.000753734	59317.46029	39514.02987	1719.34405	1834.594659
0.000754384	59745.13543	38877.73676	1702.294397	1819.177662
0.000755034	59910.12479	39109.41557	1723.755298	1810.198768
0.000755684	60216.21645	39503.93621	1713.070608	1816.051035
0.000756334	59637.43892	39212.13078	1705.890751	1796.413587
0.000756984	60224.88574	39567.61718	1686.59372	1827.582332
0.000757634	59820.34012	39220.09649	1672.271457	1846.439342
0.000758284	60384.51821	39574.46108	1683.534292	1814.785457
0.000758934	59842.48475	39187.97053	1709.945257	1839.615986
0.000759584	59993.85734	39199.48164	1698.536164	1840.410525
0.000760234	59112.1773	39386.07059	1699.990351	1836.538961
0.000760884	59588.81436	39342.4809	1705.794852	1848.87405
0.000761534	60066.52471	39722.15009	1686.518956	1790.264886
0.000762184	59867.79261	39319.40393	1695.316952	1838.738374
0.000762834	60011.12598	39587.974	1704.61491	1818.535149
0.000763484	59964.35797	39265.19916	1704.714341	1831.732678
0.000764134	59771.15353	39399.70214	1701.203596	1839.6065
0.000764785	59549.38159	39148.03904	1696.539215	1836.113074
0.000765435	59783.93077	39583.56531	1693.426783	1837.230394
0.000766085	59139.03443	39232.51227	1708.243583	1856.024553
0.000766735	59277.75282	39066.30588	1726.796496	1841.040271
0.000767385	59614.7499	38944.35466	1657.725655	1838.426193
0.000768035	59224.74921	38820.89314	1720.184303	1869.486339
0.000768685	59348.05382	38940.65764	1712.846976	1846.298373
0.000769335	59174.28644	38752.31434	1733.167633	1850.998338
0.000769985	58625.90673	38407.78683	1714.076784	1872.337939
0.000770635	58348.27638	38257.35867	1695.20014	1863.029358
0.000771285	58127.89958	38203.82583	1719.465612	1846.945808
0.000771935	57851.44448	38456.57086	1738.176382	1857.080393
0.000772585	57687.97185	38247.96112	1702.307664	1844.643686
0.000773235	58244.14687	37577.35352	1697.817533	1840.135177
0.000773885	58118.58791	38096.54855	1754.127935	1869.985435
0.000774535	57783.41081	37596.46286	1727.299463	1843.255177
0.000775185	57950.68513	37774.1572	1687.541901	1827.624324
0.000775835	56932.73707	37966.5963	1713.705754	1876.36839
0.000776485	57465.96049	37923.02679	1722.336541	1882.356444
0.000777135	57597.30405	37795.74358	1727.493247	1891.166197
0.000777785	57590.12351	37824.99824	1698.313159	1851.617528
0.000778435	57486.91412	37534.9855	1707.269144	1881.542524
0.000779085	57698.26139	37495.38608	1712.689566	1863.226845
0.000779735	57239.1785	37509.78819	1719.19201	1841.521334
0.000780385	57465.77812	37660.8549	1725.011076	1873.770288
0.000781035	57138.37024	37607.50709	1698.423469	1841.803235
0.000781685	57338.31071	37930.56901	1696.461708	1869.499925
0.000782335	57361.8772	37837.95578	1727.450571	1857.254657
0.000782985	58043.91167	38049.95091	1722.051193	1867.633601
0.000783635	57453.62923	38264.26748	1687.442915	1862.80754
0.000784285	58036.88262	38374.64726	1713.272793	1830.141226
0.000784935	58293.5561	38563.89822	1727.505709	1897.696289
0.000785585	59109.71266	38747.72591	1721.416979	1843.227961
0.000786235	58605.29415	38702.09466	1707.718299	1863.92665
0.000786885	59245.98143	39000.60276	1689.87502	1856.953069
0.000787535	58865.78623	38792.72978	1675.804371	1838.773972
0.000788185	58952.85627	39402.91296	1693.837249	1841.111198
0.000788835	59418.68098	39211.8621	1710.547042	1825.38747
0.000789485	59445.3797	39262.32546	1710.378383	1853.511378
0.000790135	59486.75284	39406.72496	1709.088041	1811.930288
0.000790785	59460.89594	38991.60388	1704.897918	1865.549308
0.000791435	59500.50872	39267.48812	1721.043292	1837.913416
0.000792085	59467.34522	39086.47151	1717.73128	1826.742653
0.000792735	59671.83608	39177.86987	1691.313242	1822.8747
0.000793386	59417.41307	39155.47328	1706.54334	1823.85178
0.000794036	59468.47235	38830.46429	1700.99763	1833.507365
0.000794686	59160.93139	38998.26648	1675.746003	1833.866706
0.000795336	59175.04256	39042.95866	1693.757151	1842.376683
0.000795986	59207.85088	38892.08136	1681.694067	1839.720797
0.000796636	59006.12392	39355.56453	1725.05785	1840.088048
0.000797286	59392.63557	38895.84899	1701.17319	1854.639085
0.000797936	59638.0449	38925.86359	1718.530204	1860.031706
0.000798586	59502.71779	39063.88665	1722.271426	1831.579694
0.000799236	59897.51022	39175.85131	1704.289379	1822.178756
0.000799886	59746.29799	39111.41397	1696.698495	1831.234646
0.000800536	59573.50219	39339.10005	1727.999368	1830.485276
0.000801186	59719.52238	39235.71322	1698.571101	1824.440249
0.000801836	59927.50904	39372.00615	1703.487134	1846.531032
0.000802486	59848.09158	39504.89552	1686.504918	1828.453997
0.000803136	60010.8993	39161.58055	1696.266677	1851.74531
0.000803786	59785.21323	39246.54978	1710.694565	1868.433055
0.000804436	59809.62882	39347.49842	1712	1869.482285
0.000805086	59561.23588	39266.24656	1703.620662	1820.495567
0.000805736	59601.79181	39136.72802	1711.434471	1828.540493
0.000806386	59861.57554	39143.11832	1723.347594	1827.001966
0.000807036	59461.78096	38902.77554	1713.366113	1854.411527
0.000807686	59471.21762	39531.19063	1699.35402	1812.115438
0.000808336	59764.77974	39048.60171	1730.054688	1832.631355
0.000808986	59737.66364	38844.75988	1706.647085	1828.492427
0.000809636	59822.4566	38963.0661	1726.06095	1831.408448
0.000810286	59767.45646	39366.69303	1753.560753	1854.193754
0.000810936	59587.37445	39640.73883	1745.319034	1841.660792
0.000811586	60000.7164	39238.89197	1714.785234	1866.574058
0.000812236	59871.17999	39188.94971	1729.205808	1839.721659
0.000812886	60036.10796	39504.34603	1720.490938	1856.791196
0.000813536	59543.20401	39233.90481	1713.596046	1817.544776
0.000814186	59383.60544	38972.55892	1722.0025	1857.251107
0.000814836	59444.24818	39056.44341	1711.500666	1850.189398
0.000815486	59712.18967	38895.05516	1691.681022	1866.312781
0.000816136	59375.57187	38878.36347	1685.219985	1819.601161
0.000816786	59661.80152	39128.19264	1688.911479	1816.599752
0.000817436	59513.12602	38907.33204	1709.486911	1877.793064
0.000818086	59469.76798	39341.38878	1684.260531	1829.970297
0.000818736	59374.48113	39521.39055	1708.106026	1864.959358
0.000819386	59896.11339	39006.12518	1709.517766	1832.340939
0.000820036	59509.0446	39202.61079	1693.627704	1875.602349
0.000820686	59921.57783	39337.93308	1705.095303	1833.896648
0.000821337	59411.49474	38958.29192	1720.14625	1845.188401
0.000821987	59575.03197	39264.5227	1698.051621	1841.021321
0.000822637	59418.91445	39326.48464	1704.328445	1848.923922
0.000823287	59307.15633	38955.6315	1681.814056	1865.41256
0.000823937	59294.13505	39339.55007	1716.298764	1828.299352
0.000824587	59412.93759	39497.04505	1696.678119	1832.442092
0.000825237	59494.03445	39463.73499	1681.48123	1839.764979
0.000825887	59646.55188	38688.899	1680	1842.376314
0.000826537	58732.49315	38725.67935	1732.254523	1822.714876
0.000827187	59210.55553	39183.00115	1685.280537	1849.081105
0.000827837	59772.41577	39083.36681	1713.212832	1855.521951
0.000828487	59571.2573	38699.26489	1712.619185	1847.223137
0.000829137	59260.44368	39166.44633	1711.409666	1875.907412
0.000829787	59431.32737	39003.82719	1728.578087	1831.849632
0.000830437	59371.88619	39100.98819	1714.09498	1833.948632
0.000831087	59469.53275	39059.49033	1722.718454	1864.708045
0.000831737	59705.85566	38851.49153	1696.534555	1821.379372
0.000832387	59552.44491	39044.02883	1711.399417	1863.666083
0.000833037	59459.11317	38785.91241	1712.178313	1828.696665
0.000833687	59208.32	38771.95827	1725.135373	1839.625369
0.000834337	59210.12085	39215.98966	1725.026292	1866.38155
0.000834987	58944.67731	38967.33679	1700.199367	1871.553448
0.000835637	59411.04951	39077.74568	1711.101195	1853.680998
0.000836287	58766.36063	38895.93962	1705.526623	1847.950076
0.000836937	59286.00023	39167.91019	1690.138913	1822.151022
0.000837587	59434.40934	39107.82054	1700.735051	1840.538011
0.000838237	59161.68956	39273.17368	1702.656935	1847.009133
0.000838887	59457.29998	39256.11965	1711.35029	1865.841784
0.000839537	59014.38865	38712.66741	1712	1854.390478
0.000840187	59090.44274	39235.9052	1726.054443	1842.160269
0.000840837	59747.91047	39340.96122	1714.426217	1852.703125
0.000841487	59782.08443	39360.6657	1714.513108	1835.823959
0.000842137	59452.7789	39146.52856	1730.246094	1857.802797
0.000842139	59452.7789	39146.52856	1730.246094	1857.802797
0.00084279	59281.23886	38853.01406	1687.512694	1855.823985
0.000843442	59328.29493	38846.10605	1724.858043	1822.444406
0.000844094	59145.25924	39044.78617	1709.98986	1817.781495
0.000844745	59230.17643	39218.76358	1706.88878	1831.859618
0.000845397	59245.8554	39106.51362	1704.602656	1836.717069
0.000846049	59632.21136	38874.22761	1698.023339	1828.024394
0.000846701	59880.62516	38643.16192	1705.075796	1833.521187
0.000847352	59447.10654	38951.43163	1717.927226	1840.300105
0.000848004	59122.83844	38834.88905	1704.407502	1842.165169
0.000848656	59109.25127	38780.69228	1689.270565	1845.641808
0.000849307	59186.00742	39049.33625	1696.748803	1843.571766
0.000849959	58863.33786	38836.89268	1718.853432	1844.879245
0.000850611	58797.20486	38639.91382	1707.251043	1857.594025
0.000851263	59568.93443	38601.67981	1678.251117	1841.760031
0.000851914	59000.6417	38778.43183	1688.608073	1854.989592
0.000852566	59549.65079	38801.87687	1728.273867	1841.597227
0.000853218	59163.91662	38858.7616	1738.069959	1835.15065
0.000853869	58813.68972	39055.94145	1720.41646	1817.249379
0.000854521	59406.85246	39030.7801	1727.511832	1840.189893
0.000855173	59123.7612	39251.36232	1712.180373	1838.046194
0.000855825	59587.01858	39022.16796	1696.967847	1846.222581
0.000856476	59645.45065	38872.84372	1699.420057	1822.942264
0.000857128	59346.09253	39107.89406	1696	1860.534215
0.00085778	58540.58549	38486.56968	1703.736659	1833.434026
0.000858431	59102.96799	38622.97628	1700.53913	1845.821035
0.000859083	59094.53219	39088.15238	1696.396115	1843.731108
0.000859735	59155.99548	39044.62478	1719.213053	1845.012306
0.000860387	59199.75855	39007.31361	1698.1917	1848.514712
0.000861038	59140.33271	38976.67804	1698.325677	1840.133517
0.00086169	59341.84548	38754.43851	1697.325178	1848.480085
0.000862342	59278.89102	38748.51136	1700.504327	1857.050566
0.000862993	59262.12446	38917.80723	1673.846798	1862.191136
0.000863645	59099.66714	39038.20792	1679.154327	1832.804131
0.000864297	59153.16008	38859.56533	1707.136109	1839.806892
0.000864948	59372.49803	38853.30642	1722.680646	1851.24155
0.0008656	59127.37786	38867.99784	1706.782677	1814.517752
0.000866252	59264.16457	38993.22925	1707.308756	1847.042714
0.000866904	59490.88725	38945.23791	1700.938187	1841.175603
0.000867555	59087.79069	38736.91273	1682.797394	1798.85836
0.000868207	58940.93117	38676.36176	1689.092869	1847.681237
0.000868859	58553.08511	38824.98913	1708.133168	1849.299184
0.00086951	59087.43147	39050.23006	1682.49578	1826.595805
0.000870162	59059.67535	38626.86665	1725.489489	1794.409558
0.000870814	59138.56208	38770.50724	1717.038687	1806.287979
0.000871466	59172.85735	39381.73825	1711.791043	1819.028546
0.000872117	58729.77116	39080.81606	1686.336073	1831.810454
0.000872769	58777.7954	38953.05374	1700.849913	1805.422419
0.000873421	58921.17027	38799.22472	1700.244539	1836.949641
0.000874072	58813.59366	38752.66903	1702.81997	1827.02798
0.000874724	58733.29743	38753.46394	1701.488866	1833.328732
0.000875376	59040.42219	38969.94834	1702.726802	1837.600384
0.000876028	58916.19886	38929.50168	1705.516246	1810.497629
0.000876679	58805.22576	38689.33109	1702.39426	1798.638823
0.000877331	59205.66558	38616.21844	1701.794324	1778.744936
0.000877983	59450.34098	38947.28621	1709.255559	1810.956751
0.000878634	59287.12866	38916.57269	1706.717741	1840.042115
0.000879286	59125.67608	38766.42084	1693.249593	1816.38157
0.000879938	59052.87496	38790.54331	1685.020323	1821.399757
0.00088059	58848.2636	39021.54711	1702.874025	1849.82263
0.000881241	58514.43998	38608.75857	1693.722763	1841.690756
0.000881893	58907.6924	38702.17074	1677.794836	1789.736008
0.000882545	58907.3573	38806.35093	1689.770405	1830.21786
0.000883196	59049.25856	38828.87516	1702.02984	1808.289944
0.000883848	58996.42083	38750.86171	1709.618086	1819.545498
0.0008845	58890.33586	38748.25657	1712.895848	1831.265256
0.000885152	59239.77537	39084.99456	1703.250045	1821.158068
0.000885803	59086.258	38748.10262	1684.494158	1822.981019
0.000886455	58987.17472	38767.83319	1715.801579	1820.395924
0.000887107	58745.93373	38605.55312	1680.075257	1808.170478
0.000887758	59220.24016	38794.98998	1687.158552	1837.121273
0.00088841	58678.47326	38903.8304	1685.368226	1847.29347
0.000889062	58429.98067	38729.87273	1683.127254	1831.140241
0.000889714	58332.8773	38491.75569	1680.018442	1823.950405
0.000890365	58772.35622	38482.36201	1705.343253	1816.435745
0.000891017	59038.77167	38542.5716	1704.214754	1813.765828
0.000891669	58805.66885	38770.83113	1688.461864	1814.783286
0.00089232	58621.93774	38829.34754	1687.224126	1828.531375
0.000892972	58582.51136	38745.36594	1687.531611	1835.877744
0.000893624	58646.94311	38687.82648	1690.640036	1862.488143
0.000894276	58943.44426	38659.77369	1685.898478	1834.150903
0.000894927	58391.91479	38130.04643	1690.54473	1800.886379
0.000895579	58252.65073	38327.96408	1699.689376	1842.524151
0.000896231	58303.87115	38374.75799	1709.357292	1804.646908
0.000896882	58960.66323	38601.46336	1713.167675	1792.390291
0.000897534	58323.06555	38393.5156	1727.560332	1785.003844
0.000898186	58711.16344	38356.40429	1703.192313	1809.748784
0.000898837	58278.50245	38653.71322	1717.035888	1807.307101
0.000899489	58246.51681	38638.36576	1683.155109	1834.346597
0.000900141	58397.55298	38756.98895	1677.770345	1825.144375
0.000900793	58779.97987	38385.62424	1680	1809.866984
0.000901444	58673.62259	38520.96562	1685.67612	1787.054507
0.000902096	58501.07858	38705.12271	1684.656385	1799.934405
0.000902748	58627.50753	38434.1908	1686.666229	1808
0.000903399	58566.3373	38323.2248	1688.719182	1791.284997
0.000904051	58779.19723	38624.14739	1686.840408	1794.359731
0.000904703	58719.14496	38660.17115	1682.760795	1800.000246
0.000905355	58605.62861	38519.90447	1677.655096	1794.55483
0.000906006	58574.32593	38413.47549	1671.721226	1807.429891
0.000906658	58585.46767	38385.40989	1675.519466	1803.474643
0.00090731	58881.32055	38449.20855	1675.821461	1801.662176
0.000907961	58358.24805	38605.49079	1684.022676	1772.835463
0.000908613	58526.1323	38354.44359	1685.997319	1766.132748
0.000909265	58423.03745	38478.83996	1677.721389	1793.9418
0.000909917	58738.5973	38196.24039	1693.066974	1807.064287
0.000910568	58411.77618	38515.49596	1682.243455	1787.68321
0.00091122	58869.8008	38262.44566	1704.755439	1791.6685
0.000911872	58708.64443	38297.99957	1710.944762	1801.242941
0.000912523	58547.22315	38633.05348	1669.546477	1754.71085
0.000913175	58884.22941	38333.5318	1679.932889	1821.741089
0.000913827	58923.63131	38583.59071	1680	1802.658201
0.000914479	58378.90549	38081.37352	1704.200818	1807.740112
0.00091513	58636.50783	38206.85354	1666.986687	1797.187723
0.000915782	58230.03903	38451.80223	1685.683388	1801.735014
0.000916434	58334.29112	38544.05564	1675.776602	1811.833817
0.000917085	58423.53265	38317.42771	1707.980243	1793.390783
0.000917737	58465.56584	38347.1375	1696.527322	1780.851721
0.000918389	58869.37979	38320.15061	1689.38717	1785.456786
0.000919041	58696.27856	38295.52756	1709.754629	1789.201044
0.000919692	58300.62864	38295.39971	1697.032903	1799.543287
0.000920344	58139.25872	38527.94168	1671.224889	1793.815709
0.000920996	58302.05529	38383.61998	1680	1801.169298
0.000921647	58025.9129	38214.34736	1680.975741	1816.548387
0.000922299	58013.43838	38511.09913	1676.394701	1846.124193
0.000922951	58120.14481	38298.65257	1693.796433	1842.052616
0.000923603	58107.89334	38349.40585	1688.735707	1802.958198
0.000924254	58590.77543	38089.72326	1677.408643	1780.875466
0.000924906	58137.22792	37843.93734	1660.58399	1805.01827
0.000925558	57826.15698	38320.61348	1688.882395	1793.176267
0.000926209	58248.03501	38268.3062	1706.778676	1815.827143
0.000926861	58330.77488	38229.08902	1707.030392	1803.351066
0.000927513	58192.45371	38034.74229	1680.319262	1814.874218
0.000928165	57880.13537	38258.78514	1714.842967	1811.324264
0.000928816	58281.27123	38240.46097	1688.453481	1791.794103
0.000929468	58498.52057	38068.37882	1692.345967	1787.416564
0.00093012	58435.61467	38323.15023	1697.961609	1793.961609
0.000930771	58003.44198	38449.07098	1674.435039	1781.874147
0.000931423	58049.75081	38165.56575	1683.179665	1797.262757
0.000932075	58303.51653	38179.73813	1684.751468	1799.678154
0.000932726	58337.27084	38549.92472	1680.343998	1809.321812
0.000933378	58142.41069	38523.28926	1696.359896	1780.066997
0.00093403	57824.69669	38203.17174	1678.189035	1777.773244
0.000934682	57923.25467	38226.67027	1662.723323	1807.581573
0.000935333	58311.04514	38229.2953	1687.269551	1795.22314
0.000935985	58075.52994	38000.7381	1686.178671	1778.224087
0.000936637	58214.9321	38109.98829	1681.083205	1783.854124
0.000937288	58135.98661	38135.38566	1675.968795	1747.069357
0.00093794	57763.73638	37868.12505	1672.029303	1773.254237
0.000938592	57737.57508	37934.92841	1692.646428	1761.947647
0.000939244	57792.33362	38043.85841	1673.134323	1763.440884
0.000939895	57761.73305	38080.76359	1671.27495	1814.632658
0.000940547	58479.4604	38312.25707	1662.271925	1781.680403
0.000941199	57597.67502	37971.46229	1690.265049	1807.271897
0.00094185	57717.48388	37767.1724	1695.574106	1778.129697
0.000942502	57759.85208	38098.99099	1703.411313	1790.207144
0.000943154	58166.00208	38284.00035	1672.54948	1780.392318
0.000943806	57952.3529	37901.5938	1674.872563	1782.966921
0.000944457	57834.01314	38027.17361	1684.038905	1766.975044
0.000945109	57883.38842	38020.39725	1671.157027	1782.249755
0.000945761	57708.89446	37988.83037	1674.500022	1794.30717
0.000946412	57593.32211	37818.33909	1675.348785	1769.742861
0.000947064	58105.71075	38066.65092	1680.635527	1787.907099
0.000947716	58238.36001	38016.75157	1679.734728	1788.331339
0.000948368	57816.88133	37794.02776	1677.019893	1770.453138
0.000949019	57974.98024	37763.78521	1680.152737	1796.198139
0.000949671	58158.43201	37978.71396	1693.484564	1811.601879
0.000950323	57876.49543	37960.91783	1701.314093	1793.314134
0.000950974	57633.15102	37920.40478	1696.679119	1797.713551
0.000951626	58074.46796	37902.9583	1679.223109	1779.08052
0.000952278	57878.06248	37824.32307	1700.928283	1778.790697
0.00095293	57903.23473	38038.54166	1671.105996	1781.138096
0.000953581	57831.66154	38173.47703	1679.72485	1790.82107
0.000954233	57474.36596	37655.68116	1698.563096	1806.965155
0.000954885	57965.46838	37992.83295	1730.582611	1802.599152
0.000954886	57965.46838	37992.83295	1730.582611	1802.599152
0.000955539	57927.65232	37908.77096	1669.8341	1785.600246
0.000956193	57926.64929	38054.82257	1685.721835	1781.142585
0.000956847	57834.76679	38182.63285	1689.34783	1788.711537
0.0009575	58083.58462	38139.09202	1702.109592	1783.207448
0.000958154	57682.10067	38182.42682	1710.515332	1755.297024
0.000958807	57155.9242	37980.95419	1669.757158	1769.986163
0.000959461	57676.53802	37838.7367	1680.959337	1786.379451
0.000960114	57666.60466	37670.06343	1680.366547	1789.915006
0.000960768	57581.32449	37790.45363	1694.221608	1776
0.000961422	57954.77091	37980.47635	1704.19813	1780.610008
0.000962075	57442.7729	37556.67562	1692.091036	1786.593416
0.000962729	57304.91027	38124.54609	1671.208206	1814.533521
0.000963382	57597.34651	38069.55093	1680.696627	1767.231403
0.000964036	57521.20338	38076.50265	1682.74583	1778.310705
0.000964689	57688.33622	37868.2767	1686.0693	1776.704603
0.000965343	57791.79583	38163.64473	1692.976755	1760
0.000965997	58248.24494	38063.83396	1670.171277	1758.730433
0.00096665	57899.8466	38060.95335	1693.232921	1747.347268
0.000967304	57572.01357	37908.22091	1694.277615	1766.161288
0.000967957	57653.34009	37927.25133	1696	1769.248573
0.000968611	57739.83766	37948.73589	1683.725796	1753.712038
0.000969264	57167.82044	37573.01936	1673.424303	1739.672425
0.000969918	57628.63132	37917.12381	1677.739358	1779.11837
0.000970572	57442.93309	37923.42928	1671.518938	1791.428355
0.000971225	57356.67952	37624.0419	1677.128669	1792.233136
0.000971879	57315.47599	37882.77628	1687.71256	1778.591535
0.000972532	57342.93974	37994.93875	1674.803159	1778.84016
0.000973186	57856.90994	37988.94641	1666.800142	1764.496945
0.00097384	58146.58629	37918.69118	1690.045057	1786.229436
0.000974493	57734.93943	37423.58112	1699.736502	1774.536347
0.000975147	57639.57051	37788.32794	1694.209499	1802.540461
0.0009758	57766.56176	37804.31033	1692.277463	1795.128855
0.000976454	57911.47964	37618.99214	1684.092061	1798.694448
0.000977107	57133.42739	37628.85863	1692.9641	1778.886186
0.000977761	57428.4099	37750.49011	1670.845212	1789.231705
0.000978415	57237.60171	37926.95989	1687.669792	1751.149983
0.000979068	57388.16762	37795.95073	1680	1762.244779
0.000979722	57299.63036	37847.63371	1672.130758	1790.270206
0.000980375	57474.22681	37914.85221	1662.227152	1769.613087
0.000981029	58201.81432	37365.74613	1650.960893	1745.860081
0.000981682	57727.77293	37769.48632	1661.608278	1761.131673
0.000982336	58065.15385	38086.12448	1680.720062	1783.686384
0.00098299	57430.9422	37824.18798	1674.262881	1786.741976
0.000983643	57386.44875	37855.24584	1673.200052	1786.741237
0.000984297	57257.40823	37822.51776	1692.884121	1776.842717
0.00098495	57521.27365	37662.03755	1687.133129	1767.20084
0.000985604	57866.61934	37607.09416	1682.895362	1761.689538
0.000986257	57661.32458	37779.55005	1679.939119	1773.477982
0.000986911	57624.35117	37988.64014	1676.921984	1776
0.000987565	57563.51859	38015.40975	1678.122111	1767.085259
0.000988218	57704.76437	37961.58056	1682.462731	1760.878908
0.000988872	57391.54972	37822.21277	1694.755314	1744.628026
0.000989525	57470.18321	38043.23497	1687.354413	1762.230502
0.000990179	57339.10356	37904.40952	1661.022698	1777.242927
0.000990832	57380.97405	38127.00348	1659.175992	1800.864224
0.000991486	57347.44499	38196.71245	1662.274067	1789.42514
0.00099214	57585.26692	38128.53932	1677.706398	1781.193218
0.000992793	57762.7899	37657.43182	1673.028399	1767.141788
0.000993447	56885.20396	37944.32615	1664.338583	1763.201647
0.0009941	56911.85447	37702.27746	1683.287057	1756.309095
0.000994754	57345.09725	37795.69262	1681.639954	1771.673779
0.000995408	57394.08463	37599.57863	1674.94868	1773.90112
0.000996061	57246.69198	37711.95734	1681.358144	1772.639874
0.000996715	57113.90901	37681.20712	1696.964988	1789.476761
0.000997368	57711.04488	37878.60797	1660.101635	1785.730084
0.000998022	57689.07466	37840.15919	1674.065399	1778.119595
0.000998675	57230.97297	38049.4503	1684.110713	1743.658993
0.000999329	57132.71411	37851.38321	1684.034273	1732.307826
0.000999983	57268.40949	37719.88465	1677.530499	1739.103627
0.001000636	57212.56377	37738.81	1692.496981	1760.798267
0.00100129	57448.13031	37917.53698	1684.75644	1744.345296
0.001001943	57606.05208	37449.5774	1684.595729	1780.942912
0.001002597	57333.77501	37347.7305	1683.493233	1772.231305
0.00100325	57265.18191	37490.87952	1682.344593	1772.786421
0.001003251	57265.18191	37490.87952	1682.344593	1772.786421
0.001003905	57377.48921	37955.99844	1659.714897	1756.801208
0.001004558	56945.70269	37700.93854	1659.725011	1755.116692
0.001005212	57261.78252	37707.57434	1672.38148	1775.214207
0.001005865	57445.79732	37781.72662	1664.485667	1764.918453
0.001006519	56852.60271	38101.88879	1692.744423	1760.876426
0.001007173	57370.73165	37657.66492	1663.480169	1783.235766
0.001007826	57304.38856	37645.1624	1682.155619	1761.140935
0.00100848	56842.78578	37910.4154	1691.951807	1735.941085
0.001009134	57508.31913	37548.42237	1691.576858	1770.80335
0.001009787	57383.04913	37623.29014	1671.337329	1769.17697
0.001010441	57301.30478	37790.95361	1656.294476	1760.024054
0.001011094	56649.93896	37726.61922	1665.832669	1758.789199
0.001011748	57097.89076	37557.80167	1677.191404	1789.046267
0.001012402	57009.34025	37509.90184	1670.495782	1746.667131
0.001013055	56717.75986	37387.99284	1659.654805	1735.689705
0.001013709	57206.11599	37394.97456	1664.514222	1753.86855
0.001014363	57136.663	37747.34765	1648.006271	1806.297336
0.001015016	57063.76786	37815.42351	1669.442121	1752.691796
0.00101567	57023.80993	37547.21299	1691.653008	1762.719064
0.001016324	57084.3745	37690.99233	1688.018408	1760.203098
0.001016977	56862.16887	37980.52864	1654.845455	1758.04985
0.001017631	57148.33245	37677.25545	1663.705827	1767.248742
0.001018284	56833.1976	37522.7089	1655.711343	1744
0.001018938	57089.75606	37681.54785	1667.970292	1746.688132
0.001019592	57091.99538	37631.50349	1695.50914	1737.808336
0.001020245	57065.59913	37348.5253	1672.147567	1737.65714
0.001020899	57004.51541	37271.09706	1671.592818	1726.704409
0.001021553	57220.53829	37595.61577	1679.664691	1744.991037
0.001022206	56812.67286	37627.03886	1671.322258	1758.522219
0.00102286	56666.7707	37331.77259	1646.481409	1780.845322
0.001023514	56883.85163	37499.95961	1668.400185	1759.16351
0.001024167	56998.33903	37657.52455	1681.022147	1742.75101
0.001024821	57040.32547	37592.50917	1666.56844	1731.265044
0.001025474	57007.59792	37610.92358	1685.533469	1740.555708
0.001026128	56583.64694	37287.07011	1663.714221	1743.665719
0.001026782	56976.5832	37612.26341	1652.902825	1739.553414
0.001027435	57122.11582	37354.68522	1685.727783	1750.461623
0.001028089	57191.89417	37256.4708	1666.133106	1746.645869
0.001028743	56825.93427	37534.87002	1665.274655	1745.274655
0.001029396	56971.33509	37573.7406	1675.264761	1737.828232
0.00103005	56872.45398	37542.35197	1661.336203	1745.755512
0.001030703	56829.41153	37673.28989	1673.844549	1744.425139
0.001031357	56972.03778	37637.40615	1671.230041	1738.722764
0.001032011	56809.98919	37478.29522	1669.472631	1735.034905
0.001032664	56812.15707	37395.99575	1656.140917	1742.874888
0.001033318	57120.79865	37492.36989	1660.890843	1773.419697
0.001033972	57182.50029	37338.81691	1651.864084	1750.8666
0.001034625	56748.41991	37374.84933	1664.58495	1745.403813
0.001035279	57117.95952	37640.70683	1674.93135	1747.601828
0.001035933	56786.3615	37622.39897	1679.542089	1739.262605
0.001036586	56845.07262	37698.45443	1660.487841	1745.68348
0.00103724	57179.69568	37416.36912	1663.627622	1737.916843
0.001037893	57167.03569	37467.49756	1678.208958	1744.224365
0.001038547	56804.35003	36821.32812	1679.53933	1752.953895
0.001039201	56821.84127	37416.38229	1669.554259	1726.208243
0.001039854	56723.8802	37416.87189	1659.243616	1723.266337
0.001040508	56421.529	37120.02841	1665.617883	1728.80243
0.001041162	56640.42302	37397.89856	1669.692904	1737.777558
0.001041815	56880.71836	37484.34624	1665.49367	1753.20892
0.001042469	56749.19835	37671.61386	1657.552406	1752.91399
0.001043122	56677.50312	37132.35868	1668.323138	1745.400699
0.001043776	56515.6682	37239.26935	1673.554351	1761.604216
0.00104443	57023.186	37480.51132	1662.773101	1739.482312
0.001045083	56597.36992	37437.33253	1663.289779	1740.843054
0.001045737	56443.4248	37298.54169	1663.929684	1745.826573
0.001046391	56848.83338	37431.82151	1634.858215	1744.496201
0.001047044	56996.70075	37364.71697	1646.084606	1708.915412
0.001047698	56762.47464	37085.31628	1649.512414	1727.286548
0.001048352	56837.6786	36980.6837	1679.699593	1753.366579
0.001049005	56572.55559	36978.24901	1649.031055	1729.182149
0.001049659	56696.2441	37363.72468	1660.297864	1724.887386
0.001050312	56950.39522	37600.25429	1648	1718.64216
0.001050966	56532.95947	37331.7277	1650.427713	1729.613281
0.001050967	56532.95947	37331.7277	1650.427713	1729.613281
0.001051619	56614.88254	37263.38096	1657.604035	1712.393493
0.001052272	56532.05284	37263.25049	1684.985255	1721.442396
0.001052925	56623.8104	37113.19215	1673.635846	1731.630899
0.001053578	56624.87161	37314.92124	1669.093683	1745.929519
0.001054231	56318.66636	37213.00835	1683.790014	1728.309743
0.001054884	56334.32168	37570.754	1673.458095	1725.569312
0.001055537	56610.40226	37623.33749	1662.329188	1703.410834
0.00105619	56721.86287	37107.35828	1651.220795	1712.761536
0.001056843	56281.31954	37610.90148	1636.024081	1740.459212
0.001057496	57057.10891	37534.46961	1656.216452	1732.767803
0.001058149	57568.37667	37243.31345	1682.970436	1746.970436
0.001058802	56831.88958	37288.47322	1676.424035	1730.836292
0.001059455	56579.94082	37049.07241	1661.860977	1725.967687
0.001060108	56597.01053	37063.02143	1660.063496	1730.50972
0.00106076	56912.76445	37025.84595	1685.93796	1721.706245
0.001061413	56749.60459	37409.10082	1682.400595	1729.200968
0.001062066	56708.53098	37440.27997	1669.899632	1718.567188
0.001062719	56963.80986	37158.61484	1698.210241	1741.934926
0.001063372	56788.54546	37636.75357	1667.893479	1741.61442
0.001064025	56637.98644	37275.48836	1663.421791	1736.037201
0.001064678	56891.32074	37136.79657	1671.457332	1735.203125
0.001065331	56536.39584	37334.4797	1657.736724	1757.793351
0.001065984	56610.48626	37286.24164	1644.487607	1746.388113
0.001066637	56726.34875	37197.12336	1655.013329	1754.818043
0.00106729	56327.84161	37548.88445	1680.406495	1728.212776
0.001067943	56872.97733	37457.89403	1669.376425	1716.57739
0.001068596	56414.66659	37372.91725	1667.601563	1741.084625
0.001069249	56436.95817	37333.70416	1664.339953	1726.248639
0.001069901	56958.43366	37650.59356	1657.417218	1724.398438
0.001070554	56450.99803	37128.6512	1671.551241	1716.286418
0.001071207	56996.52118	37340.27341	1676.14783	1715.601563
0.00107186	57181.98307	37141.84006	1676.398438	1720.478331
0.001072513	56718.9461	37292.38003	1664.65767	1700.725859
0.001073166	56961.05209	37491.8334	1679.283594	1723.288148
0.001073819	56843.71198	37351.25792	1661.114016	1719.392786
0.001074472	56585.31076	37506.86845	1663.898303	1703.654917
0.001075125	56513.50054	37471.16664	1679.680515	1720.445566
0.001075778	56810.11403	37685.42283	1676.440571	1715.662341
0.001076431	56850.64609	37389.83844	1664.04252	1699.656434
0.001077084	56745.33322	37265.11624	1672.719439	1710.396533
0.001077737	56850.44633	37339.68064	1656.8913	1708.60818
0.00107839	56455.40985	37520.05073	1664	1724.210377
0.001079042	56196.05566	37270.8712	1663.525643	1715.127206
0.001079695	56349.04279	37428.86035	1649.076769	1699.738121
0.001080348	56850.58248	37059.60305	1676.564778	1704.921015
0.001081001	56603.61315	37153.73911	1680.196123	1740.59456
0.001081654	56661.40168	37087.1924	1681.594393	1743.774095
0.001082307	56314.22602	37282.98169	1651.601563	1739.518232
0.00108296	55727.02209	37098.1429	1652.584293	1729.268199
0.001083613	56549.23296	36886.92575	1664.315251	1743.684749
0.001084266	56645.81526	37015.0201	1667.601563	1735.99235
0.001084919	56840.30498	37208.16607	1667.976377	1696.98686
0.001085572	56715.88384	37362.21574	1669.001102	1719.203125
0.001086225	56504.53503	37601.58166	1651.601563	1719.203125
0.001086878	56732.5994	37304.54877	1653.199442	1715.543205
0.001087531	56508.10239	37276.5567	1659.611305	1695.41196
0.001088184	56521.87381	37080.76415	1637.177033	1723.119232
0.001088836	56645.88655	37086.01724	1662.438704	1718.060524
0.001089489	56149.49201	37092.69732	1634.849216	1732.184851
0.001090142	56533.00545	37352.54928	1643.424135	1735.203125
0.001090795	56628.53046	37297.54688	1665.570178	1729.49136
0.001091448	56820.51413	37332.3887	1665.85021	1706.488966
0.001092101	56560.22914	37137.43704	1637.317226	1723.214955
0.001092754	56862.93064	37145.24086	1645.130636	1731.082896
0.001093407	56576.70253	37343.90876	1650.62313	1723.903857
0.00109406	56620.9416	36984.35733	1663.565487	1728.791762
0.001094713	56566.34757	37221.15512	1671.154963	1734.429742
0.001095366	56848.39898	37317.35262	1656.250708	1736.435938
0.001096019	56526.58321	37502.59673	1653.676555	1715.03323
0.001096672	56723.14229	37551.95982	1666.648673	1728.445083
0.001097325	56951.31767	37449.81344	1652.77905	1731.62427
0.001097977	56592.57531	37307.94864	1661.623977	1709.175038
0.00109863	56391.312	37048.65628	1676.466413	1714.601326
0.001099283	56758.41938	37307.5392	1654.580202	1708.454145
0.001099936	56654.48356	37108.23358	1674.23202	1700.661363
0.001100589	56519.54067	37003.63861	1660.398438	1704.774865
0.001101242	56607.52279	37333.21953	1665.371232	1714.490596
0.001101895	56788.85189	37136.88714	1667.337382	1715.491505
0.001102548	56589.79529	37234.30311	1648	1696.39214
0.001103201	56680.62285	37417.50695	1652.161005	1709.047705
0.001103854	56627.92678	37347.05018	1656.134908	1708.014708
0.001104507	56534.73436	37216.32405	1652.366055	1719.731861
0.00110516	56858.71395	37036.2529	1652.759334	1725.696494
0.001105813	56775.62795	36925.9127	1648.345335	1717.529952
0.001106466	56360.10081	37042.54716	1667.31601	1690.254303
0.001106466	56360.10081	37042.54716	1667.31601	1690.254303
0.001107121	56509.28229	37274.56884	1659.886833	1709.024795
0.001107775	56332.90023	37040.85112	1682.908156	1691.996362
0.00110843	56591.88053	36759.0074	1639.578212	1729.137444
0.001109084	56335.99415	37215.37784	1641.533979	1725.45456
0.001109739	56096.34146	37133.32843	1648.294072	1740.133068
0.001110394	56492.99289	37189.78852	1662.078623	1697.941679
0.001111048	56146.74278	37159.73241	1636.673507	1716.449499
0.001111703	56590.87229	36800.84973	1640.116526	1727.604512
0.001112357	56632.05229	36876.47437	1669.074266	1720.716635
0.001113012	56366.45491	36712.12571	1647.581534	1742.397556
0.001113667	56110.52454	36862.61698	1642.880973	1708.480838
0.001114321	56417.85634	37171.7181	1666.368454	1717.666101
0.001114976	56653.48826	37241.49026	1670.541504	1709.91397
0.00111563	56711.69791	37025.52874	1678.555473	1689.778789
0.001116285	56159.83266	36804.70952	1665.513878	1697.145913
0.00111694	56353.2415	37121.70934	1665.23408	1709.199389
0.001117594	56279.18479	36857.08722	1672.025447	1724.799253
0.001118249	56155.88721	36975.77232	1649.831522	1705.282588
0.001118903	56291.9992	37098.70183	1646.111639	1709.735341
0.001119558	56283.48122	37023.5993	1653.194407	1718.95609
0.001120213	56145.97754	37121.61874	1669.966207	1723.899755
0.001120867	56515.46927	37137.73592	1641.82612	1730.510207
0.001121522	56135.23454	36879.34841	1647.596543	1725.608199
0.001122176	56122.27494	36879.23719	1654.706362	1708.70806
0.001122831	56598.22856	36748.20164	1673.103204	1720.806284
0.001123486	56391.14437	36818.35595	1659.583113	1718.49298
0.00112414	56029.58412	36629.69032	1649.112998	1712.201879
0.001124795	56198.0644	36636.65748	1661.406312	1718.441102
0.001125449	56301.24644	36942.40109	1661.705585	1713.529155
0.001126104	56223.3719	37132.56625	1664	1713.585731
0.001126758	56423.55053	36975.93426	1661.321799	1733.746713
0.001127413	56763.53771	36980.74184	1655.507586	1730.150701
0.001128068	56580.99002	36795.96843	1659.25568	1723.523777
0.001128722	56365.21028	36663.02087	1662.009171	1731.416163
0.001129377	56220.50871	36780.53132	1644.914476	1717.466943
0.001130031	56189.27617	37135.61736	1669.213609	1733.160341
0.001130686	56090.50996	36895.96639	1677.843032	1718.237111
0.001131341	56243.69582	36667.79793	1664.129647	1717.827081
0.001131995	55942.02037	37093.07152	1669.203449	1714.177618
0.00113265	56305.15123	36774.01997	1660.693184	1700.090873
0.001133304	55842.79857	37198.55367	1648	1708.29345
0.001133959	55906.88094	36765.30301	1644.893005	1710.757641
0.001134614	55758.88446	36904.97274	1625.639948	1709.575746
0.001135268	56100.41615	36822.7614	1649.995584	1710.17995
0.001135923	56161.77494	36884.11815	1663.435019	1701.665931
0.001136577	56062.30818	36689.6902	1655.558378	1708.481444
0.001137232	56281.73561	36571.19513	1675.978099	1729.429017
0.001137887	56184.73033	36430.15654	1635.05081	1680.790082
0.001138541	56073.70952	37026.00181	1650.595962	1711.98981
0.001139196	56250.42655	37011.22008	1647.850132	1712
0.00113985	55422.35686	36838.67492	1648	1698.292121
0.001140505	55758.19484	36772.00135	1666.532145	1731.003695
0.00114116	56037.53921	36677.08353	1635.987435	1726.799126
0.001141814	56097.75057	37095.15687	1642.514386	1708.022238
0.001142469	55979.18059	36612.84676	1673.033684	1696.21361
0.001143123	55975.54899	36704.25413	1644.928102	1685.279104
0.001143778	55929.07422	36594.96775	1666.356148	1723.432659
0.001144433	56104.20959	36479.62624	1654.542551	1738.054121
0.001145087	56083.09117	36561.8695	1635.684533	1720.332754
0.001145742	55799.68107	36533.24873	1640.034462	1732.696517
0.001146396	55710.51216	36568.70117	1651.605412	1711.810745
0.001147051	55945.39062	36521.49125	1661.430331	1714.293736
0.001147705	55967.51458	36754.80548	1665.506857	1708.02694
0.00114836	55713.41074	36538.4701	1662.361278	1715.985734
0.001149015	55711.68075	36525.17754	1672.348562	1708.814538
0.001149669	55694.01694	36592.44893	1661.999663	1722.01869
0.001150324	55835.3941	36705.55423	1667.428036	1714.933102
0.001150978	55790.55109	36688.20567	1666.834965	1720.803648
0.001151633	55583.89762	36308.58411	1659.859501	1733.933783
0.001152288	55441.6867	36433.48692	1672.142053	1736.21018
0.001152942	55430.00711	36687.43988	1653.117852	1705.980999
0.001153597	55735.52823	36669.49312	1659.963448	1691.768097
0.001154251	55936.29658	36577.33801	1652.953156	1712.702395
0.001154906	55594.58611	36496.1689	1653.555687	1746.792194
0.001155561	55585.06818	36594.48332	1662.274077	1732.812449
0.001156215	55544.22703	36646.76128	1661.728899	1719.409832
0.00115687	55644.66648	36471.41649	1659.208899	1717.591299
0.001157524	55187.39097	36598.11189	1655.580591	1701.985778
0.001158179	55690.75723	36453.15878	1668.76077	1712.769941
0.001158834	55870.78416	36553.03537	1670.979053	1712.597736
0.001159488	55297.85917	36782.73224	1652.833888	1733.398975
0.001160143	55562.09256	36671.20642	1663.436296	1706.354178
0.001160797	55568.123	36543.93164	1658.899513	1721.628295
0.001161452	55396.38985	36251.71177	1667.721961	1725.077137
0.001162107	55324.84491	36518.84353	1660.815232	1699.18555
0.001162761	55240.94429	36195.25901	1646.227162	1717.721974
0.001163416	55007.91278	36310.42373	1664.420783	1696.420783
0.00116407	55279.63973	36348.04227	1675.849664	1708.861837
0.001164725	55693.55257	36610.93709	1633.073653	1710.959309
0.00116538	55312.01992	36431.76091	1678.904051	1732.713494
0.001166034	55479.08735	36529.15293	1664.810802	1706.538331
0.001166689	55504.9521	36523.61546	1647.19381	1705.114286
0.001167343	55706.06978	36144.98959	1653.601583	1724.777853
0.001167998	55293.44779	36519.68354	1664.377657	1714.011209
0.001168652	55451.41891	36447.4934	1677.588655	1716.591816
0.001169307	55563.90615	36293.93813	1655.515676	1701.852293
0.001169962	55326.19657	36562.132	1663.274485	1707.539686
0.001170616	55106.23211	36332.30538	1665.663438	1718.682686
0.001171271	55221.99786	36178.03174	1655.287979	1697.83216
0.001171925	54987.4106	36469.32751	1636.608423	1695.968591
0.00117258	55315.81573	36303.29228	1640.289289	1737.852808
0.001173235	55338.62617	36520.42986	1669.838103	1727.899584
0.001173889	55424.45762	36363.31792	1667.445158	1709.832726
0.001174544	55236.83775	36208.498	1654.932858	1703.161484
0.001175198	55038.10862	36342.76673	1662.766135	1726.087715
0.001175853	55211.09468	36286.06455	1668.018463	1710.945744
0.001176508	55073.37349	36373.42803	1672.787024	1714.612747
0.001177162	55051.39303	36306.05608	1665.369748	1717.658628
0.001177817	54878.55767	36203.32352	1657.334981	1707.104331
0.001178471	54805.79072	36298.32586	1652.965242	1714.876802
0.001179126	54826.32162	35972.54381	1650.068274	1717.946842
0.001179781	55199.60941	36225.54125	1649.468174	1724.908602
0.001180435	55164.41116	36346.19234	1668.924271	1693.968373
0.00118109	55253.58273	36068.89446	1685.519701	1691.972147
0.001181744	55423.25534	36126.96419	1668.674728	1711.91772
0.001182399	55341.28148	36299.34322	1660.038963	1697.494244
0.001183054	55415.09044	36255.89504	1655.550233	1697.516056
0.001183708	55096.55785	35900.81672	1649.254396	1696.660656
0.001184363	54821.37001	36058.9757	1659.81279	1673.968538
0.001185017	54634.60051	36464.49748	1656.98095	1705.961221
0.001185672	55041.39219	36324.34086	1657.315614	1718.684386
0.001186327	55257.6905	36179.49574	1658.789176	1708.43362
0.001186981	55138.52398	36250.01319	1650.020596	1689.175148
0.001187636	54908.50012	36138.56837	1626.664329	1702.6949
0.00118829	54986.74402	36332.48315	1637.778742	1685.219168
0.001188945	55245.31714	36412.72275	1693.320893	1740.34133
0.001189599	55293.93671	36170.55069	1673.119177	1726.712453
0.001190254	55366.72174	36059.20917	1654.912369	1711.019248
0.001190909	54711.41854	35988.0884	1654.772609	1750.736073
0.001191563	54556.03026	36437.90226	1679.217153	1697.64581
0.001192218	55508.01525	36014.80565	1660.716124	1696.221616
0.001192872	54988.01761	35929.0764	1641.056726	1712.638587
0.001193527	54870.53551	36001.98019	1653.185225	1728.169004
0.001194182	55304.03069	36314.88256	1648.591447	1700.033288
0.001194836	54589.35264	35858.92187	1652.935292	1705.393398
0.001195491	54459.01776	35950.02685	1675.984811	1714.021931
0.001196145	55024.86863	35759.51002	1656.469477	1697.536712
0.0011968	54684.50763	35941.94036	1660.769611	1730.886959
0.001196801	54684.50763	35941.94036	1660.769611	1730.886959
0.001197451	54723.66101	36109.32369	1652.010432	1694.994309
0.001198101	55021.21475	35843.50505	1647.85103	1681.990554
0.001198751	55203.02828	35998.81344	1680.950716	1708.956051
0.001199401	54754.10015	36048.49405	1669.102569	1698.561304
0.001200051	54782.78026	36029.02746	1658.127737	1704.920661
0.001200701	54782.13249	36023.75887	1671.282528	1712.052534
0.001201351	54730.04574	36111.73827	1656.624641	1739.123104
0.001202001	54682.80167	36056.85579	1672.726417	1731.611078
0.001202651	54832.65341	36034.96074	1649.949749	1708.496624
0.001203301	54601.01398	36085.61712	1658.048056	1705.2178
0.001203951	54559.93411	35892.55792	1685.845277	1736.028433
0.001204601	54330.20761	35648.00969	1667.470739	1706.402415
0.001205251	53910.33809	35764.65967	1665.293609	1717.519424
0.001205901	54209.84713	35829.32115	1638.264224	1738.377983
0.001206551	54184.34589	35711.42047	1644.764915	1718.915769
0.0012072	54217.94267	35483.63541	1649.559117	1722.836253
0.00120785	53972.55693	35373.82097	1667.878307	1730.839579
0.0012085	53801.24031	35721.65142	1645.616751	1739.275872
0.00120915	54019.60761	35794.13388	1656.617078	1717.736433
0.0012098	53821.08157	35943.40763	1662.287866	1708.894999
0.00121045	53932.77824	35532.01567	1665.231534	1686.383593
0.0012111	54244.65685	35807.9238	1651.1722	1729.337892
0.00121175	54474.07626	35799.61832	1640.40186	1714.805773
0.0012124	54779.42452	35691.01386	1654.035294	1702.299365
0.00121305	54391.87436	35848.71413	1652.862811	1715.826656
0.0012137	54603.59623	36078.34519	1648.585093	1735.021165
0.00121435	55200.73208	36061.33972	1636.596645	1715.249077
0.001215	54332.08027	36146.80061	1657.93286	1736.90004
0.00121565	54230.61084	35904.14733	1628.202129	1705.32746
0.0012163	54503.86964	35707.69784	1678.291455	1697.519606
0.00121695	54150.6891	35506.18175	1646.141291	1701.56174
0.0012176	53926.25525	35412.30638	1649.062405	1716.446892
0.00121825	54333.53283	35829.27548	1649.095384	1713.0147
0.0012189	54260.93943	35822.97005	1657.633737	1732.287256
0.00121955	54331.82306	35714.55757	1662.503945	1729.621659
0.0012202	54021.85033	35428.71326	1660.060415	1720.758555
0.00122085	54239.44472	35689.16274	1646.246337	1725.985076
0.0012215	54119.03627	35789.18614	1669.117543	1711.449711
0.00122215	54369.2291	35778.05485	1653.594195	1718.718305
0.0012228	54126.47351	35530.25921	1662.670696	1712.463309
0.00122345	54202.34446	35828.18899	1651.306478	1711.79918
0.0012241	54173.94273	35904.41522	1635.216303	1724.906818
0.00122475	54011.99411	35966.21968	1633.339856	1739.83742
0.0012254	54432.47577	35812.74763	1643.373896	1691.788312
0.00122605	53577.64195	35825.79308	1657.229936	1705.888494
0.0012267	54301.99716	35511.72008	1655.129218	1703.012519
0.00122735	54374.83307	35423.46695	1651.822467	1697.153365
0.001228	54378.77461	35525.67635	1648.27316	1701.903413
0.00122865	54521.61269	35809.58037	1680.109183	1736.572405
0.0012293	54403.93663	35667.02651	1652.491304	1725.831731
0.00122995	54249.38454	35525.4029	1651.143199	1696.799467
0.0012306	53996.95761	35599.88555	1661.769065	1724.563289
0.00123125	53674.10121	35686.53979	1664	1709.245389
0.001231899	54340.08158	35391.82188	1636.580757	1720.384111
0.001232549	54155.2298	35783.77557	1658.737649	1715.117206
0.001233199	53778.70267	35669.29703	1664.350368	1699.69233
0.001233849	53985.91886	35786.65259	1685.729511	1722.544105
0.001234499	54306.97129	35729.38867	1654.97261	1712.314646
0.001235149	53662.02777	35576.76821	1644.445184	1707.6645
0.001235799	54166.18684	35695.26705	1642.943586	1719.608665
0.001236449	54067.28502	35398.10307	1675.946692	1728.921741
0.001237099	53376.23471	35472.78313	1660.217486	1728.036547
0.001237749	53881.20847	35457.3677	1666.68313	1699.877307
0.001238399	54165.64781	35774.11831	1664.208775	1713.100116
0.001239049	54195.90923	35928.78562	1669.704437	1703.34736
0.001239699	54388.8475	35699.58146	1665.622503	1733.436091
0.001240349	53792.65865	35237.96683	1665.790046	1720.766006
0.001240999	54223.89799	35602.73573	1690.631899	1699.917742
0.001241649	53979.55878	35027.04945	1655.918011	1722.179185
0.001242299	54082.29665	35212.97062	1662.1727	1699.853455
0.001242949	54198.93022	35249.18502	1666.582232	1701.98344
0.001243599	54132.26108	35392.01502	1651.359439	1718.226032
0.001244249	54245.95092	35515.27312	1674.587169	1722.204883
0.001244899	53809.52951	35298.98863	1661.584482	1705.462877
0.001245549	53870.88272	35509.88903	1643.35032	1723.865711
0.001246199	53863.21164	35134.16545	1659.91005	1721.766394
0.001246849	53741.88816	35264.49858	1672.09416	1705.517279
0.001247499	54157.22496	35569.3116	1642.784973	1705.936735
0.001248149	53779.03523	35604.66347	1651.866221	1708.080054
0.001248799	53989.96992	35621.35887	1659.990178	1722.648201
0.001249449	53417.28534	35798.40114	1686.65388	1718.235955
0.001250099	54134.5442	35772.56237	1655.908304	1712.774611
0.001250749	53572.00144	35513.25487	1660.856895	1712
0.001251399	53893.92822	35728.51683	1626.768673	1712
0.001252049	54160.37594	35604.13879	1646.601908	1712
0.001252699	53818.34841	35601.11599	1646.319821	1715.692474
0.001253349	53743.28773	35225.18938	1643.42082	1704.109624
0.001253999	54017.90795	35411.51295	1660.415534	1683.584466
0.001254649	53860.78299	35340.51409	1643.719992	1693.493205
0.001255299	53682.87713	35355.27422	1646.930492	1711.429498
0.001255949	53487.99047	35402.86789	1671.104581	1721.446786
0.001256598	53732.74719	35567.22899	1657.797414	1707.833663
0.001257248	53323.77967	35229.16954	1670.945597	1721.307092
0.001257898	53742.5519	35097.91414	1640.476996	1705.933051
0.001258548	53703.53052	35254.30437	1632.924302	1696.421471
0.001259198	53748.54345	34884.49828	1632.302685	1709.173964
0.001259848	54053.17632	35133.21827	1682.894227	1721.460711
0.001260498	53543.64468	35293.45781	1658.484777	1724.573215
0.001261148	53184.97521	35299.17333	1656.246335	1700.194666
0.001261798	54341.07529	35509.36658	1635.254632	1724.082541
0.001262448	53839.12092	35687.43224	1662.357095	1705.61738
0.001263098	53586.1194	35583.26906	1664.179862	1719.136795
0.001263748	53536.11737	35279.34883	1657.655988	1712.915278
0.001264398	53629.20391	35469.62691	1660.771704	1726.367566
0.001265048	53515.0619	35133.57144	1664.121693	1710.955522
0.001265698	53734.49933	35055.80984	1657.378974	1742.630087
0.001266348	53342.61736	34938.76056	1660.940506	1740.545158
0.001266998	53739.31244	35162.48792	1659.951814	1729.846908
0.001267648	53546.86312	35255.58434	1664.132061	1727.73965
0.001268298	53123.82633	35148.17331	1675.226905	1713.112595
0.001268948	53924.57268	35296.69366	1653.380001	1723.696342
0.001269598	53125.50931	34989.85387	1648.452094	1710.961269
0.001270248	52915.41055	35423.56762	1651.832455	1697.59402
0.001270898	53403.42278	35276.86758	1639.827912	1691.915456
0.001271548	53527.5815	35066.52146	1640.85791	1715.38572
0.001272198	53689.22077	35391.58312	1640.005452	1720.020414
0.001272848	53407.28095	34909.33555	1650.9028	1705.607132
0.001273498	53831.06447	35445.73257	1638.384717	1692.627943
0.001274148	53519.04092	35097.52397	1626.764486	1682.67475
0.001274798	53369.88795	35297.44399	1650.247159	1710.172874
0.001275448	54111.06447	35312.85554	1664.219699	1726.163318
0.001276098	53354.4705	35304.21895	1650.208885	1727.244656
0.001276748	53601.6262	35587.28947	1661.128781	1742.152673
0.001277398	53260.9012	35507.6925	1649.485843	1730.264883
0.001278048	53529.80332	35419.86664	1675.884706	1702.461557
0.001278698	53580.75931	34959.0888	1652.090341	1724.405582
0.001279348	53379.76139	34959.32069	1657.544047	1736.846518
0.001279998	53845.60877	35306.30702	1629.786222	1721.064111
0.001280648	53553.21219	34687.75296	1665.558397	1741.895234
0.001281298	53805.69017	35136.07413	1680.181309	1716.934279
0.001281947	53620.67254	35209.85852	1669.614583	1724.231264
0.001282597	53131.86302	35231.98033	1664.739637	1719.361225
0.001283247	53414.11178	35178.98941	1667.343481	1723.055945
0.001283897	53500.22867	35080.16731	1659.711702	1689.454406
0.001284547	53235.63098	35088.2856	1661.129616	1722.548107
0.001285197	53143.22155	35036.19448	1663.504072	1728
0.001285847	53551.57775	35262.24666	1678.092069	1726.233476
0.001286497	53064.72642	35207.11974	1664.02088	1741.600712
0.001287147	53130.03604	34975.26807	1646.569259	1710.420156
0.001287797	53586.85352	35321.39838	1623.189572	1735.992305
0.001288447	53832.22981	35282.7035	1664.114098	1734.225104
0.001289097	53755.95323	35155.71508	1658.710709	1692.41205
0.001289747	53657.33751	35119.86343	1663.187198	1716.285575
0.001290397	53726.27547	35211.20392	1658.302374	1706.786019
0.001291047	53561.09257	35195.68289	1672.018056	1729.886582
0.001291697	53760.63868	35034.40026	1665.626994	1700.404785
0.001292347	53400.37562	35091.1273	1644.06567	1696
0.001292997	53583.22851	35414.39775	1648.673485	1719.119342
0.001293647	53319.48301	35623.02834	1675.848466	1687.904511
[truncated: 4,365 more rows]
