# Supplementary material for: Ecological drift during colonization drives within-host and between-host heterogeneity in an animal-associated symbiont
Source: PLoS Biol. 2024 Apr 25;22(4):e3002304. doi: 10.1371/journal.pbio.3002304 (PMC11075893; doi:10.1371/journal.pbio.3002304)
Supplement: S7 Data — Red and green fluorescence intensities measured along digital transects of dissected symbiotic organs (M4s). (ZIP) [file pbio.3002304.s017.zip › S7 Data intensity_data/Dil4-Mix3-10X-withautofocus_Merged-background/Dil4-Mix3-10X-withautofocus_Merged.xml]

<?xml version="1.0"?>
<?xml-stylesheet type="text/xsl" href="Dil4-Mix3-10X-withautofocus_Merged_WFIP_HWS3.xsl"?>
<Data>
  <Image TextDescription="">
    <Attachment Name="ViewerScaling" Application="LAS AF" Version="1.0">
      <ChannelScalingInfo BackgroundLutName="" BlackValue="0.0000000000" WhiteValue="1.0000000000" GammaValue="1.0000000000" Automatic="0" />
      <ChannelScalingInfo BackgroundLutName="" BlackValue="0.0000000000" WhiteValue="1.0000000000" GammaValue="1.0000000000" Automatic="0" />
      <ChannelScalingInfo BackgroundLutName="" BlackValue="0.0000000000" WhiteValue="1.0000000000" GammaValue="1.0000000000" Automatic="0" />
      <ChannelScalingInfo BackgroundLutName="" BlackValue="0.0000000000" WhiteValue="1.0000000000" GammaValue="1.0000000000" Automatic="0" />
    </Attachment>
    <ImageDescription>
      <Name>Dil4-Mix3-10X-withautofocus_Merged</Name>
      <Size>402.37 MB</Size>
      <UniqueID>0fdbf208-84f6-11ed-b300-10e7c63f8e68</UniqueID>
      <Channels>
        <ChannelDescription DataType="0" ChannelTag="0" Resolution="16" NameOfMeasuredQuantity="" Min="0.000000e+000" Max="6.553500e+004" Unit="" LUTName="Gray" IsLUTInverted="0" BytesInc="0" BitInc="0" OpticalResolutionXY="1.467 µm" OpticalResolutionZ="10.930 µm">
        </ChannelDescription>
        <ChannelDescription DataType="0" ChannelTag="0" Resolution="16" NameOfMeasuredQuantity="" Min="0.000000e+000" Max="6.553500e+004" Unit="" LUTName="Gray" IsLUTInverted="0" BytesInc="100592284" BitInc="0" OpticalResolutionXY="1.467 µm" OpticalResolutionZ="10.930 µm">
        </ChannelDescription>
        <ChannelDescription DataType="0" ChannelTag="0" Resolution="16" NameOfMeasuredQuantity="" Min="0.000000e+000" Max="6.553500e+004" Unit="" LUTName="Green" IsLUTInverted="0" BytesInc="201184568" BitInc="0" OpticalResolutionXY="1.467 µm" OpticalResolutionZ="10.930 µm">
        </ChannelDescription>
        <ChannelDescription DataType="0" ChannelTag="0" Resolution="16" NameOfMeasuredQuantity="" Min="0.000000e+000" Max="6.553500e+004" Unit="" LUTName="Red" IsLUTInverted="0" BytesInc="301776852" BitInc="0" OpticalResolutionXY="1.467 µm" OpticalResolutionZ="10.930 µm">
        </ChannelDescription>
      </Channels>
      <Dimensions>
        <DimensionDescription DimID="X" NumberOfElements="3874" Origin="0" Length="2,508.72" Unit="µm" BitInc="0" BytesInc="2" UnitOrigin="µm" EndPosition="2,508.72" UnitEndPosition="µm" LogicalUnit="pixels" Voxel="0.648">
        </DimensionDescription>
        <DimensionDescription DimID="Y" NumberOfElements="12983" Origin="0" Length="8,409.05" Unit="µm" BitInc="0" BytesInc="7748" UnitOrigin="µm" EndPosition="8,409.05" UnitEndPosition="µm" LogicalUnit="pixels" Voxel="0.648">
        </DimensionDescription>
      </Dimensions>
      <FileLocation>E:\Jason\Aim 1 Trial 41 Dil 4 Spatial Structure.lif</FileLocation>
      <StartTime>12/26/2022 3:18:34.232 AM</StartTime>
      <EndTime>12/26/2022 3:18:38.144 AM</EndTime>
      <FrameCount>4 (4 channels, 1 frames)</FrameCount>
      <NumberOfChannels>4</NumberOfChannels>
      <FluoDescription>
        <FluoDescriptionRecord Identifier="Channel 0" Name="JC-crypt-BF" Contrast="none" Excitation="0" Emission="529" Cube="Ana_TL" Intensity="100" />
        <FluoDescriptionRecord Identifier="Channel 1" Name="JC-crypt-DIC" Contrast="none" Excitation="" Emission="0" Cube="Ana_TL" Intensity="100" />
        <FluoDescriptionRecord Identifier="Channel 2" Name="JC-crypt-GFP" Contrast="none" Excitation="" Emission="0" Cube="GFP" Intensity="4" />
        <FluoDescriptionRecord Identifier="Channel 3" Name="JC-crypt-RFP*" Contrast="none" Excitation="682" Emission="0" Cube="DSRED" Intensity="4" />
      </FluoDescription>
    </ImageDescription>
    <TimeStampList NumberOfTimeStamps="4" FirstTimeStampDate="12/26/2022" FirstTimeStampTime="3:18:34 AM" FirstTimeStampMiliSeconds="232">1d91902a58e0f80 1d91902a6515f70 1d91902a735f320 1d91902a7e32300 <TimeStamp RelativeTime="0.000" Date="12/26/2022" Time="3:18:34 AM" MiliSeconds="232" /><TimeStamp RelativeTime="1.280" Date="12/26/2022" Time="3:18:35 AM" MiliSeconds="511" /><TimeStamp RelativeTime="2.778" Date="12/26/2022" Time="3:18:37 AM" MiliSeconds="010" /><TimeStamp RelativeTime="3.913" Date="12/26/2022" Time="3:18:38 AM" MiliSeconds="144" /></TimeStampList>
    <Attachment Name="PreviewMarker" Application="LAS AF" IsPreviewImage="0" />
    <Attachment Name="ChannelAttachment" Application="LAS AF" />
    <Attachment Name="ImageXMLDocument" Application="LAS AF">
      <RootNode />
    </Attachment>
    <Attachment Name="HardwareSetting" Application="LAS AF" Software="LAS X 3.4.2.18368" HardwareServerVersion="Build 18368" SystemType="11" SystemTypeName="AF 6000" DataSourceType="1" DataSourceTypeName="Camera">
      <ATLCameraSettingDefinition VersionNumber="5" SpimMirrorMode="1" MirrorX="1" MirrorY="0" TheoCamSensorPixelSizeX="0.0000065" TheoCamSensorPixelSizeY="0.0000065" Gamma="1" Brightness="11" WhiteValue="4095" BlackValue="0" GainValue="0" GainStringValue="0" IsGainUsedAsStringList="1" CanDoEMGain="0" CanDoColorSat="0" EMGainValue="0" OffsetValue="0" ColorSat="0" AutoBright="0" AutoExposure="0" AutoContrastGamma="48" BinningText="" LiveBinningText="" ScanMode="xy" ZUseMode="2" ZUseModeName="z-wide" ZPosition="2,413.61 µm" IsSuperZ="0" Begin="0" End="0" Sections="1" CycleCount="1" CycleTime="0" UseMaxIterationsForT="0" CompleteTime="5.23898402023315" IsTimeMinimizeEnabled="0" LastTCalcMode="3" ValidBeginStack="0" ValidEndStack="0" StackCalculationMode="2" StackCalculationModeName="System optimized step size" ZStackDirectionMode="1" ZStackDirectionModeName="Unidirectional" IsLinkedShadingEnabled="0" StageUseMode="7" StagePosX="64.22 mm" StagePosY="31.91 mm" StageRangeX="0.126999934976" StageRangeY="0.082999957504" StageOrderNumber="11522100" FlipX="0" FlipY="0" SwapXY="0" Magnification="10" CanDoTotalVideoMag="1" TotalVideoMag="10" AutofocusChannel="1" IsAutofocusOnStart="1" AutofocusRedoEveryNTimePoints="0" ObjectiveName="HI PLAN I    10x/0.22 DRY " ObjectiveNumber="11506271" ObjectivePos="1" MicroscopeModel="DMI8" IsInverseMicroscopeModel="1" ShutterMode="1" ShutterModeSoftware="0" CanDoIndustryShuttering="0" Immersion="DRY" NumericalAperture="0.22" RefractionIndex="1" TubeOpticName="" TubeOpticPos="-1" TubeOpticPortMagPos="7340137" CanDoChangeSpeedAndPort="1" SpeedandPortIndex="0" SpeedandPort="216 MHz" CanDoColorCapture="0" CanDoMicroScanning="0" CanDoDualLightMode="0" CanDoLiveBinning="0" CanDoControlCooler="0" CanDoControlTemperature="0" CanDoFanControl="1" FanControl="1" CanDoHotSpotCorrection="0" CanDoBrightnessCorrection="0" SCMOSReadoutMode="9" ProgressiveReadoutModePreDelay="0" ProgressiveReadoutModeTimeOnChip="0" ProgressiveReadoutModeNumStripes="0" CanDoEnhancedAcquisitionMode="0" CurrentLightSheetFilterPosition="0" BinningValuePrecise="1" BinningXValuePrecise="1" BinningYValuePrecise="1" ZStackUseMode="1" NbStepsForEDOF="10" MaxNbStepsForStartUp="20" CalcEDoFfromZStack="0" CalcEDoFfromZStackForStartUp="0" EnhancedAcquisitionHDREnable="0" EnhancedAcquisitionHDRAutomatic="1" EnhancedAcquisitionHDRContrast="1" EnhancedAcquisitionHDRBrightness="50" IsSequencerAdvancedUseEnabled="0" PortCameraPercentage="100" UserManagementUserName="UserManagementFeatureInactive">
        <Autofocus-config VersionNumber="1" Precision="2" FocusRange="0.00008" ZUseMode="2" ZUseModeName="z-wide" AFAnalyseType="4" AFAnalyseTypeName="FirstChannelOnly" WorkflowTimelapse="2" WorkflowTimelapseName="AllTime" WorkflowTimelapseIterator="1" WorkflowXY="2" WorkflowXYName="AllPos" WorkflowXYIterator="1" UseFixSliceNumber="0" AFSubsystem="7" AFSubsystemName="WidefieldAF" AFCOffset="-2" AFCAutonomousOffset="-2" AutoFocusMode="2" AutoFocusModeName="FirstChannelOnly" AutofocusChannel="1" AutofocusChannelName="2000" OptimalStepSize="5.16528925619835E-06" PositionDimension="122" />
        <AdditionalZPositionList>
          <AdditionalZPosition Valid="1" SuperZMode="1" SuperZModeName="RestrictedRange" ZMode="2" ZUseModeName="z-wide" ZPosition="0.00241361043" />
        </AdditionalZPositionList>
        <Quantity Value="5.16528925619835E-06" Unit="" />
        <ZStackUseModeInfo ZStackUseMode="1" StackCalcMode="0" ValidBegin="0" ValidEnd="0" BeginValue="0" EndValue="0" NbSections="1">
          <Quantity Value="0" Unit="" />
        </ZStackUseModeInfo>
        <WideFieldChannelConfigurator MicroscopeFamilyType="2" CameraName="Leica-DFC9000GT-VSC09311" CameraType="160" CameraNamePure="Leica DFC9000 GT VSC-09311" CameraColorCaptureMode="0" MaxChannelCount="8" CurrentChannelIndex="1" IsSequencerBoard="0" IsSequencerAdvancedBoard="0" IsTriggerCamera="1" IsAutoZControl="0" IsAutoTimeControl="0" IsAutoFluoControl="0" IsAutoIntensityControl="0" IsAutoExposureTimeControl="0" IsAutoWaveLength="0" eZUseMode="0" eStackFlowMode="2" IsUseSameExposureTime="0" SameExposureTime="0.5" IsHighSpeedModeActive="0" IsSequencerUseEnabled="0" IsSequencerAdvancedUseEnabled="0" EStageAFCModeForSeqAdv="0" IsSimpleOperation="0" FastFilterWheel1="-1" FastFilterWheel2="-1" FastFilterWheel3="-1" FastFilterWheel4="-1" CanDoTIRF="0" TIRFPenetrationDepthMode="1" SameTIRFPenetrationDepthIndex="0" SameTIRFApertureValue="0" TIRFManualMode="0" IsTIRFFastIlluminationSwitchingActive="0" InTrigger="-1" OutTrigger="-1" InTriggerMode="-1" OutTriggerMode="-1" m_sInTrigger="-1" m_sInTriggerMode="-1" m_sInTriggerShowInGraph="1" m_sInTriggerRecordInEventlist="1" m_sInTriggerDescription="" m_sOutTrigger="-1" m_sOutTriggerMode="-1" m_sOutTriggerShowInGraph="1" m_sOutTriggerRecordInEventlist="1" m_sOutTriggerDescription="" m_sOutTriggerOnStart="-1" m_sOutTriggerOnStartMode="-1" m_sOutTriggerOnStartShowInGraph="1" m_sOutTriggerOnStartRecordInEventlist="1" m_sOutTriggerOnStartDescription="" m_sOutTriggerOnEnd="-1" m_sOutTriggerOnEndMode="-1" m_sOutTriggerOnEndShowInGraph="1" m_sOutTriggerOnEndRecordInEventlist="1" m_sOutTriggerOnEndDescription="" WFCCCameranRoiLeftHightX="4294967295" WFCCCameranRoiLeftHightY="1" WFCCCameranRoiRightButtomX="2047" WFCCCameranRoiRightButtomY="2049" WFCCCameranRoiIsUsed="0" ILLEDCanDoChangeWavelength="0" ILLEDCanDoCombineWavelengths="1" ILLEDMaxWavelengths="0" ILLEDCanDoCombiLightSource="0" ILLEDUIMode="1" ILLEDCodedSliderPos="3" ExtensionMode="0" GISTAutoExpoControlConfig_IsEnabled="0" GISTAutoExpoControlConfig_MaxRegulatorValue="150" GISTAutoExpoControlConfig_MinRegulatorValue="1" GISTAutoExpoControlConfig_OverexposuredPixelsThreshold="5" CanDoOnlineShadingCorrection="1" OnlineShadingCorrectionDefinitionState="0" OnlineShadingCorrectionActivationState="0" OnlineShadingCorrectionNotificationsEnabled="0" CanDoDIC="1" CanDoCondenser="1" OnlineShadingCorrection="0" ObjectiveArtNo="11506271" ObjectiveName="HI PLAN I 10 x" bIsDiaphragmStoreModeEnabled="0" bIsDICStoreModeEnabled="0" IsSimAcqActive="0" CanDoStageRotation="0" StageRotationAngle="0" CanDoColumnTilt="0" ColumnTiltAngle="0" ScanheadDiaphragm="-1" ScanheadAttenuator="-1" ScanheadAfocalLens="-1" ScanheadVelocity="-1" WFLaserManipulationTimeCourseExperimentSettings="">
          <WideFieldChannelInfo Channel="2000" Active="1" FluoCubePos="5" Intensity="100" IntensityMode="100" ExposureTime="25 ms" ContrastingMethodName="TL-BF" ContrastingMethod="100" Gain="0" GainString="0" StringGainName="high well capacity" EMGain="1" SpinDiskFilterSetPosition="0" SpinDiskUse="0" FluoChromeName="Leica/Calcium Green" UserDefName="JC-crypt-BF" FluoCubeName="Ana_TL" EmissionWavelength="3145776" DyeName="" LUT="Gray" BackgroundLUT="" BlackValue="0" WhiteValue="1" GammaValue="1" SpinDiskFilterSetName="unknown" ColorGainValueR="0" ColorGainValueG="0" ColorGainValueB="0" WhiteBalanceBaseValueR="0" WhiteBalanceBaseValueG="0" WhiteBalanceBaseValueB="0" ColorWheelValueR="0" ColorWheelValueG="0" ColorWheelValueB="0" FFW_Excitation1Position="0" FFW_Excitation2Position="0" FFW_Emission1Position="0" FFW_Emission2Position="0" FFW_Excitation1FilterName="" FFW_Excitation2FilterName="" FFW_Emission1FilterName="" FFW_Emission2FilterName="" TL_Light-Intensity="100" IL_Light-Intensity="5" TL_Shutter="1" IL_Shutter="0" FieldDiaphragmValue="-1" ApertureDiaphragmValue="14" OnlineShadingCorrectionReferenceID="-1" OnlineShadingCorrectionReferenceParentID="-1" FilteredOnlineShadingCorrectionReferenceID="-1" OnlineShadingCorrectionDefinitionState="0" OnlineShadingCorrectionReferenceImageName="" TIRF_WaveLength="0" TIRF_Azimuth="0" TIRF_PenetrationDepthIndex="0" TIRF_Aperture="0" TIRF_PenetrationDepthFromAperture="0" TIRF_PenetrationDepth="0" TIRF_FastIlluminationSwitchingMode="0" TIRF_LaserIntensity="0" ILLEDMaxUsedChannels="0" ILLEDIsValid="0" TIRFFastIlluminationSwitchingMode="0" AFCApplicable="0" GIST_BackpumpingIntensity="0" GIST_BackpumpingEnabled="0" DICPos="3" DICLensName="-" CondenserPos="0" CondenserLensName="BF" ObliqueMode="0" ObliqueValue="-1" />
          <WideFieldChannelInfo Channel="2001" Active="1" FluoCubePos="5" Intensity="100" IntensityMode="100" ExposureTime="500 ms" ContrastingMethodName="TL-DIC" ContrastingMethod="103" Gain="0" GainString="0" StringGainName="high well capacity" EMGain="1" SpinDiskFilterSetPosition="0" SpinDiskUse="0" FluoChromeName="" UserDefName="JC-crypt-DIC" FluoCubeName="Ana_TL" EmissionWavelength="3145776" DyeName="" LUT="Gray" BackgroundLUT="" BlackValue="0" WhiteValue="1" GammaValue="1" SpinDiskFilterSetName="unknown" ColorGainValueR="0" ColorGainValueG="0" ColorGainValueB="0" WhiteBalanceBaseValueR="0" WhiteBalanceBaseValueG="0" WhiteBalanceBaseValueB="0" ColorWheelValueR="0" ColorWheelValueG="0" ColorWheelValueB="0" FFW_Excitation1Position="0" FFW_Excitation2Position="0" FFW_Emission1Position="0" FFW_Emission2Position="0" FFW_Excitation1FilterName="" FFW_Excitation2FilterName="" FFW_Emission1FilterName="" FFW_Emission2FilterName="" TL_Light-Intensity="100" IL_Light-Intensity="5" TL_Shutter="1" IL_Shutter="0" FieldDiaphragmValue="-1" ApertureDiaphragmValue="8" OnlineShadingCorrectionReferenceID="-1" OnlineShadingCorrectionReferenceParentID="-1" FilteredOnlineShadingCorrectionReferenceID="-1" OnlineShadingCorrectionDefinitionState="-1" OnlineShadingCorrectionReferenceImageName="" TIRF_WaveLength="0" TIRF_Azimuth="0" TIRF_PenetrationDepthIndex="0" TIRF_Aperture="0" TIRF_PenetrationDepthFromAperture="0" TIRF_PenetrationDepth="0" TIRF_FastIlluminationSwitchingMode="0" TIRF_LaserIntensity="0" ILLEDMaxUsedChannels="0" ILLEDIsValid="0" TIRFFastIlluminationSwitchingMode="0" AFCApplicable="0" GIST_BackpumpingIntensity="0" GIST_BackpumpingEnabled="0" DICPos="3" DICLensName="-" CondenserPos="0" CondenserLensName="BF" ObliqueMode="0" ObliqueValue="-1" />
          <WideFieldChannelInfo Channel="2002" Active="1" FluoCubePos="3" Intensity="4" IntensityMode="210" ExposureTime="45 ms" ContrastingMethodName="FLUO" ContrastingMethod="205" Gain="0" GainString="0" StringGainName="high well capacity" EMGain="1" SpinDiskFilterSetPosition="0" SpinDiskUse="0" FluoChromeName="" UserDefName="JC-crypt-GFP" FluoCubeName="GFP" EmissionWavelength="3145776" DyeName="" LUT="Green" BackgroundLUT="" BlackValue="0" WhiteValue="1" GammaValue="1" SpinDiskFilterSetName="unknown" ColorGainValueR="0" ColorGainValueG="0" ColorGainValueB="0" WhiteBalanceBaseValueR="0" WhiteBalanceBaseValueG="0" WhiteBalanceBaseValueB="0" ColorWheelValueR="0" ColorWheelValueG="0" ColorWheelValueB="0" FFW_Excitation1Position="0" FFW_Excitation2Position="0" FFW_Emission1Position="0" FFW_Emission2Position="0" FFW_Excitation1FilterName="" FFW_Excitation2FilterName="" FFW_Emission1FilterName="" FFW_Emission2FilterName="" TL_Light-Intensity="27" IL_Light-Intensity="4" TL_Shutter="0" IL_Shutter="1" FieldDiaphragmValue="12" ApertureDiaphragmValue="7" OnlineShadingCorrectionReferenceID="-1" OnlineShadingCorrectionReferenceParentID="-1" FilteredOnlineShadingCorrectionReferenceID="-1" OnlineShadingCorrectionDefinitionState="0" OnlineShadingCorrectionReferenceImageName="" TIRF_WaveLength="0" TIRF_Azimuth="0" TIRF_PenetrationDepthIndex="0" TIRF_Aperture="0" TIRF_PenetrationDepthFromAperture="0" TIRF_PenetrationDepth="0" TIRF_FastIlluminationSwitchingMode="0" TIRF_LaserIntensity="0" ILLEDMaxUsedChannels="0" ILLEDIsValid="0" TIRFFastIlluminationSwitchingMode="0" AFCApplicable="0" GIST_BackpumpingIntensity="0" GIST_BackpumpingEnabled="0" DICPos="3" DICLensName="-" CondenserPos="0" CondenserLensName="BF" ObliqueMode="0" ObliqueValue="-1" />
          <WideFieldChannelInfo Channel="2003" Active="1" FluoCubePos="4" Intensity="4" IntensityMode="210" ExposureTime="35 ms" ContrastingMethodName="FLUO" ContrastingMethod="205" Gain="0" GainString="0" StringGainName="high well capacity" EMGain="1" SpinDiskFilterSetPosition="0" SpinDiskUse="0" FluoChromeName="Leica/MP - tdTomato" UserDefName="JC-crypt-RFP*" FluoCubeName="DSRED" EmissionWavelength="3145776" DyeName="" LUT="Red" BackgroundLUT="" BlackValue="0" WhiteValue="1" GammaValue="1" SpinDiskFilterSetName="unknown" ColorGainValueR="0" ColorGainValueG="0" ColorGainValueB="0" WhiteBalanceBaseValueR="0" WhiteBalanceBaseValueG="0" WhiteBalanceBaseValueB="0" ColorWheelValueR="0" ColorWheelValueG="0" ColorWheelValueB="0" FFW_Excitation1Position="0" FFW_Excitation2Position="0" FFW_Emission1Position="0" FFW_Emission2Position="0" FFW_Excitation1FilterName="" FFW_Excitation2FilterName="" FFW_Emission1FilterName="" FFW_Emission2FilterName="" TL_Light-Intensity="27" IL_Light-Intensity="4" TL_Shutter="0" IL_Shutter="1" FieldDiaphragmValue="-1" ApertureDiaphragmValue="7" OnlineShadingCorrectionReferenceID="-1" OnlineShadingCorrectionReferenceParentID="-1" FilteredOnlineShadingCorrectionReferenceID="-1" OnlineShadingCorrectionDefinitionState="0" OnlineShadingCorrectionReferenceImageName="" TIRF_WaveLength="0" TIRF_Azimuth="0" TIRF_PenetrationDepthIndex="0" TIRF_Aperture="0" TIRF_PenetrationDepthFromAperture="0" TIRF_PenetrationDepth="0" TIRF_FastIlluminationSwitchingMode="0" TIRF_LaserIntensity="0" ILLEDMaxUsedChannels="0" ILLEDIsValid="0" TIRFFastIlluminationSwitchingMode="0" AFCApplicable="0" GIST_BackpumpingIntensity="0" GIST_BackpumpingEnabled="0" DICPos="3" DICLensName="-" CondenserPos="0" CondenserLensName="BF" ObliqueMode="0" ObliqueValue="-1" />
          <AdvancedCameraFeatures Advanced_Camera_Features_Activated="1" />
        </WideFieldChannelConfigurator>
        <CameraFormat xDim="2048" yDim="2048" Resolution="12" IsGray="1" Binning="1" LiveBinning="1" ColorCaptureMode="0" SimAcqMode="1" />
        <XYStageConfiguratorSettings>
          <StitchingSettings IsAutoStitching="1" OverlapXmanual="0" OverlapYmanual="0" OverlapPercentageX="0.1" OverlapPercentageY="0.1" />
        </XYStageConfiguratorSettings>
      </ATLCameraSettingDefinition>
    </Attachment>
    <Attachment Name="Coordinate" Application="LAS AF">
      <Coordinate Name="ChamberU" Value="0" />
      <Coordinate Name="ChamberV" Value="0" />
      <Coordinate Name="FieldX" Value="0" />
      <Coordinate Name="FieldY" Value="0" />
    </Attachment>
    <Attachment Name="TileScanInfo" Application="LAS AF" FlipX="0" FlipY="0" SwapXY="0">
      <Tile FieldX="0" FieldY="0" PosX="0.0636230574" PosY="0.0354926911" />
    </Attachment>
  </Image>
</Data>
