# Supplementary material for: Ecological drift during colonization drives within-host and between-host heterogeneity in an animal-associated symbiont
Source: PLoS Biol. 2024 Apr 25;22(4):e3002304. doi: 10.1371/journal.pbio.3002304 (PMC11075893; doi:10.1371/journal.pbio.3002304)
Supplement: S7 Data — Red and green fluorescence intensities measured along digital transects of dissected symbiotic organs (M4s). (ZIP) [file pbio.3002304.s017.zip › S7 Data intensity_data/Dil4-RFPctrl3-10X-withautofocus_Merged/Chart_0.csv]

ROI.01
Axis_[m]	Axis_[mm]	Channel.001 []	Channel.002 []	Channel.003 []	Channel.004 []
0	0	7766.154297	5576.223124	1841.961094	9598.626251
7.20E-07	0.00072	8746.948573	6191.154248	1816.063387	9173.240546
1.44E-06	0.00144	9779.043629	6885.096488	1798.929295	7826.848166
2.16E-06	0.00216	10407.41229	7386.510076	1772.241722	6377.84407
2.88E-06	0.00288	11560.74047	8029.476309	1725.767969	5691.765757
3.60E-06	0.0036	12201.07823	8581.242632	1752.291191	5358.704107
3.60E-06	0.0036	12201.07823	8581.242632	1752.291191	5358.704107
4.25E-06	0.00425	12945.06114	9115.74572	1703.367504	5221.698969
4.91E-06	0.00491	13267.83011	9210.072842	1737.308138	5107.383004
5.56E-06	0.00556	13769.85541	9609.647781	1727.553461	5085.621846
6.21E-06	0.00621	14241.29667	9700.143577	1751.604562	4930.112182
6.86E-06	0.00686	15178.53583	10549.19985	1755.117577	4773.565414
7.51E-06	0.00751	15206.49827	10579.83435	1717.844557	4635.975801
8.17E-06	0.00817	14942.2024	10378.6227	1716.835082	4586.613266
8.82E-06	0.00882	14207.00606	10009.05132	1729.116552	4695.318541
9.47E-06	0.00947	13823.99048	9563.224222	1757.430188	4662.343597
1.01E-05	0.0101	13484.68384	9445.572853	1740.319949	4654.633483
1.08E-05	0.0108	13009.8958	9080.861961	1748.341609	4781.830928
1.14E-05	0.0114	12790.92829	8773.884169	1733.682177	4854.908888
1.21E-05	0.0121	12820.94585	8858.506408	1761.380806	5031.473427
1.27E-05	0.0127	12649.42582	8929.99614	1759.249092	4991.942687
1.34E-05	0.0134	12826.01559	8966.227134	1759.881143	5074.298068
1.40E-05	0.014	13444.17453	9269.269416	1764.393997	5209.640239
1.47E-05	0.0147	13613.92528	9235.564358	1792.333688	5522.643476
1.53E-05	0.0153	13497.16445	9340.356201	1803.66185	5783.479566
1.60E-05	0.016	14037.84844	9409.220571	1730.016366	6137.460363
1.66E-05	0.0166	14014.15934	9654.51782	1803.179641	6427.241609
1.73E-05	0.0173	15266.12533	10344.62086	1823.60003	6807.25001
1.79E-05	0.0179	15958.47093	10881.75653	1855.499637	7561.103067
1.86E-05	0.0186	16829.43887	11540.17839	1871.784611	8410.480396
1.93E-05	0.0193	18015.86297	12264.54571	1935.03915	9372.101797
1.99E-05	0.0199	19958.21001	13440.32199	1916.495078	10628.46219
2.06E-05	0.0206	23449.3075	15903.82261	1930.91054	11450.12702
2.12E-05	0.0212	26976.81643	17912.03659	1947.113748	12092.24926
2.19E-05	0.0219	28948.65976	19121.14186	2010.103781	12762.03735
2.25E-05	0.0225	30325.48046	19836.5672	2015.262611	13113.24816
2.32E-05	0.0232	29916.05263	19982.36746	1985.205778	13474.97913
2.38E-05	0.0238	29247.76197	19804.20911	1997.352282	13630.56901
2.45E-05	0.0245	29812.98922	19900.47039	2019.963163	14029.25618
2.51E-05	0.0251	30169.9472	20280.25997	1968.180859	14042.41741
2.58E-05	0.0258	30906.23056	20721.44641	1991.447677	14268.32739
2.64E-05	0.0264	31767.50462	21104.20365	2004.002812	14474.02722
2.71E-05	0.0271	32063.09175	21200.40952	2026.165554	14903.30336
2.77E-05	0.0277	32304.62412	21334.01722	2008.953908	15133.7563
2.84E-05	0.0284	31973.12573	21433.34811	2067.924691	15937.60036
2.90E-05	0.029	31636.60716	20659.57775	2075.676667	16131.2868
2.97E-05	0.0297	30644.91785	20285.58737	2079.770954	16453.74584
3.03E-05	0.0303	29291.70019	19860.51311	2103.539574	16703.66562
3.10E-05	0.031	28479.48234	19378.4052	2052.912601	17011.22187
3.16E-05	0.0316	27810.44553	18507.55686	2091.944228	17369.67016
3.23E-05	0.0323	26816.03361	18185.35966	2127.870871	17542.84121
3.29E-05	0.0329	26560.00316	17942.8859	2055.562296	17614.95376
3.36E-05	0.0336	26508.62138	17435.16296	2055.986195	17321.27759
3.43E-05	0.0343	25885.62119	17177.43279	2104.851519	17197.62717
3.49E-05	0.0349	25099.13746	16897.849	2105.939639	17126.00441
3.56E-05	0.0356	24860.76901	16545.93101	2104.606692	16900.94995
3.62E-05	0.0362	24546.07475	16375.71515	2060.957529	16160.1751
3.69E-05	0.0369	23653.22052	16260.1895	1990.118965	16020.64147
3.75E-05	0.0375	23456.42725	15812.88628	1981.023393	15474.0442
3.82E-05	0.0382	21526.58074	14581.88029	2036.181361	15093.39721
3.88E-05	0.0388	19188.57953	13139.38301	2008.249885	14998.34779
3.95E-05	0.0395	16639.13909	11476.86877	2038.268926	15193.64796
4.01E-05	0.0401	14207.51214	9932.107608	2003.523846	14648.83949
4.08E-05	0.0408	11808.44536	8314.378841	1997.605293	14146.79388
4.14E-05	0.0414	10581.02086	7524.734012	1976.967601	13105.22151
4.21E-05	0.0421	9914.288669	6987.858966	2006.544982	12352.07454
4.27E-05	0.0427	9544.396626	6643.500169	1920.674313	12273.97783
4.34E-05	0.0434	9249.568837	6686.302825	1922.12743	11675.82922
4.40E-05	0.044	9455.012447	6691.574491	1953.372971	11536.90686
4.47E-05	0.0447	9876.73175	6958.968341	1996.865888	11615.00793
4.53E-05	0.0453	10541.2206	7287.55093	1925.928002	12185.82771
4.60E-05	0.046	11424.53838	8100.862537	1991.751138	12508.14183
4.66E-05	0.0466	13072.36139	9212.934207	1967.448147	12850.76009
4.73E-05	0.0473	15127.95425	10515.29314	1983.13289	13177.61819
4.79E-05	0.0479	17104.73717	11831.3245	1972.891419	13325.27822
4.86E-05	0.0486	18660.84572	12814.73546	1981.32216	13817.11027
4.93E-05	0.0493	19817.38728	13616.33977	2025.029163	13846.52929
4.99E-05	0.0499	20449.59264	13759.23479	1985.590677	14627.58701
5.06E-05	0.0506	19978.19992	13451.54086	2007.99534	14814.16703
5.12E-05	0.0512	19314.65832	13112.43069	2033.347554	15297.44024
5.19E-05	0.0519	18933.17631	12882.12057	2006.470603	15332.72086
5.25E-05	0.0525	18545.09461	12703.36164	2022.654512	15055.95548
5.32E-05	0.0532	17483.42172	12007.82108	1995.487818	15101.19484
5.38E-05	0.0538	15787.7116	10923.77949	2041.510605	15289.36099
5.45E-05	0.0545	14529.70177	10334.80889	2077.469117	15947.70266
5.51E-05	0.0551	13673.36257	9708.058625	2077.90937	15864.9234
5.58E-05	0.0558	12769.4442	9191.226348	2066.31	16093.25586
5.64E-05	0.0564	13130.55704	9128.269566	2067.491664	16525.61893
5.71E-05	0.0571	15253.68948	10406.48046	2082.476001	16323.94459
5.77E-05	0.0577	17116.06428	11410.90439	2033.569887	15522.09496
5.84E-05	0.0584	17719.43819	11926.81538	2026.650608	14865.99347
5.90E-05	0.059	17986.29764	12225.53522	2010.109325	15116.42084
5.97E-05	0.0597	18277.28472	12421.8068	2065.984375	15897.04279
6.03E-05	0.0603	18137.66554	12532.25164	2084.338395	16565.46217
6.10E-05	0.061	17903.31916	12216.35769	2089.958658	16947.09247
6.16E-05	0.0616	17193.34176	11607.73245	2097.157776	17177.1509
6.23E-05	0.0623	16069.64777	10836.52477	2127.513677	17316.89067
6.29E-05	0.0629	15215.01339	10301.19817	2081.972032	17677.56678
6.36E-05	0.0636	14632.2713	10060.94653	2093.993095	17392.0656
6.42E-05	0.0642	14235.25187	10033.3511	2083.491251	17217.97389
6.49E-05	0.0649	14265.69998	9860.729185	2086.505368	16766.38464
6.56E-05	0.0656	14015.37678	9823.471724	2113.604438	16702.01411
6.62E-05	0.0662	13898.30652	9699.949843	2110.909253	16688.99577
6.69E-05	0.0669	14450.41069	10034.01437	2101.91815	16802.84566
6.75E-05	0.0675	15941.78272	10868.34008	2100.814198	16786.57131
6.82E-05	0.0682	17514.17452	11847.39017	2127.214462	17102.40046
6.88E-05	0.0688	18797.34012	12694.21648	2138.546875	17432.69636
6.95E-05	0.0695	19196.87849	13270.43754	2105.415925	17785.72045
7.01E-05	0.0701	20010.06428	13731.64079	2154.379838	18184.73774
7.08E-05	0.0708	20618.8214	14257.58031	2137.685862	18475.68955
7.14E-05	0.0714	21467.39747	14522.84663	2179.181167	19143.58681
7.21E-05	0.0721	21709.05855	14673.58998	2203.180386	19106.00047
7.27E-05	0.0727	21715.54378	14567.70799	2199.306093	19337.24087
7.34E-05	0.0734	21514.85256	14608.7524	2177.737856	19328.95541
7.40E-05	0.074	20599.21921	13736.86392	2154.160278	19133.06004
7.47E-05	0.0747	18890.04505	12816.81473	2111.017356	18340.55651
7.53E-05	0.0753	17593.88392	11906.05329	2082.576881	17678.3359
7.60E-05	0.076	15651.87717	10835.2445	2090.949569	16673.37482
7.66E-05	0.0766	13115.2968	9460.529435	2048.628361	15948.60952
7.73E-05	0.0773	11512.84316	8193.722141	2045.557396	15494.0228
7.79E-05	0.0779	9893.521644	7188.868104	2022.365734	14744.82519
7.86E-05	0.0786	8506.102444	6190.555101	2036.038842	15141.37792
7.92E-05	0.0792	7893.55367	5570.642261	2032.669627	15315.86273
7.99E-05	0.0799	7619.081893	5517.871665	2037.168592	15613.87115
8.06E-05	0.0806	8166.55869	5824.67309	2043.818117	15738.96691
8.12E-05	0.0812	9048.671793	6357.807498	2090.665171	15480.48667
8.19E-05	0.0819	10396.79838	7115.259973	2059.711041	15386.64237
8.25E-05	0.0825	12012.16765	8220.302559	2056.840997	15281.74447
8.32E-05	0.0832	15510.70722	10679.96854	2016.43549	15907.47685
8.38E-05	0.0838	18832.49237	13048.66608	2032.85468	16277.81605
8.45E-05	0.0845	19615.36797	13587.69284	2086.755133	16655.52625
8.51E-05	0.0851	20034.35737	13467.65724	2127.109644	17273.55901
8.58E-05	0.0858	20021.20153	13585.77315	2120.912621	17772.75886
8.64E-05	0.0864	20134.36699	13329.15338	2127.140216	18255.44601
8.71E-05	0.0871	20601.70016	13808.98958	2143.029426	18906.98081
8.77E-05	0.0877	21205.40262	14359.76552	2171.610945	19219.64087
8.84E-05	0.0884	22038.85166	14998.67239	2126.301054	19502.51286
8.90E-05	0.089	22463.59634	15212.82512	2169.806121	19568.52646
8.97E-05	0.0897	22545.31174	15622.88776	2186.050204	19462.2701
9.03E-05	0.0903	22636.91138	15715.7246	2149.840043	19516.41214
9.10E-05	0.091	22933.41132	15372.1113	2122.939862	19286.04727
9.16E-05	0.0916	22967.25266	15239.91689	2154.440977	19329.87238
9.23E-05	0.0923	22802.36483	15363.43838	2153.459481	18737.45578
9.29E-05	0.0929	23179.56888	15550.37193	2165.730582	18461.38471
9.36E-05	0.0936	23435.83158	15620.82193	2134.18883	18220.62324
9.42E-05	0.0942	23078.2296	15399.93038	2151.725652	17965.48387
9.49E-05	0.0949	21906.81741	14622.74631	2163.664082	17577.48832
9.56E-05	0.0956	20814.58472	13902.39145	2137.041014	17712.05302
9.62E-05	0.0962	20318.4392	13605.7842	2110.742836	17483.15275
9.69E-05	0.0969	19739.37592	13210.93678	2135.987326	17422.48879
9.75E-05	0.0975	18869.2046	12940.53667	2106.413526	17632.93259
9.82E-05	0.0982	17203.98385	11870.50663	2109.746679	17393.53377
9.88E-05	0.0988	14976.94366	10469.61768	2104.835211	17102.13142
9.95E-05	0.0995	12440.7292	8722.200748	2099.270508	17424.29939
0.000100117	0.100117	9999.610769	6979.055934	2182.094721	18636.59825
0.000100769	0.100769	8840.651343	6254.5595	2175.291742	19039.1351
0.000101421	0.101421	8921.345507	6218.513542	2156.904469	18311.5579
0.000102074	0.102074	9996.864127	7075.643596	2111.311641	17564.85094
0.000102726	0.102726	11664.46038	8211.270807	2097.798594	16075.56296
0.000103378	0.103378	12364.38115	8521.596465	2036.004041	15276.81827
0.00010403	0.10403	13103.83699	8948.193157	2047.877497	15528.74242
0.000104682	0.104682	13887.75059	9558.134469	2061.24217	15959.47273
0.000105334	0.105334	14574.96563	9938.797049	2114.581774	16613.99242
0.000105986	0.105986	14362.81945	9804.754602	2131.949654	17273.19079
0.000106639	0.106639	13846.37326	9588.041596	2134.779657	17804.15488
0.000107291	0.107291	12985.9131	9095.230709	2136.152706	18445.70185
0.000107943	0.107943	12025.11279	8529.934732	2162.347655	18948.66348
0.000108595	0.108595	11126.52775	7994.847471	2203.413972	19549.57336
0.000109247	0.109247	10732.02935	7609.698936	2194.118576	19510.89307
0.000109899	0.109899	10337.57703	7431.515838	2186.735736	19036.46973
0.000110551	0.110551	9647.673105	6915.858544	2145.321426	18381.5884
0.000111203	0.111203	9053.958634	6477.03886	2133.493997	18010.51705
0.000111856	0.111856	8957.349128	6390.109129	2124.45475	17489.03528
0.000112508	0.112508	9068.910439	6489.402047	2129.84272	17083.82683
0.00011316	0.11316	10062.30941	7051.156526	2099.776252	16806.62488
0.000113812	0.113812	12308.33995	8577.120401	2077.930829	16522.64865
0.000114464	0.114464	15298.38391	10510.59284	2041.747404	15949.42322
0.000115116	0.115116	18262.40953	12308.48692	2052.646186	15856.14888
0.000115768	0.115768	20255.22124	13668.03071	2023.438519	15937.72846
0.00011577	0.11577	20255.22124	13668.03071	2023.438519	15937.72846
0.00011649	0.11649	21460.57327	14597.0301	2046.776172	15821.14846
0.00011721	0.11721	21282.7048	14275.79676	2041.733759	15815.03337
0.00011793	0.11793	20442.21705	13788.15743	2053.472339	16152.24633
0.000118651	0.118651	19857.52652	13344.52755	2054.518359	16236.77218
0.000119371	0.119371	18773.7821	12818.5914	2018.149216	16065.88844
0.000119371	0.119371	18773.7821	12818.5914	2018.149216	16065.88844
0.000120091	0.120091	17593.84134	12159.64563	2023.834352	15667.78095
0.000120812	0.120812	15660.86379	10903.43798	2017.390842	15192.14543
0.000121532	0.121532	13271.94369	9407.96125	2024.684539	15043.49503
0.000122252	0.122252	10521.91852	7477.329967	2120.822101	17224.05386
0.000122973	0.122973	8879.360054	6351.801418	2170.300018	19961.52446
0.000122973	0.122973	8879.360054	6351.801418	2170.300018	19961.52446
0.000123693	0.123693	8702.765234	6202.560461	2197.977893	20853.93579
0.000124413	0.124413	8626.39549	6156.490128	2201.18022	20853.09347
0.000125134	0.125134	8619.571445	6031.689441	2206.331917	21356.22999
0.000125854	0.125854	8690.623569	6201.144278	2243.510338	22484.8969
0.000126574	0.126574	9060.996262	6459.38942	2316.796082	23105.4431
0.000126574	0.126574	9060.996262	6459.38942	2316.796082	23105.4431
0.000127294	0.127294	9209.387872	6464.204767	2261.684492	23924.10116
0.000128015	0.128015	9518.41304	6592.493427	2325.276205	24292.6923
0.000128735	0.128735	9876.073505	6990.843809	2297.7444	23979.92142
0.000129455	0.129455	10861.82086	7643.967413	2306.041907	23831.5584
0.000130176	0.130176	12654.22757	8661.97916	2334.145718	23364.55104
0.000130176	0.130176	12654.22757	8661.97916	2334.145718	23364.55104
0.000130896	0.130896	13250.69403	9138.112495	2305.928555	22776.93951
0.000131616	0.131616	13343.5776	9114.568096	2266.107863	22543.88036
0.000132337	0.132337	17160.46502	11381.37087	2211.527597	22939.79095
0.000133057	0.133057	22886.27715	15324.74157	2279.998009	23829.82426
0.000133777	0.133777	26272.22243	17309.08634	2263.629669	24099.37682
0.000134498	0.134498	26273.85846	17455.69262	2244.806279	23330.00511
0.000135218	0.135218	24603.24812	16700.77197	2260.425757	22331.7429
0.000135938	0.135938	23858.1484	16154.7345	2269.446587	22430.32006
0.000136658	0.136658	23510.8073	15896.55856	2282.648438	23320.4612
0.000137379	0.137379	23136.50061	15566.9754	2257.498329	24246.2243
0.000137379	0.137379	23136.50061	15566.9754	2257.498329	24246.2243
0.000138029	0.138029	23219.01606	15518.46214	2331.489647	25111.49612
0.000138679	0.138679	23481.01847	15671.37519	2339.136435	25500.46944
0.00013933	0.13933	23033.50332	15508.12914	2309.891604	25725.85328
0.00013998	0.13998	21834.35472	14721.56522	2308.823278	26035.61313
0.00014063	0.14063	21118.02527	14137.17937	2304.397103	25761.81839
0.000141281	0.141281	20305.91584	13735.64101	2294.394712	25446.05247
0.000141931	0.141931	19190.07085	13201.05821	2266.763485	25738.682
0.000142581	0.142581	18501.02406	12663.66509	2301.599773	25295.36122
0.000143231	0.143231	17653.63427	12136.36281	2285.404198	24794.53071
0.000143882	0.143882	16860.05896	11592.41627	2270.240214	24460.74273
0.000144532	0.144532	16620.7107	11377.23849	2271.560341	24032.87261
0.000145182	0.145182	16330.50404	11114.20832	2262.080507	23916.18104
0.000145833	0.145833	15336.77989	10510.13667	2273.277435	23991.73569
0.000146483	0.146483	13708.88683	9678.098472	2251.187434	24017.27378
0.000147133	0.147133	12239.45916	8624.522	2228.106641	23800.38338
0.000147784	0.147784	11725.50959	8087.053351	2261.598052	23434.20694
0.000148434	0.148434	11678.52542	8036.822661	2282.045954	23400.0911
0.000149084	0.149084	11594.46963	8030.38868	2260.770368	23305.97146
0.000149735	0.149735	11878.4691	8397.951795	2281.7004	23254.13003
0.000150385	0.150385	12231.34775	8644.9265	2272.338044	23232.30776
0.000151035	0.151035	11773.37786	8250.892608	2219.192616	23028.14745
0.000151685	0.151685	10798.62678	7550.269237	2195.652376	22735.41347
0.000152336	0.152336	10065.37607	7017.592011	2211.065179	22399.69244
0.000152986	0.152986	9620.677543	6783.237338	2207.433103	22262.27325
0.000153636	0.153636	8999.844733	6339.711091	2198.144438	22085.55685
0.000154287	0.154287	7950.252279	5659.546468	2215.234979	22151.48292
0.000154937	0.154937	7145.031249	5210.787112	2238.336218	22754.54298
0.000155587	0.155587	6784.480469	4989.212241	2214.363281	22878.45508
0.000156238	0.156238	6859.397646	5009.627292	2180.708805	22218.58309
0.000156888	0.156888	7348.04282	5352.09287	2182.260198	21444.50809
0.000157538	0.157538	8066.44526	5898.83425	2160.726921	20631.48444
0.000158188	0.158188	9668.469613	6974.308762	2121.348121	19421.78374
0.000158839	0.158839	11893.34752	8359.812435	2089.780034	18238.87632
0.000159489	0.159489	13217.12524	9163.080822	2060.932524	17923.42094
0.000160139	0.160139	13523.24783	9345.320189	2092.340217	18497.11632
0.00016079	0.16079	13361.05297	9226.810864	2169.841038	18981.27743
0.00016144	0.16144	13199.03742	9035.371686	2147.993975	19304.49306
0.00016209	0.16209	13469.6931	9338.955135	2139.977398	19469.67541
0.000162741	0.162741	14447.79285	9958.061174	2143.805032	19198.71342
0.000163391	0.163391	15493.83665	10479.01816	2175.072741	18760.47776
0.000164041	0.164041	15847.43765	10808.8244	2177.205066	18241.16371
0.000164691	0.164691	16192.66172	10905.66941	2127.741488	17973.24381
0.000165342	0.165342	16617.30991	11278.50965	2122.280734	17766.61902
0.000165992	0.165992	17461.56982	11866.29506	2149.820058	17327.89928
0.000166642	0.166642	18053.0623	12237.53253	2107.544741	17089.58068
0.000167293	0.167293	18561.33847	12694.33754	2075.481763	16857.3882
0.000167943	0.167943	19218.51252	12969.26874	2107.759357	16717.56661
0.000168593	0.168593	19223.9307	13030.31036	2121.006605	16757.3831
0.000169244	0.169244	18377.36241	12488.58136	2130.266553	16732.22123
0.000169894	0.169894	17289.55339	11821.27836	2130.844717	16862.22061
0.000170544	0.170544	16898.81409	11492.56943	2119.659583	17451.69
0.000171194	0.171194	16917.76765	11545.97593	2181.969322	17833.03225
0.000171845	0.171845	16509.54841	11246.21624	2177.438926	17628.20778
0.000172495	0.172495	15543.45659	10821.31485	2140.925929	17780.18141
0.000173145	0.173145	15749.70271	10889.11852	2181.2938	18696.7429
0.000173796	0.173796	17635.28258	12021.75058	2213.769041	19768.01341
0.000174446	0.174446	21053.76359	14449.11709	2214.923969	20601.88607
0.000175096	0.175096	24110.67527	16516.77238	2199.591385	20681.5152
0.000175747	0.175747	23870.27406	16226.56135	2179.455724	20570.21333
0.000176397	0.176397	22631.16825	15220.74491	2208.563501	20122.5624
0.000177047	0.177047	21497.03238	14411.79137	2186.732201	19956.58493
0.000177698	0.177698	20997.64007	13955.1809	2219.203111	20372.92817
0.000178348	0.178348	20554.71033	13940.10987	2226.289346	20770.07394
0.000178998	0.178998	18791.35593	12808.0226	2248.838902	21087.94424
0.000179648	0.179648	16663.37389	11293.90935	2266.975178	21440.46214
0.000180299	0.180299	16329.04389	10949.76766	2271.845549	22173.57687
0.000180949	0.180949	16546.94187	11127.45221	2290.104839	22862.06141
0.000181599	0.181599	14930.87152	10240.67808	2324.46593	23504.57532
0.00018225	0.18225	13271.12173	9304.926964	2298.966421	23899.96098
0.0001829	0.1829	12867.59196	8781.636934	2326.060811	24116.09864
0.00018355	0.18355	12581.64971	8574.736577	2313.862577	24835.56794
0.000184201	0.184201	12057.33831	8226.929385	2324.866894	25729.11249
0.000184851	0.184851	11594.50979	8169.41834	2336.299355	25782.02115
0.000185501	0.185501	11678.36348	8153.518137	2349.667172	26115.88158
0.000186151	0.186151	11335.83546	8002.358584	2350.550469	25710.30843
0.000186802	0.186802	10764.68363	7395.966121	2305.226089	24726.15086
0.000187452	0.187452	9980.387013	6964.358631	2261.662774	23336.22105
0.000188102	0.188102	9232.383333	6498.590747	2301.026507	23565.6325
0.000188753	0.188753	8268.133967	5857.506959	2368.862297	24828.53627
0.000189403	0.189403	7814.546125	5655.173971	2399.016601	26279.29396
0.000190053	0.190053	7738.5183	5484.184062	2378.597098	26740.88111
0.000190704	0.190704	7872.361944	5605.680825	2383.231842	26353.90596
0.000191354	0.191354	8295.922748	5967.151011	2335.369427	25396.89476
0.000192004	0.192004	9402.957064	6673.089437	2333.392578	24202.388
0.000192654	0.192654	10803.53576	7539.662308	2312.094344	23832.04863
0.000193305	0.193305	12873.52779	8715.817121	2323.101162	22110.25391
0.000193955	0.193955	15834.97331	10566.67455	2185.334446	19350.8209
0.000194605	0.194605	17491.88991	11663.57044	2188.256343	18339.87216
0.000195256	0.195256	18962.25746	12744.8274	2198.566871	19095.75829
0.000195906	0.195906	19793.29457	13509.34841	2204.737729	20144.75459
0.000196556	0.196556	18989.99882	13062.48909	2305.058303	21536.47171
0.000197207	0.197207	17526.01313	12169.69649	2274.065693	22701.48374
0.000197857	0.197857	17541.14782	11924.42893	2257.943468	23352.61505
0.000198507	0.198507	17735.79312	12116.70919	2339.345835	23858.99191
0.000199157	0.199157	18360.39833	12437.02507	2318.890141	23941.12862
0.000199808	0.199808	18532.49447	12933.02559	2391.425354	24153.3015
0.000200458	0.200458	19521.25211	13438.60392	2342.657628	24208.34194
0.000201108	0.201108	20347.6902	13700.82919	2312.505779	23707.11867
0.000201759	0.201759	20340.1876	13583.75785	2297.74715	24042.00511
0.000202409	0.202409	19770.10362	13425.42677	2305.466445	23847.90113
0.000203059	0.203059	19259.91428	13004.72359	2316.605465	23710.15181
0.00020371	0.20371	17550.62452	11891.57707	2369.741124	23794.20807
0.00020436	0.20436	16304.37979	11204.02856	2337.299059	23424.13568
0.00020501	0.20501	15447.75761	10698.83592	2260.806548	23486.19575
0.00020566	0.20566	14990.25164	10222.8773	2321.287539	24005.20219
0.000206311	0.206311	14922.36419	10356.82109	2264.380452	23733.86081
0.000206961	0.206961	15121.1822	10211.0708	2316.802388	23019.829
0.000207611	0.207611	13919.32287	9624.186156	2250.869699	22470.26684
0.000208262	0.208262	12606.29117	8738.724036	2318.556641	22722.39865
0.000208912	0.208912	11780.91961	8154.209995	2313.188015	22663.76809
0.000209562	0.209562	11306.44918	7836.514655	2276.056459	22548.34848
0.000210213	0.210213	11132.94978	7630.657576	2288.495346	22813.65759
0.000210863	0.210863	10601.78661	7453.324743	2273.758972	23162.27006
0.000211513	0.211513	10763.48624	7369.087171	2285.090155	23455.07994
0.000212164	0.212164	11700.75927	8233.771654	2264.86485	22737.64839
0.000212814	0.212814	15676.69176	10738.66333	2201.907906	21112.64638
0.000213464	0.213464	18530.66136	12636.24122	2156.652009	19322.44281
0.000214114	0.214114	17956.0689	12450.71577	2161.843471	18807.2055
0.000214765	0.214765	18167.52708	12104.93614	2163.67649	18995.97796
0.000215415	0.215415	18119.46674	12357.6294	2265.118636	19857.90947
0.000216065	0.216065	17403.91893	12000.15616	2229.511916	20442.5403
0.000216716	0.216716	16343.77509	11293.55027	2213.247775	21785.22942
0.000217366	0.217366	15178.10435	10422.52092	2242.080893	22605.20939
0.000218016	0.218016	14216.75221	9805.582064	2269.8241	22495.43014
0.000218667	0.218667	13349.06255	9243.182267	2247.557728	21703.46483
0.000219317	0.219317	11726.05771	8320.13589	2225.152363	21339.8663
0.000219967	0.219967	9884.626919	6943.548151	2252.940603	21262.98711
0.000220617	0.220617	8697.456368	6285.386597	2268.047356	21513.9002
0.000221268	0.221268	8650.558909	6246.682186	2239.491581	21392.70669
0.000221918	0.221918	9616.431757	6841.792259	2197.398542	20969.7853
0.000222568	0.222568	12020.15751	8321.726746	2180.14653	20949.98182
0.000223219	0.223219	14393.782	9889.747929	2229.375485	21443.06618
0.000223869	0.223869	15686.95939	10694.23669	2322.598142	22094.60926
0.000224519	0.224519	16492.49923	11256.26416	2346.721818	22988.63333
0.00022517	0.22517	17144.63399	11632.60847	2363.945626	23810.1635
0.00022582	0.22582	17000.37565	11705.81842	2355.342318	24118.55318
0.00022647	0.22647	16452.52537	11387.21835	2332.041273	24487.46322
0.00022712	0.22712	16015.43892	10937.31454	2322.179812	24572.61589
0.000227771	0.227771	14404.206	9936.961485	2356.188873	24698.17295
0.000228421	0.228421	12299.34074	8494.565622	2334.138809	25184.05705
0.000229071	0.229071	10358.65539	7246.604973	2329.711627	24921.07699
0.000229722	0.229722	9142.370149	6545.204515	2305.717925	24667.7435
0.000230372	0.230372	8688.199435	6207.882087	2286.216311	24344.83225
0.000231022	0.231022	8502.371225	6056.195905	2254.3976	23790.38404
0.000231673	0.231673	8032.225989	5777.281425	2238.966665	23457.86698
0.000232323	0.232323	7972.929053	5777.355881	2225.344724	23158.20282
0.000232973	0.232973	8718.722883	6137.074102	2244.186465	22443.94714
0.000233623	0.233623	9885.849022	6936.154379	2181.968248	21360.59655
0.000234274	0.234274	11135.76184	7830.337316	2179.569382	20363.29149
0.000234924	0.234924	11778.978	8227.643531	2222.58719	19429.48258
0.000235574	0.235574	11108.84773	7918.961605	2191.763494	18939.10548
0.000236225	0.236225	10056.80998	7161.823972	2149.476658	19188.90097
0.000236875	0.236875	9698.356086	6962.196257	2153.506138	18986.94991
0.000237525	0.237525	10070.78187	7164.409446	2140.433448	18014.87022
0.000238176	0.238176	10393.9322	7246.905626	2114.336498	17359.00512
0.000238826	0.238826	10629.88629	7375.493332	2143.962214	17833.59042
0.000239476	0.239476	10961.72134	7665.01845	2188.182037	19053.04422
0.000240127	0.240127	10745.9957	7499.586569	2201.46151	19911.19291
0.000240777	0.240777	10333.3692	7011.780262	2199.588735	20209.29466
0.000241427	0.241427	11126.88436	7567.034648	2156.125359	20535.92132
0.000242077	0.242077	12962.21364	9013.975714	2201.588016	20633.16164
0.000242728	0.242728	14638.95993	10125.00979	2244.766914	20209.17299
0.000243378	0.243378	15753.95026	10821.6703	2182.447591	19922.15684
0.000244028	0.244028	16476.05423	11334.01192	2182.968918	19738.38274
0.000244679	0.244679	16835.79293	11480.2097	2183.186583	19511.43965
0.000245329	0.245329	17694.05986	11882.69003	2180.342807	19410.05825
0.000245979	0.245979	20149.53023	13558.41935	2184.499686	19182.23631
0.00024663	0.24663	23064.51662	15587.21613	2140.635902	19140.69016
0.00024728	0.24728	25185.94531	16912.97644	2156.306118	19329.01907
0.00024793	0.24793	26551.36064	17710.36722	2182.046354	19510.3959
0.00024858	0.24858	26824.94379	17878.27324	2209.603856	19905.31559
0.000249231	0.249231	25874.96217	17432.42287	2217.954827	20095.19159
0.000249881	0.249881	24470.38497	16488.41056	2204.99902	20216.74674
0.000250531	0.250531	22864.58214	15325.70986	2187.337733	20167.0372
0.000251182	0.251182	21929.63142	14815.77669	2155.659469	19540.77782
0.000251832	0.251832	21412.93812	14484.05799	2137.511769	18618.15848
0.000252482	0.252482	20092.57567	13620.90908	2116.968806	17937.28698
0.000253133	0.253133	17224.96483	11693.95055	2090.130937	17557.98801
0.000253783	0.253783	13708.78744	9415.631509	2107.286088	17927.34293
0.000254433	0.254433	11120.02705	7693.481256	2127.071969	18442.37768
0.000255083	0.255083	10076.63811	7041.662875	2130.254704	19109.32353
0.000255734	0.255734	10388.93168	7178.332271	2142.229756	20325.98893
0.000256384	0.256384	12674.31811	8629.436109	2149.640591	20994.12216
0.000257034	0.257034	17510.34678	11764.04275	2186.484625	21858.28573
0.000257685	0.257685	22745.73093	15462.28645	2223.341299	22687.95894
0.000258335	0.258335	25394.81957	16991.69909	2217.874	23233.92014
0.000258985	0.258985	25583.59473	16979.8086	2244.443107	23455.62769
0.000259636	0.259636	25836.74259	17178.45901	2212.585667	23333.75827
0.000260286	0.260286	26216.03598	17438.02188	2202.522405	23184.35762
0.000260936	0.260936	25995.77222	17267.59216	2222.717117	22929.4242
0.000261586	0.261586	24898.05713	16673.43306	2224.702948	22764.71795
0.000262237	0.262237	22852.08602	15413.90904	2166.595574	22190.11117
0.000262887	0.262887	20239.96373	13624.52806	2150.356075	21675.52474
0.000263537	0.263537	16697.99107	11290.12331	2117.713551	20818.41766
0.000264188	0.264188	13329.34361	9304.879154	2123.859764	19709.38775
0.000264838	0.264838	11361.93296	7976.85303	2120.246939	19348.21835
0.000265488	0.265488	11027.40734	7681.781767	2110.599258	19767.28046
0.000266139	0.266139	11869.77692	8254.665269	2125.687068	20915.99473
0.000266789	0.266789	13759.03125	9487.665412	2113.474817	22559.55814
0.000267439	0.267439	16793.2074	11498.91285	2128.040458	23547.16713
0.00026809	0.26809	19866.8976	13606.02095	2160.918485	23753.12803
0.00026874	0.26874	22073.16721	14967.45659	2180.250896	23911.05696
0.00026939	0.26939	23483.61853	15922.95261	2217.054807	24445.66761
0.00027004	0.27004	22706.15631	15322.53182	2169.761984	24791.11129
0.000270691	0.270691	19413.09801	13271.61813	2183.83493	24500.59715
0.000271341	0.271341	16463.84552	11152.62405	2182.06541	23975.80251
0.000271991	0.271991	14056.97728	9851.038473	2168.598741	23291.88433
0.000272642	0.272642	12418.42413	8604.627056	2138.24639	22205.34032
0.000273292	0.273292	11386.40011	7943.444818	2101.896504	21768.96812
0.000273942	0.273942	10706.24335	7540.124417	2128.227379	21113.84011
0.000274593	0.274593	9625.05328	6916.564661	2117.972867	20786.07466
0.000275243	0.275243	9100.134118	6650.605559	2115.462984	20340.68547
0.000275893	0.275893	9299.686923	6469.05436	2083.640577	20239.02162
0.000276543	0.276543	9781.789092	6715.85154	2082.868798	20472.73688
0.000277194	0.277194	10455.64304	7259.141474	2087.864718	20922.03538
0.000277844	0.277844	11264.5136	7871.921066	2087.107933	21200.66017
0.000278494	0.278494	11775.30921	8365.134545	2129.342448	21190.56456
0.000279145	0.279145	12808.59343	8929.288319	2119.394512	21194.76802
0.000279795	0.279795	14022.91897	9881.488834	2088.612604	20917.92145
0.000280445	0.280445	15235.01717	10426.24505	2138.069037	21773.28627
0.000281096	0.281096	16340.35347	11107.85611	2158.145974	22177.12713
0.000281746	0.281746	18880.31744	12521.98618	2141.113439	22979.79726
0.000282396	0.282396	21204.92626	14523.62953	2165.333343	23209.29639
0.000283046	0.283046	23385.06134	15888.04294	2167.258493	23796.12036
0.000283697	0.283697	25291.11669	16985.64606	2167.990005	24424.9631
0.000284347	0.284347	27847.20847	18643.34341	2207.284877	25356.37967
0.000284997	0.284997	30092.28403	19933.09335	2238.42131	26371.34113
0.000285648	0.285648	29918.08233	19912.28884	2235.17993	26939.70392
0.000286298	0.286298	28934.3719	19378.0893	2245.273866	27788.44733
0.000286948	0.286948	28028.5326	18772.2321	2203.312938	27889.92888
0.000287599	0.287599	27074.77344	18299.55072	2242.096283	27594.301
0.000288249	0.288249	26088.74576	17183.90473	2222.548905	27973.87081
0.000288899	0.288899	24115.48094	16531.75703	2219.152896	27692.58663
0.000289549	0.289549	22590.34878	15271.96492	2226.161763	27657.79813
0.0002902	0.2902	21425.82805	14800.49484	2291.404982	26894.14766
0.00029085	0.29085	19895.11505	13471.34944	2177.952893	25375.8727
0.0002915	0.2915	17421.77487	11961.74609	2142.022502	24211.43411
0.000292151	0.292151	15594.2797	10724.19661	2227.550217	24997.8863
0.000292801	0.292801	15579.48423	10717.77977	2267.112371	25658.17009
0.000293451	0.293451	16608.86127	11337.28467	2175.992467	24295.77466
0.000294102	0.294102	17255.08835	11654.33668	2160.391859	22881.09124
0.000294752	0.294752	17521.71668	11676.97001	2168.267444	23270.19722
0.000295402	0.295402	18093.53145	12212.66381	2170.394433	23840.06991
0.000296052	0.296052	18284.5527	12740.58755	2199.505795	23875.22155
0.000296703	0.296703	18916.86474	12666.41412	2222.567797	24322.76521
0.000297353	0.297353	19732.97978	13476.72173	2185.205666	24524.63018
0.000298003	0.298003	20520.99731	14113.65155	2179.925949	24780.38969
0.000298654	0.298654	20885.97065	13993.93065	2235.996911	24940.56164
0.000299304	0.299304	20600.65011	13851.11236	2269.626935	25152.57402
0.000299954	0.299954	20911.56714	14041.93682	2244.439028	25475.91167
0.000300605	0.300605	21058.83778	14161.2092	2225.405583	25405.72453
0.000301255	0.301255	20499.62523	13774.9876	2246.787935	25573.0345
0.000301905	0.301905	19764.77506	13303.92709	2234.610244	25116.86799
0.000302556	0.302556	18899.93288	12564.59993	2240.37104	24594.26115
0.000303206	0.303206	17023.31486	11637.49807	2149.284516	23621.16772
0.000303856	0.303856	16295.23575	11373.36842	2206.775962	22810.60202
0.000304506	0.304506	15623.86358	10886.20514	2142.766096	22330.0016
0.000305157	0.305157	14933.34194	10317.18895	2172.161493	22682.50419
0.000305807	0.305807	15050.31898	10422.40673	2199.556617	22457.11507
0.000306457	0.306457	15943.22664	10941.18117	2187.19502	22228.8325
0.000307108	0.307108	16428.7278	11387.3009	2188.859265	21840.30625
0.000307758	0.307758	16103.30559	11043.72909	2153.884686	21641.34496
0.000308408	0.308408	16429.56453	11067.56642	2149.736325	21897.82936
0.000309059	0.309059	16249.84921	11246.03162	2171.314827	22304.30519
0.000309709	0.309709	15673.74191	10979.98324	2232.690164	22758.0803
0.000310359	0.310359	15155.19581	10511.34828	2210.632012	23414.39353
0.000311009	0.311009	14720.6476	10181.26118	2218.892578	23415.95346
0.00031166	0.31166	13950.91868	9537.094363	2248.285807	23398.61516
0.00031231	0.31231	13402.3469	9240.925615	2158.46012	21922.55966
0.00031296	0.31296	14815.28505	10089.34677	2108.927734	19927.27662
0.000313611	0.313611	16006.54603	10774.36874	2133.82542	18716.66711
0.000314261	0.314261	14668.05401	10057.02725	2145.040863	18303.0599
0.000314911	0.314911	12722.52911	8835.152104	2148.612028	18907.80356
0.000315562	0.315562	11701.08894	8336.441879	2195.743632	19499.31706
0.000316212	0.316212	12133.88016	8567.882687	2195.604625	19854.56612
0.000316862	0.316862	13943.31232	9634.290872	2200.379827	20170.80294
0.000317512	0.317512	15823.6475	10772.1791	2183.404261	20295.11715
0.000318163	0.318163	16312.3032	10984.60656	2187.066002	20395.39854
0.000318813	0.318813	15033.62233	10400.75965	2172.407874	20249.1924
0.000319463	0.319463	13204.08044	9251.839735	2132.351563	21014.43043
0.000320114	0.320114	11351.27211	8011.764262	2179.684168	23228.32751
0.000320764	0.320764	10358.26949	7393.263605	2288.163757	26048.80102
0.000321414	0.321414	10996.2944	7781.067496	2310.750889	26966.49297
0.000322065	0.322065	11369.03995	7934.054155	2306.304812	26806.04282
0.000322715	0.322715	10429.43792	7380.823798	2253.722655	26891.01954
0.000323365	0.323365	9700.978612	6790.227138	2267.561932	27079.56308
0.000324015	0.324015	9803.899019	6983.22529	2287.066337	26472.20936
0.000324666	0.324666	10204.93147	7356.382633	2284.091053	26131.04175
0.000325316	0.325316	10166.98938	7159.949723	2265.614936	26297.43443
0.000325966	0.325966	9858.99937	6937.220894	2288.394581	26605.39747
0.000326617	0.326617	10735.2089	7438.48695	2281.660634	26751.98757
0.000327267	0.327267	13824.16881	9410.308501	2268.259394	26953.78144
0.000327917	0.327917	17946.76406	12030.74312	2273.471443	26974.5682
0.000328568	0.328568	21032.49705	13908.10896	2247.245695	26771.9362
0.000329218	0.329218	21949.16109	14885.55357	2198.435268	26419.7075
0.000329868	0.329868	21800.33966	14839.96263	2231.326238	26313.49531
0.000330519	0.330519	20672.6943	13947.13414	2243.397806	26315.21413
0.000331169	0.331169	18546.31327	12551.15596	2209.509029	26360.05869
0.000331819	0.331819	16170.90084	11050.12064	2208.563088	26318.47749
0.000332469	0.332469	14045.98854	9692.709527	2236.078232	26475.27275
0.00033312	0.33312	12492.89051	8738.512868	2228.875306	26893.88871
0.00033377	0.33377	11293.16564	7900.284691	2251.267422	27030.77678
0.00033442	0.33442	9918.048552	7049.445748	2258.200056	27453.48846
0.000335071	0.335071	8736.466792	6232.911861	2227.065786	27948.31886
0.000335721	0.335721	8325.452857	5987.004019	2268.676123	27900.51395
0.000336371	0.336371	8434.972285	6147.045457	2284.348677	27970.91917
0.000337022	0.337022	8954.030372	6321.633241	2293.208268	28252.25338
0.000337672	0.337672	9527.982731	6576.089829	2295.986652	27824.10484
0.000338322	0.338322	9844.58074	6923.443761	2220.27051	26630.55165
0.000338972	0.338972	10491.0962	7452.828496	2220.31561	26349.00031
0.000339623	0.339623	11803.09484	8244.799142	2295.301876	28435.32222
0.000340273	0.340273	13648.61446	9425.759227	2313.508845	30767.27293
0.000340923	0.340923	15439.64608	10555.09763	2323.122625	31484.85373
0.000341574	0.341574	16564.60347	11288.48885	2388.33082	32040.4199
0.000342224	0.342224	17290.25798	11845.60591	2403.855204	33348.77588
0.000342874	0.342874	18144.36936	12447.28792	2427.978041	34062.14635
0.000343525	0.343525	19092.78611	13074.91074	2448.707968	33732.67665
0.000344175	0.344175	19874.30012	13512.15452	2385.324609	32771.44821
0.000344825	0.344825	19692.59557	13401.3803	2318.727357	31339.20405
0.000345475	0.345475	17977.22761	12331.52562	2246.927706	29447.11703
0.000346126	0.346126	15949.7688	10981.89211	2247.179156	27401.30787
0.000346776	0.346776	15971.1553	10978.65944	2276.701453	26555.82077
0.000347426	0.347426	17528.27635	12023.16751	2245.426102	26523.13197
0.000348077	0.348077	18970.15388	12999.00382	2289.520189	27330.95845
0.000348727	0.348727	20207.74559	13808.36318	2328.701786	28182.09651
0.000349377	0.349377	21764.51084	14704.08999	2331.478851	28935.23169
0.000350028	0.350028	23116.50011	15472.37279	2278.119805	29447.19455
0.000350678	0.350678	24129.91439	16311.08233	2329.12635	29676.75186
0.000351328	0.351328	24945.91604	16606.57124	2309.546966	29513.20217
0.000351978	0.351978	24802.48593	16520.03593	2295.088441	30113.81541
0.000352629	0.352629	23962.90013	16000.01234	2298.30762	30952.63574
0.000353279	0.353279	23481.80802	15571.74915	2337.436276	31997.60152
0.000353929	0.353929	22777.86968	15335.91359	2364.546809	32975.6679
0.00035458	0.35458	21916.99876	14717.88303	2377.347842	33975.67301
0.00035523	0.35523	21626.87519	14569.82841	2406.333519	34897.27419
0.00035588	0.35588	21281.9528	14275.46416	2343.354507	35538.9756
0.000355882	0.355882	21281.9528	14275.46416	2343.354507	35538.9756
0.000356538	0.356538	20608.65602	14215.35883	2314.940698	35201.53123
0.000357193	0.357193	20223.88027	13920.06087	2343.095181	34075.99587
0.000357849	0.357849	19911.40632	13493.21238	2304.360613	32672.03901
0.000358504	0.358504	19053.89146	12852.40059	2255.497555	31374.21573
0.00035916	0.35916	17679.70625	11976.46886	2259.477757	30750.00304
0.000359815	0.359815	16819.2126	11583.73913	2251.531555	29970.27809
0.000360471	0.360471	15885.27783	10706.0495	2292.510984	29213.91306
0.000361126	0.361126	14463.76446	9979.447729	2260.02936	28423.25269
0.000361782	0.361782	12551.54804	8765.027666	2255.541761	28875.19105
0.000362437	0.362437	10174.97619	7159.369503	2246.311298	28852.8922
0.000363092	0.363092	9180.625164	6465.523119	2248.870502	26725.39138
0.000363748	0.363748	9331.62329	6650.203207	2230.182801	24429.39172
0.000364403	0.364403	8893.774693	6362.431383	2225.053499	23300.63734
0.000365059	0.365059	8181.532816	5915.667465	2251.99795	23287.09277
0.000365714	0.365714	8003.767189	5832.143891	2242.536475	23280.00892
0.00036637	0.36637	8325.228821	5880.956366	2200.865082	23349.68147
0.000367025	0.367025	8730.315862	6200.842766	2203.675796	22814.75624
0.000367681	0.367681	9943.568924	7140.188189	2183.969238	21388.95844
0.000368336	0.368336	12780.67624	8871.79476	2145.731747	19362.058
0.000368991	0.368991	13761.93108	9508.546516	2101.490055	17330.89065
0.000369647	0.369647	13235.56966	9063.550331	2039.160076	16136.44394
0.000370302	0.370302	13504.09275	9284.888347	2086.565019	15974.31692
0.000370958	0.370958	14697.54154	10268.9759	2060.543726	16352.91227
0.000371613	0.371613	14842.94539	10470.70423	2088.548211	16859.46152
0.000372269	0.372269	14010.38146	9766.181692	2136.085926	18634.98495
0.000372924	0.372924	14837.06978	10265.0396	2188.916789	20859.23688
0.00037358	0.37358	18627.04946	12670.39437	2187.280663	20851.71257
0.000374235	0.374235	21631.62705	14676.53679	2116.974686	18728.7761
0.00037489	0.37489	22650.30254	15318.95025	2071.120267	16994.0605
0.000375546	0.375546	22761.8024	15535.44359	2062.608443	16372.2463
0.000376201	0.376201	22266.21124	15173.5109	2066.757116	15529.32781
0.000376857	0.376857	20937.35323	14069.12209	2086.406754	15229.20974
0.000377512	0.377512	20192.70627	13649.80205	2074.456938	15419.06815
0.000378168	0.378168	21130.94869	14178.92387	2076.535983	15759.81575
0.000378823	0.378823	22874.70253	15360.60239	2074.906123	15537.29604
0.000379479	0.379479	24321.33851	16219.71367	2103.458666	16033.04491
0.000380134	0.380134	24480.67567	16632.1369	2113.176413	16287.23455
0.00038079	0.38079	25545.52417	17137.12573	2085.199681	16275.32253
0.000381445	0.381445	25888.51654	17473.37815	2127.314927	16803.81721
0.0003821	0.3821	25346.0161	17015.93576	2091.214074	17298.45839
0.000382756	0.382756	25138.84232	16668.92978	2092.678056	17631.35585
0.000383411	0.383411	24247.54043	16337.8241	2148.353804	17836.65101
0.000384067	0.384067	22827.19993	15383.66725	2160.188612	17931.02295
0.000384722	0.384722	22067.19419	14965.9715	2131.304323	18181.63751
0.000385378	0.385378	20850.27784	14352.70029	2158.318487	18530.64581
0.000386033	0.386033	18951.84276	13072.70439	2159.088239	18551.37604
0.000386689	0.386689	17398.50082	12097.76843	2111.37142	18967.99123
0.000387344	0.387344	16779.34371	11788.80208	2162.968816	19488.20432
0.000387999	0.387999	16487.63047	11125.55208	2174.437511	19718.26819
0.000388655	0.388655	15570.20241	10400.43521	2175.444062	20386.60895
0.00038931	0.38931	14649.42342	10286.21835	2215.053407	20366.94006
0.000389966	0.389966	14337.58782	10278.54273	2277.754028	20710.86439
0.000390621	0.390621	14086.01159	9815.304432	2265.074911	21612.77869
0.000391277	0.391277	13920.87735	9720.524123	2268.779571	21966.36486
0.000391932	0.391932	13885.97668	9718.03176	2223.449304	20569.48383
0.000392588	0.392588	12431.02509	8769.046607	2205.249894	19422.11791
0.000393243	0.393243	11849.79466	8379.323155	2136.530375	18922.40494
0.000393899	0.393899	12330.13413	8533.143014	2116.847506	18949.23862
0.000394554	0.394554	14402.70471	9721.737692	2156.785863	19411.70179
0.000395209	0.395209	16160.52068	11081.08819	2214.586252	19480.2087
0.000395865	0.395865	16593.11402	11373.38077	2192.083448	19528.21889
0.00039652	0.39652	17204.22163	11741.12153	2183.459298	19747.10155
0.000397176	0.397176	18309.70304	12554.60676	2139.933281	20361.34058
0.000397831	0.397831	19012.99611	12972.5149	2213.540123	20556.12435
0.000398487	0.398487	19126.69215	12921.85038	2155.691108	20589.70109
0.000399142	0.399142	17885.48468	12259.3736	2181.806466	20698.31436
0.000399798	0.399798	15570.83208	10542.93952	2174.562503	20896.72884
0.000400453	0.400453	13458.63632	9470.43087	2206.884348	20203.29074
0.000401108	0.401108	11824.1322	8260.530281	2178.946284	19919.86389
0.000401764	0.401764	10520.95947	7307.817451	2175.949219	19742.41557
0.000402419	0.402419	10650.86682	7440.394547	2121.287399	18829.63243
0.000403075	0.403075	10786.88469	7663.187017	2137.739871	18022.36798
0.00040373	0.40373	11241.44547	7902.747293	2152.476085	17411.29805
0.000404386	0.404386	13380.82065	9154.199254	2099.74593	17117.43875
0.000405041	0.405041	16572.22555	11185.10601	2079.959832	16649.36456
0.000405697	0.405697	20166.97267	13774.59951	2084.611632	16613.97268
0.000406352	0.406352	23611.26793	15991.52539	2094.431618	17126.14362
0.000407007	0.407007	24222.26532	16305.97132	2075.750618	17563.21737
0.000407663	0.407663	22973.41305	15319.42179	2084.646926	17556.49169
0.000408318	0.408318	21102.56821	14375.724	2110.972944	17601.31443
0.000408974	0.408974	19185.08262	13318.58301	2109.622694	17410.40912
0.000409629	0.409629	16886.14329	11626.34771	2100.955194	17501.39445
0.000410285	0.410285	14449.95903	10103.74177	2077.166228	17551.42364
0.00041094	0.41094	13805.26939	9464.112466	2124.852534	17733.48829
0.000411596	0.411596	14086.53932	9765.812819	2059.498298	17640.19662
0.000412251	0.412251	14655.73405	10051.46491	2132.683667	17839.07298
0.000412907	0.412907	15028.29828	10383.1516	2102.416401	17525.26079
0.000413562	0.413562	13972.95594	9702.615083	2087.391902	17261.45475
0.000414217	0.414217	12251.892	8585.457471	2118.989317	17472.41051
0.000414873	0.414873	10609.72529	7561.080852	2116.36874	17163.20434
0.000415528	0.415528	9586.88977	6911.523573	2107.169469	16903.25832
0.000416184	0.416184	9018.739703	6514.661501	2051.443185	16803.11573
0.000416839	0.416839	8387.445923	5938.670057	2041.347701	16716.99414
0.000417495	0.417495	7808.787515	5545.127728	2103.765071	16854.21184
0.00041815	0.41815	7561.198043	5450.344107	2113.598843	16758.72323
0.000418806	0.418806	7609.971226	5437.979657	2114.275931	16556.93468
0.000419461	0.419461	7698.849661	5585.778877	2066.282713	16462.31074
0.000420116	0.420116	8134.326581	5849.111578	2083.673164	16271.10277
0.000420772	0.420772	10034.06672	7182.227518	2065.102139	16572.63055
0.000421427	0.421427	14010.80677	9668.104171	2102.874085	16669.42459
0.000422083	0.422083	19258.30326	12795.36613	2122.051849	17326.83841
0.000422083	0.422083	19258.30326	12795.36613	2122.051849	17326.83841
0.000422735	0.422735	22523.8657	15076.60166	2142.758556	18560.93899
0.000423387	0.423387	23392.3794	15771.77161	2163.905462	19553.77383
0.000424038	0.424038	22670.09263	15553.65428	2176.155525	19656.53609
0.00042469	0.42469	21450.78446	14330.19373	2123.064306	19344.36617
0.000425341	0.425341	20472.75921	13618.06992	2114.548925	19082.94284
0.000425993	0.425993	18372.89418	12284.16506	2140.086238	19415.63796
0.000426644	0.426644	14928.3403	10267.47377	2140.125103	19645.92423
0.000427296	0.427296	12212.11766	8572.111435	2213.728677	20145.91879
0.000427947	0.427947	10942.19977	7617.249875	2171.333831	20589.67159
0.000428599	0.428599	10477.41114	7327.495106	2258.617064	21321.99889
0.00042925	0.42925	10619.62062	7558.885559	2273.398734	21344.85492
0.000429902	0.429902	12268.7213	8435.98664	2261.74698	21447.54803
0.000430553	0.430553	15033.70257	10148.60033	2231.3877	21689.47679
0.000431205	0.431205	18607.80133	12824.60277	2273.137545	21689.33004
0.000431856	0.431856	22073.20266	15122.34373	2215.189057	22055.85632
0.000432508	0.432508	23083.73375	15647.60021	2259.151479	21484.05765
0.000433159	0.433159	23838.35311	15909.68724	2230.813863	21048.07154
0.000433811	0.433811	25171.95642	16676.94578	2239.277531	21767.15209
0.000434463	0.434463	25058.86631	16888.90614	2300.378141	22496.19468
0.000435114	0.435114	23864.63586	16149.22053	2243.243405	22915.75027
0.000435766	0.435766	22231.58681	15102.22534	2262.08235	23059.98158
0.000436417	0.436417	20476.73409	13964.86747	2269.957862	22369.54975
0.000437069	0.437069	18320.79997	12682.18718	2260.763968	22238.16484
0.00043772	0.43772	17686.64639	12071.70265	2233.627577	22608.27092
0.000438372	0.438372	16806.91303	11621.77706	2282.488756	22827.49585
0.000439023	0.439023	16276.31498	11299.8587	2240.662006	22671.90429
0.000439675	0.439675	16231.4093	11031.71	2201.246004	21938.40955
0.000440326	0.440326	16785.7097	11599.83545	2203.549573	21376.05881
0.000440978	0.440978	17652.17356	11672.83452	2246.132489	21701.08604
0.000441629	0.441629	17222.01814	11691.93911	2216.920366	21907.7789
0.000442281	0.442281	15906.65859	11089.74973	2221.171214	21505.53943
0.000442932	0.442932	12818.79239	8864.786301	2210.026755	20759.69655
0.000443584	0.443584	11092.52243	7671.696881	2179.770566	20407.18253
0.000444235	0.444235	12284.46695	8418.893077	2219.126829	20554.80767
0.000444887	0.444887	16562.7998	11438.78909	2178.472303	19813.64037
0.000445538	0.445538	20575.45935	13894.40376	2174.339884	19345.31443
0.00044619	0.44619	21324.75785	14762.59286	2194.182046	19312.32321
0.000446842	0.446842	20031.82306	13587.25437	2150.17424	20030.88236
0.000447493	0.447493	19228.3077	13167.7237	2140.896903	20927.1486
0.000448145	0.448145	17923.18851	12041.78168	2245.31967	21598.7718
0.000448796	0.448796	16275.10724	11077.16124	2279.897127	21963.37852
0.000449448	0.449448	15132.33189	10445.88094	2254.376633	22487.12677
0.000450099	0.450099	14366.61332	9753.014226	2239.124746	22726.12826
0.000450751	0.450751	13847.47423	9617.5322	2277.756807	22483.40516
0.000451402	0.451402	13344.09014	9261.286338	2277.732544	21974.38219
0.000452054	0.452054	13059.99603	8992.685882	2237.435352	21964.71824
0.000452705	0.452705	12757.34053	8745.220003	2218.604625	22108.70997
0.000453357	0.453357	11655.88321	8121.318076	2243.950822	22328.69725
0.000454008	0.454008	10680.90241	7537.434815	2215.369443	22277.79523
0.00045466	0.45466	9864.000137	7018.260852	2194.573122	21395.65354
0.000455311	0.455311	9469.29158	6786.336562	2251.918875	21059.16851
0.000455963	0.455963	9604.88341	6719.746216	2190.479001	20456.78166
0.000456614	0.456614	9960.802802	7007.717212	2196.622802	20081.64134
0.000457266	0.457266	11270.32754	7904.693192	2208.896033	19161.66068
0.000457918	0.457918	13519.91485	9495.525582	2128.55985	17883.80329
0.000458569	0.458569	14646.13436	10124.53438	2154.690556	17444.57057
0.000459221	0.459221	15202.71519	10475.32202	2136.460924	17099.18976
0.000459872	0.459872	16839.1447	11447.11788	2079.272013	16584.99603
0.000460524	0.460524	17157.31501	11717.07783	2128.913608	15858.55716
0.000461175	0.461175	16685.15872	11593.52591	2120.05735	15711.71631
0.000461827	0.461827	15512.78076	10635.08208	2107.236475	16036.65936
0.000462478	0.462478	14255.9977	9986.232615	2070.726341	15533.7334
0.00046313	0.46313	14460.56773	9970.672438	2075.293431	14335.11374
0.000463781	0.463781	13668.07287	9326.265846	2064.708318	13412.08264
0.000464433	0.464433	11386.19204	8122.988854	2092.70117	13355.36905
0.000465084	0.465084	10091.44733	7103.729759	2080.03443	13295.1455
0.000465736	0.465736	9402.082977	6633.736364	2054.509117	13340.88736
0.000466387	0.466387	9277.070569	6600.664135	2048.086907	13026.22705
0.000467039	0.467039	9440.223701	6740.153721	2030.580121	12696.90789
0.00046769	0.46769	10228.85769	7280.683406	2033.944544	12572.86842
0.000468342	0.468342	11230.47188	8070.915759	2066.415337	12215.24446
0.000468994	0.468994	12669.78503	8907.459746	2043.226248	12010.9671
0.000469645	0.469645	14779.17061	10172.74331	2050.913513	11707.74859
0.000470297	0.470297	17370.96474	11747.9524	2018.100069	11483.14717
0.000470948	0.470948	18662.88729	12753.72304	1971.622686	10899.23515
0.0004716	0.4716	19174.611	13247.01308	1997.50864	10639.12996
0.000472251	0.472251	20274.94938	13721.68438	1981.18663	10610.76501
0.000472903	0.472903	21471.27784	14311.02908	1966.060928	10210.77708
0.000473554	0.473554	22077.5029	14846.32285	1988.027092	9933.885629
0.000474206	0.474206	20837.46932	14230.6998	1969.221678	9880.198847
0.000474857	0.474857	18652.99071	12846.00003	1950.959967	10493.27864
0.000475509	0.475509	16551.73822	11171.86134	1986.842659	11269.85667
0.00047616	0.47616	14721.94255	9941.184907	1987.567456	11677.86356
0.000476812	0.476812	13972.63351	9593.277378	1991.040978	11631.69537
0.000477463	0.477463	14032.26393	9739.296573	1989.664617	11152.76879
0.000478115	0.478115	13869.56703	9721.786234	2019.749266	10725.66983
0.000478766	0.478766	12776.91512	9036.591916	1973.813653	10594.11198
0.000479418	0.479418	11766.30273	8259.57559	1960.816277	10929.12701
0.00048007	0.48007	12892.73693	8886.763305	1959.624516	11637.74641
0.000480721	0.480721	15939.14959	10821.24673	2010.715376	12407.24369
0.000481373	0.481373	19940.21349	13606.49918	2067.153278	13075.97694
0.000482024	0.482024	23902.08832	16248.14115	2066.88772	13637.64661
0.000482676	0.482676	25957.4121	17595.29208	2051.768709	14158.12675
0.000483327	0.483327	26369.78106	17749.14838	2076.121168	14465.08767
0.000483979	0.483979	27214.88864	18128.92385	2139.143842	14892.85557
0.00048463	0.48463	27677.63747	18542.22148	2137.72659	15154.7597
0.000485282	0.485282	27450.24207	18309.51947	2092.030156	14955.82321
0.000485933	0.485933	26815.35921	17937.48247	2110.164829	14744.39537
0.000486585	0.486585	26463.16484	17502.60388	2091.636627	14420.53005
0.000487236	0.487236	26265.89147	17578.47397	2055.006806	14339.25729
0.000487888	0.487888	25978.67764	17410.72495	2075.292074	14442.09592
0.000488539	0.488539	25229.12437	16746.23641	2101.540695	14430.34019
0.000489191	0.489191	23477.49548	15698.59813	2083.870627	14235.02437
0.000489842	0.489842	21156.38192	14432.0521	2051.399401	13909.301
0.000490494	0.490494	19164.79187	13005.22482	2042.278324	13434.40133
0.000491145	0.491145	17672.50074	11963.96033	2056.882813	12988.31331
0.000491797	0.491797	16379.88239	11258.70163	2037.10316	12555.18543
0.000492449	0.492449	14745.36531	10136.76579	2018.406606	12233.66355
0.0004931	0.4931	13533.79862	9287.644349	2023.956937	12098.14565
0.000493752	0.493752	13292.78969	9247.966416	2028.309908	12193.05751
0.000494403	0.494403	13733.49549	9544.404582	2024.201005	12035.85492
0.000495055	0.495055	14214.16793	9803.101761	2016	11816.04658
0.000495706	0.495706	14809.82266	10228.01347	2015.118487	11823.60701
0.000496358	0.496358	16592.499	11460.34924	2028.15635	12016.45295
0.000497009	0.497009	19016.01777	13084.21012	2018.163014	12320.718
0.000497661	0.497661	20639.77368	14023.55479	1986.815976	12334.46066
0.000498312	0.498312	21422.65351	14476.91445	1986.091839	12285.30927
0.000498964	0.498964	21593.56445	14567.7178	1998.061635	12405.4808
0.000499615	0.499615	20566.60869	13875.60457	2032.149368	12705.60884
0.000500267	0.500267	18973.18062	12926.64835	2020.297534	13157.11844
0.000500918	0.500918	16837.82806	11589.90051	2023.421934	14080.99121
0.00050157	0.50157	14088.02939	9738.779605	2093.210848	15537.33542
0.000502221	0.502221	12565.32008	8730.00879	2169.920251	16735.71436
0.000502873	0.502873	13222.10774	9153.559645	2184.900832	17167.07587
0.000503525	0.503525	14871.66518	10255.12898	2145.961608	17488.87921
0.000504176	0.504176	16048.50475	11016.2171	2154.637358	17497.09495
0.000504828	0.504828	16978.68767	11574.46352	2188.219512	17229.0228
0.000505479	0.505479	17600.66012	11985.08126	2162.173117	16842.19858
0.000506131	0.506131	17752.86486	12187.49663	2154.83833	16387.62848
0.000506782	0.506782	17165.24317	11866.58054	2138.327222	16231.88572
0.000507434	0.507434	15292.1895	10522.40565	2105.115008	16371.24352
0.000508085	0.508085	13495.57559	9384.633978	2097.079887	17128.66587
0.000508737	0.508737	14008.75399	9768.908378	2105.465465	17268.77098
0.000509388	0.509388	15478.67713	10658.4844	2132.953565	17174.7644
0.00051004	0.51004	16178.7685	10877.71787	2155.061481	17306.03368
0.000510691	0.510691	16241.69499	11041.13078	2168.464491	17601.71495
0.000511343	0.511343	15690.21658	10950.56152	2154.521986	18457.03425
0.000511994	0.511994	15556.32858	10826.85896	2215.332421	19519.79802
0.000512646	0.512646	17044.62081	11643.15522	2261.187923	20183.11425
0.000513297	0.513297	18961.57437	12860.36391	2275.425605	20004.65777
0.000513949	0.513949	19303.78913	13305.05738	2279.708958	20000.70588
0.000514601	0.514601	19550.55188	13496.53609	2251.084503	20437.66626
0.000515252	0.515252	20218.88756	13652.12747	2251.772065	20559.25367
0.000515904	0.515904	20760.98703	13928.41027	2205.274724	20424.07829
0.000516555	0.516555	20465.30199	13920.99569	2255.121195	20575.00038
0.000517207	0.517207	20113.32591	13630.22308	2315.441296	20823.42114
0.000517858	0.517858	20405.3416	13767.71828	2296.61232	21113.48202
0.00051851	0.51851	21129.65078	14299.7971	2277.285273	20834.47185
0.000519161	0.519161	21650.03804	14589.02207	2243.655759	20345.50338
0.000519813	0.519813	20964.13765	14100.28564	2224.085267	19987.35411
0.000520464	0.520464	18825.59335	12653.28328	2228.414048	19259.1993
0.000521116	0.521116	15616.5782	10769.02841	2188.934979	19151.3195
0.000521767	0.521767	12968.20346	9078.213879	2176.592197	19802.76611
0.000522419	0.522419	12187.56745	8504.428042	2174.471383	20455.081
0.00052307	0.52307	12549.15455	8731.000052	2162.042677	19775.27543
0.000523722	0.523722	13586.55524	9392.248423	2116.701469	18722.04789
0.000524373	0.524373	14327.98201	9807.839337	2130.79267	19027.02169
0.000525025	0.525025	14676.8999	10116.84367	2167.449567	19796.19152
0.000525676	0.525676	16159.52622	10970.17325	2188.340452	20882.21059
0.000526328	0.526328	18525.25107	12665.07173	2240.368035	21231.12011
0.00052698	0.52698	20477.12785	13691.4906	2236.13119	21430.97425
0.000527631	0.527631	21011.33891	14204.03251	2203.75736	21334.67387
0.000528283	0.528283	21751.77837	14760.35509	2252.974712	22065.4385
0.000528934	0.528934	22208.00313	14892.79151	2283.928993	22982.98761
0.000529586	0.529586	22671.46421	15068.75863	2206.233775	22914.46794
0.000530237	0.530237	23270.35218	15585.55897	2218.437871	22224.6155
0.000530889	0.530889	23563.43052	15866.11051	2246.879365	22032.55618
0.00053154	0.53154	24035.13495	15962.54583	2258.882459	22676.68812
0.000532192	0.532192	23966.24854	16028.245	2268.573603	23591.06617
0.000532843	0.532843	23340.17607	15599.01413	2323.759187	23859.4002
0.000533495	0.533495	22803.98595	15286.04758	2302.77545	23877.82517
0.000534146	0.534146	22445.48958	14967.56467	2295.385294	24293.47935
0.000534798	0.534798	22551.83526	15069.24516	2269.295059	24266.26615
0.000535449	0.535449	22744.55907	15413.14709	2313.800814	24513.40014
0.000536101	0.536101	21552.41006	14666.66967	2281.731651	24513.3771
0.000536752	0.536752	19462.61785	13352.01628	2286.401573	24966.22285
0.000537404	0.537404	18303.70145	12281.9972	2337.927107	25073.47888
0.000538056	0.538056	19245.56715	12850.89597	2288.330363	24775.11088
0.000538707	0.538707	20459.5238	13835.70627	2352.856068	23983.89657
0.000539359	0.539359	20925.54637	14315.18218	2334.719333	23678.15602
0.00054001	0.54001	21431.43478	14501.65547	2275.462265	23586.06554
0.000540662	0.540662	21688.24832	14467.24531	2269.324219	23584.28506
0.000541313	0.541313	21563.88899	14501.9526	2326.156576	23410.40239
0.000541965	0.541965	23024.09644	15361.13371	2291.52336	23165.75484
0.000542616	0.542616	24818.84095	16706.03327	2285.524834	23625.98141
0.000543268	0.543268	25276.50147	17107.63433	2234.013486	23314.85168
0.000543919	0.543919	24781.77293	16875.82184	2281.042243	22723.4376
0.000544571	0.544571	24369.60315	16338.3223	2284.46875	22438.93096
0.000545222	0.545222	23391.45384	15700.49127	2275.178367	21783.97383
0.000545874	0.545874	20055.05881	13632.13538	2201.679302	21176.62229
0.000546525	0.546525	16988.12393	11593.68394	2254.591715	20573.10178
0.000547177	0.547177	15966.53842	10748.41738	2205.350192	20084.64553
0.000547828	0.547828	16384.53831	11346.71477	2176.762481	19351.03635
0.00054848	0.54848	17617.23102	12049.61966	2133.388992	18687.16469
0.000549132	0.549132	17545.56287	12195.2527	2143.816901	18857.38914
0.000549783	0.549783	17128.66048	11480.94907	2185.378066	19121.76557
0.000550435	0.550435	17311.35626	11784.54042	2203.487279	19472.30868
0.000551086	0.551086	17813.35613	11941.75167	2220.358993	20003.30676
0.000551738	0.551738	17842.52325	12150.13855	2162.779877	19885.50482
0.000551739	0.551739	17842.52325	12150.13855	2162.779877	19885.50482
0.000552391	0.552391	17793.63076	12017.66206	2147.86846	19895.82072
0.000553043	0.553043	18217.36046	12490.90235	2121.423775	19632.1598
0.000553696	0.553696	17310.78072	11971.01649	2164.115637	20124.69454
0.000554348	0.554348	16727.04585	11311.37601	2212.551395	20309.24349
0.000555	0.555	17021.07327	11581.16266	2216.526964	20815.06605
0.000555653	0.555653	16625.27716	11450.40626	2213.733445	21062.87787
0.000556305	0.556305	15813.87468	10962.07237	2235.912166	21617.97089
0.000556957	0.556957	14299.96459	9905.5791	2235.077023	22153.07106
0.000557609	0.557609	13013.64182	9072.3204	2258.575532	22319.83279
0.000558262	0.558262	13533.45832	9199.0131	2246.979148	21897.81223
0.000558914	0.558914	14196.33924	9652.979281	2230.541438	22064.81956
0.000559566	0.559566	15555.27803	10629.41143	2193.414274	21987.8055
0.000560219	0.560219	16554.23484	11514.08735	2207.828679	21260.20354
0.000560871	0.560871	16384.85309	11358.10181	2189.202196	20706.72838
0.000561523	0.561523	15363.54444	10744.8783	2219.732218	20243.30903
0.000562175	0.562175	15303.04529	10672.62409	2268.432715	20107.30295
0.000562828	0.562828	15429.72994	10672.61179	2247.92058	20538.25752
0.00056348	0.56348	15992.94148	10949.04475	2222.004249	21281.37958
0.000564132	0.564132	16563.07186	11363.08133	2225.870799	21155.30809
0.000564785	0.564785	16181.95284	11209.3912	2240.923881	20562.34968
0.000565437	0.565437	15900.88927	11057.69862	2223.224662	20773.95684
0.000566089	0.566089	16653.44295	11437.7196	2232.447778	21082.1636
0.000566741	0.566741	16175.26928	11151.5767	2182.128171	22504.05769
0.000567394	0.567394	14065.91279	9755.561776	2299.411003	25009.26983
0.000568046	0.568046	11494.03078	8019.847947	2336.373468	26349.4678
0.000568698	0.568698	9787.787754	6878.090187	2322.651454	27286.95276
0.000569351	0.569351	8888.237866	6333.645087	2337.705385	27254.62331
0.000570003	0.570003	9323.494153	6575.872152	2362.084517	26441.26268
0.000570655	0.570655	10386.06523	7343.778859	2357.800222	25613.33678
0.000571307	0.571307	11071.84207	7775.038417	2345.077691	25411.2438
0.00057196	0.57196	11240.54103	7789.118094	2338.05779	25175.82817
0.000572612	0.572612	11231.24888	7929.762458	2325.620107	25646.30805
0.000573264	0.573264	11602.39298	7949.066585	2313.608184	26684.89869
0.000573917	0.573917	10997.4327	7843.895925	2359.053748	27605.72555
0.000574569	0.574569	11436.12983	7929.032454	2338.286671	27817.10705
0.000575221	0.575221	12871.12946	8823.320564	2365.744349	27811.96808
0.000575873	0.575873	14965.9061	10145.42516	2410.868164	28215.73389
0.000576526	0.576526	16679.26511	11254.93911	2433.254931	29104.06626
0.000577178	0.577178	17482.51758	11849.65003	2432.758998	29718.95013
0.00057783	0.57783	18199.6113	12273.1527	2417.61084	30005.16533
0.000578482	0.578482	18933.77915	12733.00739	2446.929178	30306.25265
0.000579135	0.579135	19080.73879	12936.89892	2479.203564	30611.88153
0.000579787	0.579787	18730.14081	12718.38471	2459.131106	29525.23875
0.000580439	0.580439	18765.99306	12835.15969	2324.285111	27710.47406
0.000581092	0.581092	19790.9595	13404.46635	2321.723261	25815.11211
0.000581744	0.581744	19190.39485	13111.68572	2262.689628	24237.2606
0.000582396	0.582396	16506.53168	11319.54666	2249.310278	23813.47305
0.000583048	0.583048	13736.20566	9568.436157	2264.121501	23957.76402
0.000583701	0.583701	12925.52159	9105.019819	2257.070507	24211.71737
0.000584353	0.584353	13277.83853	9345.611297	2252.933816	24740.27622
0.000585005	0.585005	13443.42972	9477.67827	2288.159628	25224.6041
0.000585658	0.585658	12581.94322	8858.738189	2332.16359	25924.63526
0.00058631	0.58631	11621.61083	8130.993112	2303.055216	26749.34169
0.000586962	0.586962	11229.7177	7895.957116	2416.40717	29267.90804
0.000587614	0.587614	10873.21906	7684.846773	2414.391604	29908.34287
0.000588267	0.588267	10393.47255	7297.209065	2361.534706	29223.94594
0.000588919	0.588919	10131.73117	7177.813736	2333.678703	28709.88521
0.000589571	0.589571	10393.26493	7264.881446	2305.216891	28705.86968
0.000590224	0.590224	10518.34988	7390.583213	2358.985104	29152.52665
0.000590876	0.590876	10277.83058	7229.286135	2383.936804	29690.29993
0.000591528	0.591528	9835.342503	7005.367784	2346.928594	30103.31099
0.00059218	0.59218	9662.591555	6781.822749	2274.321761	29655.16517
0.000592833	0.592833	9568.761137	6648.032221	2364.915908	29793.87418
0.000593485	0.593485	10006.57647	6818.249259	2332.088874	30343.34882
0.000594137	0.594137	10870.94545	7568.133436	2366.769567	29933.07467
0.00059479	0.59479	12133.10457	8432.177418	2324.839662	29713.55592
0.000595442	0.595442	12903.66159	9024.163948	2379.340884	29933.27032
0.000596094	0.596094	13671.95224	9462.272947	2360.205236	29865.85583
0.000596746	0.596746	14663.98637	10042.76316	2338.630824	29992.45454
0.000597399	0.597399	15096.16256	10343.72885	2373.798511	30214.97413
0.000598051	0.598051	15057.79378	10041.08286	2376.629576	30738.01972
0.000598703	0.598703	14148.58366	9886.781866	2388.481134	30515.00918
0.000599355	0.599355	13869.10049	9306.263846	2409.840893	30385.24684
0.000600008	0.600008	13096.98808	8933.933746	2374.572617	30952.89352
0.00060066	0.60066	11725.09662	8195.20094	2341.768231	32231.54638
0.000601312	0.601312	10638.40782	7605.468477	2380.48868	32475.53936
0.000601965	0.601965	10528.26417	7467.468084	2432.684311	32597.94409
0.000602617	0.602617	10429.93063	7273.17149	2419.713705	33109.94238
0.000603269	0.603269	10177.17333	7067.539849	2409.232038	34023.98244
0.000603921	0.603921	10442.78041	7253.192562	2407.475868	34116.58371
0.000604574	0.604574	11610.99053	8120.997958	2426.491344	33988.04253
0.000605226	0.605226	12961.55828	8801.394089	2415.766641	34155.43017
0.000605878	0.605878	13404.44963	9360.431636	2468.199785	33933.72107
0.000606531	0.606531	13258.54759	9150.201676	2474.443612	34327.69421
0.000607183	0.607183	12447.53168	8825.936641	2379.16695	34156.11433
0.000607835	0.607835	12104.56552	8369.910865	2389.112114	34089.3616
0.000608487	0.608487	11922.92393	8260.636138	2366.370951	33220.80512
0.00060914	0.60914	11903.03751	8275.506946	2378.474265	32313.92882
0.000609792	0.609792	11576.45243	8135.711894	2363.543163	30917.28182
0.000610444	0.610444	10899.85766	7692.302552	2330.02123	29350.74406
0.000611097	0.611097	10446.88017	7274.768577	2287.138244	28368.63684
0.000611749	0.611749	10422.1568	7522.103337	2275.089276	27844.04415
0.000612401	0.612401	10670.28026	7620.527238	2303.855643	27444.75675
0.000613053	0.613053	10894.5137	7634.939215	2306.503934	27437.49772
0.000613706	0.613706	12156.64343	8426.33411	2304.737595	28300.15978
0.000614358	0.614358	13543.32614	9435.200586	2281.166213	28703.87073
0.00061501	0.61501	12782.96205	8967.438612	2275.213115	28425.7123
0.000615663	0.615663	11237.20305	7858.078693	2286.572758	27866.14184
0.000616315	0.616315	10298.58916	7125.170264	2273.780622	27678.55317
0.000616967	0.616967	9514.452599	6685.317779	2295.552446	27435.49271
0.000617619	0.617619	9102.34609	6457.213179	2297.800085	27047.04359
0.000618272	0.618272	9323.015054	6499.420667	2264.408239	26701.11352
0.000618924	0.618924	9860.254139	7100.834537	2277.089735	26971.08584
0.000619576	0.619576	10379.24365	7310.306249	2276.0828	27637.04582
0.000620228	0.620228	11755.61579	8302.09107	2317.417978	28060.49313
0.000620881	0.620881	13022.04205	9149.830538	2322.397422	28880.5602
0.000621533	0.621533	13732.33743	9636.512292	2305.009565	28946.81633
0.000622185	0.622185	14927.51997	10349.48869	2335.361962	29062.43138
0.000622838	0.622838	15676.49516	10796.01229	2369.024797	29064.53878
0.00062349	0.62349	15552.4178	10730.30612	2325.011267	29657.54201
0.000624142	0.624142	14921.57281	10285.75473	2352.462126	30403.28742
0.000624143	0.624143	14921.57281	10285.75473	2352.462126	30403.28742
0.000624803	0.624803	14018.18753	9476.872819	2419.755859	30616.27344
0.000625463	0.625463	13757.88659	9419.868191	2473.14841	30918.35225
0.000626123	0.626123	12966.28394	9042.292244	2374.908908	30733.99123
0.000626783	0.626783	12544.00852	8775.03393	2404.58246	31130.11705
0.000627444	0.627444	12147.59455	8487.173637	2332.35445	30558.18717
0.000628104	0.628104	12046.86315	8502.595873	2351.014436	29779.02471
0.000628764	0.628764	11974.10006	8502.610036	2293.658417	29053.62426
0.000629424	0.629424	11876.52431	8298.196098	2315.017897	28505.90611
0.000630084	0.630084	12385.77853	8562.344333	2296.276591	27342.77311
0.000630744	0.630744	11767.15846	8180.095431	2250.243052	26395.01745
0.000631404	0.631404	10119.2724	7064.651729	2266.150965	26672.47805
0.000632065	0.632065	8672.563206	6321.713574	2289.387318	27316.59738
0.000632725	0.632725	8102.659289	5911.961968	2293.54574	27936.26474
0.000633385	0.633385	7973.088111	5756.72915	2313.111969	27934.95704
0.000634045	0.634045	7894.394642	5743.094308	2320.838372	28292.44109
0.000634705	0.634705	7762.811594	5634.375423	2292.560207	28379.27415
0.000635365	0.635365	7934.631123	5655.055864	2309.725674	28080.76151
0.000636025	0.636025	8475.958866	6075.449764	2341.623678	28036.93877
0.000636686	0.636686	9353.245057	6684.308663	2318.132604	28385.70951
0.000637346	0.637346	10233.70064	7169.764854	2334.14678	29447.89684
0.000638006	0.638006	11792.20585	8175.483495	2350.929383	30328.22779
0.000638666	0.638666	15088.78513	10366.16636	2358.113206	30151.03523
0.000639326	0.639326	17975.79257	12175.99049	2359.439376	30364.20071
0.000639986	0.639986	19328.66606	13193.14111	2331.90174	31139.43816
0.000640646	0.640646	20090.68255	13577.04508	2339.500493	31827.37783
0.000641307	0.641307	20012.95496	13649.94674	2347.484114	32246.70946
0.000641967	0.641967	20613.86797	14230.61368	2373.227169	32191.18881
0.000642627	0.642627	22242.64799	14900.88359	2415.34464	32558.72155
0.000643287	0.643287	22077.17184	15298.37565	2377.948293	32298.05345
0.000643947	0.643947	21749.4443	14743.10642	2421.163444	31985.94336
0.000644607	0.644607	21061.17763	14138.36384	2311.354387	31516.34067
0.000645267	0.645267	20631.42387	13957.33124	2269.438606	30823.66198
0.000645928	0.645928	21162.57516	14218.83267	2289.901495	30346.67103
0.000646588	0.646588	20991.32215	14203.32309	2363.551125	30258.38225
0.000647248	0.647248	19830.87741	13478.31335	2425.538949	30674.2773
0.000647908	0.647908	18514.03903	12786.29365	2350.633413	30468.56185
0.000648568	0.648568	17556.12428	12147.21488	2340.131651	30802.40699
0.000649228	0.649228	17020.65557	11848.23923	2350.883425	30541.68335
0.000649889	0.649889	16447.52636	11190.23679	2344.447827	30238.96219
0.000650549	0.650549	14531.80242	9996.048958	2353.360541	30341.58563
0.000651209	0.651209	12102.3852	8552.976981	2344.979192	31160.75928
0.000651869	0.651869	10681.05247	7616.5024	2382.029525	30630.66771
0.000652529	0.652529	10314.91954	7220.195465	2332.982656	29170.26784
0.000653189	0.653189	10798.3581	7501.858114	2284.253287	27599.38374
0.000653849	0.653849	11517.40202	8005.029448	2279.097767	26397.41018
0.00065451	0.65451	11306.01994	7893.866872	2288.028971	26520.69195
0.00065517	0.65517	10383.12903	7278.698749	2277.636145	27450.20048
0.00065583	0.65583	9409.864842	6663.876051	2304.843612	28507.3473
0.00065649	0.65649	8643.864201	6156.944008	2321.880808	29602.1417
0.00065715	0.65715	8289.983157	5889.017936	2312.553308	29655.57263
0.00065781	0.65781	8348.021117	6099.509524	2312.182142	28845.38453
0.00065847	0.65847	8391.127153	6057.329794	2316.006732	28038.1696
0.000659131	0.659131	8024.741736	5737.034554	2346.080742	28063.52734
0.000659791	0.659791	8268.990228	5909.283889	2317.555811	28383.13893
0.000660451	0.660451	9532.29623	6849.34031	2360.612559	28240.45163
0.000661111	0.661111	10425.93266	7267.849593	2306.533641	27578.5291
0.000661771	0.661771	10383.81958	7309.59928	2315.93861	26934.91545
0.000662431	0.662431	10531.57851	7411.533541	2312.93769	26526.93554
0.000663091	0.663091	11388.84674	7888.597324	2273.806593	26232.47291
0.000663752	0.663752	13217.89541	9073.392143	2258.010126	25941.65682
0.000664412	0.664412	14927.99346	10333.97784	2287.341395	25256.52133
0.000665072	0.665072	15048.52085	10502.1005	2284.406699	25484.18228
0.000665732	0.665732	14751.14194	10114.01006	2287.29742	25326.14772
0.000666392	0.666392	13547.03479	9370.462507	2235.980605	25757.0734
0.000667052	0.667052	12813.41876	8909.431772	2255.901627	25042.97721
0.000667712	0.667712	11738.24364	8203.525715	2278.572478	25443.0187
0.000668373	0.668373	10202.51426	7200.604965	2231.65843	24829.08261
0.000669033	0.669033	9132.803871	6383.969498	2294.266509	24629.52738
0.000669693	0.669693	8525.08638	6142.171009	2256.879772	24999.85295
0.000669693	0.669693	8525.08638	6142.171009	2256.879772	24999.85295
0.00067035	0.67035	8381.656836	6079.273525	2283.714602	25507.10761
0.000671007	0.671007	8546.450992	6126.309852	2256.742682	25940.57712
0.000671664	0.671664	9266.104016	6531.955974	2314.786171	25732.74773
0.00067232	0.67232	10255.17371	7151.581088	2252.49035	24452.02291
0.000672977	0.672977	10444.72225	7561.760174	2228.632248	22985.31022
0.000673634	0.673634	10256.25286	7292.361367	2248.286519	22626.1171
0.000674291	0.674291	9863.246668	6803.777582	2224.66827	22655.89898
0.000674947	0.674947	10123.00348	7061.570147	2239.188309	23213.65482
0.000675604	0.675604	11319.55892	7769.183726	2165.155103	23687.55206
0.000676261	0.676261	11950.8452	8390.580618	2259.002975	23905.61063
0.000676918	0.676918	11415.43874	8026.833764	2213.455225	23962.47622
0.000677575	0.677575	10982.05139	7684.621712	2202.784022	24180.7449
0.000678231	0.678231	10845.78335	7513.764226	2210.423735	24280.88734
0.000678888	0.678888	11333.68813	8015.940736	2199.379139	24470.57677
0.000679545	0.679545	13352.44067	9310.655037	2256.829502	24578.44876
0.000680202	0.680202	16846.55863	11596.4871	2269.312809	25355.52202
0.000680858	0.680858	21614.4596	14760.66147	2262.738133	26857.00918
0.000681515	0.681515	22650.50624	15442.20288	2307.846821	26910.83669
0.000682172	0.682172	23076.23669	15721.35818	2285.833088	27199.96177
0.000682829	0.682829	25361.40495	16699.13351	2338.099675	28007.34663
0.000683485	0.683485	27134.18688	17934.64861	2381.814634	30127.52722
0.000684142	0.684142	27346.80672	18215.562	2414.610765	31218.34181
0.000684799	0.684799	27324.47046	18180.02434	2431.684896	31890.45067
0.000685456	0.685456	26546.75787	17940.04663	2511.871427	32737.11288
0.000686113	0.686113	25981.01361	17355.716	2438.837623	32378.86493
0.000686769	0.686769	25240.86246	17062.25208	2443.143184	32000.37713
0.000687426	0.687426	23648.20862	16257.12811	2416.878496	31559.44616
0.000688083	0.688083	22548.82297	15092.4973	2440.154483	30120.25724
0.00068874	0.68874	21633.07021	14474.8033	2415.322194	29350.63325
0.000689396	0.689396	20186.01538	13768.27377	2382.353888	28894.5404
0.000690053	0.690053	18992.01976	12636.20532	2336.232186	28382.39818
0.00069071	0.69071	16990.16527	11434.38507	2352.256277	27296.7435
0.000691367	0.691367	14680.71299	10032.70246	2326.213552	25902.79495
0.000692023	0.692023	13097.90828	9099.202471	2296.015629	25648.90849
0.00069268	0.69268	13022.32794	8870.152854	2271.188293	25313.48497
0.000693337	0.693337	12518.06481	8651.812218	2294.656717	24869.59797
0.000693994	0.693994	12573.79006	8848.855678	2292.092866	24696.70852
0.000694651	0.694651	13814.97392	9651.289119	2266.269601	24352.75217
0.000695307	0.695307	15991.23976	10932.8627	2276.195369	24404.57769
0.000695964	0.695964	18950.44437	12893.43291	2230.331014	25024.7767
0.000696621	0.696621	22029.85912	14898.89459	2288.223331	25665.82637
0.000697278	0.697278	25140.8779	17078.0728	2280.13728	25833.30331
0.000697934	0.697934	26564.54138	18001.14788	2302.567519	25982.90685
0.000698591	0.698591	28432.45416	18849.00013	2291.564203	25488.26041
0.000699248	0.699248	29200.25682	19465.27649	2273.261687	24129.08673
0.000699905	0.699905	28688.113	19335.51633	2204.155407	22969.38763
0.000700561	0.700561	26900.83119	18140.21296	2185.223344	22100.39809
0.000701218	0.701218	21654.37228	14607.83667	2204.327002	22454.82405
0.000701875	0.701875	15948.50413	10819.39073	2209.819952	23776.15707
0.000702532	0.702532	14091.49382	9579.857557	2221.519613	23349.17098
0.000703189	0.703189	12931.72177	8897.690245	2191.912733	23547.92892
0.000703845	0.703845	12632.7992	8759.324753	2215.622053	24304.22711
0.000704502	0.704502	13482.01548	9197.785096	2217.812225	25757.36296
0.000705159	0.705159	15354.3254	10522.33533	2287.053788	26492.2627
0.000705816	0.705816	19400.59291	13245.74719	2302.217325	25522.28905
0.000706472	0.706472	23101.67298	15616.34092	2258.651942	23658.23784
0.000707129	0.707129	23859.26144	15892.31904	2236.836651	23953.79752
0.000707786	0.707786	23363.67336	15673.1874	2242.033254	24701.63326
0.000708443	0.708443	22349.95393	14878.16011	2219.151554	25747.73416
0.0007091	0.7091	22112.54774	14639.20601	2249.138968	25997.38995
0.000709756	0.709756	22243.55692	14664.99095	2249.038217	26219.12342
0.000710413	0.710413	23089.19336	15009.64646	2249.291016	25915.59766
0.000710413	0.710413	23089.19336	15009.64646	2249.291016	25915.59766
0.000711066	0.711066	22598.49427	14981.86003	2267.495522	26141.86275
0.000711718	0.711718	21503.56691	14565.33517	2239.816995	25684.86697
0.00071237	0.71237	19179.86543	13196.53386	2212.64559	24911.12505
0.000713023	0.713023	16369.4086	11211.30363	2233.660666	23406.05002
0.000713675	0.713675	14055.40992	9618.621519	2191.148573	21857.83482
0.000714327	0.714327	12915.94683	8879.280626	2193.781905	20789.88616
0.00071498	0.71498	12644.98678	8667.358178	2150.703965	20690.8031
0.000715632	0.715632	12797.88858	9000.971533	2174.683811	20550.565
0.000716284	0.716284	14077.44041	9871.83641	2189.078943	20634.9868
0.000716937	0.716937	14915.63627	10275.30048	2154.576182	20904.40442
0.000717589	0.717589	14690.54273	10301.42073	2166.976277	21609.13698
0.000718241	0.718241	16467.96849	11358.30487	2185.722892	22650.03655
0.000718894	0.718894	21643.66763	14509.38199	2223.555423	24203.89101
0.000719546	0.719546	25866.47389	17244.04404	2202.576341	25425.47342
0.000720198	0.720198	27379.67608	18088.59367	2254.641981	25529.87502
0.00072085	0.72085	27821.74266	18377.33744	2265.664792	25066.37933
0.000721503	0.721503	26103.05484	17415.63412	2256.452548	25098.71692
0.000722155	0.722155	24051.87013	16423.28161	2204.776991	25048.58956
0.000722807	0.722807	23885.3889	16050.02027	2219.002322	25432.44821
0.00072346	0.72346	25290.31328	16901.6712	2247.623865	25489.7193
0.000724112	0.724112	26962.84615	18171.50059	2233.704366	25668.62131
0.000724764	0.724764	27296.36613	18408.43453	2265.270794	26369.8156
0.000725417	0.725417	27164.02775	18307.58554	2312.790381	27563.73712
0.000726069	0.726069	26775.14275	17909.14506	2323.205576	28849.61329
0.000726721	0.726721	25944.52334	17410.10076	2346.177779	30105.44563
0.000727374	0.727374	25050.5704	16810.79558	2393.757059	30749.7594
0.000728026	0.728026	24271.52759	16142.15538	2404.629787	31019.42735
0.000728678	0.728678	22842.34798	15212.33128	2418.065217	31270.7384
0.000729331	0.729331	20522.16954	13917.69091	2386.786011	31224.10621
0.000729983	0.729983	17893.29768	12326.73054	2417.46363	30612.02789
0.000730635	0.730635	15874.92803	11034.89104	2407.743634	30031.89777
0.000731288	0.731288	13821.17111	9570.801114	2341.933812	29934.62799
0.00073194	0.73194	11164.40565	7830.937008	2320.795529	29265.07697
0.000732592	0.732592	9592.369656	6847.177497	2291.337349	27734.35853
0.000733244	0.733244	9348.740357	6659.577231	2267.048125	26647.60626
0.000733897	0.733897	9486.788872	6783.322242	2280.261729	26666.01147
0.000734549	0.734549	10287.92797	7275.678661	2280.807584	26185.1371
0.000735201	0.735201	12717.0081	8851.937908	2270.119423	24943.05126
0.000735854	0.735854	16386.98503	11234.20133	2268.333885	23596.84481
0.000736506	0.736506	19500.06162	13267.42171	2215.862127	22438.00624
0.000737158	0.737158	21988.40736	14744.622	2192.497258	21633.00522
0.000737811	0.737811	24329.74148	16087.71795	2196.285133	21818.38325
0.000738463	0.738463	24861.2499	16553.91716	2235.172723	22868.76366
0.000739115	0.739115	24553.75647	16364.40798	2279.731126	23960.83486
0.000739768	0.739768	24804.05243	16522.90473	2301.771444	24684.80607
0.00074042	0.74042	24654.12182	16525.57692	2289.104014	24990.53763
0.000741072	0.741072	23812.07697	15842.90837	2267.544713	25261.60261
0.000741725	0.741725	22778.72926	15064.09976	2292.969552	25464.09955
0.000742377	0.742377	21409.31607	14346.43821	2286.034904	25486.07432
0.000743029	0.743029	18392.08983	12570.61987	2246.569746	25513.61091
0.000743682	0.743682	14377.9329	9992.657354	2282.730118	25306.57962
0.000744334	0.744334	11937.81881	8474.198607	2261.045145	25105.89324
0.000744986	0.744986	10480.41301	7482.995909	2229.098254	24704.1805
0.000745638	0.745638	9244.243849	6637.449879	2250.878225	24091.74055
0.000746291	0.746291	8738.790825	6283.018926	2262.370098	23682.06605
0.000746943	0.746943	8379.717711	6036.872865	2214.243929	23355.12979
0.000747595	0.747595	8641.259157	6043.77378	2189.541747	22232.60989
0.000748248	0.748248	9997.910985	6921.206896	2147.06413	20025.12898
0.0007489	0.7489	12301.19148	8416.574081	2093.398465	18590.32639
0.000749552	0.749552	14927.58874	10130.99388	2087.788957	18688.71173
0.000750205	0.750205	16429.42136	11481.59361	2123.893831	18911.02511
0.000750857	0.750857	16986.34257	11732.71053	2130.376056	19156.12934
0.000751509	0.751509	19012.8511	12852.2747	2126.685868	19988.92174
0.000752162	0.752162	22275.18891	14926.03927	2153.994284	20747.79423
0.000752814	0.752814	23599.73911	15757.52766	2160.761598	21119.8574
0.000753466	0.753466	22980.88537	15414.94883	2144.768625	21286.33572
0.000754119	0.754119	21860.62715	14812.16437	2158.523575	21350.5525
0.000754771	0.754771	20943.87035	14050.02624	2150.52064	21360.09743
0.000755423	0.755423	20076.73587	13646.01134	2131.236118	21425.99824
0.000756076	0.756076	18964.10104	13020.8677	2158.906898	21756.51518
0.000756728	0.756728	17549.07216	11947.39286	2202.29923	21861.39375
0.00075738	0.75738	17581.42023	11864.40172	2230.976067	21733.09846
0.000758032	0.758032	18234.62612	12425.80353	2197.433109	21913.55451
0.000758685	0.758685	17467.5501	11787.82952	2184.712581	22475.70426
0.000759337	0.759337	15881.70873	10740.59112	2211.671982	23163.22065
0.000759989	0.759989	15413.7651	10440.56884	2244.194003	23775.78957
0.000760642	0.760642	16032.03494	10680.91517	2226.720829	23913.96195
0.000761294	0.761294	16158.29803	11088.93979	2232.234339	23881.78353
0.000761946	0.761946	16337.78369	11229.11312	2250.012288	23372.02601
0.000762599	0.762599	17216.86088	11723.07091	2206.126765	22456.7641
0.000763251	0.763251	17357.62692	11917.29153	2192.069476	21751.81735
0.000763903	0.763903	17654.71987	11984.48923	2184.375873	21404.47666
0.000764556	0.764556	18715.93335	12640.01472	2183.985559	21563.75286
0.000765208	0.765208	19344.71551	12962.06013	2226.899977	22083.60669
0.00076586	0.76586	19585.73444	13032.02545	2238.795255	22863.03668
0.000766513	0.766513	19701.75947	13309.96595	2250.162826	23015.28639
0.000767165	0.767165	20896.88035	13991.09504	2235.889351	22849.91661
0.000767817	0.767817	22602.11813	15181.12012	2207.114921	22487.18649
0.00076847	0.76847	23648.98195	15926.87819	2224.306051	22188.46611
0.000769122	0.769122	23465.2187	15759.87844	2272.793157	22595.87402
0.000769774	0.769774	22301.9389	14937.02752	2242.868857	22534.15497
0.000770426	0.770426	20101.62801	13274.80406	2208.662496	22393.47057
0.000771079	0.771079	17865.1591	12031.26102	2276.873715	23646.02159
0.000771731	0.771731	16802.76658	11417.93261	2261.311995	25173.16441
0.000772383	0.772383	15179.52575	10344.92854	2270.530804	26133.68222
0.000773036	0.773036	14392.9579	9893.019742	2220.082839	25417.2214
0.000773688	0.773688	16007.20633	10856.66421	2187.009306	24153.71846
0.00077434	0.77434	15634.59139	10885.31364	2201.788704	23945.13981
0.000774993	0.774993	14029.49662	9786.990126	2243.336553	24686.31201
0.000775645	0.775645	14832.29424	10194.64237	2292.145708	25458.16796
0.000776297	0.776297	16477.02174	11238.29551	2326.074117	24744.49871
0.00077695	0.77695	16556.2408	11363.86807	2294.151576	23412.60161
0.000777602	0.777602	17310.18697	11813.03446	2225.383235	22770.05394
0.000778254	0.778254	19200.70926	13108.48971	2220.362387	22763.32399
0.000778907	0.778907	21079.42569	14088.44861	2236.440841	23671.6121
0.000779559	0.779559	21389.22516	14405.76195	2266.889948	24840.81818
0.000780211	0.780211	20294.34441	13661.09979	2291.928364	26349.72984
0.000780864	0.780864	18460.01618	12681.31587	2334.742375	26819.97828
0.000781516	0.781516	16707.24966	11413.17884	2320.895671	27353.30205
0.000782168	0.782168	15328.13732	10514.73429	2351.090036	27259.24031
0.00078282	0.78282	14369.43091	9759.216483	2315.631909	26878.96687
0.000783473	0.783473	12979.12798	9148.610266	2296.194159	26239.16186
0.000784125	0.784125	11585.63021	8193.27177	2270.043883	24827.10632
0.000784777	0.784777	10054.99307	7046.212446	2250.426507	23511.53389
0.00078543	0.78543	8577.988037	6202.066919	2237.633461	23214.81649
0.000786082	0.786082	8004.239425	5868.633325	2258.082434	23433.59295
0.000786734	0.786734	7873.710987	5757.141338	2244.062722	23035.39844
0.000787387	0.787387	7676.123888	5619.019043	2230.767472	22797.19345
0.000788039	0.788039	7992.941268	5831.254933	2270.058991	22557.05963
0.000788691	0.788691	8536.838214	6115.649439	2219.525001	22375.66199
0.000789344	0.789344	9644.494883	6565.183224	2194.505456	21748.57845
0.000789996	0.789996	11500.73957	8165.133537	2155.249987	20959.93918
0.000790648	0.790648	15776.40338	10619.037	2150.064974	19338.71037
0.000791301	0.791301	20793.55425	13824.80111	2155.536268	18160.70901
0.000791953	0.791953	23640.08126	15923.60111	2130.441872	18275.85311
0.000792605	0.792605	23874.43202	16198.71281	2183.091701	18829.36088
0.000793258	0.793258	23285.55207	15637.22863	2200.273303	19320.62025
0.00079391	0.79391	22717.66062	15302.31594	2214.39874	19358.34981
0.000794562	0.794562	22194.7826	14999.78518	2186.350579	19104.87295
0.000795214	0.795214	20706.76322	14212.93596	2171.469206	18776.71388
0.000795867	0.795867	18497.78981	12718.28509	2177.580703	17751.00746
0.000796519	0.796519	16218.10388	10909.74213	2161.930886	16335.90869
0.000797171	0.797171	15427.69006	10647.68935	2124.004301	15576.9697
0.000797824	0.797824	15726.95691	10710.86226	2100.770651	15446.5265
0.000798476	0.798476	15896.06905	11019.7364	2124.784115	15648.70149
0.000799128	0.799128	15182.96394	10418.65066	2084.586531	16089.51463
0.000799781	0.799781	13223.82206	9306.567415	2098.621564	15996.36247
0.000800433	0.800433	11189.98061	7747.038246	2099.082246	16442.02112
0.000801085	0.801085	10830.56563	7524.432016	2062.162792	16540.68209
0.000801738	0.801738	11980.54454	8407.800076	2058.352446	16648.12587
0.00080239	0.80239	11444.20378	8139.518668	2071.913509	17352.29843
0.000803042	0.803042	12683.76037	8799.749239	2156.585342	18497.77369
0.000803695	0.803695	17368.4084	11602.25319	2153.043021	19275.19354
0.000804347	0.804347	23249.28347	15526.1003	2163.754805	19479.7476
0.000804999	0.804999	25514.83422	16907.34302	2144.441819	20292.75631
0.000805651	0.805651	23010.63236	15445.71303	2266.890752	21627.87864
0.000806304	0.806304	21360.23857	14388.82033	2201.280257	22698.34223
0.000806956	0.806956	22011.4159	14762.10051	2320.879902	23414.13171
0.000807608	0.807608	23081.01786	15249.66741	2282.768189	23598.76683
0.000808261	0.808261	22842.93158	15525.7989	2366.378317	23627.83675
0.000808913	0.808913	21455.59261	14640.70909	2336.133785	24212.14408
0.000809565	0.809565	19111.80786	13231.64253	2372.378187	23504.87315
0.000810218	0.810218	16514.99123	11342.67138	2339.315884	23275.79596
0.00081087	0.81087	14750.48233	9922.945315	2280.151482	23155.45169
0.000811522	0.811522	12703.66812	8625.914174	2282.887848	22661.65106
0.000812175	0.812175	11452.50975	7984.228204	2278.853122	21248.25762
0.000812827	0.812827	10436.98489	7453.185187	2166.578471	19863.04204
0.000813479	0.813479	11302.50408	7973.101216	2184.010965	19098.46583
0.000814132	0.814132	11763.67862	8161.945936	2192.405147	19349.6234
0.000814784	0.814784	10645.36651	7564.891565	2135.036406	19159.53837
0.000815436	0.815436	10056.0344	7158.428927	2159.987093	18179.29087
0.000816089	0.816089	10338.60628	7234.126591	2139.684823	17792.45085
0.000816741	0.816741	10164.02329	7025.599582	2110.398436	17325.12581
0.000817393	0.817393	10248.91246	7131.411465	2116.663186	17058.65943
0.000818045	0.818045	10788.4302	7463.528065	2113.096911	17024.51411
0.000818698	0.818698	10555.06678	7567.733146	2123.966994	17225.68098
0.000818699	0.818699	10555.06678	7567.733146	2123.966994	17225.68098
0.000819349	0.819349	11311.62142	7978.393826	2096.305084	17899.01772
0.000819998	0.819998	12427.53747	8742.377765	2093.924457	18239.53824
0.000820648	0.820648	12412.57391	8638.275915	2138.750932	19762.10374
0.000821298	0.821298	13393.28489	9102.001889	2164.548969	21359.28309
0.000821947	0.821947	15308.86039	10409.72342	2199.29522	21994.62509
0.000822597	0.822597	16075.42672	10948.75361	2232.633644	23019.10454
0.000823247	0.823247	15839.47381	10845.9168	2235.404872	23607.21937
0.000823896	0.823896	15163.2725	10427.50824	2257.615849	23544.15852
0.000824546	0.824546	14334.8831	9953.580628	2289.98862	23468.67585
0.000825196	0.825196	13601.65594	9455.792605	2310.704885	23317.11926
0.000825846	0.825846	13179.26001	8959.798688	2248.756723	23455.47607
0.000826495	0.826495	12596.65609	8577.275347	2296.389703	22728.41181
0.000827145	0.827145	11336.7917	7741.114709	2220.157297	21964.25027
0.000827795	0.827795	10361.68079	7268.959288	2177.914884	20774.96479
0.000828444	0.828444	9263.191898	6730.690399	2197.571102	19513.43296
0.000829094	0.829094	8912.797992	6209.002064	2179.862587	18536.51195
0.000829744	0.829744	8663.52642	6212.523972	2111.572817	17897.68593
0.000830393	0.830393	8349.589338	5978.086548	2119.929672	17270.68772
0.000831043	0.831043	8215.065779	5967.74768	2103.530683	17518.52206
0.000831693	0.831693	9164.805382	6364.827032	2116.20959	17898.72697
0.000832343	0.832343	10377.70762	7179.272924	2073.061976	18484.90121
0.000832992	0.832992	12895.58307	8745.815955	2072.836375	18374.75207
0.000833642	0.833642	18716.55661	12586.03586	2038.870128	17202.5214
0.000834292	0.834292	26140.60382	17975.32474	2010.835632	15824.22928
0.000834941	0.834941	31264.93078	20597.4802	2107.009731	15878.21199
0.000835591	0.835591	28988.0096	19561.13024	2057.640991	15873.36407
0.000836241	0.836241	23750.37075	16292.14808	2109.477144	16396.669
0.00083689	0.83689	21806.68639	14749.45089	2059.011006	16917.44435
0.00083754	0.83754	21079.42117	14180.75403	2080.744404	17451.20115
0.00083819	0.83819	17822.17696	12300.29216	2156.721901	17671.22626
0.00083884	0.83884	14956.47375	10212.8646	2134.563872	17711.79893
0.000839489	0.839489	14447.61815	10063.28919	2121.363357	18198.27253
0.000840139	0.840139	14183.36273	9877.78665	2157.75988	18410.00089
0.000840789	0.840789	12145.23361	8395.456801	2155.411714	18273.387
0.000841438	0.841438	10006.20543	6987.257719	2160.675745	18193.2835
0.000842088	0.842088	9221.315623	6537.813551	2141.32434	17793.44849
0.000842738	0.842738	9500.734172	6840.369266	2142.200049	17719.46612
0.000843387	0.843387	10116.45205	7034.307373	2145.093148	17661.57234
0.000844037	0.844037	9504.68255	6904.323204	2183.682784	17474.41858
0.000844687	0.844687	8527.108991	6045.203135	2188.878639	18095.75529
0.000845337	0.845337	8136.933251	5870.35681	2162.033369	18483.2871
0.000845986	0.845986	8266.182368	5881.836738	2107.361412	18082.32414
0.000846636	0.846636	8653.543967	6268.564601	2142.135336	17505.91027
0.000847286	0.847286	9383.568179	6603.944412	2121.305239	17526.73329
0.000847935	0.847935	9535.591784	6888.512441	2158.434416	18097.04038
0.000848585	0.848585	11668.29459	8058.086881	2134.939034	17702.4066
0.000849235	0.849235	16765.27849	11339.89927	2101.40843	16959.28095
0.000849884	0.849884	21842.33641	14651.66183	2076.182123	16461.53006
0.000850534	0.850534	22819.09426	15140.07535	2035.440639	16410.58993
0.000851184	0.851184	19659.69913	13327.34818	2075.963257	16345.13368
0.000851834	0.851834	15852.0917	10753.57595	2092.520654	17264.46162
0.000852483	0.852483	14360.87356	9727.066249	2138.307223	18455.52163
0.000853133	0.853133	14262.45153	9887.535701	2166.871372	18800.88541
0.000853783	0.853783	15067.05798	10399.15761	2181.327598	19715.07411
0.000854432	0.854432	14648.98713	10153.75959	2125.651324	20131.24886
0.000855082	0.855082	14100.60469	9557.213504	2231.436155	20657.2103
0.000855732	0.855732	13062.01584	9095.589828	2245.966995	21077.67605
0.000856381	0.856381	12191.21108	8454.136614	2243.655767	21370.95713
0.000857031	0.857031	11721.79404	8003.7758	2242.709641	20882.29667
0.000857681	0.857681	10773.52589	7626.921755	2239.411409	20660.3194
0.000858331	0.858331	10561.66866	7198.409626	2165.615206	20055.34791
0.00085898	0.85898	10849.07645	7402.60715	2257.867157	19836.09782
0.00085963	0.85963	11044.97222	7678.813477	2200.93024	18861.30596
0.00086028	0.86028	11384.94296	7931.932998	2222.540494	17627.86312
0.000860929	0.860929	10993.17638	7850.709342	2164.969162	17286.56568
0.000861579	0.861579	10340.95759	7144.307577	2168.369782	17290.0851
0.000862229	0.862229	8818.228544	6309.674135	2148.814956	17089.13981
0.000862878	0.862878	8001.177174	5701.142912	2124.637051	17199.32411
0.000863528	0.863528	8485.653384	6151.672721	2118.812605	16458.04856
0.000864178	0.864178	9991.433604	6912.817013	2158.54453	16133.47357
0.000864828	0.864828	11886.3505	8238.389299	2083.377344	16098.91311
0.000865477	0.865477	12315.05944	8887.757812	2105.82942	16168.70511
0.000866127	0.866127	12018.89946	8288.314512	2065.968462	15995.43948
0.000866777	0.866777	12398.94276	8845.697542	2073.533825	14876.49051
0.000867426	0.867426	13126.90899	9055.767909	2040.101586	13973.5066
0.000868076	0.868076	13315.7506	9262.060887	2006.399255	13485.06029
0.000868726	0.868726	12233.87888	8617.073389	2041.46196	14166.10687
0.000869375	0.869375	11259.39545	7755.558925	2040.387549	14839.55177
0.000870025	0.870025	10498.35211	7290.870288	2035.114735	15438.82736
0.000870675	0.870675	11176.49243	7709.533636	2074.100755	15893.75884
0.000871325	0.871325	13634.00418	9192.77916	2085.512795	15560.51803
0.000871974	0.871974	15851.05486	11251.35767	2082.43183	14700.86279
0.000872624	0.872624	16321.73316	11864.48675	2004.39754	13442.22659
0.000873274	0.873274	15758.49466	11153.94495	1999.015372	13133.68695
0.000873923	0.873923	14388.43335	9839.157431	2003.602707	14330.41672
0.000874573	0.874573	14987.43574	10324.18879	2041.764645	14765.83251
0.000875223	0.875223	19118.74759	13299.3503	1988.524489	14087.83339
0.000875872	0.875872	26741.47164	18031.8835	1982.898536	12719.04081
0.000876522	0.876522	34249.08508	22676.98868	1956.037109	11597.0332
0.000877172	0.877172	37117.72093	24204.04259	1937.594322	11299.7712
0.000877822	0.877822	36872.62403	24868.00755	1929.999754	11439.22666
0.000878471	0.878471	33561.97311	22182.14733	1963.651979	11562.12642
0.000879121	0.879121	27992.60787	18741.14999	1942.810031	11727.27454
0.000879771	0.879771	26491.2219	17625.90722	1963.078756	11511.84705
0.00088042	0.88042	27577.96066	18431.74502	1935.223073	11242.91199
0.00088107	0.88107	26657.28548	17972.75372	1918.903569	10915.91776
0.00088172	0.88172	26685.52383	17465.86787	1919.988398	11155.50108
0.000882369	0.882369	26991.28925	18080.15493	1919.507595	11486.29492
0.000883019	0.883019	26169.18049	17484.39618	1939.523814	11343.78112
0.000883669	0.883669	23458.26547	15290.35412	1923.498618	11532.87405
0.000884319	0.884319	19871.58376	13464.16804	1909.525081	11238.49596
0.000884968	0.884968	16628.80708	11367.31762	1888.635621	10881.36034
0.000885618	0.885618	14741.79099	10289.0706	1903.632073	10700.62181
0.000886268	0.886268	13160.47877	8996.455561	1888.619163	10413.97012
0.000886917	0.886917	11999.28979	8395.406566	1903.804199	10307.00146
0.000887567	0.887567	12065.07989	8527.44339	1901.489247	10656.59581
0.000888217	0.888217	12221.25863	8758.571001	1934.202675	11337.67504
0.000888866	0.888866	12893.56885	8971.007157	1952.690002	12410.95332
0.000889516	0.889516	12407.99307	8764.269	2001.545133	13458.8504
0.000890166	0.890166	13085.56623	9097.976829	2048.353886	14378.45961
0.000890816	0.890816	15258.78996	10503.09364	2017.750439	14734.18833
0.000891465	0.891465	19015.69732	12839.82516	2062.881364	15649.55637
0.000892115	0.892115	25440.92464	16959.00093	2041.494545	16742.23368
0.000892765	0.892765	30244.24914	19892.5274	2119.487794	18140.31317
0.000893414	0.893414	30777.6747	20511.05525	2152.940521	18870.56906
0.000894064	0.894064	31352.31785	20842.45147	2146.497987	18823.58122
0.000894714	0.894714	30974.16901	20399.56919	2131.168471	18895.498
0.000895363	0.895363	30925.74662	20318.08257	2227.88812	18789.07693
0.000896013	0.896013	31460.44465	21145.38393	2175.837253	19289.15361
0.000896663	0.896663	30706.55794	20485.82722	2173.851714	18984.44578
0.000897313	0.897313	29272.53736	19315.08935	2173.697749	18723.17192
0.000897962	0.897962	26813.46612	17944.74151	2117.040593	18200.83663
0.000898612	0.898612	24220.27259	16307.7823	2078.831098	16730.14042
0.000899262	0.899262	22647.30641	15252.64922	2049.281488	15607.39285
0.000899911	0.899911	20777.62461	14330.31481	2057.603958	15297.27423
0.000900561	0.900561	18377.20941	12611.09259	2032.710655	15610.89136
0.000901211	0.901211	16418.97719	11357.28183	2055.219691	14967.05246
0.00090186	0.90186	16835.91829	11315.24753	2019.896407	14370.76013
0.00090251	0.90251	15509.85053	10707.01697	2039.217628	15567.4396
0.00090316	0.90316	12244.03037	8480.391957	2113.956163	17903.38073
0.00090381	0.90381	10042.28654	7184.297981	2153.460611	18078.39106
0.000904459	0.904459	9907.923959	7041.734312	2181.551403	16913.50046
0.000905109	0.905109	9367.882258	6867.567994	2020.240797	16056.07137
0.000905759	0.905759	9152.763754	6520.492355	2115.18947	17218.18817
0.000906408	0.906408	10050.16641	7042.696106	2126.686134	19075.07703
0.000907058	0.907058	11771.51522	8428.370409	2234.792752	19635.33018
0.000907708	0.907708	15446.65287	10677.44394	2197.923542	19767.08448
0.000908357	0.908357	20214.18414	13592.7701	2232.575367	20463.416
0.000909007	0.909007	25010.27709	16607.91593	2215.97987	20923.12242
0.000909657	0.909657	27185.19795	18105.22031	2193.989654	21044.66527
0.000910307	0.910307	28381.61915	18949.30942	2270.653736	21339.94255
0.000910956	0.910956	27761.17608	18536.30247	2186.664717	21960.44671
0.000911606	0.911606	26685.03964	17648.31118	2180.537557	22694.56317
0.000912256	0.912256	25388.28992	16805.73297	2211.302518	22537.96523
0.000912905	0.912905	23602.55335	15754.40429	2255.988309	22209.02014
0.000913555	0.913555	21628.48899	14756.87997	2232.725315	22514.00805
0.000914205	0.914205	20123.38291	13890.10583	2134.23384	21452.75764
0.000914854	0.914854	18742.47655	12878.58373	2217.95625	20328.40859
0.000915504	0.915504	17649.67852	11832.6384	2176.452891	19365.92105
0.000916154	0.916154	16375.20412	11274.25071	2172.387659	18816.50026
0.000916804	0.916804	15638.45789	10679.78932	2120.758956	17909.66538
0.000917453	0.917453	13789.92147	9671.556472	2115.80846	17575.10904
0.000918103	0.918103	12705.29416	8705.399638	2148.818918	16895.30827
0.000918753	0.918753	11674.38632	8107.954965	2134.442533	15475.71227
0.000919402	0.919402	10862.12398	7694.170736	2045.13657	14394.69446
0.000920052	0.920052	10816.66747	7548.408093	2029.442579	14107.23134
0.000920702	0.920702	12385.44596	8633.635045	2016.003556	13686.83559
0.000921351	0.921351	13929.79268	9654.235504	2019.483699	14008.584
0.000922001	0.922001	12796.48474	8981.757872	2110.46101	15434.52778
0.000922651	0.922651	13435.33753	9404.196708	2089.013263	16593.5738
0.000923301	0.923301	16167.85866	11378.387	2122.411778	16732.91242
0.00092395	0.92395	20375.21279	13784.16378	2122.529111	16320.19049
0.0009246	0.9246	23515.07054	15669.51574	2080.891461	16556.60924
0.00092525	0.92525	25243.98958	16751.13715	2109.429704	16922.63598
0.000925899	0.925899	26876.39218	17751.23118	2139.872586	17332.82632
0.000926549	0.926549	28436.47768	18858.4179	2176.837572	17531.4005
0.000927199	0.927199	28363.87634	19250.81738	2184.44186	17890.0641
0.000927848	0.927848	28121.87815	18573.25393	2247.756458	17755.3878
0.000928498	0.928498	29212.92327	19739.69161	2175.930904	18212.94644
0.000929148	0.929148	28789.83802	19355.42514	2190.795528	17696.45452
0.000929798	0.929798	25747.64956	17772.56848	2210.115245	17581.56184
0.000930447	0.930447	22516.67286	15399.2594	2163.464295	16976.24911
0.000931097	0.931097	18534.92963	12485.99887	2116.300737	15753.28878
0.000931747	0.931747	15251.58376	10476.99689	2040.627826	13636.5515
0.000932396	0.932396	14561.8683	10069.76656	2023.589848	11899.98644
0.000933046	0.933046	14127.7539	9630.146532	1959.139506	11369.77718
0.000933696	0.933696	13083.96221	9137.688729	2004.58382	11071.55947
0.000934345	0.934345	12116.04889	8226.011471	1954.878906	10566.71743
0.000934995	0.934995	11426.41278	7912.7773	1874.813155	9990.246042
0.000935645	0.935645	10804.00015	7666.733692	1901.514148	9969.360407
0.000936295	0.936295	10467.19589	7361.261041	1888.811321	10052.15457
0.000936944	0.936944	10575.2372	7498.30866	1937.283241	10533.17798
0.000937594	0.937594	12940.05519	8630.386285	1920.919145	11934.23544
0.000938244	0.938244	20114.84413	13196.49855	2013.273169	13168.58471
0.000938893	0.938893	31377.69896	20381.76512	2089.48756	13758.11389
0.000939543	0.939543	36499.11267	23842.19307	2064.130442	13787.93188
0.000940193	0.940193	36155.52932	23790.79629	2071.29108	14201.94349
0.000940842	0.940842	36829.93502	24384.29553	2070.319123	14575.31691
0.000941492	0.941492	35071.88703	23435.21394	2122.594851	15194.31904
0.000942142	0.942142	33776.66544	22845.75495	2148.278361	15403.87543
0.000942792	0.942792	33575.02874	22137.9464	2139.076143	15332.68178
0.000943441	0.943441	33004.71707	21950.34404	2168.533597	15182.48037
0.000944091	0.944091	33560.0194	22457.28004	2144.335577	15271.24862
0.000944741	0.944741	33776.91252	22370.42993	2175.804076	15171.6244
0.00094539	0.94539	32472.31623	21758.10647	2146.892349	14926.1542
0.00094604	0.94604	30981.42102	20790.91139	2159.544303	14917.77323
0.00094669	0.94669	29011.8877	19411.85046	2159.91296	14903.16934
0.000947339	0.947339	26942.22619	18208.5074	2139.495238	14986.03074
0.000947989	0.947989	24015.25874	16359.62496	2103.855106	14871.71718
0.000948639	0.948639	21280.90135	14220.8163	2098.978175	14981.51255
0.000949289	0.949289	19014.38077	12946.236	2122.544952	14915.73113
0.000949938	0.949938	16433.26617	11347.44351	2063.942261	14674.7728
0.000950588	0.950588	15041.69472	10161.61092	2042.18831	12807.60605
0.000951238	0.951238	14217.36223	9850.564878	2018.37134	11969.15298
0.000951887	0.951887	13230.3092	9277.220997	1984.314163	11958.92131
0.000952537	0.952537	11752.01464	8090.435218	2024.927611	13178.06428
0.000953187	0.953187	10682.32146	7512.624535	2066.804379	15638.54403
0.000953836	0.953836	11398.9838	8056.989943	2096.420927	16591.86321
0.000954486	0.954486	15289.86489	10673.47102	2127.947259	15387.69837
0.000955136	0.955136	17973.6595	12203.68806	2068.959414	14877.05161
0.000955786	0.955786	17689.09877	11925.24705	2056.106162	15814.45034
0.000956435	0.956435	18720.7749	12677.27852	2124.25688	16595.41806
0.000957085	0.957085	19967.93279	13311.94415	2175.977737	17192.37717
0.000957735	0.957735	19916.81108	13171.69675	2119.877291	17489.48823
0.000958384	0.958384	18908.52369	12693.01946	2170.271543	18070.99498
0.000959034	0.959034	19876.6819	13221.05543	2182.233419	18087.96731
0.000959684	0.959684	20507.01393	13660.5235	2143.742911	17758.15133
0.000960333	0.960333	19846.11624	13770.03854	2175.914289	17323.23257
0.000960983	0.960983	20322.6846	13613.07006	2191.501186	17647.24985
0.000961633	0.961633	20649.89952	14015.8143	2112.810023	17858.49214
0.000962283	0.962283	21675.13412	14590.61274	2128.420383	17164.52668
0.000962932	0.962932	21914.44967	14752.36134	2084.408429	15946.78782
0.000963582	0.963582	20321.34318	13887.82232	2048.164346	15162.16383
0.000964232	0.964232	18276.1345	12643.45243	2044.220827	14976.71269
0.000964881	0.964881	16465.59576	11170.77722	2015.956938	14514.62851
0.000965531	0.965531	13781.86098	9648.636531	1988.058846	13691.406
0.000966181	0.966181	11656.07588	8134.985461	2026.570166	13889.74974
0.00096683	0.96683	9959.854566	6905.402655	2041.568086	14157.91968
0.00096748	0.96748	9410.713431	6577.277068	2032.03938	14208.27396
0.00096813	0.96813	10382.92564	7020.903847	2038.901356	14002.83319
0.00096878	0.96878	12905.65848	8804.651178	2042.575385	13766.76753
0.000969429	0.969429	16561.85587	11263.5316	2016.392561	13382.62714
0.000970079	0.970079	18623.23623	12797.76592	2005.353114	13544.03508
0.000970729	0.970729	20628.79912	14177.97026	1965.735644	13532.65234
0.000971378	0.971378	21976.56695	15051.96745	2031.658177	14423.61586
0.000972028	0.972028	20539.48081	13586.46106	2028.226531	14813.53649
0.000972678	0.972678	20761.57661	14050.72548	2021.524118	14373.29107
0.000973327	0.973327	26231.50123	17304.51396	2047.772401	15105.53775
0.000973977	0.973977	31916.27973	21482.34365	2106.172173	16166.33503
0.000974627	0.974627	32574.85498	22248.30393	2079.022559	16234.77938
0.000975277	0.975277	29949.45334	20451.61447	2127.33389	16587.85924
0.000975926	0.975926	28835.18762	19119.76779	2112.115315	16158.37741
0.000976576	0.976576	24651.74092	16636.18931	2064.543803	15466.68127
0.000977226	0.977226	18146.06344	12482.87667	2056.024951	14792.31521
0.000977875	0.977875	14296.10034	10007.77293	2021.65298	14315.18705
0.000978525	0.978525	13485.75996	9440.951958	2049.1067	13729.31225
0.000979175	0.979175	13102.54863	9212.18882	2040.235663	13562.25677
0.000979824	0.979824	12914.97223	9051.486989	2014.823735	13332.10066
0.000980474	0.980474	14500.16523	9823.841473	2005.382877	13523.0375
0.000981124	0.981124	16813.94869	11585.86289	1976.395594	13489.13007
0.000981774	0.981774	17810.35496	12340.3113	1989.059625	13694.0904
0.000982423	0.982423	17296.38188	11930.10621	1997.219243	13985.65273
0.000983073	0.983073	14454.86717	10136.29911	1968.615841	15421.31526
0.000983723	0.983723	11716.03502	8254.399337	2050.91195	17491.41692
0.000984372	0.984372	10358.1603	7341.505584	2098.014796	19227.23594
0.000985022	0.985022	9619.508495	6804.878449	2155.145661	18979.9001
0.000985672	0.985672	9972.503953	6957.834522	2128.525397	19159.68107
0.000986321	0.986321	10834.70549	7330.237774	2139.899725	19232.1824
0.000986971	0.986971	11949.485	8169.979939	2167.71797	18972.76345
0.000987621	0.987621	13707.39505	9355.559396	2135.218114	18990.75824
0.000988271	0.988271	15882.36861	10880.04229	2164.774697	19474.64226
0.00098892	0.98892	17640.78489	11819.5267	2191.581771	20038.09839
0.00098957	0.98957	18664.4857	12583.15023	2205.188012	19896.97572
0.00099022	0.99022	20350.8852	13607.4363	2202.747967	20247.64129
0.000990869	0.990869	22142.34875	14746.08345	2239.38154	20366.13793
0.000991519	0.991519	23227.15579	15256.94254	2228.20408	20347.75147
0.000992169	0.992169	22798.24247	15154.49983	2135.301361	20135.09507
0.000992171	0.992171	22798.24247	15154.49983	2135.301361	20135.09507
0.000992822	0.992822	22423.62005	15082.92721	2181.521634	20145.6766
0.000993473	0.993473	22486.87962	15270.53616	2174.52119	20417.29967
0.000994125	0.994125	22861.25778	15348.98877	2181.452493	20215.18817
0.000994776	0.994776	23357.76657	15739.86042	2230.660744	19787.13897
0.000995428	0.995428	24811.02163	16591.16901	2187.132762	19102.99875
0.000996079	0.996079	27263.85668	17953.87472	2141.053512	18382.58598
0.000996731	0.996731	28085.53595	18810.48626	2148.954777	17905.83914
0.000997382	0.997382	26499.42674	17845.92315	2093.418651	17801.45954
0.000998034	0.998034	25191.60765	16780.43646	2129.236113	18121.47244
0.000998685	0.998685	24836.04179	16681.94466	2137.594285	18319.9282
0.000999337	0.999337	24911.81603	16652.47439	2144.423111	18298.90978
0.000999988	0.999988	24979.5722	16559.52004	2157.483334	18394.08565
0.001000639	1.000639	24170.36396	16441.81024	2145.923348	18485.77145
0.001001291	1.001291	23525.28307	15786.76116	2097.264402	18358.5534
0.001001942	1.001942	22297.579	15054.70195	2181.258929	18163.81947
0.001002594	1.002594	21007.34478	14422.66779	2119.503503	18194.49975
0.001003245	1.003245	20628.28924	14069.89097	2116.944261	18485.50567
0.001003897	1.003897	20896.69683	14138.64675	2107.444478	18974.7746
0.001004548	1.004548	21089.76825	14346.59123	2105.711951	19078.22707
0.0010052	1.0052	20771.66864	14171.24528	2132.746329	18921.92128
0.001005851	1.005851	20266.02033	13924.32938	2110.529651	18558.29108
0.001006503	1.006503	19741.02696	13366.37568	2104.187064	18380.68532
0.001007154	1.007154	19590.66497	13480.75141	2128.331114	18202.67056
0.001007806	1.007806	20336.42726	13839.02836	2130.568086	18143.54051
0.001008457	1.008457	20851.99954	13991.38317	2149.475506	18468.91151
0.001009108	1.009108	21321.53272	14348.38026	2136.620163	18529.75919
0.00100976	1.00976	22046.51028	15033.74333	2139.974583	18490.50144
0.001010411	1.010411	21698.44705	14838.14093	2136.110816	17731.54831
0.001011063	1.011063	21275.44687	14116.95467	2117.960986	16765.54158
0.001011714	1.011714	21321.294	14521.28222	2077.244024	16299.97603
0.001012366	1.012366	20980.55376	14001.10843	2071.158	16362.80799
0.001013017	1.013017	20766.11368	14092.58623	2073.652282	16217.103
0.001013669	1.013669	20266.52332	13729.75616	2089.174089	16355.44586
0.00101432	1.01432	20252.46696	13701.16363	2099.278401	16981.09788
0.001014972	1.014972	20935.46245	14066.45117	2101.671579	17614.45424
0.001015623	1.015623	21354.09821	14448.95469	2128.28902	18067.00401
0.001016274	1.016274	21674.71267	14619.74693	2111.604062	18080.1889
0.001016926	1.016926	21020.32257	14228.948	2103.44912	18621.25956
0.001017577	1.017577	20046.95229	13607.10719	2138.165075	20046.88772
0.001018229	1.018229	19952.85767	13459.93043	2209.1913	20445.85413
0.00101888	1.01888	20122.15825	13554.87673	2193.016706	20259.11928
0.001019532	1.019532	20114.04412	13556.96234	2182.209838	19953.74941
0.001020183	1.020183	20059.89937	13467.53255	2154.957091	20227.4522
0.001020835	1.020835	20172.53945	13799.84122	2188.996957	20288.39575
0.001021486	1.021486	20713.05516	13893.17529	2215.822633	20293.9169
0.001022138	1.022138	21036.99272	14241.84283	2175.047923	20983.1758
0.001022789	1.022789	20914.1226	14162.56088	2229.883441	20930.95181
0.001023441	1.023441	20176.93943	13727.42154	2200.285504	20695.80175
0.001024092	1.024092	19504.93874	13297.97305	2199.240874	20780.84392
0.001024743	1.024743	18881.83088	12928.45614	2219.804687	20892.08797
0.001025395	1.025395	18622.08424	12534.78598	2212.357789	20988.60505
0.001026046	1.026046	18526.59472	12553.91673	2222.121953	20914.40692
0.001026698	1.026698	18784.44898	12777.02803	2200.483389	20694.6529
0.001027349	1.027349	19603.74479	13295.76914	2221.231102	20704.85125
0.001028001	1.028001	19544.37364	13297.83981	2195.926778	20259.48816
0.001028652	1.028652	18892.0015	12751.95359	2211.540482	19847.67588
0.001029304	1.029304	17668.44757	11953.86264	2181.222227	19288.26183
0.001029955	1.029955	16508.17581	11344.18278	2168.221565	19227.07292
0.001030607	1.030607	15593.54552	10566.11562	2184.995757	19302.83007
0.001031258	1.031258	14185.06083	9723.957972	2109.104504	18923.6826
0.001031909	1.031909	14191.4451	9756.579775	2184.027128	19204.33841
0.001032561	1.032561	14606.04466	10147.71422	2147.758789	17846.70859
0.001033212	1.033212	14683.28256	10172.88631	2109.019027	17185.02196
0.001033864	1.033864	14400.23052	9919.44405	2086.283203	17746.8322
0.001034515	1.034515	14911.2576	10127.88686	2102.390321	18301.84903
0.001035167	1.035167	16332.60998	11183.73271	2121.778508	17711.73609
0.001035818	1.035818	17483.83032	11879.03338	2112.369393	16748.67819
0.00103647	1.03647	17705.58543	12065.14821	2098.296254	16614.37257
0.001037121	1.037121	17160.84839	11674.21832	2082.951759	16704.07475
0.001037773	1.037773	17236.76657	11574.19598	2103.804008	16252.00623
0.001038424	1.038424	18273.79066	12267.65656	2087.698183	16099.38382
0.001039076	1.039076	19832.12249	13357.0138	2071.518191	16001.34325
0.001039727	1.039727	21747.89442	14469.91708	2042.365859	15742.31643
0.001040378	1.040378	23097.03902	15291.40768	2047.789577	15219.635
0.00104103	1.04103	23078.62624	15349.24796	2015.798422	14941.96807
0.001041681	1.041681	22913.33361	15462.30195	1978.867778	15014.34726
0.001042333	1.042333	23386.64385	15595.99417	2043.314418	15739.71592
0.001042984	1.042984	22869.25118	15221.14749	2042.260628	15751.50278
0.001043636	1.043636	21057.04763	14196.96501	2042.004262	15607.62956
0.001044287	1.044287	19754.00949	13255.82553	2068.340656	15475.43593
0.001044939	1.044939	19273.95644	13067.20047	2044.393555	15376.09295
0.00104559	1.04559	18930.70811	12755.55292	2057.11745	15298.44974
0.001046242	1.046242	20437.11731	13743.1316	2096.518585	15482.95651
0.001046893	1.046893	22429.05017	15092.47558	2113.438525	15667.21319
0.001047544	1.047544	22537.78109	15146.94585	2031.477723	15690.30896
0.001048196	1.048196	22228.53946	14866.60075	2067.893026	15527.29527
0.001048847	1.048847	22276.51049	14999.12777	2057.971945	15253.69133
0.001049499	1.049499	22962.9301	15493.42014	2032.474396	15080.17083
0.00105015	1.05015	23261.6771	15688.28144	2049.374577	15094.71386
0.001050802	1.050802	23309.06527	15306.68492	2016.561864	15026.04781
0.001051453	1.051453	21752.10577	14586.90949	2061.829275	15484.54796
0.001052105	1.052105	21169.8113	14465.54257	2046.451531	15838.85454
0.001052756	1.052756	21809.30629	14655.70448	2067.037502	16245.7409
0.001053408	1.053408	22585.24173	15144.18549	2094.767917	16468.29492
0.001054059	1.054059	23557.9597	15838.99239	2086.847634	16600.41096
0.00105471	1.05471	24578.39197	16720.03183	2038.509599	16752.33832
0.001055362	1.055362	25994.75606	17473.69905	2084.629766	16872.66119
0.001056013	1.056013	26742.22334	17970.74793	2125.87971	16548.00161
0.001056665	1.056665	24645.85805	16500.88301	2092.941401	16483.31335
0.001057316	1.057316	22483.10874	15409.49011	2130.581449	16398.20836
0.001057968	1.057968	21512.42614	14764.23619	2109.215268	16067.39862
0.001058619	1.058619	20587.71957	13990.47225	2088.236594	15742.66353
0.001059271	1.059271	19535.89274	13357.10812	2075.338837	16036.20427
0.001059922	1.059922	18616.35192	12460.48289	2097.39606	16259.09927
0.001060574	1.060574	18555.95035	12613.75067	2064.993122	16256.94964
0.001061225	1.061225	18405.66239	12741.15781	2074.405683	16363.55072
0.001061877	1.061877	18626.78418	12657.16541	2045.142542	16080.9664
0.001062528	1.062528	18705.95828	12730.21847	2051.543629	16083.26042
0.001063179	1.063179	18423.56013	12539.36936	2050.189369	15697.88761
0.00106318	1.06318	18423.56013	12539.36936	2050.189369	15697.88761
0.001063832	1.063832	17806.59301	12004.62672	2048	15225.94237
0.001064484	1.064484	17485.7386	11776.15466	2037.893857	14772.20274
0.001065135	1.065135	17681.20356	12022.69713	2008.688653	14305.95956
0.001065787	1.065787	17429.7442	11769.59483	1986.321924	13592.18932
0.001066439	1.066439	15729.86411	10649.69229	1967.351349	13348.71078
0.00106709	1.06709	13686.73871	9439.124397	1959.610657	13788.68792
0.001067742	1.067742	12174.18598	8447.098881	1978.01306	14197.51479
0.001068394	1.068394	10701.1725	7550.982319	1984.169139	14610.47507
0.001069046	1.069046	9981.311207	7035.837728	1991.108349	15009.43971
0.001069697	1.069697	9972.616524	6948.885204	2019.484708	15241.58077
0.001070349	1.070349	10372.08403	7250.108301	2029.620863	15099.46718
0.001071001	1.071001	11270.12808	7870.255647	2027.085138	14401.53003
0.001071652	1.071652	12296.06542	8353.360223	1993.806702	13670.2569
0.001072304	1.072304	12153.72091	8345.472572	1999.781829	13202.89231
0.001072956	1.072956	11127.21755	7794.313255	2020.554276	13853.02645
0.001073607	1.073607	9797.555964	6898.262092	1988.32389	15125.17832
0.001074259	1.074259	8828.036026	6351.957784	2028.641315	15840.51891
0.001074911	1.074911	8898.893957	6325.247121	2089.735058	15696.79037
0.001075563	1.075563	9287.121255	6579.418378	2089.75239	15350.7555
0.001076214	1.076214	10453.19684	7412.212144	2046.708567	14750.63108
0.001076866	1.076866	12586.46143	8911.092544	2048.654102	14607.559
0.001077518	1.077518	14642.60937	10105.33287	2057.357814	15393.39062
0.001078169	1.078169	16467.96089	11583.52034	2079.679467	15864.85965
0.001078821	1.078821	19613.21816	13286.95388	2100.684825	16599.00892
0.001079473	1.079473	22821.73054	15400.6483	2094.939678	17354.29118
0.001080125	1.080125	25365.73882	17046.12947	2116.251287	17895.31762
0.001080776	1.080776	26656.05791	17989.2795	2108.28809	18396.87173
0.001081428	1.081428	27187.69528	18069.97038	2196.62177	18616.91984
0.00108208	1.08208	27079.4426	17999.96615	2165.628285	18849.69806
0.001082731	1.082731	26771.5061	17874.06948	2099.892401	18287.28773
0.001083383	1.083383	26187.81763	17575.25269	2078.699414	18131.65573
0.001084035	1.084035	24741.34716	16685.93487	2070.395549	17607.03553
0.001084687	1.084687	23316.6804	15737.43024	2035.622099	17686.41658
0.001085338	1.085338	21730.26823	14763.30675	2096.747387	17478.66646
0.00108599	1.08599	20718.15712	14017.53705	2042.33611	17239.03138
0.001086642	1.086642	19838.80906	13314.22727	2032.044479	15596.21246
0.001087293	1.087293	17417.84258	11724.45906	2016.32745	13947.97553
0.001087945	1.087945	12951.54137	9213.092371	1926.826883	13278.24035
0.001088597	1.088597	11584.65	7886.176395	1983.617506	13255.93981
0.001089248	1.089248	11392.72063	7961.916159	1944.779563	13702.53102
0.0010899	1.0899	11662.78894	8153.572798	2012.286017	14054.7974
0.001090552	1.090552	13130.558	8997.991173	2005.68796	14383.05658
0.001091204	1.091204	16502.2006	11121.70581	2014.863699	14432.37922
0.001091855	1.091855	20036.57919	13816.61211	2002.667733	14795.50291
0.001092507	1.092507	23331.88765	15429.37387	1952.001243	15306.10794
0.001093159	1.093159	25594.09694	16934.76268	2063.540898	15645.6417
0.00109381	1.09381	26893.79714	18061.72814	2054.649718	15860.56987
0.001094462	1.094462	25963.27765	17314.17267	2022.009834	16658.54907
0.001095114	1.095114	22992.0627	15437.74345	2111.523429	17560.88525
0.001095766	1.095766	19935.74621	13529.61238	2092.882793	18003.40672
0.001096417	1.096417	17304.09728	11816.48694	2104.364657	18115.68047
0.001097069	1.097069	14990.06532	10288.21098	2062.707612	17819.35785
0.001097721	1.097721	13645.1695	9297.303996	2044.25497	17060.56568
0.001098372	1.098372	12982.75222	8999.059013	2040.150604	16329.57215
0.001099024	1.099024	12332.88372	8586.63501	2032	15653.46746
0.001099676	1.099676	11405.99498	7961.008571	2029.432709	15485.04094
0.001100328	1.100328	9976.526449	7058.366727	2022.754556	15387.21663
0.001100979	1.100979	8774.85852	6169.925383	2037.488901	15446.78948
0.001101631	1.101631	8075.793064	5819.287938	2077.828876	15477.76337
0.001102283	1.102283	8392.137811	5978.088873	2037.649374	15211.76442
0.001102934	1.102934	9813.810629	6898.72222	2017.746423	14826.04405
0.001103586	1.103586	13188.59942	9015.261719	2007.389467	14072.46732
0.001104238	1.104238	17214.48405	11450.91021	1986.532204	13810.99198
0.001104889	1.104889	19464.1725	13074.00632	1976.78178	14330.95769
0.001105541	1.105541	21083.90421	14178.31136	2008.668682	15067.85503
0.001106193	1.106193	22575.06942	15202.08426	2011.401966	15852.62647
0.001106845	1.106845	25052.66673	16924.91614	2063.256455	16862.20411
0.001107496	1.107496	27334.7244	18245.1496	2061.955971	17642.53792
0.001108148	1.108148	27546.26426	18413.75394	2097.020841	18111.51684
0.0011088	1.1088	28299.12926	19088.78454	2137.289063	18810.6364
0.001109451	1.109451	30100.0327	20299.63886	2132.984458	19674.94331
0.001110103	1.110103	31598.4738	21176.87975	2152.349962	20779.22531
0.001110755	1.110755	33087.70656	21975.46762	2160.638766	21883.23149
0.001111407	1.111407	34237.4266	22528.42898	2182.747439	22721.05346
0.001112058	1.112058	34393.14513	22909.21819	2223.489915	23496.56953
0.00111271	1.11271	34394.74296	22986.17987	2237.493876	24058.87749
0.001113362	1.113362	33934.69969	22484.55303	2244.355418	24341.69377
0.001114013	1.114013	32541.23339	21575.30989	2276.373249	24331.13666
0.001114665	1.114665	31462.57438	20991.55049	2272.792578	24196.59993
0.001115317	1.115317	31340.46073	20835.75605	2231.775369	23989.12445
0.001115969	1.115969	30615.55065	20398.93272	2201.115221	23898.5883
0.00111662	1.11662	28673.10743	19355.15401	2238.369575	23682.3699
0.001117272	1.117272	26011.34028	17658.8538	2201.047055	23565.0332
0.001117924	1.117924	23531.78816	15657.62986	2180.116173	23286.66122
0.001118575	1.118575	20736.26509	14040.96868	2251.90301	23172.11773
0.001119227	1.119227	18077.82219	12265.04481	2252.991832	23026.75511
0.001119879	1.119879	15934.09512	10741.43429	2207.666511	22414.10817
0.00112053	1.12053	14241.54765	9796.349608	2165.71504	22260.69375
0.001121182	1.121182	13254.4654	9161.224428	2155.081725	21742.08164
0.001121834	1.121834	12494.1618	8755.461087	2218.968383	21098.0466
0.001122486	1.122486	11571.62164	8267.951619	2140.035215	20654.26603
0.001123137	1.123137	10927.27762	7825.25261	2168.112968	20070.69248
0.001123789	1.123789	10599.76332	7575.267062	2157.214112	19765.73124
0.001124441	1.124441	9565.824064	6705.126647	2135.863126	19738.59556
0.001125092	1.125092	8814.13475	6224.04865	2135.373387	19516.66306
0.001125744	1.125744	8213.6098	6032.192229	2142.024935	19492.55359
0.001126396	1.126396	9014.27022	6336.279978	2130.940795	20050.80515
0.001127048	1.127048	11074.23047	7736.482985	2154.482478	19854.86046
0.001127699	1.127699	14756.90821	10074.35383	2120.339838	18136.16266
0.001128351	1.128351	17055.44918	11657.81338	2062.71946	16455.52234
0.001129003	1.129003	15620.37109	10636.21582	2049.81828	16906.92196
0.001129654	1.129654	13105.30395	9044.428325	2089.05863	18147.3362
0.001130306	1.130306	12219.61453	8401.901484	2093.737435	19525.43119
0.001130958	1.130958	13151.98989	9328.729386	2095.132874	19249.34164
0.00113161	1.13161	15875.01413	11019.50446	2151.919877	19280.70723
0.001132261	1.132261	19381.46571	13165.72465	2079.136683	18950.5384
0.001132913	1.132913	22081.12833	14926.69229	2112.80477	18520.95223
0.001133565	1.133565	23537.20323	15905.89433	2110.460742	19658.45762
0.001134216	1.134216	25497.47394	17237.10014	2128.596853	21104.99567
0.001134868	1.134868	26032.46266	17532.98044	2149.987791	22531.08423
0.00113552	1.13552	26381.1417	17691.1429	2194.643802	23080.79284
0.001136171	1.136171	25852.59359	17602.48118	2267.268802	23448.02418
0.001136823	1.136823	25259.74094	16994.60326	2164.761293	23923.77135
0.001137475	1.137475	23820.03812	16031.53338	2211.969479	24055.80939
0.001138127	1.138127	22659.30121	15412.48435	2195.763365	23924.46813
0.001138778	1.138778	21474.019	14591.1911	2277.522591	23449.06425
0.00113943	1.13943	19957.9793	13652.45762	2314.657333	23122.41543
0.001140082	1.140082	18365.56873	12526.05343	2224.968941	22810.89716
0.001140733	1.140733	16650.61734	11127.51648	2180.566773	22900.4454
0.001141385	1.141385	13858.97743	9591.119207	2223.116388	22343.63277
0.001142037	1.142037	11888.20097	8169.295197	2185.816605	21765.13963
0.001142689	1.142689	10681.84574	7434.112367	2130.237531	21151.52914
0.00114334	1.14334	9503.301962	6821.262961	2145.538804	20381.61362
0.001143992	1.143992	8271.373588	5962.800878	2173.082848	20223.85907
0.001144644	1.144644	7663.488657	5522.248177	2169.591172	20349.71767
0.001145295	1.145295	7809.509464	5561.742349	2163.488139	20229.53967
0.001145947	1.145947	8422.085594	5814.012515	2171.406481	19937.52162
0.001146599	1.146599	9081.608873	6330.978554	2157.859804	19463.14674
0.001147251	1.147251	10697.48708	7431.597148	2115.556465	18402.9935
0.001147902	1.147902	13243.33783	9017.814691	2103.802671	16869.75093
0.001148554	1.148554	15140.18587	10226.17427	2033.974884	15574.03458
0.001149206	1.149206	15910.9665	10728.63241	2014.911445	15497.90943
0.001149857	1.149857	16504.67573	11328.59144	2033.533299	16304.40393
0.001150509	1.150509	17559.75835	12123.2827	2067.326471	17053.3488
0.001151161	1.151161	18843.64925	12848.67108	2073.943852	17526.36693
0.001151812	1.151812	19310.91372	13167.7673	2089.376015	18019.70523
0.001152464	1.152464	18532.54454	12795.78906	2136.488734	18361.69422
0.001153116	1.153116	16839.6503	11589.88388	2116.405502	18791.11418
0.001153768	1.153768	15174.35217	10332.2244	2143.806917	18926.58697
0.001154419	1.154419	13525.0699	9330.857333	2181.432506	19040.82071
0.001155071	1.155071	11747.48165	8301.840083	2167.204193	19176.94246
0.001155723	1.155723	9950.169408	7166.393827	2128.606588	18926.55216
0.001156374	1.156374	8566.320062	6177.872837	2096.181127	18339.83512
0.001157026	1.157026	8016.788744	5820.15426	2101.888016	17826.00281
0.001157678	1.157678	8231.696193	5943.536138	2089.744604	17800.05362
0.00115833	1.15833	8649.444181	6235.103232	2048.821359	18040.47331
0.001158981	1.158981	9335.182529	6855.406241	2068.667592	17740.63232
0.001159633	1.159633	10768.7689	7725.775453	2107.174718	17155.62724
0.001160285	1.160285	12927.39851	9071.943639	2091.112694	16822.86925
0.001160936	1.160936	14577.3861	10067.68584	2057.157436	16692.31239
0.001161588	1.161588	15012.10981	10237.47308	2057.384119	16669.48578
0.00116224	1.16224	15000.25425	10377.59367	2059.354212	16902.62487
0.001162891	1.162891	16028.24683	10834.86463	2079.122072	16701.54078
0.001163543	1.163543	18320.93143	12322.64355	2059.128797	16530.83929
0.001164195	1.164195	22196.12542	14897.09283	2064.102726	17071.55065
0.001164847	1.164847	26890.82888	17906.97176	2088.822172	17835.79924
0.001165498	1.165498	30906.97613	20570.68506	2131.977215	18643.69024
0.00116615	1.16615	32978.70684	21907.63332	2137.608711	19333.1197
0.001166802	1.166802	33713.08536	22378.74658	2150.076595	20270.38104
0.001167453	1.167453	34049.45463	22698.74624	2190.808842	20795.52833
0.001168105	1.168105	33112.5143	22184.26693	2194.839858	20938.41885
0.001168757	1.168757	30365.68601	20221.21701	2188.951278	20603.70412
0.001169409	1.169409	28603.34876	19052.13777	2171.913781	20341.26745
0.00117006	1.17006	27958.11904	18703.46386	2144.971831	19604.28206
0.001170712	1.170712	28297.52583	19021.18228	2151.57912	19434.72129
0.001171364	1.171364	26852.61054	17882.00038	2128.371579	19401.6644
0.001172015	1.172015	24088.6163	15932.51671	2116.567025	19410.54217
0.001172667	1.172667	21643.62873	14501.73731	2134.902688	19023.53268
0.001173319	1.173319	19229.85014	13212.83015	2087.376075	19107.51087
0.001173971	1.173971	17404.93337	12036.31735	2117.611211	18792.34229
0.001174622	1.174622	15453.32526	10453.72556	2096.521566	17584.74261
0.001175274	1.175274	12946.23232	8822.644034	2033.707517	17673.67043
0.001175926	1.175926	12246.05229	8549.194414	2071.280664	17454.46175
0.001176577	1.176577	12392.54151	8471.243204	2077.851181	17441.1067
0.001177229	1.177229	11534.83231	8119.078041	2075.883001	17307.99472
0.001177881	1.177881	11527.62877	7851.574547	2082.594967	16451.35721
0.001178532	1.178532	11500.69952	7948.499155	2092.886264	15959.38389
0.001179184	1.179184	14077.23323	9499.746203	2052.649128	16298.25688
0.001179836	1.179836	20886.82809	13958.71089	1981.886637	17859.69205
0.001180488	1.180488	27841.42305	18776.05194	2141.397864	18349.48374
0.001181139	1.181139	29651.27163	19865.05563	2071.968716	17542.00519
0.001181791	1.181791	29876.19483	19654.00842	2049.451918	17512.41387
0.001182443	1.182443	30629.1472	20696.7867	2062.319638	19243.63899
0.001183094	1.183094	32383.96303	21769.9075	2134.455966	20915.71461
0.001183746	1.183746	33257.12308	22336.82897	2208.486234	22088.6441
0.001184398	1.184398	33739.76741	22549.99732	2196.38549	22443.50355
0.00118505	1.18505	34359.41222	22890.25919	2218.063612	22614.43113
0.001185701	1.185701	34867.74374	23035.47241	2230.067194	23479.49621
0.001186353	1.186353	35092.13691	23238.65622	2229.640723	24083.25819
0.001187005	1.187005	34469.8531	22977.9339	2280.23767	24485.02906
0.001187656	1.187656	33914.86978	22783.26461	2293.690667	24971.41988
0.001188308	1.188308	33922.40887	23196.04552	2314.224153	25010.94398
0.00118896	1.18896	34366.21277	23059.47898	2238.778896	25337.20767
0.001189612	1.189612	34321.33756	22667.49332	2278.951711	25577.23492
0.001190263	1.190263	33154.27022	22049.67772	2254.715557	25670.86538
0.001190915	1.190915	32249.59898	21508.41013	2237.231532	25784.82293
0.001191567	1.191567	31707.25308	21184.0117	2285.954748	25940.22944
0.001192218	1.192218	30711.61026	20642.82279	2278.80801	25931.1714
0.00119287	1.19287	30327.92325	20228.51073	2259.196673	26033.6865
0.001193522	1.193522	30067.54136	19799.1968	2247.33287	25972.75927
0.001194173	1.194173	29653.51406	19441.58751	2286.305431	26005.65206
0.001194825	1.194825	29235.42991	19447.99424	2318.785523	25971.6212
0.001195477	1.195477	28755.37114	19307.87818	2295.193028	25957.79133
0.001196129	1.196129	27841.24969	18707.607	2260.675	25624.90004
0.00119678	1.19678	26840.31018	18022.24151	2270.096413	25396.72543
0.001197432	1.197432	26291.81083	17581.42146	2255.147824	25233.59881
0.001198084	1.198084	25549.60633	17134.08769	2307.025772	24742.45954
0.001198735	1.198735	24676.74082	16597.63893	2250.640692	23670.70539
0.001199387	1.199387	23753.41619	16004.83531	2204.571834	22815.38523
0.001200039	1.200039	22427.27211	15179.95364	2186.567395	21734.13321
0.001200691	1.200691	19943.76245	13540.43023	2140.576044	20482.05578
0.001201342	1.201342	15961.15663	10954.54515	2118.396754	20275.61588
0.001201994	1.201994	12277.82105	8621.459852	2115.438579	20426.51374
0.001202646	1.202646	10794.45704	7635.804237	2140.934227	19855.80786
0.001203297	1.203297	11195.13518	7849.157755	2132.271419	18311.21177
0.001203949	1.203949	13253.62841	9032.753834	2098.694674	16964.53544
0.001204601	1.204601	17224.29082	11424.16067	2008.908348	16900.18753
0.001205253	1.205253	22399.94006	14892.55886	2065.593241	17104.20486
0.001205904	1.205904	27082.85002	18132.12782	2067.652937	16737.13042
0.001206556	1.206556	29707.44713	19717.34375	2042.402484	16329.9086
0.001206557	1.206557	29707.44713	19717.34375	2042.402484	16329.9086
0.001207207	1.207207	30097.77435	19880.51155	2027.067008	16857.71784
0.001207857	1.207857	30379.97365	20136.55823	2037.621234	17678.45102
0.001208508	1.208508	31608.80625	21004.87586	2068.740421	18518.23851
0.001209158	1.209158	32151.14623	21441.86845	2102.406782	19336.421
0.001209808	1.209808	31652.7114	21083.80939	2095.858879	19652.67637
0.001210458	1.210458	30594.35517	20345.32434	2113.099537	19914.65076
0.001211108	1.211108	29239.09468	19689.6566	2117.587164	20372.48504
0.001211758	1.211758	28839.53274	19230.19564	2142.040211	20258.22763
0.001212408	1.212408	28537.24476	18810.79861	2136.633573	20554.82653
0.001213058	1.213058	27631.53093	18262.46484	2138.295959	20786.32478
0.001213708	1.213708	26162.11039	17313.76956	2186.158642	20681.94842
0.001214358	1.214358	24728.01805	16612.18275	2154.88455	20840.53954
0.001215008	1.215008	23500.68106	15878.43993	2169.197918	20765.62086
0.001215658	1.215658	22132.605	14954.13423	2126.567221	20413.20466
0.001216308	1.216308	20578.43615	13891.31973	2106.301165	19873.76012
0.001216958	1.216958	18772.72198	12778.41838	2103.63009	18699.92363
0.001217608	1.217608	16518.14383	11181.78969	2051.891044	17555.99548
0.001218258	1.218258	13781.73326	9483.752566	2039.176725	16817.89303
0.001218909	1.218909	11615.16263	8153.035755	2027.41245	15845.42628
0.001219559	1.219559	10747.43251	7519.692378	2002.374665	14395.23066
0.001220209	1.220209	10628.434	7481.346145	1979.061166	13133.56167
0.001220859	1.220859	11532.24082	8052.810452	1966.260699	12917.249
0.001221509	1.221509	13668.44277	9505.118075	1933.853563	13071.44533
0.001222159	1.222159	17056.10055	11555.78888	1951.356703	12935.54373
0.001222809	1.222809	20596.97787	13989.33485	1957.688777	13475.90352
0.001223459	1.223459	22948.99443	15468.64486	1963.74342	14814.2438
0.001224109	1.224109	22941.84938	15477.90044	1979.185122	15914.85666
0.001224759	1.224759	23260.08067	15450.73595	2030.772873	16835.34395
0.001225409	1.225409	25769.74043	17243.77864	2055.003227	17837.91948
0.001226059	1.226059	28425.31965	18991.96339	2062.676081	18646.73131
0.001226709	1.226709	29773.54476	19679.21453	2075.822013	19070.44301
0.001227359	1.227359	30071.09378	20319.32569	2130.810174	19426.77011
0.001228009	1.228009	29740.80838	20075.72787	2145.745741	20267.58092
0.001228659	1.228659	29159.12584	19365.08732	2143.049296	20804.75552
0.001229309	1.229309	28334.74636	18687.67279	2121.793744	21455.1838
0.00122996	1.22996	27319.19215	18232.17628	2138.67514	22095.26928
0.00123061	1.23061	25980.07681	17496.54955	2199.060063	22610.2281
0.00123126	1.23126	24731.9353	16642.41367	2226.356535	22653.99091
0.00123191	1.23191	23669.46875	15906.6378	2189.326872	22641.21962
0.00123256	1.23256	22430.47041	15028.78583	2143.955531	22423.56977
0.00123321	1.23321	21624.96123	14388.46671	2152.329492	22090.43684
0.00123386	1.23386	20853.77131	13919.62793	2133.093648	21501.28146
0.00123451	1.23451	19815.76995	13331.33974	2140.746302	21155.96298
0.00123516	1.23516	18447.68855	12873.40929	2194.662835	21580.34279
0.00123581	1.23581	17179.92717	11898.53208	2197.224532	21682.5777
0.00123646	1.23646	15444.98734	10689.0099	2155.857746	21690.80006
0.00123711	1.23711	13145.5174	9097.266155	2120.613094	21236.89575
0.00123776	1.23776	10996.30204	7503.753072	2143.457455	20718.99692
0.00123841	1.23841	9400.509274	6463.182112	2101.778071	20083.28675
0.00123906	1.23906	8850.129956	6234.360334	2095.826953	20115.15912
0.00123971	1.23971	8726.124633	6222.186134	2091.937084	19961.50413
0.001240361	1.240361	9075.629963	6420.388506	2112.009867	19460.029
0.001241011	1.241011	10170.47042	7152.065614	2134.72108	18336.09188
0.001241661	1.241661	12357.90202	8660.765982	2107.176115	16732.92192
0.001242311	1.242311	15657.02507	10668.48122	2043.445689	15691.15885
0.001242961	1.242961	20811.71462	13882.3876	2024.592804	16458.77639
0.001243611	1.243611	26440.44751	17742.72866	1990.90618	17698.51074
0.001244261	1.244261	30595.89353	20125.72942	2069.544445	18739.99196
0.001244911	1.244911	31829.53681	21364.71235	2096.547217	19802.8631
0.001245561	1.245561	31924.25733	21172.11405	2113.860375	20584.32615
0.001246211	1.246211	31686.10831	21081.25078	2154.138155	21294.92332
0.001246861	1.246861	31196.16071	20911.65996	2165.060651	21432.06476
0.001247511	1.247511	30352.51252	20378.92199	2198.286534	21480.44922
0.001248161	1.248161	29607.77385	19666.37256	2217.541043	21442.54546
0.001248811	1.248811	28342.92173	18912.68962	2191.034295	20967.52212
0.001249461	1.249461	26955.45461	18113.71964	2211.731545	20735.05375
0.001250111	1.250111	25758.05302	17284.88156	2155.729415	20550.98349
0.001250761	1.250761	24267.85734	16170.77102	2207.746987	20715.55595
0.001251412	1.251412	22836.52492	15410.79146	2218.512274	20221.91206
0.001252062	1.252062	21113.55375	14420.05979	2178.230262	19743.72886
0.001252712	1.252712	18910.89365	12797.77141	2101.427089	19035.54116
0.001253362	1.253362	16587.43549	11106.39458	2088.357942	18308.972
0.001254012	1.254012	14790.17562	10114.64956	2112.527395	17581.83141
0.001254662	1.254662	13260.34398	9166.056003	2083.982477	16948.04023
0.001255312	1.255312	12040.75245	8492.594984	2083.256735	16564.50371
0.001255962	1.255962	11042.75039	7826.545547	2075.104404	16645.13223
0.001256612	1.256612	10270.96573	7160.46573	2052.284793	16446.61998
0.001257262	1.257262	9856.206196	6946.661221	2076.16919	16367.85754
0.001257912	1.257912	9846.781054	6958.124935	2115.432539	16427.42216
0.001258562	1.258562	10144.1011	7146.669865	2072.082175	16194.93666
0.001259212	1.259212	11158.31744	7897.246731	2059.423735	15258.19323
0.001259862	1.259862	13215.02417	9136.1561	2026.710407	14388.66151
0.001260512	1.260512	16955.87982	11435.38469	1975.956795	13322.81539
0.001261162	1.261162	21478.95839	14268.25138	1991.44026	12269.82837
0.001261813	1.261813	24339.88029	16018.29773	1949.645485	11956.01045
0.001262463	1.262463	24539.98853	16538.89301	1940.614338	11844.11897
0.001263113	1.263113	24947.5171	16778.76166	1935.510621	12220.01455
0.001263763	1.263763	24632.3914	16794.28408	1938.669868	12856.65807
0.001264413	1.264413	24031.24556	16117.1034	2005.226957	13110.64496
0.001265063	1.265063	22358.91024	15112.2311	1997.92166	13254.70238
0.001265713	1.265713	20132.25627	13651.11291	2050.042862	13212.02967
0.001266363	1.266363	17621.96387	12226.42011	2004.218613	13283.17345
0.001267013	1.267013	15218.79392	10439.41117	1980.97689	13381.72512
0.001267663	1.267663	14059.25273	9571.152484	2061.943765	12940.06092
0.001268313	1.268313	13102.29676	8903.033259	1960.591923	12886.72987
0.001268963	1.268963	12928.54137	8800.553717	1993.511891	12337.30012
0.001269613	1.269613	13168.56741	9046.882581	2037.293844	12419.10464
0.001270263	1.270263	12919.40481	8988.806656	1987.491974	12110.85402
0.001270913	1.270913	12090.49036	8592.805557	1938.043945	12074.3287
0.001271563	1.271563	11336.53492	7813.886103	1958.576563	12908.58803
0.001272213	1.272213	11112.55074	7775.624128	2000.518464	13137.79212
0.001272864	1.272864	11722.85909	8195.742534	2029.782888	12939.01942
0.001273514	1.273514	13246.264	8979.922944	1994.872626	12401.309
0.001274164	1.274164	14839.20228	9934.8033	2001.266163	11950.51072
0.001274814	1.274814	15598.79695	10575.85629	1968.315565	11820.96852
0.001275464	1.275464	14662.56368	10238.02379	1966.833241	12017.54506
0.001276114	1.276114	14650.75028	9970.41702	1968.347297	12630.11704
0.001276764	1.276764	17452.65935	11724.79231	1973.415639	13396.71426
0.001277414	1.277414	20445.82987	13981.64999	1978.772463	13469.96317
0.001278064	1.278064	22490.94643	15071.19094	2012.907593	13371.09352
0.001278714	1.278714	23148.99586	15710.19107	1997.68556	13497.21691
0.001279364	1.279364	25731.7286	17009.54679	1989.337725	13330.00464
0.001280014	1.280014	28258.66578	18825.65212	1961.239751	12955.56751
0.001280664	1.280664	30553.58687	20257.11997	2009.97415	13015.55918
0.001281314	1.281314	31515.9808	21066.02536	2015.650439	12994.73911
0.001281964	1.281964	30039.76477	19978.96267	2008.720413	12745.3303
0.001282614	1.282614	28135.58779	18979.04621	1957.614435	12776.7725
0.001283265	1.283265	25062.10638	16985.22844	1947.698021	13450.21372
0.001283915	1.283915	22187.73046	15121.55912	1985.913812	14019.54058
0.001284565	1.284565	18476.54993	12959.15861	2014.470989	13787.34992
0.001285215	1.285215	16344.86818	11243.5787	1983.899731	13673.00586
0.001285865	1.285865	14798.15865	10332.14672	1977.920148	13616.30165
0.001286515	1.286515	14542.01331	10032.0285	2022.620549	13408.94361
0.001287165	1.287165	14676.29006	10063.20822	2015.927141	13379.60751
0.001287815	1.287815	13720.2756	9578.59568	1947.47388	13793.46342
0.001288465	1.288465	12019.34955	8376.823114	1967.883824	13527.84976
0.001289115	1.289115	9886.531923	6946.966387	1958.065524	13511.95319
0.001289765	1.289765	8385.29272	6026.979521	1967.523665	12999.02358
0.001290415	1.290415	8669.258833	6212.617428	1948.876627	12925.81153
0.001291065	1.291065	9335.706932	6625.483769	1939.611252	12984.7798
0.001291715	1.291715	9111.852439	6402.679155	1977.991402	13049.4444
0.001292365	1.292365	9522.996501	6734.496336	1975.361075	13011.99994
0.001293015	1.293015	10657.51555	7447.944291	1930.25823	12809.23153
[truncated: 4,144 more rows]
