# Supplementary material for: Ecological drift during colonization drives within-host and between-host heterogeneity in an animal-associated symbiont
Source: PLoS Biol. 2024 Apr 25;22(4):e3002304. doi: 10.1371/journal.pbio.3002304 (PMC11075893; doi:10.1371/journal.pbio.3002304)
Supplement: S7 Data — Red and green fluorescence intensities measured along digital transects of dissected symbiotic organs (M4s). (ZIP) [file pbio.3002304.s017.zip › S7 Data intensity_data/Dil4-RFPctrl3-10X-withautofocus_Merged/Chart_01_RFPonly.csv]

Axis_[m]	Axis_[mm]	Channel.001 []	Channel.002 []	GFP_intensity	RFP_intensity	GFP_background	RFP_background	minus_GFP_background	minus_RFP_background	GFP_intensity_normalized	RFP_intensity_normalized
0	0	7766.154297	5576.223124	1841.961094	9598.626251	1633.847836	1733.55587	208.1132585	7865.070381	207.2743524	7699.486423
7.20E-07	0.00072	8746.948573	6191.154248	1816.063387	9173.240546	1635.052896	1745.743864	181.0104909	7427.496682	180.1715848	7261.912724
1.44E-06	0.00144	9779.043629	6885.096488	1798.929295	7826.848166	1632.634375	1745.163898	166.29492	6081.684268	165.4560139	5916.10031
2.16E-06	0.00216	10407.41229	7386.510076	1772.241722	6377.84407	1650.969948	1765.529271	121.2717742	4612.314799	120.4328681	4446.730842
2.88E-06	0.00288	11560.74047	8029.476309	1725.767969	5691.765757	1660.766456	1728.589013	65.00151316	3963.176744	64.16260709	3797.592787
3.60E-06	0.0036	12201.07823	8581.242632	1752.291191	5358.704107	1640.442802	1735.19099	111.8483886	3623.513117	111.0094825	3457.929159
3.60E-06	0.0036	12201.07823	8581.242632	1752.291191	5358.704107	1640.442802	1735.19099	111.8483886	3623.513117	111.0094825	3457.929159
4.25E-06	0.00425	12945.06114	9115.74572	1703.367504	5221.698969	1630.613951	1718.566603	72.75355278	3503.132366	71.91464671	3337.548409
4.91E-06	0.00491	13267.83011	9210.072842	1737.308138	5107.383004	1619.114076	1749.533654	118.1940619	3357.84935	117.3551558	3192.265393
5.56E-06	0.00556	13769.85541	9609.647781	1727.553461	5085.621846	1629.804245	1758.732686	97.74921636	3326.88916	96.91031029	3161.305203
6.21E-06	0.00621	14241.29667	9700.143577	1751.604562	4930.112182	1641.847909	1742.792177	109.7566529	3187.320005	108.9177468	3021.736048
6.86E-06	0.00686	15178.53583	10549.19985	1755.117577	4773.565414	1636.652968	1776.545762	118.4646087	2997.019652	117.6257026	2831.435694
7.51E-06	0.00751	15206.49827	10579.83435	1717.844557	4635.975801	1633.663887	1760.050009	84.18067023	2875.925792	83.34176416	2710.341834
8.17E-06	0.00817	14942.2024	10378.6227	1716.835082	4586.613266	1619.629003	1769.355123	97.20607945	2817.258143	96.36717337	2651.674186
8.82E-06	0.00882	14207.00606	10009.05132	1729.116552	4695.318541	1628.376453	1758.101258	100.7400985	2937.217283	99.90119244	2771.633325
9.47E-06	0.00947	13823.99048	9563.224222	1757.430188	4662.343597	1631.890842	1737.877232	125.5393456	2924.466365	124.7004396	2758.882407
1.01E-05	0.0101	13484.68384	9445.572853	1740.319949	4654.633483	1629.422011	1731.786473	110.8979377	2922.84701	110.0590317	2757.263052
1.08E-05	0.0108	13009.8958	9080.861961	1748.341609	4781.830928	1645.726514	1731.921898	102.6150949	3049.90903	101.7761889	2884.325073
1.14E-05	0.0114	12790.92829	8773.884169	1733.682177	4854.908888	1667.051895	1734.167709	66.63028222	3120.741179	65.79137614	2955.157222
1.21E-05	0.0121	12820.94585	8858.506408	1761.380806	5031.473427	1647.380729	1745.834758	114.0000771	3285.638669	113.1611711	3120.054711
1.27E-05	0.0127	12649.42582	8929.99614	1759.249092	4991.942687	1638.296897	1741.007994	120.9521945	3250.934693	120.1132885	3085.350735
1.34E-05	0.0134	12826.01559	8966.227134	1759.881143	5074.298068	1642.076632	1758.768974	117.8045109	3315.529094	116.9656049	3149.945136
1.40E-05	0.014	13444.17453	9269.269416	1764.393997	5209.640239	1630.935339	1762.129322	133.4586581	3447.510917	132.619752	3281.926959
1.47E-05	0.0147	13613.92528	9235.564358	1792.333688	5522.643476	1634.466967	1763.151316	157.8667208	3759.49216	157.0278147	3593.908203
1.53E-05	0.0153	13497.16445	9340.356201	1803.66185	5783.479566	1635.664403	1743.831193	167.9974468	4039.648373	167.1585408	3874.064416
1.60E-05	0.016	14037.84844	9409.220571	1730.016366	6137.460363	1630.803562	1733.727346	99.21280431	4403.733017	98.37389824	4238.149059
1.66E-05	0.0166	14014.15934	9654.51782	1803.179641	6427.241609	1630.390226	1732.693244	172.7894153	4694.548365	171.9505092	4528.964407
1.73E-05	0.0173	15266.12533	10344.62086	1823.60003	6807.25001	1618.385813	1727.761131	205.2142167	5079.488879	204.3753107	4913.904921
1.79E-05	0.0179	15958.47093	10881.75653	1855.499637	7561.103067	1623.588148	1737.393763	231.911489	5823.709304	231.0725829	5658.125347
1.86E-05	0.0186	16829.43887	11540.17839	1871.784611	8410.480396	1634.036426	1742.910826	237.748185	6667.56957	236.9092789	6501.985613
1.93E-05	0.0193	18015.86297	12264.54571	1935.03915	9372.101797	1635.15576	1737.864391	299.8833897	7634.237406	299.0444836	7468.653448
1.99E-05	0.0199	19958.21001	13440.32199	1916.495078	10628.46219	1629.851176	1749.435125	286.6439023	8879.027065	285.8049962	8713.443108
2.06E-05	0.0206	23449.3075	15903.82261	1930.91054	11450.12702	1645.904865	1752.854898	285.0056754	9697.272122	284.1667693	9531.688165
2.12E-05	0.0212	26976.81643	17912.03659	1947.113748	12092.24926	1644.354481	1725.798198	302.7592672	10366.45106	301.9203611	10200.8671
2.19E-05	0.0219	28948.65976	19121.14186	2010.103781	12762.03735	1635.631547	1737.030988	374.4722339	11025.00636	373.6333278	10859.4224
2.25E-05	0.0225	30325.48046	19836.5672	2015.262611	13113.24816	1630.593844	1751.847557	384.6687674	11361.4006	383.8298614	11195.81665
2.32E-05	0.0232	29916.05263	19982.36746	1985.205778	13474.97913	1642.72415	1748.041316	342.4816275	11726.93781	341.6427215	11561.35386
2.38E-05	0.0238	29247.76197	19804.20911	1997.352282	13630.56901	1649.111461	1745.764339	348.2408208	11884.80467	347.4019147	11719.22071
2.45E-05	0.0245	29812.98922	19900.47039	2019.963163	14029.25618	1634.550997	1757.548138	385.4121655	12271.70804	384.5732595	12106.12408
2.51E-05	0.0251	30169.9472	20280.25997	1968.180859	14042.41741	1644.966431	1749.749249	323.2144279	12292.66816	322.3755218	12127.0842
2.58E-05	0.0258	30906.23056	20721.44641	1991.447677	14268.32739	1649.446791	1728.880833	342.0008857	12539.44656	341.1619796	12373.8626
2.64E-05	0.0264	31767.50462	21104.20365	2004.002812	14474.02722	1632.04859	1751.165989	371.9542223	12722.86123	371.1153163	12557.27727
2.71E-05	0.0271	32063.09175	21200.40952	2026.165554	14903.30336	1632.872296	1777.163015	393.2932579	13126.14034	392.4543518	12960.55639
2.77E-05	0.0277	32304.62412	21334.01722	2008.953908	15133.7563	1618.825493	1771.929835	390.1284146	13361.82646	389.2895085	13196.24251
2.84E-05	0.0284	31973.12573	21433.34811	2067.924691	15937.60036	1617.225793	1753.497567	450.6988977	14184.10279	449.8599916	14018.51884
2.90E-05	0.029	31636.60716	20659.57775	2075.676667	16131.2868	1634.881343	1757.606097	440.7953242	14373.6807	439.9564181	14208.09675
2.97E-05	0.0297	30644.91785	20285.58737	2079.770954	16453.74584	1647.211483	1751.809956	432.5594714	14701.93588	431.7205654	14536.35193
3.03E-05	0.0303	29291.70019	19860.51311	2103.539574	16703.66562	1660.445162	1762.907122	443.0944123	14940.7585	442.2555062	14775.17454
3.10E-05	0.031	28479.48234	19378.4052	2052.912601	17011.22187	1661.287038	1745.74609	391.6255632	15265.47578	390.7866571	15099.89182
3.16E-05	0.0316	27810.44553	18507.55686	2091.944228	17369.67016	1642.580806	1738.095215	449.3634217	15631.57495	448.5245157	15465.99099
3.23E-05	0.0323	26816.03361	18185.35966	2127.870871	17542.84121	1638.495402	1761.055107	489.3754693	15781.7861	488.5365632	15616.20215
3.29E-05	0.0329	26560.00316	17942.8859	2055.562296	17614.95376	1640.414608	1737.668199	415.1476884	15877.28556	414.3087824	15711.7016
3.36E-05	0.0336	26508.62138	17435.16296	2055.986195	17321.27759	1632.577579	1743.058683	423.4086165	15578.21891	422.5697104	15412.63495
3.43E-05	0.0343	25885.62119	17177.43279	2104.851519	17197.62717	1639.65516	1767.075425	465.1963591	15430.55174	464.357453	15264.96779
3.49E-05	0.0349	25099.13746	16897.849	2105.939639	17126.00441	1638.2896	1746.477404	467.6500393	15379.52701	466.8111332	15213.94305
3.56E-05	0.0356	24860.76901	16545.93101	2104.606692	16900.94995	1633.970964	1759.295399	470.6357277	15141.65455	469.7968216	14976.07059
3.62E-05	0.0362	24546.07475	16375.71515	2060.957529	16160.1751	1644.238175	1750.569351	416.7193539	14409.60575	415.8804478	14244.02179
3.69E-05	0.0369	23653.22052	16260.1895	1990.118965	16020.64147	1644.51905	1739.004534	345.5999146	14281.63694	344.7610085	14116.05298
3.75E-05	0.0375	23456.42725	15812.88628	1981.023393	15474.0442	1631.837686	1754.626771	349.1857067	13719.41743	348.3468007	13553.83347
3.82E-05	0.0382	21526.58074	14581.88029	2036.181361	15093.39721	1635.751438	1751.864462	400.4299234	13341.53275	399.5910173	13175.94879
3.88E-05	0.0388	19188.57953	13139.38301	2008.249885	14998.34779	1640.100654	1753.332023	368.1492309	13245.01577	367.3103249	13079.43181
3.95E-05	0.0395	16639.13909	11476.86877	2038.268926	15193.64796	1639.93423	1751.941988	398.3346963	13441.70597	397.4957903	13276.12201
4.01E-05	0.0401	14207.51214	9932.107608	2003.523846	14648.83949	1640.335383	1760.002342	363.1884634	12888.83715	362.3495574	12723.25319
4.08E-05	0.0408	11808.44536	8314.378841	1997.605293	14146.79388	1633.079056	1751.997081	364.5262374	12394.7968	363.6873313	12229.21284
4.14E-05	0.0414	10581.02086	7524.734012	1976.967601	13105.22151	1638.158145	1764.373188	338.8094565	11340.84832	337.9705504	11175.26436
4.21E-05	0.0421	9914.288669	6987.858966	2006.544982	12352.07454	1637.484398	1759.964725	369.0605843	10592.10982	368.2216782	10426.52586
4.27E-05	0.0427	9544.396626	6643.500169	1920.674313	12273.97783	1637.833954	1748.658325	282.8403593	10525.31951	282.0014533	10359.73555
4.34E-05	0.0434	9249.568837	6686.302825	1922.12743	11675.82922	1640.006433	1764.03923	282.1209967	9911.78999	281.2820907	9746.206032
4.40E-05	0.044	9455.012447	6691.574491	1953.372971	11536.90686	1646.973923	1768.983503	306.3990476	9767.923357	305.5601415	9602.339399
4.47E-05	0.0447	9876.73175	6958.968341	1996.865888	11615.00793	1647.815531	1770.607567	349.0503566	9844.400363	348.2114505	9678.816405
4.53E-05	0.0453	10541.2206	7287.55093	1925.928002	12185.82771	1634.897513	1779.312781	291.0304893	10406.51493	290.1915833	10240.93097
4.60E-05	0.046	11424.53838	8100.862537	1991.751138	12508.14183	1639.537645	1766.277037	352.2134933	10741.86479	351.3745872	10576.28084
4.66E-05	0.0466	13072.36139	9212.934207	1967.448147	12850.76009	1639.571562	1751.792537	327.8765854	11098.96755	327.0376793	10933.3836
4.73E-05	0.0473	15127.95425	10515.29314	1983.13289	13177.61819	1632.073252	1760.632417	351.0596384	11416.98577	350.2207324	11251.40182
4.79E-05	0.0479	17104.73717	11831.3245	1972.891419	13325.27822	1635.211255	1762.747085	337.6801635	11562.53114	336.8412575	11396.94718
4.86E-05	0.0486	18660.84572	12814.73546	1981.32216	13817.11027	1646.087082	1753.271744	335.2350781	12063.83853	334.396172	11898.25457
4.93E-05	0.0493	19817.38728	13616.33977	2025.029163	13846.52929	1649.591449	1746.975533	375.4377142	12099.55376	374.5988081	11933.9698
4.99E-05	0.0499	20449.59264	13759.23479	1985.590677	14627.58701	1648	1752.200246	337.590677	12875.38676	336.7517709	12709.80281
5.06E-05	0.0506	19978.19992	13451.54086	2007.99534	14814.16703	1648	1766.150032	359.99534	13048.017	359.1564339	12882.43304
5.12E-05	0.0512	19314.65832	13112.43069	2033.347554	15297.44024	1642.133238	1747.912552	391.2143164	13549.52769	390.3754103	13383.94373
5.19E-05	0.0519	18933.17631	12882.12057	2006.470603	15332.72086	1633.613129	1736.336836	372.8574744	13596.38402	372.0185684	13430.80007
5.25E-05	0.0525	18545.09461	12703.36164	2022.654512	15055.95548	1632	1747.2864	390.654512	13308.66908	389.8156059	13143.08512
5.32E-05	0.0532	17483.42172	12007.82108	1995.487818	15101.19484	1632	1745.333787	363.487818	13355.86105	362.6489119	13190.2771
5.38E-05	0.0538	15787.7116	10923.77949	2041.510605	15289.36099	1631.468723	1735.72745	410.0418821	13553.63354	409.2029761	13388.04958
5.45E-05	0.0545	14529.70177	10334.80889	2077.469117	15947.70266	1624.74598	1767.485147	452.7231369	14180.21751	451.8842309	14014.63356
5.51E-05	0.0551	13673.36257	9708.058625	2077.90937	15864.9234	1626.698518	1775.493127	451.2108521	14089.43027	450.371946	13923.84632
5.58E-05	0.0558	12769.4442	9191.226348	2066.31	16093.25586	1640.806323	1745.377816	425.5036773	14347.87804	424.6647713	14182.29409
5.64E-05	0.0564	13130.55704	9128.269566	2067.491664	16525.61893	1648	1735.93336	419.491664	14789.68557	418.6527579	14624.10161
5.71E-05	0.0571	15253.68948	10406.48046	2082.476001	16323.94459	1636.21138	1732.987089	446.2646212	14590.9575	445.4257151	14425.37354
5.77E-05	0.0577	17116.06428	11410.90439	2033.569887	15522.09496	1637.564076	1747.674454	396.0058109	13774.42051	395.1669048	13608.83655
5.84E-05	0.0584	17719.43819	11926.81538	2026.650608	14865.99347	1637.298277	1750.61395	389.3523314	13115.37952	388.5134253	12949.79556
5.90E-05	0.059	17986.29764	12225.53522	2010.109325	15116.42084	1640.980741	1736.682627	369.1285837	13379.73821	368.2896776	13214.15426
5.97E-05	0.0597	18277.28472	12421.8068	2065.984375	15897.04279	1647.503106	1737.288615	418.4812689	14159.75417	417.6423628	13994.17022
6.03E-05	0.0603	18137.66554	12532.25164	2084.338395	16565.46217	1639.037281	1743.041073	445.3011143	14822.4211	444.4622082	14656.83714
6.10E-05	0.061	17903.31916	12216.35769	2089.958658	16947.09247	1647.34975	1733.955667	442.6089077	15213.1368	441.7700016	15047.55285
6.16E-05	0.0616	17193.34176	11607.73245	2097.157776	17177.1509	1663.960905	1748.915104	433.1968714	15428.2358	432.3579654	15262.65184
6.23E-05	0.0623	16069.64777	10836.52477	2127.513677	17316.89067	1641.871718	1760.017498	485.6419593	15556.87317	484.8030533	15391.28921
6.29E-05	0.0629	15215.01339	10301.19817	2081.972032	17677.56678	1628.114104	1750.809956	453.857928	15926.75682	453.0190219	15761.17287
6.36E-05	0.0636	14632.2713	10060.94653	2093.993095	17392.0656	1636.37004	1753.224927	457.6230549	15638.84067	456.7841488	15473.25672
6.42E-05	0.0642	14235.25187	10033.3511	2083.491251	17217.97389	1638.029149	1753.021402	445.4621017	15464.95249	444.6231957	15299.36853
6.49E-05	0.0649	14265.69998	9860.729185	2086.505368	16766.38464	1636.478765	1730.963777	450.0266026	15035.42086	449.1876965	14869.83691
6.56E-05	0.0656	14015.37678	9823.471724	2113.604438	16702.01411	1640.842889	1724.25796	472.7615487	14977.75615	471.9226426	14812.17219
6.62E-05	0.0662	13898.30652	9699.949843	2110.909253	16688.99577	1639.677079	1739.548973	471.2321739	14949.4468	470.3932679	14783.86284
6.69E-05	0.0669	14450.41069	10034.01437	2101.91815	16802.84566	1632.071116	1734.255882	469.8470337	15068.58978	469.0081277	14903.00582
6.75E-05	0.0675	15941.78272	10868.34008	2100.814198	16786.57131	1633.015813	1735.004503	467.7983851	15051.56681	466.9594791	14885.98285
6.82E-05	0.0682	17514.17452	11847.39017	2127.214462	17102.40046	1648.400031	1723.725736	478.8144309	15378.67472	477.9755248	15213.09077
6.88E-05	0.0688	18797.34012	12694.21648	2138.546875	17432.69636	1653.444469	1709.13482	485.1024059	15723.56154	484.2634998	15557.97758
6.95E-05	0.0695	19196.87849	13270.43754	2105.415925	17785.72045	1646.773912	1718.964964	458.6420131	16066.75549	457.8031071	15901.17153
7.01E-05	0.0701	20010.06428	13731.64079	2154.379838	18184.73774	1639.894524	1728.090586	514.4853145	16456.64715	513.6464084	16291.0632
7.08E-05	0.0708	20618.8214	14257.58031	2137.685862	18475.68955	1651.885222	1718.984416	485.8006401	16756.70513	484.961734	16591.12118
7.14E-05	0.0714	21467.39747	14522.84663	2179.181167	19143.58681	1661.855832	1727.045621	517.3253353	17416.54119	516.4864292	17250.95723
7.21E-05	0.0721	21709.05855	14673.58998	2203.180386	19106.00047	1643.290135	1718.282241	559.8902512	17387.71823	559.0513451	17222.13427
7.27E-05	0.0727	21715.54378	14567.70799	2199.306093	19337.24087	1613.711168	1725.809934	585.5949247	17611.43094	584.7560186	17445.84698
7.34E-05	0.0734	21514.85256	14608.7524	2177.737856	19328.95541	1619.425614	1743.352448	558.3122422	17585.60296	557.4733361	17420.019
7.40E-05	0.074	20599.21921	13736.86392	2154.160278	19133.06004	1622.693542	1742.023393	531.4667361	17391.03665	530.6278301	17225.45269
7.47E-05	0.0747	18890.04505	12816.81473	2111.017356	18340.55651	1629.225997	1730.332089	481.7913595	16610.22442	480.9524534	16444.64046
7.53E-05	0.0753	17593.88392	11906.05329	2082.576881	17678.3359	1652.365998	1740.713486	430.2108827	15937.62241	429.3719766	15772.03846
7.60E-05	0.076	15651.87717	10835.2445	2090.949569	16673.37482	1638.346805	1738.356763	452.6027644	14935.01806	451.7638583	14769.4341
7.66E-05	0.0766	13115.2968	9460.529435	2048.628361	15948.60952	1634.494459	1718.511823	414.1339024	14230.0977	413.2949964	14064.51374
7.73E-05	0.0773	11512.84316	8193.722141	2045.557396	15494.0228	1640.239432	1706.412278	405.3179645	13787.61052	404.4790584	13622.02656
7.79E-05	0.0779	9893.521644	7188.868104	2022.365734	14744.82519	1639.370185	1704.629815	382.9955495	13040.19537	382.1566434	12874.61142
7.86E-05	0.0786	8506.102444	6190.555101	2036.038842	15141.37792	1635.920705	1720.563667	400.1181366	13420.81425	399.2792305	13255.2303
7.92E-05	0.0792	7893.55367	5570.642261	2032.669627	15315.86273	1642.941802	1736.57148	389.727825	13579.29125	388.8889189	13413.70729
7.99E-05	0.0799	7619.081893	5517.871665	2037.168592	15613.87115	1646.965134	1744.214928	390.203458	13869.65622	389.364552	13704.07226
8.06E-05	0.0806	8166.55869	5824.67309	2043.818117	15738.96691	1667.144052	1732.480444	376.6740651	14006.48647	375.835159	13840.90251
8.12E-05	0.0812	9048.671793	6357.807498	2090.665171	15480.48667	1676.0561	1708.070408	414.6090714	13772.41626	413.7701653	13606.8323
8.19E-05	0.0819	10396.79838	7115.259973	2059.711041	15386.64237	1645.563772	1716.737373	414.1472692	13669.905	413.3083631	13504.32104
8.25E-05	0.0825	12012.16765	8220.302559	2056.840997	15281.74447	1616.381847	1732.947594	440.4591497	13548.79688	439.6202436	13383.21292
8.32E-05	0.0832	15510.70722	10679.96854	2016.43549	15907.47685	1638.511074	1729.884957	377.9244156	14177.59189	377.0855095	14012.00794
8.38E-05	0.0838	18832.49237	13048.66608	2032.85468	16277.81605	1666.788688	1724.016779	366.0659922	14553.79927	365.2270862	14388.21531
8.45E-05	0.0845	19615.36797	13587.69284	2086.755133	16655.52625	1640.381495	1733.046557	446.3736378	14922.47969	445.5347317	14756.89574
8.51E-05	0.0851	20034.35737	13467.65724	2127.109644	17273.55901	1645.816411	1724.559679	481.293233	15548.99933	480.4543269	15383.41537
8.58E-05	0.0858	20021.20153	13585.77315	2120.912621	17772.75886	1657.403156	1733.823251	463.509465	16038.93561	462.6705589	15873.35165
8.64E-05	0.0864	20134.36699	13329.15338	2127.140216	18255.44601	1633.010313	1723.108285	494.1299034	16532.33773	493.2909973	16366.75377
8.71E-05	0.0871	20601.70016	13808.98958	2143.029426	18906.98081	1646.981823	1732.961483	496.0476031	17174.01933	495.208697	17008.43537
8.77E-05	0.0877	21205.40262	14359.76552	2171.610945	19219.64087	1651.649165	1732.311444	519.9617803	17487.32943	519.1228742	17321.74547
8.84E-05	0.0884	22038.85166	14998.67239	2126.301054	19502.51286	1645.800844	1737.414613	480.5002098	17765.09825	479.6613037	17599.51429
8.90E-05	0.089	22463.59634	15212.82512	2169.806121	19568.52646	1660.164238	1719.597074	509.6418825	17848.92939	508.8029765	17683.34543
8.97E-05	0.0897	22545.31174	15622.88776	2186.050204	19462.2701	1649.195267	1714.107953	536.8549369	17748.16215	536.0160308	17582.57819
9.03E-05	0.0903	22636.91138	15715.7246	2149.840043	19516.41214	1655.959755	1725.304595	493.8802879	17791.10754	493.0413818	17625.52359
9.10E-05	0.091	22933.41132	15372.1113	2122.939862	19286.04727	1654.329858	1741.763218	468.6100043	17544.28405	467.7710983	17378.70009
9.16E-05	0.0916	22967.25266	15239.91689	2154.440977	19329.87238	1644.706757	1750.173942	509.7342195	17579.69844	508.8953135	17414.11448
9.23E-05	0.0923	22802.36483	15363.43838	2153.459481	18737.45578	1636.138883	1760.058727	517.3205981	16977.39705	516.481692	16811.8131
9.29E-05	0.0929	23179.56888	15550.37193	2165.730582	18461.38471	1630.777324	1766.493578	534.9532576	16694.89113	534.1143516	16529.30717
9.36E-05	0.0936	23435.83158	15620.82193	2134.18883	18220.62324	1653.574531	1732.343181	480.6142992	16488.28006	479.7753931	16322.6961
9.42E-05	0.0942	23078.2296	15399.93038	2151.725652	17965.48387	1632.329333	1734.556071	519.3963194	16230.9278	518.5574133	16065.34384
9.49E-05	0.0949	21906.81741	14622.74631	2163.664082	17577.48832	1639.608716	1715.169718	524.0553657	15862.3186	523.2164597	15696.73464
9.56E-05	0.0956	20814.58472	13902.39145	2137.041014	17712.05302	1652.935064	1720.647841	484.1059502	15991.40518	483.2670441	15825.82122
9.62E-05	0.0962	20318.4392	13605.7842	2110.742836	17483.15275	1634.254507	1730.825016	476.4883292	15752.32773	475.6494232	15586.74378
9.69E-05	0.0969	19739.37592	13210.93678	2135.987326	17422.48879	1629.661233	1721.764299	506.3260928	15700.72449	505.4871867	15535.14053
9.75E-05	0.0975	18869.2046	12940.53667	2106.413526	17632.93259	1643.038881	1726.487254	463.3746452	15906.44534	462.5357391	15740.86138
9.82E-05	0.0982	17203.98385	11870.50663	2109.746679	17393.53377	1633.182479	1735.330008	476.5642003	15658.20376	475.7252942	15492.6198
9.88E-05	0.0988	14976.94366	10469.61768	2104.835211	17102.13142	1667.217519	1717.923896	437.6176917	15384.20752	436.7787857	15218.62357
9.95E-05	0.0995	12440.7292	8722.200748	2099.270508	17424.29939	1649.32385	1719.227359	449.946658	15705.07203	449.1077519	15539.48807
0.000100117	0.100117	9999.610769	6979.055934	2182.094721	18636.59825	1632.529605	1707.834325	549.5651159	16928.76392	548.7262098	16763.17997
0.000100769	0.100769	8840.651343	6254.5595	2175.291742	19039.1351	1642.895045	1706.895045	532.3966975	17332.24006	531.5577914	17166.6561
0.000101421	0.101421	8921.345507	6218.513542	2156.904469	18311.5579	1647.304237	1736.813963	509.6002324	16574.74394	508.7613263	16409.15998
0.000102074	0.102074	9996.864127	7075.643596	2111.311641	17564.85094	1625.433866	1731.695257	485.8777747	15833.15568	485.0388686	15667.57173
0.000102726	0.102726	11664.46038	8211.270807	2097.798594	16075.56296	1634.785325	1709.214675	463.0132688	14366.34829	462.1743627	14200.76433
0.000103378	0.103378	12364.38115	8521.596465	2036.004041	15276.81827	1644.540853	1732.08986	391.4631883	13544.72841	390.6242822	13379.14445
0.00010403	0.10403	13103.83699	8948.193157	2047.877497	15528.74242	1648.313787	1721.224564	399.56371	13807.51786	398.724804	13641.9339
0.000104682	0.104682	13887.75059	9558.134469	2061.24217	15959.47273	1648	1727.638508	413.24217	14231.83422	412.4032639	14066.25026
0.000105334	0.105334	14574.96563	9938.797049	2114.581774	16613.99242	1641.762876	1729.236407	472.8188984	14884.75601	471.9799923	14719.17206
0.000105986	0.105986	14362.81945	9804.754602	2131.949654	17273.19079	1646.419746	1732.028916	485.5299084	15541.16187	484.6910023	15375.57792
0.000106639	0.106639	13846.37326	9588.041596	2134.779657	17804.15488	1648	1739.324875	486.779657	16064.83	485.9407509	15899.24605
0.000107291	0.107291	12985.9131	9095.230709	2136.152706	18445.70185	1636.487593	1743.489786	499.6651134	16702.21206	498.8262074	16536.62811
0.000107943	0.107943	12025.11279	8529.934732	2162.347655	18948.66348	1645.443586	1730.048264	516.9040685	17218.61522	516.0651624	17053.03126
0.000108595	0.108595	11126.52775	7994.847471	2203.413972	19549.57336	1648.927388	1719.663926	554.4865843	17829.90943	553.6476782	17664.32548
0.000109247	0.109247	10732.02935	7609.698936	2194.118576	19510.89307	1636.333212	1727.587872	557.7853638	17783.3052	556.9464577	17617.72124
0.000109899	0.109899	10337.57703	7431.515838	2186.735736	19036.46973	1662.35288	1736.69512	524.3828563	17299.77461	523.5439502	17134.19065
0.000110551	0.110551	9647.673105	6915.858544	2145.321426	18381.5884	1636.742233	1712.478788	508.5791931	16669.10961	507.740287	16503.52565
0.000111203	0.111203	9053.958634	6477.03886	2133.493997	18010.51705	1622.401515	1730.64851	511.0924822	16279.86854	510.2535761	16114.28458
0.000111856	0.111856	8957.349128	6390.109129	2124.45475	17489.03528	1624.430757	1727.92577	500.0239929	15761.10951	499.1850868	15595.52555
0.000112508	0.112508	9068.910439	6489.402047	2129.84272	17083.82683	1629.557097	1725.557097	500.2856228	15358.26973	499.4467167	15192.68578
0.00011316	0.11316	10062.30941	7051.156526	2099.776252	16806.62488	1620.12391	1706.846254	479.6523421	15099.77863	478.813436	14934.19467
0.000113812	0.113812	12308.33995	8577.120401	2077.930829	16522.64865	1639.821948	1743.448367	438.1088813	14779.20028	437.2699753	14613.61633
0.000114464	0.114464	15298.38391	10510.59284	2041.747404	15949.42322	1648.666063	1736.774348	393.0813411	14212.64887	392.2424351	14047.06491
0.000115116	0.115116	18262.40953	12308.48692	2052.646186	15856.14888	1641.092146	1711.283504	411.5540398	14144.86538	410.7151337	13979.28142
0.000115768	0.115768	20255.22124	13668.03071	2023.438519	15937.72846	1639.547066	1726.699314	383.8914533	14211.02915	383.0525472	14045.44519
0.00011577	0.11577	20255.22124	13668.03071	2023.438519	15937.72846	1639.547066	1726.699314	383.8914533	14211.02915	383.0525472	14045.44519
0.00011649	0.11649	21460.57327	14597.0301	2046.776172	15821.14846	1650.62028	1700.997797	396.1558923	14120.15066	395.3169862	13954.56671
0.00011721	0.11721	21282.7048	14275.79676	2041.733759	15815.03337	1652.451172	1727.19375	389.2825871	14087.83962	388.4436811	13922.25566
0.00011793	0.11793	20442.21705	13788.15743	2053.472339	16152.24633	1632.386	1745.905672	421.0863389	14406.34066	420.2474329	14240.7567
0.000118651	0.118651	19857.52652	13344.52755	2054.518359	16236.77218	1637.860999	1717.16215	416.6573597	14519.61003	415.8184536	14354.02607
0.000119371	0.119371	18773.7821	12818.5914	2018.149216	16065.88844	1644.931126	1712.939968	373.2180904	14352.94847	372.3791843	14187.36451
0.000119371	0.119371	18773.7821	12818.5914	2018.149216	16065.88844	1644.931126	1712.939968	373.2180904	14352.94847	372.3791843	14187.36451
0.000120091	0.120091	17593.84134	12159.64563	2023.834352	15667.78095	1637.474869	1730.664713	386.3594832	13937.11624	385.5205772	13771.53228
0.000120812	0.120812	15660.86379	10903.43798	2017.390842	15192.14543	1640.210156	1735.44375	377.1806858	13456.70168	376.3417797	13291.11772
0.000121532	0.121532	13271.94369	9407.96125	2024.684539	15043.49503	1640.15636	1707.3	384.5281791	13336.19503	383.6892731	13170.61107
0.000122252	0.122252	10521.91852	7477.329967	2120.822101	17224.05386	1640.76538	1725.67451	480.0567209	15498.37935	479.2178148	15332.79539
0.000122973	0.122973	8879.360054	6351.801418	2170.300018	19961.52446	1637.366104	1735.097656	532.9339139	18226.4268	532.0950078	18060.84285
0.000122973	0.122973	8879.360054	6351.801418	2170.300018	19961.52446	1637.366104	1735.097656	532.9339139	18226.4268	532.0950078	18060.84285
0.000123693	0.123693	8702.765234	6202.560461	2197.977893	20853.93579	1647.806016	1732.495625	550.1718772	19121.44017	549.3329711	18955.85621
0.000124413	0.124413	8626.39549	6156.490128	2201.18022	20853.09347	1642.023828	1716.703415	559.1563919	19136.39006	558.3174858	18970.8061
0.000125134	0.125134	8619.571445	6031.689441	2206.331917	21356.22999	1631.790849	1717.625447	574.5410685	19638.60454	573.7021624	19473.02059
0.000125854	0.125854	8690.623569	6201.144278	2243.510338	22484.8969	1648	1723.070634	595.510338	20761.82627	594.6714319	20596.24231
0.000126574	0.126574	9060.996262	6459.38942	2316.796082	23105.4431	1629.202557	1741.661541	687.5935254	21363.78156	686.7546193	21198.1976
0.000126574	0.126574	9060.996262	6459.38942	2316.796082	23105.4431	1629.202557	1741.661541	687.5935254	21363.78156	686.7546193	21198.1976
0.000127294	0.127294	9209.387872	6464.204767	2261.684492	23924.10116	1631.990198	1716.25863	629.6942942	22207.84253	628.8553882	22042.25857
0.000128015	0.128015	9518.41304	6592.493427	2325.276205	24292.6923	1639.948842	1730.748801	685.3273631	22561.9435	684.4884571	22396.35954
0.000128735	0.128735	9876.073505	6990.843809	2297.7444	23979.92142	1649.738278	1737.777345	648.0061218	22242.14407	647.1672157	22076.56012
0.000129455	0.129455	10861.82086	7643.967413	2306.041907	23831.5584	1652.768543	1721.016406	653.2733638	22110.54199	652.4344577	21944.95804
0.000130176	0.130176	12654.22757	8661.97916	2334.145718	23364.55104	1632.159775	1727.93045	701.9859432	21636.62059	701.1470371	21471.03663
0.000130176	0.130176	12654.22757	8661.97916	2334.145718	23364.55104	1632.159775	1727.93045	701.9859432	21636.62059	701.1470371	21471.03663
0.000130896	0.130896	13250.69403	9138.112495	2305.928555	22776.93951	1645.590987	1723.7756	660.3375684	21053.16391	659.4986623	20887.57995
0.000131616	0.131616	13343.5776	9114.568096	2266.107863	22543.88036	1627.974298	1742.098888	638.1335649	20801.78147	637.2946588	20636.19751
0.000132337	0.132337	17160.46502	11381.37087	2211.527597	22939.79095	1639.690524	1722.022215	571.8370727	21217.76873	570.9981666	21052.18478
0.000133057	0.133057	22886.27715	15324.74157	2279.998009	23829.82426	1644.029749	1729.961298	635.9682605	22099.86296	635.1293544	21934.279
0.000133777	0.133777	26272.22243	17309.08634	2263.629669	24099.37682	1641.616566	1721.147106	622.0131033	22378.22971	621.1741972	22212.64576
0.000134498	0.134498	26273.85846	17455.69262	2244.806279	23330.00511	1636.451172	1751.590666	608.3551071	21578.41444	607.5162011	21412.83049
0.000135218	0.135218	24603.24812	16700.77197	2260.425757	22331.7429	1654.396968	1741.171782	606.0287889	20590.57112	605.1898828	20424.98716
0.000135938	0.135938	23858.1484	16154.7345	2269.446587	22430.32006	1653.238568	1745.071692	616.2080189	20685.24837	615.3691128	20519.66441
0.000136658	0.136658	23510.8073	15896.55856	2282.648438	23320.4612	1648.005216	1702.272495	634.6432218	21618.18871	633.8043157	21452.60475
0.000137379	0.137379	23136.50061	15566.9754	2257.498329	24246.2243	1650.638672	1717.759438	606.8596571	22528.46486	606.0207511	22362.8809
0.000137379	0.137379	23136.50061	15566.9754	2257.498329	24246.2243	1650.638672	1717.759438	606.8596571	22528.46486	606.0207511	22362.8809
0.000138029	0.138029	23219.01606	15518.46214	2331.489647	25111.49612	1632.370629	1728	699.1190183	23383.49612	698.2801122	23217.91216
0.000138679	0.138679	23481.01847	15671.37519	2339.136435	25500.46944	1620.72923	1727.812526	718.407205	23772.65691	717.5682989	23607.07296
0.00013933	0.13933	23033.50332	15508.12914	2309.891604	25725.85328	1658.856636	1734.105417	651.0349675	23991.74786	650.1960614	23826.16391
0.00013998	0.13998	21834.35472	14721.56522	2308.823278	26035.61313	1637.570605	1716.64119	671.2526729	24318.97194	670.4137669	24153.38798
0.00014063	0.14063	21118.02527	14137.17937	2304.397103	25761.81839	1640.54641	1713.333191	663.850693	24048.4852	663.011787	23882.90124
0.000141281	0.141281	20305.91584	13735.64101	2294.394712	25446.05247	1638.425744	1723.018777	655.9689685	23723.03369	655.1300624	23557.44974
0.000141931	0.141931	19190.07085	13201.05821	2266.763485	25738.682	1642.412991	1707.918661	624.3504937	24030.76334	623.5115877	23865.17938
0.000142581	0.142581	18501.02406	12663.66509	2301.599773	25295.36122	1618.647919	1700.46604	682.9518536	23594.89518	682.1129475	23429.31122
0.000143231	0.143231	17653.63427	12136.36281	2285.404198	24794.53071	1662.274928	1728.844962	623.1292695	23065.68575	622.2903635	22900.10179
0.000143882	0.143882	16860.05896	11592.41627	2270.240214	24460.74273	1648.396517	1745.451574	621.8436967	22715.29116	621.0047907	22549.7072
0.000144532	0.144532	16620.7107	11377.23849	2271.560341	24032.87261	1652.155534	1709.103252	619.4048066	22323.76936	618.5659005	22158.1854
0.000145182	0.145182	16330.50404	11114.20832	2262.080507	23916.18104	1639.654388	1742.836029	622.4261191	22173.34501	621.587213	22007.76105
0.000145833	0.145833	15336.77989	10510.13667	2273.277435	23991.73569	1632.68936	1713.056582	640.5880749	22278.67911	639.7491688	22113.09515
0.000146483	0.146483	13708.88683	9678.098472	2251.187434	24017.27378	1663.677901	1741.159096	587.5095328	22276.11468	586.6706268	22110.53073
0.000147133	0.147133	12239.45916	8624.522	2228.106641	23800.38338	1646.639615	1759.767751	581.4670259	22040.61563	580.6281199	21875.03167
0.000147784	0.147784	11725.50959	8087.053351	2261.598052	23434.20694	1662.354711	1728.005341	599.2433415	21706.2016	598.4044354	21540.61764
0.000148434	0.148434	11678.52542	8036.822661	2282.045954	23400.0911	1651.978757	1739.894931	630.0671969	21660.19617	629.2282908	21494.61221
0.000149084	0.149084	11594.46963	8030.38868	2260.770368	23305.97146	1638.493589	1743.911972	622.2767788	21562.05949	621.4378727	21396.47553
0.000149735	0.149735	11878.4691	8397.951795	2281.7004	23254.13003	1654.913035	1709.583324	626.7873651	21544.54671	625.948459	21378.96275
0.000150385	0.150385	12231.34775	8644.9265	2272.338044	23232.30776	1615.564226	1705.487764	656.773818	21526.82	655.934912	21361.23604
0.000151035	0.151035	11773.37786	8250.892608	2219.192616	23028.14745	1635.870732	1753.205584	583.3218842	21274.94187	582.4829781	21109.35791
0.000151685	0.151685	10798.62678	7550.269237	2195.652376	22735.41347	1616.74467	1729.404384	578.9077065	21006.00909	578.0688004	20840.42513
0.000152336	0.152336	10065.37607	7017.592011	2211.065179	22399.69244	1646.544461	1745.752892	564.520718	20653.93955	563.6818119	20488.35559
0.000152986	0.152986	9620.677543	6783.237338	2207.433103	22262.27325	1648	1703.38365	559.433103	20558.8896	558.5941969	20393.30564
0.000153636	0.153636	8999.844733	6339.711091	2198.144438	22085.55685	1634.747849	1728.163719	563.3965889	20357.39313	562.5576828	20191.80917
0.000154287	0.154287	7950.252279	5659.546468	2215.234979	22151.48292	1637.882803	1733.882803	577.3521755	20417.60012	576.5132695	20252.01616
0.000154937	0.154937	7145.031249	5210.787112	2238.336218	22754.54298	1625.24517	1768.769984	613.0910481	20985.773	612.252142	20820.18904
0.000155587	0.155587	6784.480469	4989.212241	2214.363281	22878.45508	1632.585998	1735.164531	581.7772827	21143.29055	580.9383766	20977.70659
0.000156238	0.156238	6859.397646	5009.627292	2180.708805	22218.58309	1660.046857	1757.021769	520.6619482	20461.56132	519.8230421	20295.97736
0.000156888	0.156888	7348.04282	5352.09287	2182.260198	21444.50809	1622.822591	1769.056517	559.4376068	19675.45157	558.5987007	19509.86762
0.000157538	0.157538	8066.44526	5898.83425	2160.726921	20631.48444	1630.877515	1751.038121	529.849406	18880.44632	529.0105	18714.86236
0.000158188	0.158188	9668.469613	6974.308762	2121.348121	19421.78374	1646.199405	1752.664735	475.1487162	17669.119	474.3098102	17503.53505
0.000158839	0.158839	11893.34752	8359.812435	2089.780034	18238.87632	1639.090066	1763.459099	450.6899684	16475.41722	449.8510623	16309.83326
0.000159489	0.159489	13217.12524	9163.080822	2060.932524	17923.42094	1654.278965	1771.361045	406.6535586	16152.05989	405.8146526	15986.47594
0.000160139	0.160139	13523.24783	9345.320189	2092.340217	18497.11632	1650.808771	1752.971057	441.5314463	16744.14526	440.6925403	16578.56131
0.00016079	0.16079	13361.05297	9226.810864	2169.841038	18981.27743	1645.473772	1758.83308	524.3672657	17222.44435	523.5283596	17056.86039
0.00016144	0.16144	13199.03742	9035.371686	2147.993975	19304.49306	1625.863732	1721.526214	522.1302428	17582.96685	521.2913367	17417.38289
0.00016209	0.16209	13469.6931	9338.955135	2139.977398	19469.67541	1650.002061	1764.937266	489.9753368	17704.73814	489.1364307	17539.15419
0.000162741	0.162741	14447.79285	9958.061174	2143.805032	19198.71342	1636.632641	1748.632941	507.1723912	17450.08048	506.3334851	17284.49652
0.000163391	0.163391	15493.83665	10479.01816	2175.072741	18760.47776	1637.274044	1769.95013	537.7986972	16990.52763	536.9597911	16824.94367
0.000164041	0.164041	15847.43765	10808.8244	2177.205066	18241.16371	1651.864437	1737.771338	525.3406288	16503.39237	524.5017227	16337.80841
0.000164691	0.164691	16192.66172	10905.66941	2127.741488	17973.24381	1649.944732	1740.701753	477.7967563	16232.54206	476.9578502	16066.9581
0.000165342	0.165342	16617.30991	11278.50965	2122.280734	17766.61902	1635.042597	1767.523131	487.2381373	15999.09589	486.3992312	15833.51193
0.000165992	0.165992	17461.56982	11866.29506	2149.820058	17327.89928	1641.38392	1767.378534	508.4361379	15560.52075	507.5972318	15394.93679
0.000166642	0.166642	18053.0623	12237.53253	2107.544741	17089.58068	1628.57673	1762.616629	478.9680111	15326.96405	478.129105	15161.38009
0.000167293	0.167293	18561.33847	12694.33754	2075.481763	16857.3882	1655.320005	1766.701925	420.1617575	15090.68628	419.3228514	14925.10232
0.000167943	0.167943	19218.51252	12969.26874	2107.759357	16717.56661	1635.434946	1762.501345	472.324411	14955.06527	471.485505	14789.48131
0.000168593	0.168593	19223.9307	13030.31036	2121.006605	16757.3831	1654.620257	1758.322737	466.3863483	14999.06036	465.5474422	14833.47641
0.000169244	0.169244	18377.36241	12488.58136	2130.266553	16732.22123	1663.56901	1735.174506	466.6975426	14997.04672	465.8586365	14831.46277
0.000169894	0.169894	17289.55339	11821.27836	2130.844717	16862.22061	1648.614509	1725.083167	482.230208	15137.13744	481.3913019	14971.55349
0.000170544	0.170544	16898.81409	11492.56943	2119.659583	17451.69	1651.326841	1774.658313	468.3327418	15677.03169	467.4938357	15511.44773
0.000171194	0.171194	16917.76765	11545.97593	2181.969322	17833.03225	1636.384318	1776.276644	545.5850037	16056.75561	544.7460976	15891.17165
0.000171845	0.171845	16509.54841	11246.21624	2177.438926	17628.20778	1636.628341	1765.985648	540.810585	15862.22213	539.9716789	15696.63817
0.000172495	0.172495	15543.45659	10821.31485	2140.925929	17780.18141	1639.072754	1765.681594	501.8531748	16014.49982	501.0142688	15848.91586
0.000173145	0.173145	15749.70271	10889.11852	2181.2938	18696.7429	1646.089275	1771.339504	535.2045249	16925.4034	534.3656189	16759.81944
0.000173796	0.173796	17635.28258	12021.75058	2213.769041	19768.01341	1625.156948	1763.628255	588.6120929	18004.38515	587.7731868	17838.8012
0.000174446	0.174446	21053.76359	14449.11709	2214.923969	20601.88607	1637.376039	1770.433772	577.5479298	18831.4523	576.7090237	18665.86834
0.000175096	0.175096	24110.67527	16516.77238	2199.591385	20681.5152	1650.302613	1791.237105	549.2887719	18890.2781	548.4498658	18724.69414
0.000175747	0.175747	23870.27406	16226.56135	2179.455724	20570.21333	1650.432155	1788.874163	529.0235694	18781.33917	528.1846633	18615.75521
0.000176397	0.176397	22631.16825	15220.74491	2208.563501	20122.5624	1625.924107	1775.907564	582.6393939	18346.65484	581.8004878	18181.07088
0.000177047	0.177047	21497.03238	14411.79137	2186.732201	19956.58493	1648.775112	1744.576079	537.9570894	18212.00885	537.1181833	18046.42489
0.000177698	0.177698	20997.64007	13955.1809	2219.203111	20372.92817	1653.187872	1729.101934	566.015239	18643.82624	565.1763329	18478.24228
0.000178348	0.178348	20554.71033	13940.10987	2226.289346	20770.07394	1666.291328	1740.751719	559.998018	19029.32222	559.159112	18863.73826
0.000178998	0.178998	18791.35593	12808.0226	2248.838902	21087.94424	1654.838391	1765.172619	594.0005114	19322.77162	593.1616053	19157.18766
0.000179648	0.179648	16663.37389	11293.90935	2266.975178	21440.46214	1641.657527	1763.607219	625.3176513	19676.85492	624.4787452	19511.27096
0.000180299	0.180299	16329.04389	10949.76766	2271.845549	22173.57687	1651.052176	1765.913568	620.7933727	20407.6633	619.9544666	20242.07934
0.000180949	0.180949	16546.94187	11127.45221	2290.104839	22862.06141	1655.916791	1776.94646	634.1880482	21085.11495	633.3491421	20919.53099
0.000181599	0.181599	14930.87152	10240.67808	2324.46593	23504.57532	1643.476653	1751.368271	680.9892768	21753.20705	680.1503707	21587.62309
0.00018225	0.18225	13271.12173	9304.926964	2298.966421	23899.96098	1651.79444	1758.250755	647.1719808	22141.71023	646.3330748	21976.12627
0.0001829	0.1829	12867.59196	8781.636934	2326.060811	24116.09864	1644.182292	1770.196947	681.8785193	22345.90169	681.0396133	22180.31774
0.00018355	0.18355	12581.64971	8574.736577	2313.862577	24835.56794	1627.832373	1763.671349	686.030204	23071.89659	685.1912979	22906.31263
0.000184201	0.184201	12057.33831	8226.929385	2324.866894	25729.11249	1650.558605	1772.437785	674.3082889	23956.67471	673.4693828	23791.09075
0.000184851	0.184851	11594.50979	8169.41834	2336.299355	25782.02115	1646.484697	1766.429874	689.814658	24015.59128	688.9757519	23850.00732
0.000185501	0.185501	11678.36348	8153.518137	2349.667172	26115.88158	1647.033795	1754.963209	702.6333775	24360.91837	701.7944714	24195.33441
0.000186151	0.186151	11335.83546	8002.358584	2350.550469	25710.30843	1641.633242	1759.533932	708.9172275	23950.7745	708.0783214	23785.19054
0.000186802	0.186802	10764.68363	7395.966121	2305.226089	24726.15086	1632	1787.829078	673.226089	22938.32178	672.3871829	22772.73782
0.000187452	0.187452	9980.387013	6964.358631	2261.662774	23336.22105	1654.427789	1777.76237	607.2349851	21558.45868	606.396079	21392.87472
0.000188102	0.188102	9232.383333	6498.590747	2301.026507	23565.6325	1658.048846	1775.947522	642.9776606	21789.68498	642.1387545	21624.10102
0.000188753	0.188753	8268.133967	5857.506959	2368.862297	24828.53627	1642.502885	1768.055981	726.3594123	23060.48029	725.5205063	22894.89633
0.000189403	0.189403	7814.546125	5655.173971	2399.016601	26279.29396	1628.721318	1774.280842	770.2952831	24505.01312	769.4563771	24339.42916
0.000190053	0.190053	7738.5183	5484.184062	2378.597098	26740.88111	1637.072824	1774.965881	741.5242743	24965.91523	740.6853683	24800.33127
0.000190704	0.190704	7872.361944	5605.680825	2383.231842	26353.90596	1638.881517	1769.118483	744.3503253	24584.78748	743.5114192	24419.20352
0.000191354	0.191354	8295.922748	5967.151011	2335.369427	25396.89476	1639.208774	1776.61613	696.1606527	23620.27863	695.3217466	23454.69467
0.000192004	0.192004	9402.957064	6673.089437	2333.392578	24202.388	1651.077662	1769.37351	682.3149165	22433.01449	681.4760104	22267.43053
0.000192654	0.192654	10803.53576	7539.662308	2312.094344	23832.04863	1644.68444	1773.38578	667.4099044	22058.66285	666.5709983	21893.07889
0.000193305	0.193305	12873.52779	8715.817121	2323.101162	22110.25391	1636.208507	1767.169947	686.8926554	20343.08396	686.0537493	20177.50001
0.000193955	0.193955	15834.97331	10566.67455	2185.334446	19350.8209	1650.681083	1749.30118	534.6533634	17601.51972	533.8144573	17435.93576
0.000194605	0.194605	17491.88991	11663.57044	2188.256343	18339.87216	1668.949126	1767.831293	519.3072173	16572.04087	518.4683112	16406.45691
0.000195256	0.195256	18962.25746	12744.8274	2198.566871	19095.75829	1663.926432	1783.514596	534.6404387	17312.24369	533.8015326	17146.65974
0.000195906	0.195906	19793.29457	13509.34841	2204.737729	20144.75459	1638.514788	1775.741336	566.2229411	18369.01325	565.384035	18203.4293
0.000196556	0.196556	18989.99882	13062.48909	2305.058303	21536.47171	1629.770467	1760.406087	675.2878359	19776.06562	674.4489299	19610.48167
0.000197207	0.197207	17526.01313	12169.69649	2274.065693	22701.48374	1646.849702	1768.627333	627.2159906	20932.85641	626.3770845	20767.27245
0.000197857	0.197857	17541.14782	11924.42893	2257.943468	23352.61505	1646.166813	1764.874761	611.7766549	21587.74029	610.9377488	21422.15633
0.000198507	0.198507	17735.79312	12116.70919	2339.345835	23858.99191	1636.645846	1769.287494	702.6999893	22089.70442	701.8610832	21924.12046
0.000199157	0.199157	18360.39833	12437.02507	2318.890141	23941.12862	1641.9151	1778.260696	676.9750415	22162.86792	676.1361354	21997.28397
0.000199808	0.199808	18532.49447	12933.02559	2391.425354	24153.3015	1632.052411	1776	759.372943	22377.3015	758.5340369	22211.71754
0.000200458	0.200458	19521.25211	13438.60392	2342.657628	24208.34194	1633.428768	1773.855118	709.22886	22434.48682	708.3899539	22268.90286
0.000201108	0.201108	20347.6902	13700.82919	2312.505779	23707.11867	1634.629661	1765.664883	677.8761177	21941.45379	677.0372116	21775.86983
0.000201759	0.201759	20340.1876	13583.75785	2297.74715	24042.00511	1632.862665	1767.263114	664.8844853	22274.742	664.0455793	22109.15804
0.000202409	0.202409	19770.10362	13425.42677	2305.466445	23847.90113	1632	1765.713158	673.466445	22082.18797	672.6275389	21916.60401
0.000203059	0.203059	19259.91428	13004.72359	2316.605465	23710.15181	1638.408668	1748.77481	678.1967968	21961.377	677.3578908	21795.79304
0.00020371	0.20371	17550.62452	11891.57707	2369.741124	23794.20807	1636.662935	1743.44	733.0781891	22050.76807	732.239283	21885.18411
0.00020436	0.20436	16304.37979	11204.02856	2337.299059	23424.13568	1623.273862	1777.636281	714.0251966	21646.4994	713.1862906	21480.91544
0.00020501	0.20501	15447.75761	10698.83592	2260.806548	23486.19575	1640.800289	1788.760094	620.0062593	21697.43566	619.1673532	21531.8517
0.00020566	0.20566	14990.25164	10222.8773	2321.287539	24005.20219	1640.385263	1768.385263	680.902276	22236.81693	680.06337	22071.23297
0.000206311	0.206311	14922.36419	10356.82109	2264.380452	23733.86081	1632.140439	1768.880974	632.240013	21964.97984	631.4011069	21799.39588
0.000206961	0.206961	15121.1822	10211.0708	2316.802388	23019.829	1634.76516	1775.575567	682.0372282	21244.25343	681.1983222	21078.66948
0.000207611	0.207611	13919.32287	9624.186156	2250.869699	22470.26684	1648	1766.088457	602.869699	20704.17838	602.0307929	20538.59443
0.000208262	0.208262	12606.29117	8738.724036	2318.556641	22722.39865	1648.319093	1764.867207	670.2375475	20957.53144	669.3986415	20791.94749
0.000208912	0.208912	11780.91961	8154.209995	2313.188015	22663.76809	1641.643829	1776.963686	671.5441862	20886.8044	670.7052802	20721.22045
0.000209562	0.209562	11306.44918	7836.514655	2276.056459	22548.34848	1632	1769.455127	644.056459	20778.89335	643.2175529	20613.3094
0.000210213	0.210213	11132.94978	7630.657576	2288.495346	22813.65759	1634.007087	1761.812853	654.4882591	21051.84474	653.6493531	20886.26078
0.000210863	0.210863	10601.78661	7453.324743	2273.758972	23162.27006	1640.21966	1785.035767	633.5393122	21377.23429	632.7004062	21211.65034
0.000211513	0.211513	10763.48624	7369.087171	2285.090155	23455.07994	1640.412455	1792.743157	644.6777005	21662.33678	643.8387944	21496.75283
0.000212164	0.212164	11700.75927	8233.771654	2264.86485	22737.64839	1641.532551	1801.204193	623.3322991	20936.4442	622.493393	20770.86024
0.000212814	0.212814	15676.69176	10738.66333	2201.907906	21112.64638	1616.889134	1749.604164	585.0187718	19363.04222	584.1798657	19197.45826
0.000213464	0.213464	18530.66136	12636.24122	2156.652009	19322.44281	1626.104788	1772.515737	530.5472208	17549.92707	529.7083148	17384.34312
0.000214114	0.214114	17956.0689	12450.71577	2161.843471	18807.2055	1641.535439	1773.318738	520.3080315	17033.88676	519.4691255	16868.3028
0.000214765	0.214765	18167.52708	12104.93614	2163.67649	18995.97796	1636.99976	1756.481463	526.6767296	17239.4965	525.8378236	17073.91254
0.000215415	0.215415	18119.46674	12357.6294	2265.118636	19857.90947	1629.531732	1767.352071	635.5869043	18090.5574	634.7479983	17924.97344
0.000216065	0.216065	17403.91893	12000.15616	2229.511916	20442.5403	1626.396997	1777.499276	603.1149189	18665.04102	602.2760129	18499.45707
0.000216716	0.216716	16343.77509	11293.55027	2213.247775	21785.22942	1646.523402	1778.99733	566.724373	20006.23209	565.8854669	19840.64813
0.000217366	0.217366	15178.10435	10422.52092	2242.080893	22605.20939	1648.099581	1803.056584	593.9813117	20802.15281	593.1424057	20636.56885
0.000218016	0.218016	14216.75221	9805.582064	2269.8241	22495.43014	1644.491295	1783.581391	625.3328046	20711.84875	624.4938985	20546.26479
0.000218667	0.218667	13349.06255	9243.182267	2247.557728	21703.46483	1631.618378	1765.556956	615.9393503	19937.90787	615.1004443	19772.32392
0.000219317	0.219317	11726.05771	8320.13589	2225.152363	21339.8663	1634.09632	1744.295641	591.0560428	19595.57066	590.2171368	19429.9867
0.000219967	0.219967	9884.626919	6943.548151	2252.940603	21262.98711	1632.413176	1754.354378	620.5274272	19508.63273	619.6885212	19343.04877
0.000220617	0.220617	8697.456368	6285.386597	2268.047356	21513.9002	1633.220399	1767.585667	634.826957	19746.31453	633.9880509	19580.73058
0.000221268	0.221268	8650.558909	6246.682186	2239.491581	21392.70669	1643.079418	1758.061105	596.4121626	19634.64559	595.5732566	19469.06163
0.000221918	0.221918	9616.431757	6841.792259	2197.398542	20969.7853	1624.856145	1747.786692	572.542397	19221.99861	571.7034909	19056.41465
0.000222568	0.222568	12020.15751	8321.726746	2180.14653	20949.98182	1646.695669	1758.915636	533.4508609	19191.06618	532.6119548	19025.48223
0.000223219	0.223219	14393.782	9889.747929	2229.375485	21443.06618	1635.543641	1763.270311	593.8318442	19679.79587	592.9929381	19514.21191
0.000223869	0.223869	15686.95939	10694.23669	2322.598142	22094.60926	1632	1755.584527	690.598142	20339.02473	689.7592359	20173.44078
0.000224519	0.224519	16492.49923	11256.26416	2346.721818	22988.63333	1632.870674	1773.419129	713.8511437	21215.2142	713.0122376	21049.63024
0.00022517	0.22517	17144.63399	11632.60847	2363.945626	23810.1635	1642.925717	1791.741007	721.0199093	22018.42249	720.1810032	21852.83854
0.00022582	0.22582	17000.37565	11705.81842	2355.342318	24118.55318	1647.901473	1774.716704	707.4408449	22343.83648	706.6019388	22178.25252
0.00022647	0.22647	16452.52537	11387.21835	2332.041273	24487.46322	1646.610526	1770.707496	685.4307467	22716.75572	684.5918407	22551.17177
0.00022712	0.22712	16015.43892	10937.31454	2322.179812	24572.61589	1648.900752	1737.156835	673.2790601	22835.45905	672.440154	22669.8751
0.000227771	0.227771	14404.206	9936.961485	2356.188873	24698.17295	1633.257472	1770.487474	722.9314008	22927.68548	722.0924947	22762.10152
0.000228421	0.228421	12299.34074	8494.565622	2334.138809	25184.05705	1638.225792	1765.541442	695.9130173	23418.51561	695.0741112	23252.93165
0.000229071	0.229071	10358.65539	7246.604973	2329.711627	24921.07699	1635.224373	1767.547452	694.4872541	23153.52954	693.6483481	22987.94558
0.000229722	0.229722	9142.370149	6545.204515	2305.717925	24667.7435	1658.609302	1773.32953	647.108623	22894.41397	646.2697169	22728.83001
0.000230372	0.230372	8688.199435	6207.882087	2286.216311	24344.83225	1633.646674	1792.04222	652.5696373	22552.79003	651.7307312	22387.20607
0.000231022	0.231022	8502.371225	6056.195905	2254.3976	23790.38404	1648.8524	1792.233941	605.5452004	21998.1501	604.7062944	21832.56614
0.000231673	0.231673	8032.225989	5777.281425	2238.966665	23457.86698	1636.786923	1805.169645	602.1797416	21652.69734	601.3408356	21487.11338
0.000232323	0.232323	7972.929053	5777.355881	2225.344724	23158.20282	1639.167876	1761.922576	586.1768483	21396.28024	585.3379422	21230.69629
0.000232973	0.232973	8718.722883	6137.074102	2244.186465	22443.94714	1642.038651	1785.803453	602.147814	20658.14369	601.3089079	20492.55973
0.000233623	0.233623	9885.849022	6936.154379	2181.968248	21360.59655	1646.898065	1781.93657	535.0701825	19578.65998	534.2312765	19413.07602
0.000234274	0.234274	11135.76184	7830.337316	2179.569382	20363.29149	1632	1748.36756	547.569382	18614.92393	546.7304759	18449.33997
0.000234924	0.234924	11778.978	8227.643531	2222.58719	19429.48258	1632.876116	1763.713664	589.7110739	17665.76892	588.8721679	17500.18496
0.000235574	0.235574	11108.84773	7918.961605	2191.763494	18939.10548	1648.763207	1791.383359	543.0002872	17147.72212	542.1613811	16982.13816
0.000236225	0.236225	10056.80998	7161.823972	2149.476658	19188.90097	1662.699405	1780.359985	486.7772532	17408.54098	485.9383472	17242.95703
0.000236875	0.236875	9698.356086	6962.196257	2153.506138	18986.94991	1632.274251	1753.22912	521.2318866	17233.72079	520.3929805	17068.13683
0.000237525	0.237525	10070.78187	7164.409446	2140.433448	18014.87022	1637.631043	1785.944478	502.8024054	16228.92574	501.9634993	16063.34178
0.000238176	0.238176	10393.9322	7246.905626	2114.336498	17359.00512	1632.490584	1776.31157	481.8459137	15582.69355	481.0070076	15417.10959
0.000238826	0.238826	10629.88629	7375.493332	2143.962214	17833.59042	1661.794229	1792	482.1679849	16041.59042	481.3290788	15876.00646
0.000239476	0.239476	10961.72134	7665.01845	2188.182037	19053.04422	1647.99272	1791.764586	540.189317	17261.27963	539.350411	17095.69568
0.000240127	0.240127	10745.9957	7499.586569	2201.46151	19911.19291	1644.267043	1755.280345	557.1944674	18155.91256	556.3555613	17990.32861
0.000240777	0.240777	10333.3692	7011.780262	2199.588735	20209.29466	1647.946422	1756.294091	551.6423129	18453.00057	550.8034068	18287.41661
0.000241427	0.241427	11126.88436	7567.034648	2156.125359	20535.92132	1624.872749	1760.015849	531.2526103	18775.90547	530.4137042	18610.32151
0.000242077	0.242077	12962.21364	9013.975714	2201.588016	20633.16164	1647.517081	1791.268229	554.0709353	18841.89341	553.2320292	18676.30945
0.000242728	0.242728	14638.95993	10125.00979	2244.766914	20209.17299	1645.345014	1776.478795	599.4218998	18432.6942	598.5829937	18267.11024
0.000243378	0.243378	15753.95026	10821.6703	2182.447591	19922.15684	1633.264083	1806.816592	549.1835085	18115.34025	548.3446024	17949.75629
0.000244028	0.244028	16476.05423	11334.01192	2182.968918	19738.38274	1664.526614	1748.843471	518.442304	17989.53927	517.6033979	17823.95531
0.000244679	0.244679	16835.79293	11480.2097	2183.186583	19511.43965	1671.045907	1759.407601	512.1406761	17752.03205	511.30177	17586.44809
0.000245329	0.245329	17694.05986	11882.69003	2180.342807	19410.05825	1657.748835	1781.461819	522.5939718	17628.59643	521.7550657	17463.01247
0.000245979	0.245979	20149.53023	13558.41935	2184.499686	19182.23631	1633.488855	1782.984436	551.0108306	17399.25187	550.1719245	17233.66792
0.00024663	0.24663	23064.51662	15587.21613	2140.635902	19140.69016	1621.285755	1801.879662	519.3501468	17338.8105	518.5112408	17173.22654
0.00024728	0.24728	25185.94531	16912.97644	2156.306118	19329.01907	1634.707065	1796.916954	521.5990531	17532.10212	520.7601471	17366.51816
0.00024793	0.24793	26551.36064	17710.36722	2182.046354	19510.3959	1618.206904	1777.719642	563.8394504	17732.67626	563.0005443	17567.0923
0.00024858	0.24858	26824.94379	17878.27324	2209.603856	19905.31559	1648.204731	1790.756523	561.3991249	18114.55907	560.5602188	17948.97511
0.000249231	0.249231	25874.96217	17432.42287	2217.954827	20095.19159	1653.77613	1796.562873	564.1786965	18298.62872	563.3397904	18133.04476
0.000249881	0.249881	24470.38497	16488.41056	2204.99902	20216.74674	1641.465574	1799.45359	563.5334457	18417.29315	562.6945396	18251.70919
0.000250531	0.250531	22864.58214	15325.70986	2187.337733	20167.0372	1623.999163	1770.25337	563.3385701	18396.78383	562.499664	18231.19987
0.000251182	0.251182	21929.63142	14815.77669	2155.659469	19540.77782	1626.432644	1788.567207	529.226825	17752.21061	528.3879189	17586.62666
0.000251832	0.251832	21412.93812	14484.05799	2137.511769	18618.15848	1644.422949	1778.059524	493.0888197	16840.09896	492.2499136	16674.515
0.000252482	0.252482	20092.57567	13620.90908	2116.968806	17937.28698	1634.305141	1776	482.6636645	16161.28698	481.8247584	15995.70302
0.000253133	0.253133	17224.96483	11693.95055	2090.130937	17557.98801	1629.121335	1822.222635	461.0096025	15735.76538	460.1706964	15570.18142
0.000253783	0.253783	13708.78744	9415.631509	2107.286088	17927.34293	1636.018767	1846.141907	471.2673206	16081.20102	470.4284145	15915.61707
0.000254433	0.254433	11120.02705	7693.481256	2127.071969	18442.37768	1653.609096	1814.259028	473.462873	16628.11865	472.6239669	16462.53469
0.000255083	0.255083	10076.63811	7041.662875	2130.254704	19109.32353	1636.346314	1798.80607	493.9083899	17310.51746	493.0694838	17144.9335
0.000255734	0.255734	10388.93168	7178.332271	2142.229756	20325.98893	1655.941544	1788.501302	486.2882117	18537.48763	485.4493056	18371.90367
0.000256384	0.256384	12674.31811	8629.436109	2149.640591	20994.12216	1638.174158	1816.826451	511.4664335	19177.29571	510.6275274	19011.71175
0.000257034	0.257034	17510.34678	11764.04275	2186.484625	21858.28573	1633.644066	1813.94649	552.8405588	20044.33924	552.0016527	19878.75528
0.000257685	0.257685	22745.73093	15462.28645	2223.341299	22687.95894	1645.698029	1822.471765	577.6432698	20865.48717	576.8043637	20699.90322
0.000258335	0.258335	25394.81957	16991.69909	2217.874	23233.92014	1648	1803.506567	569.874	21430.41357	569.0350939	21264.82962
0.000258985	0.258985	25583.59473	16979.8086	2244.443107	23455.62769	1636.550616	1799.537833	607.8924909	21656.08986	607.0535848	21490.5059
0.000259636	0.259636	25836.74259	17178.45901	2212.585667	23333.75827	1649.738567	1838.389759	562.8471	21495.36851	562.0081939	21329.78455
0.000260286	0.260286	26216.03598	17438.02188	2202.522405	23184.35762	1623.59507	1818.046242	578.9273346	21366.31138	578.0884286	21200.72742
0.000260936	0.260936	25995.77222	17267.59216	2222.717117	22929.4242	1653.079241	1820.32148	569.6378759	21109.10272	568.7989699	20943.51876
0.000261586	0.261586	24898.05713	16673.43306	2224.702948	22764.71795	1650.127058	1822.915931	574.5758899	20941.80202	573.7369838	20776.21806
0.000262237	0.262237	22852.08602	15413.90904	2166.595574	22190.11117	1644.441964	1884.031249	522.1536099	20306.07992	521.3147038	20140.49596
0.000262887	0.262887	20239.96373	13624.52806	2150.356075	21675.52474	1659.655631	1927.868364	490.7004436	19747.65638	489.8615375	19582.07242
0.000263537	0.263537	16697.99107	11290.12331	2117.713551	20818.41766	1653.512087	1929.986982	464.2014636	18888.43068	463.3625576	18722.84672
0.000264188	0.264188	13329.34361	9304.879154	2123.859764	19709.38775	1646.944659	1890.576564	476.9151045	17818.81119	476.0761984	17653.22723
0.000264838	0.264838	11361.93296	7976.85303	2120.246939	19348.21835	1666.974189	1851.16862	453.2727497	17497.04973	452.4338436	17331.46577
0.000265488	0.265488	11027.40734	7681.781767	2110.599258	19767.28046	1634.089543	1839.467763	476.5097151	17927.8127	475.670809	17762.22874
0.000266139	0.266139	11869.77692	8254.665269	2125.687068	20915.99473	1647.796594	1824.720634	477.8904738	19091.2741	477.0515677	18925.69014
0.000266789	0.266789	13759.03125	9487.665412	2113.474817	22559.55814	1638.194019	1811.150222	475.2807978	20748.40792	474.4418918	20582.82396
0.000267439	0.267439	16793.2074	11498.91285	2128.040458	23547.16713	1649.028969	1838.411168	479.0114894	21708.75596	478.1725833	21543.172
0.00026809	0.26809	19866.8976	13606.02095	2160.918485	23753.12803	1646.847591	1823.644252	514.0708941	21929.48378	513.231988	21763.89982
0.00026874	0.26874	22073.16721	14967.45659	2180.250896	23911.05696	1642.782989	1843.485754	537.4679069	22067.57121	536.6290008	21901.98725
0.00026939	0.26939	23483.61853	15922.95261	2217.054807	24445.66761	1657.013125	1845.744792	560.041682	22599.92282	559.2027759	22434.33886
0.00027004	0.27004	22706.15631	15322.53182	2169.761984	24791.11129	1663.587832	1819.319518	506.1741524	22971.79177	505.3352464	22806.20781
0.000270691	0.270691	19413.09801	13271.61813	2183.83493	24500.59715	1661.57075	1804.622024	522.2641804	22695.97513	521.4252743	22530.39117
0.000271341	0.271341	16463.84552	11152.62405	2182.06541	23975.80251	1630.289335	1813.234582	551.7760754	22162.56793	550.9371693	21996.98397
0.000271991	0.271991	14056.97728	9851.038473	2168.598741	23291.88433	1620.955242	1826.564126	547.6434993	21465.3202	546.8045933	21299.73625
0.000272642	0.272642	12418.42413	8604.627056	2138.24639	22205.34032	1641.867839	1841.749465	496.3785515	20363.59085	495.5396454	20198.0069
0.000273292	0.273292	11386.40011	7943.444818	2101.896504	21768.96812	1635.19353	1833.52289	466.7029739	19935.44523	465.8640679	19769.86127
0.000273942	0.273942	10706.24335	7540.124417	2128.227379	21113.84011	1641.768911	1833.53187	486.4584676	19280.30824	485.6195616	19114.72428
0.000274593	0.274593	9625.05328	6916.564661	2117.972867	20786.07466	1648	1826.151786	469.972867	18959.92287	469.1339609	18794.33892
0.000275243	0.275243	9100.134118	6650.605559	2115.462984	20340.68547	1640.784987	1811.591432	474.6779971	18529.09404	473.8390911	18363.51008
0.000275893	0.275893	9299.686923	6469.05436	2083.640577	20239.02162	1640.288293	1855.331574	443.3522842	18383.69005	442.5133781	18218.10609
0.000276543	0.276543	9781.789092	6715.85154	2082.868798	20472.73688	1634.749329	1862.069242	448.1194689	18610.66764	447.2805628	18445.08368
0.000277194	0.277194	10455.64304	7259.141474	2087.864718	20922.03538	1636.117118	1835.382849	451.7475999	19086.65253	450.9086938	18921.06857
0.000277844	0.277844	11264.5136	7871.921066	2087.107933	21200.66017	1638.071385	1839.110011	449.0365483	19361.55016	448.1976422	19195.9662
0.000278494	0.278494	11775.30921	8365.134545	2129.342448	21190.56456	1641.185791	1831.155111	488.1566572	19359.40945	487.3177512	19193.82549
0.000279145	0.279145	12808.59343	8929.288319	2119.394512	21194.76802	1628.499655	1864.34667	490.8948571	19330.42135	490.0559511	19164.83739
0.000279795	0.279795	14022.91897	9881.488834	2088.612604	20917.92145	1630.738075	1842.234108	457.8745291	19075.68734	457.035623	18910.10338
0.000280445	0.280445	15235.01717	10426.24505	2138.069037	21773.28627	1651.562762	1833.128466	486.506275	19940.1578	485.6673689	19774.57385
0.000281096	0.281096	16340.35347	11107.85611	2158.145974	22177.12713	1652.346432	1831.514199	505.7995422	20345.61293	504.9606362	20180.02897
0.000281746	0.281746	18880.31744	12521.98618	2141.113439	22979.79726	1648	1829.85663	493.113439	21149.94063	492.2745329	20984.35667
0.000282396	0.282396	21204.92626	14523.62953	2165.333343	23209.29639	1631.541276	1816.056287	533.7920672	21393.2401	532.9531611	21227.65615
0.000283046	0.283046	23385.06134	15888.04294	2167.258493	23796.12036	1633.396599	1833.802567	533.8618942	21962.31779	533.0229881	21796.73384
0.000283697	0.283697	25291.11669	16985.64606	2167.990005	24424.9631	1639.758464	1834.539063	528.2315413	22590.42404	527.3926352	22424.84008
0.000284347	0.284347	27847.20847	18643.34341	2207.284877	25356.37967	1643.01298	1832.295015	564.2718967	23524.08466	563.4329907	23358.5007
0.000284997	0.284997	30092.28403	19933.09335	2238.42131	26371.34113	1643.921741	1823.610201	594.4995688	24547.73093	593.6606627	24382.14697
0.000285648	0.285648	29918.08233	19912.28884	2235.17993	26939.70392	1639.979189	1800.366851	595.2007406	25139.33707	594.3618345	24973.75311
0.000286298	0.286298	28934.3719	19378.0893	2245.273866	27788.44733	1632.017557	1822.244945	613.2563094	25966.20238	612.4174034	25800.61843
0.000286948	0.286948	28028.5326	18772.2321	2203.312938	27889.92888	1631.983709	1832.437284	571.3292291	26057.4916	570.490323	25891.90764
0.000287599	0.287599	27074.77344	18299.55072	2242.096283	27594.301	1639.730469	1832.844599	602.3658143	25761.4564	601.5269082	25595.87244
0.000288249	0.288249	26088.74576	17183.90473	2222.548905	27973.87081	1649.870959	1834.830417	572.6779464	26139.04039	571.8390404	25973.45644
0.000288899	0.288899	24115.48094	16531.75703	2219.152896	27692.58663	1646.806083	1826.750796	572.3468134	25865.83583	571.5079073	25700.25188
0.000289549	0.289549	22590.34878	15271.96492	2226.161763	27657.79813	1643.428914	1827.292897	582.7328494	25830.50523	581.8939433	25664.92128
0.0002902	0.2902	21425.82805	14800.49484	2291.404982	26894.14766	1642.408786	1832.96645	648.9961958	25061.18121	648.1572898	24895.59725
0.00029085	0.29085	19895.11505	13471.34944	2177.952893	25375.8727	1641.709051	1848.56859	536.2438424	23527.30411	535.4049364	23361.72015
0.0002915	0.2915	17421.77487	11961.74609	2142.022502	24211.43411	1639.092185	1854.198548	502.9303171	22357.23556	502.091411	22191.6516
0.000292151	0.292151	15594.2797	10724.19661	2227.550217	24997.8863	1642.020881	1847.709683	585.5293359	23150.17662	584.6904298	22984.59266
0.000292801	0.292801	15579.48423	10717.77977	2267.112371	25658.17009	1639.501037	1827.248763	627.611334	23830.92133	626.7724279	23665.33737
0.000293451	0.293451	16608.86127	11337.28467	2175.992467	24295.77466	1650.664902	1829.433865	525.327565	22466.34079	524.4886589	22300.75684
0.000294102	0.294102	17255.08835	11654.33668	2160.391859	22881.09124	1648.056996	1821.202753	512.3348632	21059.88849	511.4959571	20894.30453
0.000294752	0.294752	17521.71668	11676.97001	2168.267444	23270.19722	1635.955608	1846.488467	532.3118359	21423.70875	531.4729298	21258.1248
0.000295402	0.295402	18093.53145	12212.66381	2170.394433	23840.06991	1641.624442	1833.493871	528.769991	22006.57604	527.931085	21840.99208
0.000296052	0.296052	18284.5527	12740.58755	2199.505795	23875.22155	1631.498791	1805.941591	568.0070041	22069.27996	567.168098	21903.696
0.000296703	0.296703	18916.86474	12666.41412	2222.567797	24322.76521	1636.375362	1824.666594	586.192435	22498.09862	585.3535289	22332.51466
0.000297353	0.297353	19732.97978	13476.72173	2185.205666	24524.63018	1641.96317	1838.83316	543.2424964	22685.79702	542.4035903	22520.21306
0.000298003	0.298003	20520.99731	14113.65155	2179.925949	24780.38969	1640.754099	1863.245901	539.17185	22917.14379	538.332944	22751.55983
0.000298654	0.298654	20885.97065	13993.93065	2235.996911	24940.56164	1658.724136	1856.897888	577.2727753	23083.66375	576.4338692	22918.07979
0.000299304	0.299304	20600.65011	13851.11236	2269.626935	25152.57402	1645.071799	1862.437687	624.5551357	23290.13633	623.7162296	23124.55238
0.000299954	0.299954	20911.56714	14041.93682	2244.439028	25475.91167	1619.215776	1842.369418	625.2232523	23633.54225	624.3843462	23467.95829
0.000300605	0.300605	21058.83778	14161.2092	2225.405583	25405.72453	1628.112444	1836.878389	597.2931388	23568.84614	596.4542327	23403.26218
0.000301255	0.301255	20499.62523	13774.9876	2246.787935	25573.0345	1653.342047	1809.206047	593.4458883	23763.82845	592.6069822	23598.2445
0.000301905	0.301905	19764.77506	13303.92709	2234.610244	25116.86799	1650.782772	1829.862342	583.827472	23287.00565	582.9885659	23121.42169
0.000302556	0.302556	18899.93288	12564.59993	2240.37104	24594.26115	1640.399363	1839.06723	599.971677	22755.19392	599.1327709	22589.60996
0.000303206	0.303206	17023.31486	11637.49807	2149.284516	23621.16772	1631.688781	1849.313654	517.5957352	21771.85407	516.7568291	21606.27011
0.000303856	0.303856	16295.23575	11373.36842	2206.775962	22810.60202	1644.976439	1854.907749	561.7995226	20955.69427	560.9606165	20790.11031
0.000304506	0.304506	15623.86358	10886.20514	2142.766096	22330.0016	1654.518918	1883.508947	488.2471781	20446.49265	487.4082721	20280.9087
0.000305157	0.305157	14933.34194	10317.18895	2172.161493	22682.50419	1637.442815	1836.615799	534.7186785	20845.88839	533.8797724	20680.30443
0.000305807	0.305807	15050.31898	10422.40673	2199.556617	22457.11507	1637.054064	1836.503241	562.5025527	20620.61183	561.6636466	20455.02787
0.000306457	0.306457	15943.22664	10941.18117	2187.19502	22228.8325	1631.50865	1862.784604	555.6863704	20366.0479	554.8474644	20200.46394
0.000307108	0.307108	16428.7278	11387.3009	2188.859265	21840.30625	1650.197297	1844.876705	538.661968	19995.42954	537.8230619	19829.84559
0.000307758	0.307758	16103.30559	11043.72909	2153.884686	21641.34496	1637.4575	1821.102214	516.4271855	19820.24275	515.5882795	19654.65879
0.000308408	0.308408	16429.56453	11067.56642	2149.736325	21897.82936	1649.09718	1855.8214	500.6391454	20042.00796	499.8002393	19876.424
0.000309059	0.309059	16249.84921	11246.03162	2171.314827	22304.30519	1639.961108	1891.776326	531.3537191	20412.52886	530.514813	20246.94491
0.000309709	0.309709	15673.74191	10979.98324	2232.690164	22758.0803	1620.394069	1852.002609	612.2960954	20906.07769	611.4571893	20740.49373
0.000310359	0.310359	15155.19581	10511.34828	2210.632012	23414.39353	1626.133458	1828.931643	584.4985538	21585.46189	583.6596477	21419.87793
0.000311009	0.311009	14720.6476	10181.26118	2218.892578	23415.95346	1642.063274	1850.591197	576.8293043	21565.36226	575.9903982	21399.77831
0.00031166	0.31166	13950.91868	9537.094363	2248.285807	23398.61516	1646.275034	1863.23789	602.0107728	21535.37727	601.1718667	21369.79331
0.00031231	0.31231	13402.3469	9240.925615	2158.46012	21922.55966	1625.68068	1850.635355	532.7794404	20071.92431	531.9405343	19906.34035
0.00031296	0.31296	14815.28505	10089.34677	2108.927734	19927.27662	1634.99555	1864.553823	473.9321844	18062.7228	473.0932783	17897.13884
0.000313611	0.313611	16006.54603	10774.36874	2133.82542	18716.66711	1644.315133	1860.155634	489.5102868	16856.51148	488.6713807	16690.92752
0.000314261	0.314261	14668.05401	10057.02725	2145.040863	18303.0599	1640.142233	1861.917914	504.8986296	16441.14199	504.0597235	16275.55803
0.000314911	0.314911	12722.52911	8835.152104	2148.612028	18907.80356	1657.414831	1851.892513	491.1971973	17055.91105	490.3582912	16890.32709
0.000315562	0.315562	11701.08894	8336.441879	2195.743632	19499.31706	1648.115201	1848.18542	547.6284314	17651.13164	546.7895253	17485.54768
0.000316212	0.316212	12133.88016	8567.882687	2195.604625	19854.56612	1649.595828	1839.182067	546.0087966	18015.38405	545.1698905	17849.8001
0.000316862	0.316862	13943.31232	9634.290872	2200.379827	20170.80294	1663.111176	1810.739237	537.2686511	18360.0637	536.429745	18194.47975
0.000317512	0.317512	15823.6475	10772.1791	2183.404261	20295.11715	1647.219662	1815.173456	536.1845991	18479.94369	535.345693	18314.35974
0.000318163	0.318163	16312.3032	10984.60656	2187.066002	20395.39854	1646.54641	1824.44039	540.519592	18570.95815	539.680686	18405.37419
0.000318813	0.318813	15033.62233	10400.75965	2172.407874	20249.1924	1645.922473	1834.075497	526.4854005	18415.1169	525.6464944	18249.53295
0.000319463	0.319463	13204.08044	9251.839735	2132.351563	21014.43043	1650.224915	1843.078736	482.126648	19171.35169	481.287742	19005.76774
0.000320114	0.320114	11351.27211	8011.764262	2179.684168	23228.32751	1638.594224	1844.325464	541.0899445	21384.00205	540.2510384	21218.41809
0.000320764	0.320764	10358.26949	7393.263605	2288.163757	26048.80102	1640.545964	1871.18964	647.6177933	24177.61138	646.7788873	24012.02742
0.000321414	0.321414	10996.2944	7781.067496	2310.750889	26966.49297	1661.051394	1812.513524	649.6994948	25153.97945	648.8605887	24988.39549
0.000322065	0.322065	11369.03995	7934.054155	2306.304812	26806.04282	1661.732329	1780.336171	644.5724831	25025.70665	643.7335771	24860.12269
0.000322715	0.322715	10429.43792	7380.823798	2253.722655	26891.01954	1641.304546	1807.675571	612.4181088	25083.34397	611.5792027	24917.76001
0.000323365	0.323365	9700.978612	6790.227138	2267.561932	27079.56308	1644.648138	1841.460286	622.913794	25238.10279	622.074888	25072.51884
0.000324015	0.324015	9803.899019	6983.22529	2287.066337	26472.20936	1638.276724	1815.078838	648.7896131	24657.13052	647.950707	24491.54656
0.000324666	0.324666	10204.93147	7356.382633	2284.091053	26131.04175	1630.705357	1816.235939	653.3856959	24314.80581	652.5467898	24149.22185
0.000325316	0.325316	10166.98938	7159.949723	2265.614936	26297.43443	1616.860012	1834.462333	648.7549245	24462.9721	647.9160184	24297.38814
0.000325966	0.325966	9858.99937	6937.220894	2288.394581	26605.39747	1630.288882	1820.151233	658.1056989	24785.24624	657.2667928	24619.66228
0.000326617	0.326617	10735.2089	7438.48695	2281.660634	26751.98757	1633.719348	1792.45448	647.9412861	24959.53309	647.10238	24793.94913
0.000327267	0.327267	13824.16881	9410.308501	2268.259394	26953.78144	1648.696169	1801.350613	619.5632251	25152.43083	618.724319	24986.84687
0.000327917	0.327917	17946.76406	12030.74312	2273.471443	26974.5682	1658.573659	1827.728241	614.8977843	25146.83996	614.0588783	24981.256
0.000328568	0.328568	21032.49705	13908.10896	2247.245695	26771.9362	1654.931641	1808.651995	592.3140544	24963.28421	591.4751483	24797.70025
0.000329218	0.329218	21949.16109	14885.55357	2198.435268	26419.7075	1641.929781	1820.140439	556.5054875	24599.56706	555.6665814	24433.9831
0.000329868	0.329868	21800.33966	14839.96263	2231.326238	26313.49531	1644.009605	1815.198051	587.3166326	24498.29726	586.4777265	24332.7133
0.000330519	0.330519	20672.6943	13947.13414	2243.397806	26315.21413	1632.511381	1809.255682	610.8864255	24505.95845	610.0475194	24340.37449
0.000331169	0.331169	18546.31327	12551.15596	2209.509029	26360.05869	1661.568017	1885.369171	547.9410115	24474.68952	547.1021055	24309.10556
0.000331819	0.331819	16170.90084	11050.12064	2208.563088	26318.47749	1638.843176	1836.40402	569.7199119	24482.07347	568.8810058	24316.48951
0.000332469	0.332469	14045.98854	9692.709527	2236.078232	26475.27275	1621.916787	1805.28192	614.1614445	24669.99083	613.3225384	24504.40687
0.00033312	0.33312	12492.89051	8738.512868	2228.875306	26893.88871	1631.915744	1855.578719	596.9595621	25038.30999	596.120656	24872.72603
0.00033377	0.33377	11293.16564	7900.284691	2251.267422	27030.77678	1642.406979	1814.578978	608.8604435	25216.1978	608.0215374	25050.61384
0.00033442	0.33442	9918.048552	7049.445748	2258.200056	27453.48846	1650.87185	1848.638199	607.3282061	25604.85026	606.4893	25439.2663
0.000335071	0.335071	8736.466792	6232.911861	2227.065786	27948.31886	1648.641648	1794.006561	578.4241379	26154.3123	577.5852319	25988.72834
0.000335721	0.335721	8325.452857	5987.004019	2268.676123	27900.51395	1632.760657	1769.674464	635.9154663	26130.83949	635.0765602	25965.25553
0.000336371	0.336371	8434.972285	6147.045457	2284.348677	27970.91917	1643.331996	1810.666989	641.0166813	26160.25218	640.1777753	25994.66822
0.000337022	0.337022	8954.030372	6321.633241	2293.208268	28252.25338	1632.504999	1823.495001	660.7032693	26428.75838	659.8643632	26263.17442
0.000337672	0.337672	9527.982731	6576.089829	2295.986652	27824.10484	1623.652734	1824	672.3339177	26000.10484	671.4950116	25834.52088
0.000338322	0.338322	9844.58074	6923.443761	2220.27051	26630.55165	1631.242238	1802.989296	589.0282718	24827.56235	588.1893657	24661.9784
0.000338972	0.338972	10491.0962	7452.828496	2220.31561	26349.00031	1632	1817.609926	588.31561	24531.39038	587.4767039	24365.80643
0.000339623	0.339623	11803.09484	8244.799142	2295.301876	28435.32222	1646.70384	1779.925718	648.5980364	26655.3965	647.7591303	26489.81254
0.000340273	0.340273	13648.61446	9425.759227	2313.508845	30767.27293	1645.806834	1776.212805	667.7020111	28991.06013	666.863105	28825.47617
0.000340923	0.340923	15439.64608	10555.09763	2323.122625	31484.85373	1663.497409	1790.471912	659.6252158	29694.38182	658.7863097	29528.79786
0.000341574	0.341574	16564.60347	11288.48885	2388.33082	32040.4199	1647.582973	1790.506441	740.7478471	30249.91346	739.908941	30084.3295
0.000342224	0.342224	17290.25798	11845.60591	2403.855204	33348.77588	1634.093469	1829.333844	769.7617353	31519.44204	768.9228293	31353.85808
0.000342874	0.342874	18144.36936	12447.28792	2427.978041	34062.14635	1642.785968	1811.258734	785.1920729	32250.88762	784.3531668	32085.30366
0.000343525	0.343525	19092.78611	13074.91074	2448.707968	33732.67665	1648.127578	1802.079003	800.5803901	31930.59765	799.741484	31765.01369
0.000344175	0.344175	19874.30012	13512.15452	2385.324609	32771.44821	1633.821238	1808.090465	751.5033708	30963.35774	750.6644648	30797.77379
0.000344825	0.344825	19692.59557	13401.3803	2318.727357	31339.20405	1656.939828	1785.709257	661.7875288	29553.49479	660.9486227	29387.91084
0.000345475	0.345475	17977.22761	12331.52562	2246.927706	29447.11703	1654.191556	1768.562285	592.7361497	27678.55474	591.8972436	27512.97079
0.000346126	0.346126	15949.7688	10981.89211	2247.179156	27401.30787	1642.265904	1761.471167	604.913252	25639.8367	604.0743459	25474.25275
0.000346776	0.346776	15971.1553	10978.65944	2276.701453	26555.82077	1643.353779	1794.797914	633.3476745	24761.02286	632.5087684	24595.4389
0.000347426	0.347426	17528.27635	12023.16751	2245.426102	26523.13197	1649.311614	1771.093352	596.1144884	24752.03862	595.2755824	24586.45466
0.000348077	0.348077	18970.15388	12999.00382	2289.520189	27330.95845	1636.638247	1810.366257	652.8819422	25520.59219	652.0430362	25355.00824
0.000348727	0.348727	20207.74559	13808.36318	2328.701786	28182.09651	1658.723519	1821.528054	669.9782672	26360.56846	669.1393611	26194.9845
0.000349377	0.349377	21764.51084	14704.08999	2331.478851	28935.23169	1654.035049	1822.599674	677.4438021	27112.63202	676.604896	26947.04806
0.000350028	0.350028	23116.50011	15472.37279	2278.119805	29447.19455	1636.297989	1782.297437	641.8218157	27664.89711	640.9829096	27499.31316
0.000350678	0.350678	24129.91439	16311.08233	2329.12635	29676.75186	1644.778274	1783.791842	684.3480762	27892.96002	683.5091701	27727.37606
0.000351328	0.351328	24945.91604	16606.57124	2309.546966	29513.20217	1652.562953	1796.69769	656.9840128	27716.50448	656.1451067	27550.92052
0.000351978	0.351978	24802.48593	16520.03593	2295.088441	30113.81541	1656.379063	1786.009977	638.7093784	28327.80543	637.8704723	28162.22148
0.000352629	0.352629	23962.90013	16000.01234	2298.30762	30952.63574	1650.769381	1800.760775	647.5382391	29151.87497	646.699333	28986.29101
0.000353279	0.353279	23481.80802	15571.74915	2337.436276	31997.60152	1626.466935	1807.535086	710.9693412	30190.06643	710.1304351	30024.48248
0.000353929	0.353929	22777.86968	15335.91359	2364.546809	32975.6679	1647.999793	1820.213728	716.5470164	31155.45417	715.7081104	30989.87021
0.00035458	0.35458	21916.99876	14717.88303	2377.347842	33975.67301	1636.490432	1797.963461	740.8574097	32177.70955	740.0185036	32012.12559
0.00035523	0.35523	21626.87519	14569.82841	2406.333519	34897.27419	1649.10684	1778.847745	757.2266794	33118.42644	756.3877734	32952.84249
0.00035588	0.35588	21281.9528	14275.46416	2343.354507	35538.9756	1657.718964	1765.59874	685.6355434	33773.37686	684.7966373	33607.7929
0.000355882	0.355882	21281.9528	14275.46416	2343.354507	35538.9756	1657.718964	1765.59874	685.6355434	33773.37686	684.7966373	33607.7929
0.000356538	0.356538	20608.65602	14215.35883	2314.940698	35201.53123	1649.734402	1767.06962	665.2062957	33434.46161	664.3673896	33268.87765
0.000357193	0.357193	20223.88027	13920.06087	2343.095181	34075.99587	1637.877309	1780.245381	705.2178717	32295.75049	704.3789657	32130.16653
0.000357849	0.357849	19911.40632	13493.21238	2304.360613	32672.03901	1650.772278	1789.360691	653.5883354	30882.67832	652.7494293	30717.09436
0.000358504	0.358504	19053.89146	12852.40059	2255.497555	31374.21573	1650.988402	1773.668883	604.5091526	29600.54685	603.6702465	29434.96289
0.00035916	0.35916	17679.70625	11976.46886	2259.477757	30750.00304	1651.494643	1779.763194	607.9831136	28970.23985	607.1442075	28804.65589
0.000359815	0.359815	16819.2126	11583.73913	2251.531555	29970.27809	1648.861405	1780.711397	602.6701495	28189.56669	601.8312435	28023.98274
0.000360471	0.360471	15885.27783	10706.0495	2292.510984	29213.91306	1632.67379	1781.29815	659.8371935	27432.61491	658.9982875	27267.03095
0.000361126	0.361126	14463.76446	9979.447729	2260.02936	28423.25269	1637.736135	1784.18492	622.2932253	26639.06777	621.4543192	26473.48381
0.000361782	0.361782	12551.54804	8765.027666	2255.541761	28875.19105	1646.544806	1791.820713	608.9969552	27083.37034	608.1580491	26917.78638
0.000362437	0.362437	10174.97619	7159.369503	2246.311298	28852.8922	1659.885249	1765.754779	586.4260489	27087.13742	585.5871429	26921.55346
0.000363092	0.363092	9180.625164	6465.523119	2248.870502	26725.39138	1647.289627	1768.508662	601.5808753	24956.88272	600.7419692	24791.29876
0.000363748	0.363748	9331.62329	6650.203207	2230.182801	24429.39172	1646.081011	1775.956669	584.1017897	22653.43505	583.2628836	22487.85109
0.000364403	0.364403	8893.774693	6362.431383	2225.053499	23300.63734	1633.040648	1806.848178	592.0128505	21493.78916	591.1739444	21328.2052
0.000365059	0.365059	8181.532816	5915.667465	2251.99795	23287.09277	1645.521968	1778.378461	606.4759822	21508.71431	605.6370761	21343.13035
0.000365714	0.365714	8003.767189	5832.143891	2242.536475	23280.00892	1647.327927	1784.214569	595.2085481	21495.79435	594.3696421	21330.21039
0.00036637	0.36637	8325.228821	5880.956366	2200.865082	23349.68147	1646.012825	1797.27064	554.8522568	21552.41083	554.0133508	21386.82687
0.000367025	0.367025	8730.315862	6200.842766	2203.675796	22814.75624	1651.680084	1815.282749	551.9957122	20999.47349	551.1568061	20833.88953
0.000367681	0.367681	9943.568924	7140.188189	2183.969238	21388.95844	1624.266484	1794.256611	559.7027536	19594.70183	558.8638476	19429.11787
0.000368336	0.368336	12780.67624	8871.79476	2145.731747	19362.058	1638.736703	1773.785852	506.9950439	17588.27215	506.1561378	17422.68819
0.000368991	0.368991	13761.93108	9508.546516	2101.490055	17330.89065	1647.845022	1783.733554	453.645033	15547.1571	452.8061269	15381.57314
0.000369647	0.369647	13235.56966	9063.550331	2039.160076	16136.44394	1652.035628	1775.632673	387.1244478	14360.81127	386.2855417	14195.22731
0.000370302	0.370302	13504.09275	9284.888347	2086.565019	15974.31692	1646.694945	1780.01518	439.8700739	14194.30174	439.0311678	14028.71778
0.000370958	0.370958	14697.54154	10268.9759	2060.543726	16352.91227	1642.15542	1779.714961	418.3883061	14573.19731	417.5494	14407.61335
0.000371613	0.371613	14842.94539	10470.70423	2088.548211	16859.46152	1658.072517	1789.148216	430.475694	15070.3133	429.6367879	14904.72935
0.000372269	0.372269	14010.38146	9766.181692	2136.085926	18634.98495	1645.36357	1811.41365	490.7223561	16823.5713	489.88345	16657.98734
0.000372924	0.372924	14837.06978	10265.0396	2188.916789	20859.23688	1648.51407	1833.28661	540.4027185	19025.95027	539.5638125	18860.36631
0.00037358	0.37358	18627.04946	12670.39437	2187.280663	20851.71257	1642.166759	1808.004414	545.1139044	19043.70816	544.2749983	18878.1242
0.000374235	0.374235	21631.62705	14676.53679	2116.974686	18728.7761	1617.730338	1819.473305	499.2443484	16909.30279	498.4054424	16743.71884
0.00037489	0.37489	22650.30254	15318.95025	2071.120267	16994.0605	1637.252881	1764.125973	433.8673857	15229.93453	433.0284796	15064.35057
0.000375546	0.375546	22761.8024	15535.44359	2062.608443	16372.2463	1636.628326	1751.358543	425.9801174	14620.88776	425.1412114	14455.3038
0.000376201	0.376201	22266.21124	15173.5109	2066.757116	15529.32781	1644.930886	1731.906714	421.8262299	13797.4211	420.9873238	13631.83714
0.000376857	0.376857	20937.35323	14069.12209	2086.406754	15229.20974	1648	1747.903896	438.406754	13481.30584	437.5678479	13315.72189
0.000377512	0.377512	20192.70627	13649.80205	2074.456938	15419.06815	1637.957147	1775.410819	436.4997907	13643.65733	435.6608846	13478.07337
0.000378168	0.378168	21130.94869	14178.92387	2076.535983	15759.81575	1640.265569	1766.45709	436.2704136	13993.35866	435.4315075	13827.7747
0.000378823	0.378823	22874.70253	15360.60239	2074.906123	15537.29604	1647.98856	1753.965556	426.9175627	13783.33048	426.0786567	13617.74653
0.000379479	0.379479	24321.33851	16219.71367	2103.458666	16033.04491	1649.488905	1755.722557	453.9697612	14277.32235	453.1308551	14111.7384
0.000380134	0.380134	24480.67567	16632.1369	2113.176413	16287.23455	1645.670889	1765.276764	467.5055238	14521.95779	466.6666177	14356.37383
0.00038079	0.38079	25545.52417	17137.12573	2085.199681	16275.32253	1650.583267	1764.91677	434.6164136	14510.40576	433.7775076	14344.8218
0.000381445	0.381445	25888.51654	17473.37815	2127.314927	16803.81721	1645.511439	1767.893825	481.8034878	15035.92338	480.9645817	14870.33943
0.0003821	0.3821	25346.0161	17015.93576	2091.214074	17298.45839	1632	1732.70223	459.214074	15565.75616	458.3751679	15400.1722
0.000382756	0.382756	25138.84232	16668.92978	2092.678056	17631.35585	1632.917324	1746.877727	459.7607317	15884.47812	458.9218257	15718.89417
0.000383411	0.383411	24247.54043	16337.8241	2148.353804	17836.65101	1633.182919	1767.360973	515.1708854	16069.29004	514.3319793	15903.70608
0.000384067	0.384067	22827.19993	15383.66725	2160.188612	17931.02295	1660.973786	1752.206825	499.2148261	16178.81612	498.37592	16013.23217
0.000384722	0.384722	22067.19419	14965.9715	2131.304323	18181.63751	1660.753011	1788.567889	470.5513124	16393.06962	469.7124063	16227.48566
0.000385378	0.385378	20850.27784	14352.70029	2158.318487	18530.64581	1626.840405	1781.143633	531.4780825	16749.50218	530.6391764	16583.91822
0.000386033	0.386033	18951.84276	13072.70439	2159.088239	18551.37604	1641.20822	1753.916452	517.8800195	16797.45959	517.0411134	16631.87563
0.000386689	0.386689	17398.50082	12097.76843	2111.37142	18967.99123	1643.616077	1766.22853	467.7553429	17201.7627	466.9164368	17036.17874
0.000387344	0.387344	16779.34371	11788.80208	2162.968816	19488.20432	1630.292192	1769.815025	532.6766244	17718.3893	531.8377183	17552.80534
0.000387999	0.387999	16487.63047	11125.55208	2174.437511	19718.26819	1625.163643	1763.110413	549.2738676	17955.15778	548.4349615	17789.57382
0.000388655	0.388655	15570.20241	10400.43521	2175.444062	20386.60895	1640.746152	1768.540134	534.6979102	18618.06882	533.8590042	18452.48486
0.00038931	0.38931	14649.42342	10286.21835	2215.053407	20366.94006	1649.35719	1754.481697	565.6962172	18612.45836	564.8573111	18446.87441
0.000389966	0.389966	14337.58782	10278.54273	2277.754028	20710.86439	1649.970529	1752.288484	627.7834994	18958.57591	626.9445933	18792.99195
0.000390621	0.390621	14086.01159	9815.304432	2265.074911	21612.77869	1655.168762	1741.867187	609.9061493	19870.9115	609.0672432	19705.32755
0.000391277	0.391277	13920.87735	9720.524123	2268.779571	21966.36486	1640.242387	1749.320727	628.537184	20217.04413	627.6982779	20051.46018
0.000391932	0.391932	13885.97668	9718.03176	2223.449304	20569.48383	1646.076029	1761.899854	577.3732754	18807.58398	576.5343693	18642.00002
0.000392588	0.392588	12431.02509	8769.046607	2205.249894	19422.11791	1637.99845	1765.907233	567.2514442	17656.21068	566.4125381	17490.62672
0.000393243	0.393243	11849.79466	8379.323155	2136.530375	18922.40494	1650.168878	1787.545618	486.3614974	17134.85932	485.5225913	16969.27536
0.000393899	0.393899	12330.13413	8533.143014	2116.847506	18949.23862	1641.767153	1767.229277	475.0803533	17182.00934	474.2414472	17016.42539
0.000394554	0.394554	14402.70471	9721.737692	2156.785863	19411.70179	1647.927773	1791.780553	508.8580899	17619.92124	508.0191839	17454.33728
0.000395209	0.395209	16160.52068	11081.08819	2214.586252	19480.2087	1624.117789	1765.461208	590.4684633	17714.74749	589.6295572	17549.16353
0.000395865	0.395865	16593.11402	11373.38077	2192.083448	19528.21889	1628.249014	1765.669022	563.8344342	17762.54987	562.9955282	17596.96591
0.00039652	0.39652	17204.22163	11741.12153	2183.459298	19747.10155	1634.409634	1765.730271	549.0496639	17981.37128	548.2107578	17815.78732
0.000397176	0.397176	18309.70304	12554.60676	2139.933281	20361.34058	1635.329333	1752.958775	504.6039482	18608.38181	503.7650421	18442.79785
0.000397831	0.397831	19012.99611	12972.5149	2213.540123	20556.12435	1638.456278	1740.799389	575.0838446	18815.32496	574.2449386	18649.741
0.000398487	0.398487	19126.69215	12921.85038	2155.691108	20589.70109	1633.312215	1747.57928	522.3788929	18842.12181	521.5399868	18676.53785
0.000399142	0.399142	17885.48468	12259.3736	2181.806466	20698.31436	1626.619489	1762.971728	555.1869775	18935.34263	554.3480714	18769.75867
0.000399798	0.399798	15570.83208	10542.93952	2174.562503	20896.72884	1638.640858	1753.903774	535.9216454	19142.82507	535.0827393	18977.24111
0.000400453	0.400453	13458.63632	9470.43087	2206.884348	20203.29074	1640.144107	1755.907845	566.7402413	18447.3829	565.9013352	18281.79894
0.000401108	0.401108	11824.1322	8260.530281	2178.946284	19919.86389	1640.398921	1759.116873	538.5473631	18160.74702	537.708457	17995.16306
0.000401764	0.401764	10520.95947	7307.817451	2175.949219	19742.41557	1648.337904	1759.15244	527.6113154	17983.26313	526.7724093	17817.67917
0.000402419	0.402419	10650.86682	7440.394547	2121.287399	18829.63243	1665.965033	1775.195151	455.3223664	17054.43728	454.4834603	16888.85332
0.000403075	0.403075	10786.88469	7663.187017	2137.739871	18022.36798	1661.928833	1739.899064	475.8110376	16282.46892	474.9721315	16116.88496
0.00040373	0.40373	11241.44547	7902.747293	2152.476085	17411.29805	1652.743042	1727.056258	499.733043	15684.24179	498.8941369	15518.65783
0.000404386	0.404386	13380.82065	9154.199254	2099.74593	17117.43875	1632.013837	1772.328106	467.7320928	15345.11064	466.8931867	15179.52669
0.000405041	0.405041	16572.22555	11185.10601	2079.959832	16649.36456	1659.628456	1763.196659	420.3313765	14886.1679	419.4924704	14720.58394
0.000405697	0.405697	20166.97267	13774.59951	2084.611632	16613.97268	1647.788088	1745.99754	436.8235443	14867.97514	435.9846383	14702.39118
0.000406352	0.406352	23611.26793	15991.52539	2094.431618	17126.14362	1645.386064	1742.340754	449.0455536	15383.80287	448.2066475	15218.21891
0.000407007	0.407007	24222.26532	16305.97132	2075.750618	17563.21737	1629.953242	1750.928547	445.7973762	15812.28882	444.9584702	15646.70487
0.000407663	0.407663	22973.41305	15319.42179	2084.646926	17556.49169	1624.874309	1723.788485	459.7726172	15832.70321	458.9337111	15667.11925
0.000408318	0.408318	21102.56821	14375.724	2110.972944	17601.31443	1631.697942	1760.486937	479.2750018	15840.82749	478.4360957	15675.24354
0.000408974	0.408974	19185.08262	13318.58301	2109.622694	17410.40912	1632.776414	1758.041209	476.8462803	15652.36791	476.0073742	15486.78395
0.000409629	0.409629	16886.14329	11626.34771	2100.955194	17501.39445	1641.295794	1731.53829	459.6594001	15769.85616	458.820494	15604.2722
0.000410285	0.410285	14449.95903	10103.74177	2077.166228	17551.42364	1637.178642	1723.028758	439.9875858	15828.39488	439.1486797	15662.81092
0.00041094	0.41094	13805.26939	9464.112466	2124.852534	17733.48829	1635.096686	1735.155563	489.7558481	15998.33273	488.916942	15832.74877
0.000411596	0.411596	14086.53932	9765.812819	2059.498298	17640.19662	1638.609995	1732.877942	420.8883028	15907.31868	420.0493967	15741.73472
0.000412251	0.412251	14655.73405	10051.46491	2132.683667	17839.07298	1618.255207	1735.136086	514.4284597	16103.93689	513.5895536	15938.35294
0.000412907	0.412907	15028.29828	10383.1516	2102.416401	17525.26079	1624.937171	1706.420234	477.4792297	15818.84056	476.6403237	15653.2566
0.000413562	0.413562	13972.95594	9702.615083	2087.391902	17261.45475	1645.681853	1745.388324	441.7100485	15516.06643	440.8711425	15350.48247
0.000414217	0.414217	12251.892	8585.457471	2118.989317	17472.41051	1648	1751.539556	470.989317	15720.87095	470.1504109	15555.287
0.000414873	0.414873	10609.72529	7561.080852	2116.36874	17163.20434	1648	1746.159043	468.36874	15417.0453	467.5298339	15251.46134
0.000415528	0.415528	9586.88977	6911.523573	2107.169469	16903.25832	1652.617965	1744.172923	454.551504	15159.0854	453.712598	14993.50144
0.000416184	0.416184	9018.739703	6514.661501	2051.443185	16803.11573	1653.758357	1769.769922	397.6848275	15033.34581	396.8459214	14867.76185
0.000416839	0.416839	8387.445923	5938.670057	2041.347701	16716.99414	1650.175285	1727.152187	391.1724155	14989.84195	390.3335094	14824.258
0.000417495	0.417495	7808.787515	5545.127728	2103.765071	16854.21184	1669.17523	1745.327747	434.5898413	15108.88409	433.7509353	14943.30014
0.00041815	0.41815	7561.198043	5450.344107	2113.598843	16758.72323	1649.271429	1747.789692	464.3274141	15010.93354	463.488508	14845.34958
0.000418806	0.418806	7609.971226	5437.979657	2114.275931	16556.93468	1633.583561	1737.842108	480.6923704	14819.09257	479.8534643	14653.50861
0.000419461	0.419461	7698.849661	5585.778877	2066.282713	16462.31074	1643.573349	1726.077582	422.7093637	14736.23316	421.8704576	14570.6492
0.000420116	0.420116	8134.326581	5849.111578	2083.673164	16271.10277	1640.773885	1749.73856	442.8992787	14521.36421	442.0603726	14355.78025
0.000420772	0.420772	10034.06672	7182.227518	2065.102139	16572.63055	1652.397248	1753.096201	412.7048914	14819.53435	411.8659853	14653.95039
0.000421427	0.421427	14010.80677	9668.104171	2102.874085	16669.42459	1650.273224	1731.473711	452.600861	14937.95088	451.7619549	14772.36692
0.000422083	0.422083	19258.30326	12795.36613	2122.051849	17326.83841	1626.606787	1740.557323	495.4450623	15586.28109	494.6061562	15420.69713
0.000422083	0.422083	19258.30326	12795.36613	2122.051849	17326.83841	1626.606787	1740.557323	495.4450623	15586.28109	494.6061562	15420.69713
0.000422735	0.422735	22523.8657	15076.60166	2142.758556	18560.93899	1639.893625	1747.470887	502.8649307	16813.4681	502.0260246	16647.88415
0.000423387	0.423387	23392.3794	15771.77161	2163.905462	19553.77383	1630.716057	1722.198705	533.1894047	17831.57513	532.3504986	17665.99117
0.000424038	0.424038	22670.09263	15553.65428	2176.155525	19656.53609	1662.867622	1745.938138	513.2879025	17910.59795	512.4489965	17745.01399
0.00042469	0.42469	21450.78446	14330.19373	2123.064306	19344.36617	1657.260669	1759.673142	465.8036374	17584.69303	464.9647313	17419.10907
0.000425341	0.425341	20472.75921	13618.06992	2114.548925	19082.94284	1633.87148	1750.111653	480.6774448	17332.83119	479.8385387	17167.24723
0.000425993	0.425993	18372.89418	12284.16506	2140.086238	19415.63796	1632.818159	1719.569635	507.2680788	17696.06832	506.4291727	17530.48437
0.000426644	0.426644	14928.3403	10267.47377	2140.125103	19645.92423	1638.830279	1723.194898	501.2948245	17922.72933	500.4559184	17757.14537
0.000427296	0.427296	12212.11766	8572.111435	2213.728677	20145.91879	1648	1722.786542	565.728677	18423.13225	564.8897709	18257.54829
0.000427947	0.427947	10942.19977	7617.249875	2171.333831	20589.67159	1648.865593	1759.057358	522.4682379	18830.61423	521.6293319	18665.03027
0.000428599	0.428599	10477.41114	7327.495106	2258.617064	21321.99889	1640.125304	1755.636757	618.4917597	19566.36213	617.6528537	19400.77818
0.00042925	0.42925	10619.62062	7558.885559	2273.398734	21344.85492	1624.042704	1745.797832	649.3560302	19599.05709	648.5171242	19433.47313
0.000429902	0.429902	12268.7213	8435.98664	2261.74698	21447.54803	1640.137317	1750.101881	621.6096626	19697.44615	620.7707565	19531.86219
0.000430553	0.430553	15033.70257	10148.60033	2231.3877	21689.47679	1646.044563	1740.397334	585.3431366	19949.07946	584.5042306	19783.4955
0.000431205	0.431205	18607.80133	12824.60277	2273.137545	21689.33004	1644.874491	1734.888926	628.2630536	19954.44111	627.4241475	19788.85716
0.000431856	0.431856	22073.20266	15122.34373	2215.189057	22055.85632	1653.865474	1722.25267	561.3235828	20333.60365	560.4846767	20168.01969
0.000432508	0.432508	23083.73375	15647.60021	2259.151479	21484.05765	1641.436772	1726.597016	617.7147069	19757.46063	616.8758008	19591.87668
0.000433159	0.433159	23838.35311	15909.68724	2230.813863	21048.07154	1644.562777	1748.026125	586.2510862	19300.04542	585.4121801	19134.46146
0.000433811	0.433811	25171.95642	16676.94578	2239.277531	21767.15209	1646.256342	1741.326172	593.0211893	20025.82592	592.1822833	19860.24196
0.000434463	0.434463	25058.86631	16888.90614	2300.378141	22496.19468	1625.426029	1726.019934	674.9521117	20770.17475	674.1132056	20604.59079
0.000435114	0.435114	23864.63586	16149.22053	2243.243405	22915.75027	1628.898153	1707.568055	614.3452518	21208.18221	613.5063458	21042.59826
0.000435766	0.435766	22231.58681	15102.22534	2262.08235	23059.98158	1628.22584	1725.773326	633.8565103	21334.20825	633.0176043	21168.6243
0.000436417	0.436417	20476.73409	13964.86747	2269.957862	22369.54975	1628.264202	1725.87606	641.6936601	20643.67369	640.8547541	20478.08973
0.000437069	0.437069	18320.79997	12682.18718	2260.763968	22238.16484	1624.091117	1727.277516	636.6728512	20510.88732	635.8339451	20345.30337
0.00043772	0.43772	17686.64639	12071.70265	2233.627577	22608.27092	1633.102763	1750.727318	600.5248145	20857.5436	599.6859084	20691.95964
0.000438372	0.438372	16806.91303	11621.77706	2282.488756	22827.49585	1640.248722	1730.176385	642.2400344	21097.31947	641.4011283	20931.73551
0.000439023	0.439023	16276.31498	11299.8587	2240.662006	22671.90429	1654.788081	1720.327524	585.873925	20951.57677	585.0350189	20785.99281
0.000439675	0.439675	16231.4093	11031.71	2201.246004	21938.40955	1651.384807	1722.267502	549.861197	20216.14205	549.022291	20050.55809
0.000440326	0.440326	16785.7097	11599.83545	2203.549573	21376.05881	1639.319121	1732.10773	564.2304519	19643.95108	563.3915458	19478.36712
0.000440978	0.440978	17652.17356	11672.83452	2246.132489	21701.08604	1647.68981	1751.125879	598.4426791	19949.96016	597.603773	19784.3762
0.000441629	0.441629	17222.01814	11691.93911	2216.920366	21907.7789	1647.080937	1738.309662	569.8394288	20169.46924	569.0005227	20003.88528
0.000442281	0.442281	15906.65859	11089.74973	2221.171214	21505.53943	1637.818077	1742.522299	583.3531365	19763.01713	582.5142305	19597.43317
0.000442932	0.442932	12818.79239	8864.786301	2210.026755	20759.69655	1639.355763	1750.185731	570.6709918	19009.51082	569.8320857	18843.92686
0.000443584	0.443584	11092.52243	7671.696881	2179.770566	20407.18253	1641.794687	1733.692095	537.9758787	18673.49043	537.1369726	18507.90648
0.000444235	0.444235	12284.46695	8418.893077	2219.126829	20554.80767	1633.412953	1721.715885	585.7138764	18833.09179	584.8749703	18667.50783
0.000444887	0.444887	16562.7998	11438.78909	2178.472303	19813.64037	1630.723313	1742.678872	547.7489898	18070.9615	546.9100837	17905.37754
0.000445538	0.445538	20575.45935	13894.40376	2174.339884	19345.31443	1624.17695	1757.857736	550.1629339	17587.45669	549.3240278	17421.87274
0.00044619	0.44619	21324.75785	14762.59286	2194.182046	19312.32321	1634.331491	1719.169011	559.8505546	17593.1542	559.0116485	17427.57024
0.000446842	0.446842	20031.82306	13587.25437	2150.17424	20030.88236	1641.426262	1718.467905	508.7479779	18312.41445	507.9090718	18146.8305
0.000447493	0.447493	19228.3077	13167.7237	2140.896903	20927.1486	1638.678127	1729.30985	502.2187759	19197.83875	501.3798699	19032.25479
0.000448145	0.448145	17923.18851	12041.78168	2245.31967	21598.7718	1646.681915	1717.347656	598.6377548	19881.42414	597.7988488	19715.84019
0.000448796	0.448796	16275.10724	11077.16124	2279.897127	21963.37852	1646.628445	1733.762229	633.2686816	20229.61629	632.4297755	20064.03233
0.000449448	0.449448	15132.33189	10445.88094	2254.376633	22487.12677	1632.884469	1742.433122	621.4921637	20744.69365	620.6532577	20579.10969
0.000450099	0.450099	14366.61332	9753.014226	2239.124746	22726.12826	1626.937816	1731.811953	612.1869303	20994.31631	611.3480242	20828.73235
0.000450751	0.450751	13847.47423	9617.5322	2277.756807	22483.40516	1644.72529	1711.017745	633.0315174	20772.38742	632.1926113	20606.80346
0.000451402	0.451402	13344.09014	9261.286338	2277.732544	21974.38219	1643.111433	1720.322424	634.6211115	20254.05977	633.7822054	20088.47581
0.000452054	0.452054	13059.99603	8992.685882	2237.435352	21964.71824	1633.450611	1755.78566	603.9847409	20208.93258	603.1458349	20043.34862
0.000452705	0.452705	12757.34053	8745.220003	2218.604625	22108.70997	1640.515952	1753.361423	578.088673	20355.34855	577.2497669	20189.76459
0.000453357	0.453357	11655.88321	8121.318076	2243.950822	22328.69725	1637.938823	1742.808406	606.0119988	20585.88884	605.1730927	20420.30489
0.000454008	0.454008	10680.90241	7537.434815	2215.369443	22277.79523	1630.501955	1736.533849	584.867488	20541.26138	584.0285819	20375.67742
0.00045466	0.45466	9864.000137	7018.260852	2194.573122	21395.65354	1630.840028	1729.159972	563.7330939	19666.49357	562.8941878	19500.90961
0.000455311	0.455311	9469.29158	6786.336562	2251.918875	21059.16851	1641.153423	1729.529668	610.7654516	19329.63884	609.9265456	19164.05488
0.000455963	0.455963	9604.88341	6719.746216	2190.479001	20456.78166	1646.454521	1736.830907	544.0244798	18719.95075	543.1855738	18554.36679
0.000456614	0.456614	9960.802802	7007.717212	2196.622802	20081.64134	1639.106101	1741.326172	557.5167006	18340.31517	556.6777945	18174.73121
0.000457266	0.457266	11270.32754	7904.693192	2208.896033	19161.66068	1626.813665	1731.888907	582.0823679	17429.77177	581.2434618	17264.18782
0.000457918	0.457918	13519.91485	9495.525582	2128.55985	17883.80329	1638.8185	1725.326172	489.7413502	16158.47712	488.9024441	15992.89316
0.000458569	0.458569	14646.13436	10124.53438	2154.690556	17444.57057	1641.047336	1720.525852	513.6432197	15724.04472	512.8043136	15558.46076
0.000459221	0.459221	15202.71519	10475.32202	2136.460924	17099.18976	1641.145863	1727.068762	495.315061	15372.121	494.4761549	15206.53704
0.000459872	0.459872	16839.1447	11447.11788	2079.272013	16584.99603	1637.150799	1749.698401	442.1212137	14835.29763	441.2823076	14669.71367
0.000460524	0.460524	17157.31501	11717.07783	2128.913608	15858.55716	1650.164508	1741.835492	478.7491001	14116.72167	477.910194	13951.13771
0.000461175	0.461175	16685.15872	11593.52591	2120.05735	15711.71631	1659.654203	1718.996912	460.4031474	13992.7194	459.5642413	13827.13544
0.000461827	0.461827	15512.78076	10635.08208	2107.236475	16036.65936	1640.141004	1722.09956	467.0954713	14314.5598	466.2565653	14148.97584
0.000462478	0.462478	14255.9977	9986.232615	2070.726341	15533.7334	1631.029764	1729.703592	439.6965773	13804.02981	438.8576712	13638.44585
0.00046313	0.46313	14460.56773	9970.672438	2075.293431	14335.11374	1640.569385	1727.235022	434.7240464	12607.87872	433.8851404	12442.29476
0.000463781	0.463781	13668.07287	9326.265846	2064.708318	13412.08264	1636.677985	1720.148414	428.0303331	11691.93423	427.191427	11526.35027
0.000464433	0.464433	11386.19204	8122.988854	2092.70117	13355.36905	1647.702953	1733.050609	444.998217	11622.31844	444.1593109	11456.73448
0.000465084	0.465084	10091.44733	7103.729759	2080.03443	13295.1455	1633.094814	1725.481425	446.9396156	11569.66407	446.1007096	11404.08012
0.000465736	0.465736	9402.082977	6633.736364	2054.509117	13340.88736	1639.116845	1740.436142	415.3922724	11600.45122	414.5533664	11434.86726
0.000466387	0.466387	9277.070569	6600.664135	2048.086907	13026.22705	1637.238144	1737.648642	410.8487632	11288.57841	410.0098571	11122.99445
0.000467039	0.467039	9440.223701	6740.153721	2030.580121	12696.90789	1630.185729	1725.260171	400.3943919	10971.64772	399.5554858	10806.06376
0.00046769	0.46769	10228.85769	7280.683406	2033.944544	12572.86842	1640.277255	1728.156149	393.6672886	10844.71227	392.8283825	10679.12831
0.000468342	0.468342	11230.47188	8070.915759	2066.415337	12215.24446	1639.818155	1725.165811	426.5971819	10490.07865	425.7582758	10324.49469
0.000468994	0.468994	12669.78503	8907.459746	2043.226248	12010.9671	1635.485951	1748.669426	407.7402965	10262.29767	406.9013905	10096.71372
0.000469645	0.469645	14779.17061	10172.74331	2050.913513	11707.74859	1638.398688	1726.295226	412.5148246	9981.453364	411.6759185	9815.869406
0.000470297	0.470297	17370.96474	11747.9524	2018.100069	11483.14717	1645.658498	1713.893327	372.4415712	9769.253843	371.6026651	9603.669885
0.000470948	0.470948	18662.88729	12753.72304	1971.622686	10899.23515	1638.484987	1724.188841	333.1376993	9175.046309	332.2987933	9009.462351
0.0004716	0.4716	19174.611	13247.01308	1997.50864	10639.12996	1630.823928	1729.92495	366.6847118	8909.20501	365.8458058	8743.621052
0.000472251	0.472251	20274.94938	13721.68438	1981.18663	10610.76501	1633.207694	1748.078303	347.9789356	8862.686707	347.1400295	8697.102749
0.000472903	0.472903	21471.27784	14311.02908	1966.060928	10210.77708	1642.468676	1746.857496	323.5922519	8463.919584	322.7533459	8298.335627
0.000473554	0.473554	22077.5029	14846.32285	1988.027092	9933.885629	1637.468333	1749.885455	350.5587592	8184.000174	349.7198531	8018.416216
0.000474206	0.474206	20837.46932	14230.6998	1969.221678	9880.198847	1644.582853	1744.057685	324.6388246	8136.141162	323.7999185	7970.557204
0.000474857	0.474857	18652.99071	12846.00003	1950.959967	10493.27864	1640.016179	1713.366695	310.9437882	8779.911945	310.1048822	8614.327987
0.000475509	0.475509	16551.73822	11171.86134	1986.842659	11269.85667	1623.241391	1722.134927	363.6012684	9547.721743	362.7623623	9382.137786
0.00047616	0.47616	14721.94255	9941.184907	1987.567456	11677.86356	1622.745086	1750.326494	364.8223698	9927.537066	363.9834637	9761.953108
0.000476812	0.476812	13972.63351	9593.277378	1991.040978	11631.69537	1652.642749	1740.980583	338.3982293	9890.714787	337.5593232	9725.13083
0.000477463	0.477463	14032.26393	9739.296573	1989.664617	11152.76879	1640.720097	1733.954233	348.9445197	9418.814557	348.1056136	9253.2306
0.000478115	0.478115	13869.56703	9721.786234	2019.749266	10725.66983	1636.756891	1722.965817	382.9923749	9002.704013	382.1534688	8837.120056
0.000478766	0.478766	12776.91512	9036.591916	1973.813653	10594.11198	1622.689266	1724.185504	351.1243873	8869.926476	350.2854813	8704.342519
0.000479418	0.479418	11766.30273	8259.57559	1960.816277	10929.12701	1627.098587	1712.672042	333.7176899	9216.454968	332.8787839	9050.871011
0.00048007	0.48007	12892.73693	8886.763305	1959.624516	11637.74641	1642.074916	1739.084653	317.5496004	9898.661757	316.7106943	9733.077799
0.000480721	0.480721	15939.14959	10821.24673	2010.715376	12407.24369	1656.023221	1731.684163	354.6921549	10675.55953	353.8532488	10509.97557
0.000481373	0.481373	19940.21349	13606.49918	2067.153278	13075.97694	1647.876492	1771.103407	419.2767859	11304.87353	418.4378798	11139.28958
0.000482024	0.482024	23902.08832	16248.14115	2066.88772	13637.64661	1649.682033	1720.532625	417.2056867	11917.11399	416.3667806	11751.53003
0.000482676	0.482676	25957.4121	17595.29208	2051.768709	14158.12675	1650.673828	1732.914456	401.0948809	12425.21229	400.2559748	12259.62834
0.000483327	0.483327	26369.78106	17749.14838	2076.121168	14465.08767	1622.02065	1732.059192	454.1005176	12733.02848	453.2616115	12567.44452
0.000483979	0.483979	27214.88864	18128.92385	2139.143842	14892.85557	1620.450729	1704.040976	518.6931127	13188.81459	517.8542067	13023.23064
0.00048463	0.48463	27677.63747	18542.22148	2137.72659	15154.7597	1619.10648	1709.843692	518.6201097	13444.91601	517.7812036	13279.33205
0.000485282	0.485282	27450.24207	18309.51947	2092.030156	14955.82321	1641.17116	1739.011307	450.8589958	13216.8119	450.0200897	13051.22795
0.000485933	0.485933	26815.35921	17937.48247	2110.164829	14744.39537	1638.5443	1725.89066	471.6205285	13018.50471	470.7816225	12852.92075
0.000486585	0.486585	26463.16484	17502.60388	2091.636627	14420.53005	1632.770437	1731.812974	458.8661904	12688.71708	458.0272843	12523.13312
0.000487236	0.487236	26265.89147	17578.47397	2055.006806	14339.25729	1625.123769	1714.94932	429.883037	12624.30797	429.0441309	12458.72401
0.000487888	0.487888	25978.67764	17410.72495	2075.292074	14442.09592	1642.508771	1755.972557	432.7833032	12686.12336	431.9443971	12520.53941
0.000488539	0.488539	25229.12437	16746.23641	2101.540695	14430.34019	1661.640937	1720.737663	439.8997577	12709.60253	439.0608516	12544.01857
0.000489191	0.489191	23477.49548	15698.59813	2083.870627	14235.02437	1645.222955	1719.377538	438.6476724	12515.64683	437.8087664	12350.06287
0.000489842	0.489842	21156.38192	14432.0521	2051.399401	13909.301	1637.95506	1729.454101	413.4443412	12179.8469	412.6054351	12014.26294
0.000490494	0.490494	19164.79187	13005.22482	2042.278324	13434.40133	1630.197223	1716.411265	412.0811005	11717.99006	411.2421945	11552.40611
0.000491145	0.491145	17672.50074	11963.96033	2056.882813	12988.31331	1638.923327	1721.871695	417.9594855	11266.44162	417.1205795	11100.85766
0.000491797	0.491797	16379.88239	11258.70163	2037.10316	12555.18543	1668.886254	1732.316902	368.2169062	10822.86853	367.3780001	10657.28457
0.000492449	0.492449	14745.36531	10136.76579	2018.406606	12233.66355	1655.040265	1728.485833	363.3663407	10505.17772	362.5274346	10339.59376
0.0004931	0.4931	13533.79862	9287.644349	2023.956937	12098.14565	1638.706639	1749.941867	385.2502983	10348.20378	384.4113923	10182.61983
0.000493752	0.493752	13292.78969	9247.966416	2028.309908	12193.05751	1637.347656	1754.44105	390.9622518	10438.61646	390.1233457	10273.0325
0.000494403	0.494403	13733.49549	9544.404582	2024.201005	12035.85492	1642.26452	1717.596645	381.9364853	10318.25828	381.0975792	10152.67432
0.000495055	0.495055	14214.16793	9803.101761	2016	11816.04658	1622.779253	1729.598687	393.2207469	10086.44789	392.3818408	9920.863936
0.000495706	0.495706	14809.82266	10228.01347	2015.118487	11823.60701	1658.876169	1728.16386	356.2423176	10095.44315	355.4034115	9929.859192
0.000496358	0.496358	16592.499	11460.34924	2028.15635	12016.45295	1648.737865	1750.650834	379.4184849	10265.80212	378.5795788	10100.21816
0.000497009	0.497009	19016.01777	13084.21012	2018.163014	12320.718	1625.207372	1729.185888	392.9556418	10591.53211	392.1167357	10425.94815
0.000497661	0.497661	20639.77368	14023.55479	1986.815976	12334.46066	1634.209994	1738.18851	352.6059819	10596.27215	351.7670758	10430.68819
0.000498312	0.498312	21422.65351	14476.91445	1986.091839	12285.30927	1634.673828	1728.400843	351.4180109	10556.90843	350.5791048	10391.32447
0.000498964	0.498964	21593.56445	14567.7178	1998.061635	12405.4808	1657.891836	1735.767073	340.1697986	10669.71373	339.3308925	10504.12977
0.000499615	0.499615	20566.60869	13875.60457	2032.149368	12705.60884	1643.065189	1715.224658	389.0841788	10990.38418	388.2452727	10824.80022
0.000500267	0.500267	18973.18062	12926.64835	2020.297534	13157.11844	1660.954759	1746.037365	359.342775	11411.08108	358.5038689	11245.49712
0.000500918	0.500918	16837.82806	11589.90051	2023.421934	14080.99121	1645.54979	1738.764453	377.872144	12342.22676	377.033238	12176.6428
0.00050157	0.50157	14088.02939	9738.779605	2093.210848	15537.33542	1645.326172	1743.956883	447.8846761	13793.37854	447.0457701	13627.79458
0.000502221	0.502221	12565.32008	8730.00879	2169.920251	16735.71436	1637.364805	1744	532.5554456	14991.71436	531.7165395	14826.1304
0.000502873	0.502873	13222.10774	9153.559645	2184.900832	17167.07587	1658.602185	1701.56842	526.2986471	15465.50745	525.459741	15299.92349
0.000503525	0.503525	14871.66518	10255.12898	2145.961608	17488.87921	1645.171335	1759.509615	500.7902728	15729.3696	499.9513667	15563.78564
0.000504176	0.504176	16048.50475	11016.2171	2154.637358	17497.09495	1629.533936	1710.032836	525.1034225	15787.06211	524.2645164	15621.47816
0.000504828	0.504828	16978.68767	11574.46352	2188.219512	17229.0228	1642.824838	1754.652344	545.3946742	15474.37046	544.5557681	15308.7865
0.000505479	0.505479	17600.66012	11985.08126	2162.173117	16842.19858	1650.52721	1754.652344	511.6459075	15087.54624	510.8070014	14921.96228
0.000506131	0.506131	17752.86486	12187.49663	2154.83833	16387.62848	1644.882001	1753.764002	509.956329	14633.86448	509.1174229	14468.28052
0.000506782	0.506782	17165.24317	11866.58054	2138.327222	16231.88572	1632.522973	1728	505.8042488	14503.88572	504.9653427	14338.30176
0.000507434	0.507434	15292.1895	10522.40565	2105.115008	16371.24352	1645.326172	1727.760454	459.7888361	14643.48307	458.9499301	14477.89911
0.000508085	0.508085	13495.57559	9384.633978	2097.079887	17128.66587	1645.462726	1722.829673	451.6171606	15405.8362	450.7782546	15240.25224
0.000508737	0.508737	14008.75399	9768.908378	2105.465465	17268.77098	1647.695268	1724.719157	457.7701966	15544.05182	456.9312905	15378.46787
0.000509388	0.509388	15478.67713	10658.4844	2132.953565	17174.7644	1642.988698	1717.858382	489.9648671	15456.90602	489.125961	15291.32206
0.00051004	0.51004	16178.7685	10877.71787	2155.061481	17306.03368	1646.16603	1761.820735	508.8954515	15544.21295	508.0565454	15378.62899
0.000510691	0.510691	16241.69499	11041.13078	2168.464491	17601.71495	1622.543244	1712.682253	545.9212474	15889.0327	545.0823414	15723.44874
0.000511343	0.511343	15690.21658	10950.56152	2154.521986	18457.03425	1639.712447	1693.178823	514.8095387	16763.85543	513.9706326	16598.27147
0.000511994	0.511994	15556.32858	10826.85896	2215.332421	19519.79802	1665.057591	1752.44136	550.2748299	17767.35666	549.4359238	17601.7727
0.000512646	0.512646	17044.62081	11643.15522	2261.187923	20183.11425	1645.53561	1754.614549	615.6523126	18428.4997	614.8134066	18262.91574
0.000513297	0.513297	18961.57437	12860.36391	2275.425605	20004.65777	1622.132564	1729.837087	653.2930413	18274.82068	652.4541352	18109.23673
0.000513949	0.513949	19303.78913	13305.05738	2279.708958	20000.70588	1628.772941	1746.394972	650.9360172	18254.31091	650.0971111	18088.72695
0.000514601	0.514601	19550.55188	13496.53609	2251.084503	20437.66626	1624.606084	1744.879267	626.478419	18692.78699	625.639513	18527.20304
0.000515252	0.515252	20218.88756	13652.12747	2251.772065	20559.25367	1633.041938	1749.194186	618.7301268	18810.05948	617.8912207	18644.47553
0.000515904	0.515904	20760.98703	13928.41027	2205.274724	20424.07829	1660.026255	1734.831117	545.2484689	18689.24717	544.4095628	18523.66322
0.000516555	0.516555	20465.30199	13920.99569	2255.121195	20575.00038	1648.968819	1780.910599	606.1523761	18794.08978	605.31347	18628.50582
0.000517207	0.517207	20113.32591	13630.22308	2315.441296	20823.42114	1636.989744	1758.216188	678.4515524	19065.20495	677.6126463	18899.62099
0.000517858	0.517858	20405.3416	13767.71828	2296.61232	21113.48202	1636.910166	1740.338538	659.7021539	19373.14348	658.8632479	19207.55952
0.00051851	0.51851	21129.65078	14299.7971	2277.285273	20834.47185	1649.894758	1705.620024	627.3905154	19128.85183	626.5516093	18963.26787
0.000519161	0.519161	21650.03804	14589.02207	2243.655759	20345.50338	1641.285734	1731.883354	602.3700247	18613.62003	601.5311186	18448.03607
0.000519813	0.519813	20964.13765	14100.28564	2224.085267	19987.35411	1623.293028	1739.073502	600.7922387	18248.28061	599.9533326	18082.69665
0.000520464	0.520464	18825.59335	12653.28328	2228.414048	19259.1993	1642.770415	1737.407494	585.6436334	17521.79181	584.8047274	17356.20785
0.000521116	0.521116	15616.5782	10769.02841	2188.934979	19151.3195	1619.162187	1721.408128	569.7727922	17429.91137	568.9338861	17264.32741
0.000521767	0.521767	12968.20346	9078.213879	2176.592197	19802.76611	1634.673828	1738.522152	541.9183689	18064.24396	541.0794628	17898.66
0.000522419	0.522419	12187.56745	8504.428042	2174.471383	20455.081	1634.673828	1717.599077	539.7975549	18737.48192	538.9586488	18571.89797
0.00052307	0.52307	12549.15455	8731.000052	2162.042677	19775.27543	1634.673828	1693.646389	527.3688489	18081.62904	526.5299428	17916.04508
0.000523722	0.523722	13586.55524	9392.248423	2116.701469	18722.04789	1638.785448	1735.15045	477.916021	16986.89744	477.077115	16821.31348
0.000524373	0.524373	14327.98201	9807.839337	2130.79267	19027.02169	1651.740914	1710.389846	479.0517564	17316.63184	478.2128503	17151.04789
0.000525025	0.525025	14676.8999	10116.84367	2167.449567	19796.19152	1634.673828	1715.221476	532.7757389	18080.97004	531.9368328	17915.38609
0.000525676	0.525676	16159.52622	10970.17325	2188.340452	20882.21059	1634.673828	1728.017168	553.6666239	19154.19342	552.8277178	18988.60946
0.000526328	0.526328	18525.25107	12665.07173	2240.368035	21231.12011	1637.560873	1760.475922	602.8071617	19470.64419	601.9682557	19305.06023
0.00052698	0.52698	20477.12785	13691.4906	2236.13119	21430.97425	1648	1735.718422	588.13119	19695.25583	587.2922839	19529.67187
0.000527631	0.527631	21011.33891	14204.03251	2203.75736	21334.67387	1641.9107	1742.16732	561.8466599	19592.50655	561.0077538	19426.92259
0.000528283	0.528283	21751.77837	14760.35509	2252.974712	22065.4385	1620.720952	1732.23843	632.2537605	20333.20007	631.4148544	20167.61611
0.000528934	0.528934	22208.00313	14892.79151	2283.928993	22982.98761	1618.031312	1721.938707	665.8976809	21261.0489	665.0587748	21095.46495
0.000529586	0.529586	22671.46421	15068.75863	2206.233775	22914.46794	1623.878769	1726.693925	582.3550062	21187.77402	581.5161001	21022.19006
0.000530237	0.530237	23270.35218	15585.55897	2218.437871	22224.6155	1647.325861	1727.392616	571.1120096	20497.22288	570.2731035	20331.63893
0.000530889	0.530889	23563.43052	15866.11051	2246.879365	22032.55618	1646.016122	1737.19756	600.8632432	20295.35862	600.0243372	20129.77466
0.00053154	0.53154	24035.13495	15962.54583	2258.882459	22676.68812	1646.588478	1726.737694	612.2939814	20949.95043	611.4550753	20784.36647
0.000532192	0.532192	23966.24854	16028.245	2268.573603	23591.06617	1639.056077	1729.952256	629.517526	21861.11391	628.6786199	21695.52996
0.000532843	0.532843	23340.17607	15599.01413	2323.759187	23859.4002	1630.063556	1728	693.6956313	22131.4002	692.8567253	21965.81624
0.000533495	0.533495	22803.98595	15286.04758	2302.77545	23877.82517	1639.507743	1731.753871	663.267707	22146.0713	662.4288009	21980.48734
0.000534146	0.534146	22445.48958	14967.56467	2295.385294	24293.47935	1654.81967	1740.557165	640.5656241	22552.92218	639.7267181	22387.33823
0.000534798	0.534798	22551.83526	15069.24516	2269.295059	24266.26615	1638.288037	1734.740867	631.007022	22531.52528	630.1681159	22365.94133
0.000535449	0.535449	22744.55907	15413.14709	2313.800814	24513.40014	1626.138564	1718.146243	687.6622501	22795.2539	686.823344	22629.66994
0.000536101	0.536101	21552.41006	14666.66967	2281.731651	24513.3771	1639.783857	1709.485818	641.9477942	22803.89128	641.1088881	22638.30732
0.000536752	0.536752	19462.61785	13352.01628	2286.401573	24966.22285	1641.178288	1737.128019	645.2232846	23229.09483	644.3843785	23063.51087
0.000537404	0.537404	18303.70145	12281.9972	2337.927107	25073.47888	1633.696126	1748.024737	704.2309813	23325.45414	703.3920752	23159.87019
0.000538056	0.538056	19245.56715	12850.89597	2288.330363	24775.11088	1640.78927	1736.610977	647.5410926	23038.4999	646.7021866	22872.91595
0.000538707	0.538707	20459.5238	13835.70627	2352.856068	23983.89657	1648.879685	1750.268053	703.9763825	22233.62852	703.1374765	22068.04456
0.000539359	0.539359	20925.54637	14315.18218	2334.719333	23678.15602	1649.778331	1737.758576	684.9410016	21940.39744	684.1020956	21774.81349
0.00054001	0.54001	21431.43478	14501.65547	2275.462265	23586.06554	1648	1729.76252	627.462265	21856.30302	626.6233589	21690.71906
0.000540662	0.540662	21688.24832	14467.24531	2269.324219	23584.28506	1652.620698	1721.525063	616.7035211	21862.76	615.8646151	21697.17604
0.000541313	0.541313	21563.88899	14501.9526	2326.156576	23410.40239	1653.79788	1720.611034	672.3586963	21689.79136	671.5197903	21524.2074
0.000541965	0.541965	23024.09644	15361.13371	2291.52336	23165.75484	1642.854741	1747.063216	648.6686185	21418.69162	647.8297125	21253.10767
0.000542616	0.542616	24818.84095	16706.03327	2285.524834	23625.98141	1650.907999	1753.44362	634.6168355	21872.53779	633.7779294	21706.95383
0.000543268	0.543268	25276.50147	17107.63433	2234.013486	23314.85168	1638.215615	1756.545643	595.797871	21558.30604	594.958965	21392.72208
0.000543919	0.543919	24781.77293	16875.82184	2281.042243	22723.4376	1618.050904	1760.278225	662.991339	20963.15938	662.1524329	20797.57542
0.000544571	0.544571	24369.60315	16338.3223	2284.46875	22438.93096	1642.816878	1749.861355	641.6518717	20689.0696	640.8129656	20523.48565
0.000545222	0.545222	23391.45384	15700.49127	2275.178367	21783.97383	1646.671685	1757.633886	628.5066822	20026.33994	627.6677761	19860.75599
0.000545874	0.545874	20055.05881	13632.13538	2201.679302	21176.62229	1640.411946	1732.931157	561.2673558	19443.69113	560.4284497	19278.10718
0.000546525	0.546525	16988.12393	11593.68394	2254.591715	20573.10178	1655.469313	1729.611902	599.1224024	18843.48988	598.2834963	18677.90592
0.000547177	0.547177	15966.53842	10748.41738	2205.350192	20084.64553	1653.243622	1738.591278	552.1065701	18346.05425	551.267664	18180.47029
0.000547828	0.547828	16384.53831	11346.71477	2176.762481	19351.03635	1640.939691	1741.648877	535.8227897	17609.38747	534.9838836	17443.80352
0.00054848	0.54848	17617.23102	12049.61966	2133.388992	18687.16469	1635.790683	1750.64299	497.598309	16936.5217	496.7594029	16770.93774
0.000549132	0.549132	17545.56287	12195.2527	2143.816901	18857.38914	1641.860119	1725.523451	501.956782	17131.86569	501.1178759	16966.28173
0.000549783	0.549783	17128.66048	11480.94907	2185.378066	19121.76557	1638.830636	1707.448461	546.54743	17414.31711	545.7085239	17248.73315
0.000550435	0.550435	17311.35626	11784.54042	2203.487279	19472.30868	1628.980921	1720.131311	574.5063576	17752.17737	573.6674516	17586.59341
0.000551086	0.551086	17813.35613	11941.75167	2220.358993	20003.30676	1627.298564	1723.612192	593.0604291	18279.69457	592.221523	18114.11061
0.000551738	0.551738	17842.52325	12150.13855	2162.779877	19885.50482	1626.112083	1702.753151	536.6677936	18182.75167	535.8288875	18017.16771
0.000551739	0.551739	17842.52325	12150.13855	2162.779877	19885.50482	1626.112083	1702.753151	536.6677936	18182.75167	535.8288875	18017.16771
0.000552391	0.552391	17793.63076	12017.66206	2147.86846	19895.82072	1642.110519	1682.064013	505.7579413	18213.75671	504.9190352	18048.17275
0.000553043	0.553043	18217.36046	12490.90235	2121.423775	19632.1598	1644.932701	1708.960915	476.4910741	17923.19888	475.652168	17757.61493
0.000553696	0.553696	17310.78072	11971.01649	2164.115637	20124.69454	1647.317087	1722.056787	516.7985504	18402.63775	515.9596443	18237.0538
0.000554348	0.554348	16727.04585	11311.37601	2212.551395	20309.24349	1637.74256	1736.715409	574.8088355	18572.52808	573.9699294	18406.94412
0.000555	0.555	17021.07327	11581.16266	2216.526964	20815.06605	1640.134255	1734.464983	576.3927089	19080.60107	575.5538028	18915.01711
0.000555653	0.555653	16625.27716	11450.40626	2213.733445	21062.87787	1655.098411	1755.704347	558.6350345	19307.17352	557.7961284	19141.58957
0.000556305	0.556305	15813.87468	10962.07237	2235.912166	21617.97089	1643.8791	1748.1209	592.0330662	19869.84999	591.1941601	19704.26603
0.000556957	0.556957	14299.96459	9905.5791	2235.077023	22153.07106	1663.810487	1724.90022	571.2665364	20428.17084	570.4276304	20262.58688
0.000557609	0.557609	13013.64182	9072.3204	2258.575532	22319.83279	1678.579168	1719.116555	579.9963642	20600.71623	579.1574581	20435.13228
0.000558262	0.558262	13533.45832	9199.0131	2246.979148	21897.81223	1626.713893	1741.358547	620.2652551	20156.45368	619.426349	19990.86973
0.000558914	0.558914	14196.33924	9652.979281	2230.541438	22064.81956	1636.065053	1760.717921	594.4763847	20304.10164	593.6374786	20138.51768
0.000559566	0.559566	15555.27803	10629.41143	2193.414274	21987.8055	1645.720439	1736.925896	547.6938348	20250.8796	546.8549287	20085.29565
0.000560219	0.560219	16554.23484	11514.08735	2207.828679	21260.20354	1656.713559	1741.480017	551.1151197	19518.72352	550.2762137	19353.13957
0.000560871	0.560871	16384.85309	11358.10181	2189.202196	20706.72838	1651.4602	1744.576418	537.7419964	18962.15196	536.9030903	18796.568
0.000561523	0.561523	15363.54444	10744.8783	2219.732218	20243.30903	1628.638514	1721.293195	591.0937045	18522.01583	590.2547984	18356.43188
0.000562175	0.562175	15303.04529	10672.62409	2268.432715	20107.30295	1626.655313	1707.996875	641.7774021	18399.30608	640.938496	18233.72212
0.000562828	0.562828	15429.72994	10672.61179	2247.92058	20538.25752	1648	1729.112585	599.92058	18809.14494	599.0816739	18643.56098
0.00056348	0.56348	15992.94148	10949.04475	2222.004249	21281.37958	1647.557958	1753.24767	574.446291	19528.13191	573.607385	19362.54795
0.000564132	0.564132	16563.07186	11363.08133	2225.870799	21155.30809	1632.789144	1744.367522	593.0816549	19410.94057	592.2427489	19245.35661
0.000564785	0.564785	16181.95284	11209.3912	2240.923881	20562.34968	1624.707669	1728.17	616.2162125	18834.17968	615.3773064	18668.59572
0.000565437	0.565437	15900.88927	11057.69862	2223.224662	20773.95684	1633.702867	1718.01065	589.5217947	19055.94619	588.6828886	18890.36223
0.000566089	0.566089	16653.44295	11437.7196	2232.447778	21082.1636	1634.034195	1742.812232	598.413583	19339.35137	597.5746769	19173.76741
0.000566741	0.566741	16175.26928	11151.5767	2182.128171	22504.05769	1655.330024	1769.921723	526.7981473	20734.13597	525.9592412	20568.55201
0.000567394	0.567394	14065.91279	9755.561776	2299.411003	25009.26983	1668.053416	1760.834714	631.3575873	23248.43512	630.5186812	23082.85116
0.000568046	0.568046	11494.03078	8019.847947	2336.373468	26349.4678	1664	1753.773127	672.373468	24595.69467	671.5345619	24430.11072
0.000568698	0.568698	9787.787754	6878.090187	2322.651454	27286.95276	1659.271122	1771.967495	663.3803318	25514.98526	662.5414257	25349.40131
0.000569351	0.569351	8888.237866	6333.645087	2337.705385	27254.62331	1651.558963	1781.625473	686.1464217	25472.99784	685.3075157	25307.41388
0.000570003	0.570003	9323.494153	6575.872152	2362.084517	26441.26268	1633.859551	1744.132418	728.224966	24697.13026	727.38606	24531.5463
0.000570655	0.570655	10386.06523	7343.778859	2357.800222	25613.33678	1662.68838	1760.02133	695.1118422	23853.31545	694.2729361	23687.73149
0.000571307	0.571307	11071.84207	7775.038417	2345.077691	25411.2438	1664	1749.106559	681.077691	23662.13724	680.2387849	23496.55328
0.00057196	0.57196	11240.54103	7789.118094	2338.05779	25175.82817	1625.859164	1738.373398	712.1986264	23437.45477	711.3597204	23271.87081
0.000572612	0.572612	11231.24888	7929.762458	2325.620107	25646.30805	1627.914774	1755.309605	697.7053326	23890.99845	696.8664265	23725.41449
0.000573264	0.573264	11602.39298	7949.066585	2313.608184	26684.89869	1640.349674	1778.553283	673.2585104	24906.34541	672.4196044	24740.76145
0.000573917	0.573917	10997.4327	7843.895925	2359.053748	27605.72555	1631.479716	1796.512002	727.5740321	25809.21355	726.7351261	25643.62959
0.000574569	0.574569	11436.12983	7929.032454	2338.286671	27817.10705	1624.141105	1774.732066	714.1455655	26042.37498	713.3066594	25876.79103
0.000575221	0.575221	12871.12946	8823.320564	2365.744349	27811.96808	1636.245091	1759.335264	729.4992582	26052.63282	728.6603521	25887.04886
0.000575873	0.575873	14965.9061	10145.42516	2410.868164	28215.73389	1646.280327	1732.430397	764.5878372	26483.30349	763.7489311	26317.71954
0.000576526	0.576526	16679.26511	11254.93911	2433.254931	29104.06626	1647.377383	1788.716345	785.8775481	27315.34992	785.0386421	27149.76596
0.000577178	0.577178	17482.51758	11849.65003	2432.758998	29718.95013	1632.985865	1791.014135	799.7731326	27927.936	798.9342265	27762.35204
0.00057783	0.57783	18199.6113	12273.1527	2417.61084	30005.16533	1646.912516	1763.184736	770.6983243	28241.98059	769.8594182	28076.39664
0.000578482	0.578482	18933.77915	12733.00739	2446.929178	30306.25265	1658.650081	1748.516378	788.2790974	28557.73627	787.4401913	28392.15231
0.000579135	0.579135	19080.73879	12936.89892	2479.203564	30611.88153	1653.831558	1774.101349	825.3720058	28837.78018	824.5330997	28672.19622
0.000579787	0.579787	18730.14081	12718.38471	2459.131106	29525.23875	1655.247713	1772.545203	803.8833931	27752.69355	803.044487	27587.10959
0.000580439	0.580439	18765.99306	12835.15969	2324.285111	27710.47406	1644.070437	1761.305674	680.2146741	25949.16839	679.375768	25783.58443
0.000581092	0.581092	19790.9595	13404.46635	2321.723261	25815.11211	1626.365805	1786.86956	695.3574562	24028.24255	694.5185501	23862.65859
0.000581744	0.581744	19190.39485	13111.68572	2262.689628	24237.2606	1617.679359	1800.68116	645.0102691	22436.57944	644.171363	22270.99548
0.000582396	0.582396	16506.53168	11319.54666	2249.310278	23813.47305	1646.843647	1798.04635	602.4666305	22015.4267	601.6277244	21849.84274
0.000583048	0.583048	13736.20566	9568.436157	2264.121501	23957.76402	1645.4765	1776.020199	618.6450008	22181.74382	617.8060947	22016.15986
0.000583701	0.583701	12925.52159	9105.019819	2257.070507	24211.71737	1632.169366	1799.862855	624.9011412	22411.85451	624.0622351	22246.27056
0.000584353	0.584353	13277.83853	9345.611297	2252.933816	24740.27622	1645.766607	1807.840372	607.1672087	22932.43585	606.3283027	22766.85189
0.000585005	0.585005	13443.42972	9477.67827	2288.159628	25224.6041	1648	1799.385813	640.159628	23425.21829	639.3207219	23259.63433
0.000585658	0.585658	12581.94322	8858.738189	2332.16359	25924.63526	1648	1791.377312	684.16359	24133.25795	683.3246839	23967.67399
0.00058631	0.58631	11621.61083	8130.993112	2303.055216	26749.34169	1641.89256	1787.565262	661.1626564	24961.77643	660.3237504	24796.19247
0.000586962	0.586962	11229.7177	7895.957116	2416.40717	29267.90804	1650.808229	1801.268149	765.5989408	27466.63989	764.7600347	27301.05593
0.000587614	0.587614	10873.21906	7684.846773	2414.391604	29908.34287	1656.961965	1813.403641	757.4296387	28094.93923	756.5907326	27929.35527
0.000588267	0.588267	10393.47255	7297.209065	2361.534706	29223.94594	1652.819672	1833.008896	708.7150342	27390.93704	707.8761282	27225.35309
0.000588919	0.588919	10131.73117	7177.813736	2333.678703	28709.88521	1631.81876	1836.618918	701.8599426	26873.26629	701.0210365	26707.68233
0.000589571	0.589571	10393.26493	7264.881446	2305.216891	28705.86968	1635.384918	1849.835087	669.8319734	26856.03459	668.9930673	26690.45064
0.000590224	0.590224	10518.34988	7390.583213	2358.985104	29152.52665	1632.976232	1841.729086	726.0088723	27310.79756	725.1699662	27145.21361
0.000590876	0.590876	10277.83058	7229.286135	2383.936804	29690.29993	1632.861452	1841.803807	751.0753522	27848.49612	750.2364462	27682.91217
0.000591528	0.591528	9835.342503	7005.367784	2346.928594	30103.31099	1647.019216	1815.426557	699.9093783	28287.88443	699.0704722	28122.30048
0.00059218	0.59218	9662.591555	6781.822749	2274.321761	29655.16517	1645.786603	1847.244234	628.5351578	27807.92094	627.6962517	27642.33698
0.000592833	0.592833	9568.761137	6648.032221	2364.915908	29793.87418	1628.366395	1852.793408	736.5495128	27941.08077	735.7106067	27775.49681
0.000593485	0.593485	10006.57647	6818.249259	2332.088874	30343.34882	1644.68062	1851.168074	687.4082539	28492.18075	686.5693479	28326.59679
0.000594137	0.594137	10870.94545	7568.133436	2366.769567	29933.07467	1660.045608	1842.335056	706.7239589	28090.73961	705.8850528	27925.15566
0.00059479	0.59479	12133.10457	8432.177418	2324.839662	29713.55592	1660.275315	1824	664.5643473	27889.55592	663.7254412	27723.97196
0.000595442	0.595442	12903.66159	9024.163948	2379.340884	29933.27032	1659.541049	1827.091938	719.7998346	28106.17838	718.9609285	27940.59442
0.000596094	0.596094	13671.95224	9462.272947	2360.205236	29865.85583	1659.459434	1839.639393	700.745802	28026.21644	699.9068959	27860.63248
0.000596746	0.596746	14663.98637	10042.76316	2338.630824	29992.45454	1632.114392	1854.040857	706.5164323	28138.41368	705.6775262	27972.82973
0.000597399	0.597399	15096.16256	10343.72885	2373.798511	30214.97413	1617.869132	1868.819974	755.9293792	28346.15416	755.0904732	28180.5702
0.000598051	0.598051	15057.79378	10041.08286	2376.629576	30738.01972	1657.226036	1886.23822	719.4035402	28851.7815	718.5646341	28686.19754
0.000598703	0.598703	14148.58366	9886.781866	2388.481134	30515.00918	1653.85374	1918.438781	734.6273943	28596.5704	733.7884882	28430.98644
0.000599355	0.599355	13869.10049	9306.263846	2409.840893	30385.24684	1649.135492	1913.737145	760.7054008	28471.50969	759.8664947	28305.92574
0.000600008	0.600008	13096.98808	8933.933746	2374.572617	30952.89352	1651.461643	1923.016927	723.1109738	29029.87659	722.2720677	28864.29264
0.00060066	0.60066	11725.09662	8195.20094	2341.768231	32231.54638	1649.382646	1885.310887	692.3855848	30346.23549	691.5466787	30180.65154
0.000601312	0.601312	10638.40782	7605.468477	2380.48868	32475.53936	1630.471122	1875.861993	750.0175577	30599.67737	749.1786517	30434.09341
0.000601965	0.601965	10528.26417	7467.468084	2432.684311	32597.94409	1636.790189	1881.37728	795.8941216	30716.56681	795.0552155	30550.98285
0.000602617	0.602617	10429.93063	7273.17149	2419.713705	33109.94238	1638.17652	1902.736928	781.5371847	31207.20545	780.6982787	31041.62149
0.000603269	0.603269	10177.17333	7067.539849	2409.232038	34023.98244	1633.037162	1921.028747	776.1948758	32102.95369	775.3559698	31937.36974
0.000603921	0.603921	10442.78041	7253.192562	2407.475868	34116.58371	1640.250845	1913.317512	767.2250234	32203.2662	766.3861173	32037.68224
0.000604574	0.604574	11610.99053	8120.997958	2426.491344	33988.04253	1659.495235	1916.997697	766.9961087	32071.04483	766.1572026	31905.46088
0.000605226	0.605226	12961.55828	8801.394089	2415.766641	34155.43017	1650.643581	1924.629944	765.1230599	32230.80023	764.2841538	32065.21627
0.000605878	0.605878	13404.44963	9360.431636	2468.199785	33933.72107	1653.099325	1930.549662	815.1004604	32003.17141	814.2615543	31837.58745
0.000606531	0.606531	13258.54759	9150.201676	2474.443612	34327.69421	1656.037861	1947.168391	818.4057509	32380.52582	817.5668448	32214.94186
0.000607183	0.607183	12447.53168	8825.936641	2379.16695	34156.11433	1661.042845	1957.710763	718.124105	32198.40357	717.285199	32032.81961
0.000607835	0.607835	12104.56552	8369.910865	2389.112114	34089.3616	1636.728427	1943.11333	752.3836875	32146.24827	751.5447814	31980.66431
0.000608487	0.608487	11922.92393	8260.636138	2366.370951	33220.80512	1633.507073	1933.622941	732.8638775	31287.18218	732.0249714	31121.59822
0.00060914	0.60914	11903.03751	8275.506946	2378.474265	32313.92882	1658.504629	1933.646298	719.9696359	30380.28252	719.1307298	30214.69856
0.000609792	0.609792	11576.45243	8135.711894	2363.543163	30917.28182	1638.736825	1949.442972	724.8063376	28967.83885	723.9674316	28802.25489
0.000610444	0.610444	10899.85766	7692.302552	2330.02123	29350.74406	1632	1921.7642	698.02123	27428.97986	697.1823239	27263.3959
0.000611097	0.611097	10446.88017	7274.768577	2287.138244	28368.63684	1632	1961.170598	655.138244	26407.46624	654.2993379	26241.88228
0.000611749	0.611749	10422.1568	7522.103337	2275.089276	27844.04415	1653.208273	1963.277746	621.8810033	25880.7664	621.0420972	25715.18245
0.000612401	0.612401	10670.28026	7620.527238	2303.855643	27444.75675	1648.104571	1939.926868	655.7510716	25504.82988	654.9121656	25339.24592
0.000613053	0.613053	10894.5137	7634.939215	2306.503934	27437.49772	1647.038096	1940.747108	659.4658377	25496.75061	658.6269316	25331.16665
0.000613706	0.613706	12156.64343	8426.33411	2304.737595	28300.15978	1652.496499	1957.968944	652.2410961	26342.19084	651.40219	26176.60688
0.000614358	0.614358	13543.32614	9435.200586	2281.166213	28703.87073	1641.621557	1979.669764	639.5446562	26724.20097	638.7057501	26558.61701
0.00061501	0.61501	12782.96205	8967.438612	2275.213115	28425.7123	1642.862475	1984.978009	632.3506397	26440.73429	631.5117336	26275.15033
0.000615663	0.615663	11237.20305	7858.078693	2286.572758	27866.14184	1640.873619	1964.521018	645.6991394	25901.62082	644.8602333	25736.03686
0.000616315	0.616315	10298.58916	7125.170264	2273.780622	27678.55317	1629.789449	1956.861108	643.9911726	25721.69206	643.1522665	25556.1081
0.000616967	0.616967	9514.452599	6685.317779	2295.552446	27435.49271	1645.454429	1963.462458	650.0980167	25472.03025	649.2591106	25306.44629
0.000617619	0.617619	9102.34609	6457.213179	2297.800085	27047.04359	1673.501212	1971.111054	624.2988734	25075.93254	623.4599673	24910.34858
0.000618272	0.618272	9323.015054	6499.420667	2264.408239	26701.11352	1657.231119	2032.453536	607.1771202	24668.65998	606.3382141	24503.07603
0.000618924	0.618924	9860.254139	7100.834537	2277.089735	26971.08584	1654.081746	1976.383059	623.0079892	24994.70278	622.1690832	24829.11882
0.000619576	0.619576	10379.24365	7310.306249	2276.0828	27637.04582	1642.342142	2002.551626	633.7406581	25634.49419	632.901752	25468.91024
0.000620228	0.620228	11755.61579	8302.09107	2317.417978	28060.49313	1639.209686	2024.568012	678.208292	26035.92512	677.369386	25870.34116
0.000620881	0.620881	13022.04205	9149.830538	2322.397422	28880.5602	1637.113152	1994.689348	685.2842704	26885.87085	684.4453643	26720.28689
0.000621533	0.621533	13732.33743	9636.512292	2305.009565	28946.81633	1637.053502	2013.620794	667.9560627	26933.19554	667.1171567	26767.61158
0.000622185	0.622185	14927.51997	10349.48869	2335.361962	29062.43138	1656.238706	2049.047831	679.1232564	27013.38355	678.2843503	26847.79959
0.000622838	0.622838	15676.49516	10796.01229	2369.024797	29064.53878	1641.651308	2058.874557	727.3734885	27005.66422	726.5345825	26840.08027
0.00062349	0.62349	15552.4178	10730.30612	2325.011267	29657.54201	1648.571358	2006.53895	676.4399087	27651.00306	675.6010026	27485.4191
0.000624142	0.624142	14921.57281	10285.75473	2352.462126	30403.28742	1649.107803	2036.259811	703.3543227	28367.02761	702.5154166	28201.44365
0.000624143	0.624143	14921.57281	10285.75473	2352.462126	30403.28742	1649.107803	2036.259811	703.3543227	28367.02761	702.5154166	28201.44365
0.000624803	0.624803	14018.18753	9476.872819	2419.755859	30616.27344	1646.713358	2026.875361	773.0425007	28589.39808	772.2035947	28423.81412
0.000625463	0.625463	13757.88659	9419.868191	2473.14841	30918.35225	1646.030275	2030.294335	827.1181348	28888.05791	826.2792288	28722.47396
0.000626123	0.626123	12966.28394	9042.292244	2374.908908	30733.99123	1665.813557	2007.664895	709.0953507	28726.32633	708.2564446	28560.74238
0.000626783	0.626783	12544.00852	8775.03393	2404.58246	31130.11705	1664.051526	2011.739337	740.5309336	29118.37771	739.6920275	28952.79376
0.000627444	0.627444	12147.59455	8487.173637	2332.35445	30558.18717	1645.55178	2017.853148	686.8026697	28540.33402	685.9637636	28374.75006
0.000628104	0.628104	12046.86315	8502.595873	2351.014436	29779.02471	1654.427771	2022.771108	696.5866646	27756.2536	695.7477586	27590.66964
0.000628764	0.628764	11974.10006	8502.610036	2293.658417	29053.62426	1648.666574	2044.547364	644.9918432	27009.0769	644.1529372	26843.49294
0.000629424	0.629424	11876.52431	8298.196098	2315.017897	28505.90611	1646.602289	2047.92199	668.4156084	26457.98412	667.5767023	26292.40016
0.000630084	0.630084	12385.77853	8562.344333	2296.276591	27342.77311	1658.583352	2048.328333	637.6932389	25294.44478	636.8543328	25128.86082
0.000630744	0.630744	11767.15846	8180.095431	2250.243052	26395.01745	1634.879342	2020.686175	615.3637101	24374.33128	614.524804	24208.74732
0.000631404	0.631404	10119.2724	7064.651729	2266.150965	26672.47805	1658.46067	1996.390691	607.6902953	24676.08736	606.8513893	24510.5034
0.000632065	0.632065	8672.563206	6321.713574	2289.387318	27316.59738	1646.453804	2022.180584	642.9335137	25294.4168	642.0946076	25128.83284
0.000632725	0.632725	8102.659289	5911.961968	2293.54574	27936.26474	1633.313835	2015.256181	660.2319047	25921.00856	659.3929986	25755.4246
0.000633385	0.633385	7973.088111	5756.72915	2313.111969	27934.95704	1648.15552	1995.191233	664.9564486	25939.76581	664.1175425	25774.18185
0.000634045	0.634045	7894.394642	5743.094308	2320.838372	28292.44109	1642.769609	2015.940093	678.0687628	26276.501	677.2298567	26110.91704
0.000634705	0.634705	7762.811594	5634.375423	2292.560207	28379.27415	1647.452504	2046.873188	645.1077028	26332.40096	644.2687967	26166.817
0.000635365	0.635365	7934.631123	5655.055864	2309.725674	28080.76151	1643.072917	1971.518614	666.6527573	26109.2429	665.8138513	25943.65894
0.000636025	0.636025	8475.958866	6075.449764	2341.623678	28036.93877	1646.980522	2003.383449	694.643156	26033.55532	693.8042499	25867.97136
0.000636686	0.636686	9353.245057	6684.308663	2318.132604	28385.70951	1648.664082	2042.174932	669.4685222	26343.53458	668.6296161	26177.95062
0.000637346	0.637346	10233.70064	7169.764854	2334.14678	29447.89684	1658.406424	2025.347341	675.7403561	27422.5495	674.90145	27256.96554
0.000638006	0.638006	11792.20585	8175.483495	2350.929383	30328.22779	1634.030338	2026.458238	716.8990449	28301.76955	716.0601388	28136.18559
0.000638666	0.638666	15088.78513	10366.16636	2358.113206	30151.03523	1651.41963	2006.648428	706.6935755	28144.3868	705.8546694	27978.80284
0.000639326	0.639326	17975.79257	12175.99049	2359.439376	30364.20071	1650.210021	2044.156708	709.2293549	28320.044	708.3904488	28154.46004
0.000639986	0.639986	19328.66606	13193.14111	2331.90174	31139.43816	1643.091022	2015.041366	688.810718	29124.39679	687.9718119	28958.81284
0.000640646	0.640646	20090.68255	13577.04508	2339.500493	31827.37783	1637.931719	2012.355884	701.5687738	29815.02195	700.7298677	29649.43799
0.000641307	0.641307	20012.95496	13649.94674	2347.484114	32246.70946	1634.410877	2042.413072	713.0732373	30204.29639	712.2343312	30038.71243
0.000641967	0.641967	20613.86797	14230.61368	2373.227169	32191.18881	1656.363199	2043.721725	716.8639695	30147.46708	716.0250634	29981.88313
0.000642627	0.642627	22242.64799	14900.88359	2415.34464	32558.72155	1662.115369	2023.590774	753.2292711	30535.13078	752.390365	30369.54682
0.000643287	0.643287	22077.17184	15298.37565	2377.948293	32298.05345	1656.580389	2003.57576	721.3679035	30294.47769	720.5289974	30128.89373
0.000643947	0.643947	21749.4443	14743.10642	2421.163444	31985.94336	1651.878246	2000.169081	769.285198	29985.77428	768.446292	29820.19032
0.000644607	0.644607	21061.17763	14138.36384	2311.354387	31516.34067	1646.447599	1972.19837	664.9067877	29544.1423	664.0678816	29378.55834
0.000645267	0.645267	20631.42387	13957.33124	2269.438606	30823.66198	1662.274631	1972.247024	607.1639754	28851.41496	606.3250693	28685.831
0.000645928	0.645928	21162.57516	14218.83267	2289.901495	30346.67103	1662.666053	1993.958947	627.2354422	28352.71208	626.3965361	28187.12813
0.000646588	0.646588	20991.32215	14203.32309	2363.551125	30258.38225	1643.346329	2013.563866	720.2047956	28244.81838	719.3658895	28079.23443
0.000647248	0.647248	19830.87741	13478.31335	2425.538949	30674.2773	1632.569014	2024.13815	792.9699354	28650.13915	792.1310293	28484.55519
0.000647908	0.647908	18514.03903	12786.29365	2350.633413	30468.56185	1638.833984	2001.893565	711.7994286	28466.66829	710.9605226	28301.08433
0.000648568	0.648568	17556.12428	12147.21488	2340.131651	30802.40699	1650.521661	2011.281921	689.6099902	28791.12507	688.7710842	28625.54111
0.000649228	0.649228	17020.65557	11848.23923	2350.883425	30541.68335	1674.159417	2043.323204	676.7240081	28498.36015	675.885102	28332.77619
0.000649889	0.649889	16447.52636	11190.23679	2344.447827	30238.96219	1650.388747	1999.95823	694.0590805	28239.00396	693.2201744	28073.42
0.000650549	0.650549	14531.80242	9996.048958	2353.360541	30341.58563	1631.806899	1973.694892	721.5536418	28367.89074	720.7147357	28202.30678
0.000651209	0.651209	12102.3852	8552.976981	2344.979192	31160.75928	1646.946332	1975.784096	698.0328605	29184.97518	697.1939544	29019.39123
0.000651869	0.651869	10681.05247	7616.5024	2382.029525	30630.66771	1645.577264	2013.655976	736.4522613	28617.01173	735.6133552	28451.42778
0.000652529	0.652529	10314.91954	7220.195465	2332.982656	29170.26784	1647.719731	1990.779881	685.2629252	27179.48796	684.4240191	27013.904
0.000653189	0.653189	10798.3581	7501.858114	2284.253287	27599.38374	1648.048246	2027.703679	636.2050408	25571.68006	635.3661347	25406.0961
0.000653849	0.653849	11517.40202	8005.029448	2279.097767	26397.41018	1632.410171	1931.215014	646.6875962	24466.19517	645.8486901	24300.61121
0.00065451	0.65451	11306.01994	7893.866872	2288.028971	26520.69195	1641.750741	1972.479818	646.2782301	24548.21213	645.439324	24382.62817
0.00065517	0.65517	10383.12903	7278.698749	2277.636145	27450.20048	1647.97244	1996.379873	629.6637048	25453.82061	628.8247988	25288.23665
0.00065583	0.65583	9409.864842	6663.876051	2304.843612	28507.3473	1637.689783	1945.590079	667.1538292	26561.75722	666.3149231	26396.17326
0.00065649	0.65649	8643.864201	6156.944008	2321.880808	29602.1417	1636.405467	1962.075266	685.475341	27640.06643	684.6364349	27474.48248
0.00065715	0.65715	8289.983157	5889.017936	2312.553308	29655.57263	1659.456805	2003.746137	653.0965032	27651.82649	652.2575971	27486.24254
0.00065781	0.65781	8348.021117	6099.509524	2312.182142	28845.38453	1627.636251	2006.37137	684.5458906	26839.01316	683.7069846	26673.4292
0.00065847	0.65847	8391.127153	6057.329794	2316.006732	28038.1696	1657.404848	2021.732082	658.6018843	26016.43752	657.7629782	25850.85356
0.000659131	0.659131	8024.741736	5737.034554	2346.080742	28063.52734	1644.600273	2004.256785	701.4804689	26059.27055	700.6415628	25893.6866
0.000659791	0.659791	8268.990228	5909.283889	2317.555811	28383.13893	1646.493044	1990.127401	671.0627672	26393.01153	670.2238611	26227.42757
0.000660451	0.660451	9532.29623	6849.34031	2360.612559	28240.45163	1658.86798	2009.546101	701.7445789	26230.90553	700.9056729	26065.32157
0.000661111	0.661111	10425.93266	7267.849593	2306.533641	27578.5291	1644.679997	2002.210646	661.8536442	25576.31845	661.0147381	25410.7345
0.000661771	0.661771	10383.81958	7309.59928	2315.93861	26934.91545	1641.813179	1984.690566	674.1254307	24950.22488	673.2865246	24784.64093
0.000662431	0.662431	10531.57851	7411.533541	2312.93769	26526.93554	1648.231993	1983.146084	664.7056967	24543.78946	663.8667906	24378.2055
0.000663091	0.663091	11388.84674	7888.597324	2273.806593	26232.47291	1660.154768	1992.058594	613.6518254	24240.41432	612.8129194	24074.83036
0.000663752	0.663752	13217.89541	9073.392143	2258.010126	25941.65682	1653.335512	1990.407567	604.6746138	23951.24925	603.8357077	23785.6653
0.000664412	0.664412	14927.99346	10333.97784	2287.341395	25256.52133	1647.671495	1998.839592	639.6699004	23257.68174	638.8309944	23092.09778
0.000665072	0.665072	15048.52085	10502.1005	2284.406699	25484.18228	1644.701264	2028.701264	639.705435	23455.48102	638.866529	23289.89706
0.000665732	0.665732	14751.14194	10114.01006	2287.29742	25326.14772	1645.297554	2032.348512	641.9998657	23293.79921	641.1609596	23128.21525
0.000666392	0.666392	13547.03479	9370.462507	2235.980605	25757.0734	1661.276814	2035.175097	574.7037907	23721.8983	573.8648847	23556.31435
0.000667052	0.667052	12813.41876	8909.431772	2255.901627	25042.97721	1641.845018	2029.574638	614.0566088	23013.40257	613.2177028	22847.81861
0.000667712	0.667712	11738.24364	8203.525715	2278.572478	25443.0187	1627.177325	2031.620345	651.395153	23411.39836	650.5562469	23245.8144
0.000668373	0.668373	10202.51426	7200.604965	2231.65843	24829.08261	1638.578024	2010.654519	593.0804065	22818.42809	592.2415004	22652.84413
0.000669033	0.669033	9132.803871	6383.969498	2294.266509	24629.52738	1649.070688	2031.517717	645.1958207	22598.00966	644.3569147	22432.42571
0.000669693	0.669693	8525.08638	6142.171009	2256.879772	24999.85295	1650.793816	2094.41745	606.0859564	22905.4355	605.2470503	22739.85154
0.000669693	0.669693	8525.08638	6142.171009	2256.879772	24999.85295	1650.793816	2094.41745	606.0859564	22905.4355	605.2470503	22739.85154
0.00067035	0.67035	8381.656836	6079.273525	2283.714602	25507.10761	1653.748187	2058.617776	629.9664153	23448.48983	629.1275092	23282.90588
0.000671007	0.671007	8546.450992	6126.309852	2256.742682	25940.57712	1637.555948	2009.676721	619.1867344	23930.9004	618.3478283	23765.31644
0.000671664	0.671664	9266.104016	6531.955974	2314.786171	25732.74773	1634.090717	2001.602722	680.6954537	23731.14501	679.8565477	23565.56105
0.00067232	0.67232	10255.17371	7151.581088	2252.49035	24452.02291	1658.254284	2004.869203	594.2360662	22447.15371	593.3971601	22281.56975
0.000672977	0.672977	10444.72225	7561.760174	2228.632248	22985.31022	1664	2019.32717	564.632248	20965.98305	563.7933419	20800.39909
0.000673634	0.673634	10256.25286	7292.361367	2248.286519	22626.1171	1660.065587	2025.639653	588.2209318	20600.47745	587.3820257	20434.89349
0.000674291	0.674291	9863.246668	6803.777582	2224.66827	22655.89898	1644.895977	2023.543319	579.7722935	20632.35566	578.9333874	20466.7717
0.000674947	0.674947	10123.00348	7061.570147	2239.188309	23213.65482	1653.503837	2047.566223	585.6844717	21166.0886	584.8455656	21000.50464
0.000675604	0.675604	11319.55892	7769.183726	2165.155103	23687.55206	1631.59123	2032.914375	533.5638732	21654.63768	532.7249671	21489.05373
0.000676261	0.676261	11950.8452	8390.580618	2259.002975	23905.61063	1617.100819	2021.504612	641.9021559	21884.10602	641.0632498	21718.52206
0.000676918	0.676918	11415.43874	8026.833764	2213.455225	23962.47622	1617.762601	2054.739589	595.6926242	21907.73663	594.8537181	21742.15267
0.000677575	0.677575	10982.05139	7684.621712	2202.784022	24180.7449	1643.729069	2011.260207	559.0549527	22169.48469	558.2160466	22003.90074
0.000678231	0.678231	10845.78335	7513.764226	2210.423735	24280.88734	1644.63541	1997.70567	565.7883253	22283.18167	564.9494193	22117.59771
0.000678888	0.678888	11333.68813	8015.940736	2199.379139	24470.57677	1636.202117	2030.426129	563.1770221	22440.15064	562.338116	22274.56668
0.000679545	0.679545	13352.44067	9310.655037	2256.829502	24578.44876	1647.460115	2007.370838	609.3693873	22571.07792	608.5304812	22405.49396
0.000680202	0.680202	16846.55863	11596.4871	2269.312809	25355.52202	1650.620253	2027.870295	618.6925556	23327.65172	617.8536495	23162.06777
0.000680858	0.680858	21614.4596	14760.66147	2262.738133	26857.00918	1654.546127	2066.799438	608.1920056	24790.20974	607.3530996	24624.62578
0.000681515	0.681515	22650.50624	15442.20288	2307.846821	26910.83669	1655.849147	2032.606645	651.9976745	24878.23004	651.1587684	24712.64609
0.000682172	0.682172	23076.23669	15721.35818	2285.833088	27199.96177	1644.891192	1996.16941	640.941896	25203.79236	640.1029899	25038.2084
0.000682829	0.682829	25361.40495	16699.13351	2338.099675	28007.34663	1663.390781	2015.60372	674.7088943	25991.74291	673.8699882	25826.15895
0.000683485	0.683485	27134.18688	17934.64861	2381.814634	30127.52722	1652.577091	1993.249688	729.2375429	28134.27753	728.3986368	27968.69357
0.000684142	0.684142	27346.80672	18215.562	2414.610765	31218.34181	1652.518133	2004.547325	762.0926317	29213.79448	761.2537256	29048.21053
0.000684799	0.684799	27324.47046	18180.02434	2431.684896	31890.45067	1646.892489	1960.486916	784.792407	29929.96375	783.9535009	29764.3798
0.000685456	0.685456	26546.75787	17940.04663	2511.871427	32737.11288	1630.6579	1993.914038	881.2135267	30743.19884	880.3746207	30577.61488
0.000686113	0.686113	25981.01361	17355.716	2438.837623	32378.86493	1632.332424	2004.621171	806.5051991	30374.24376	805.6662931	30208.6598
0.000686769	0.686769	25240.86246	17062.25208	2443.143184	32000.37713	1640.136311	1978.971967	803.0068728	30021.40516	802.1679667	29855.82121
0.000687426	0.687426	23648.20862	16257.12811	2416.878496	31559.44616	1648.863058	1981.371663	768.0154377	29578.0745	767.1765316	29412.49054
0.000688083	0.688083	22548.82297	15092.4973	2440.154483	30120.25724	1658.632914	1990.200773	781.5215686	28130.05647	780.6826625	27964.47251
0.00068874	0.68874	21633.07021	14474.8033	2415.322194	29350.63325	1636.053074	2000.879368	779.2691204	27349.75388	778.4302143	27184.16992
0.000689396	0.689396	20186.01538	13768.27377	2382.353888	28894.5404	1648.26169	2012.390539	734.0921979	26882.14986	733.2532918	26716.5659
0.000690053	0.690053	18992.01976	12636.20532	2336.232186	28382.39818	1649.067213	1997.917417	687.1649729	26384.48076	686.3260669	26218.89681
0.00069071	0.69071	16990.16527	11434.38507	2352.256277	27296.7435	1641.7825	1976.082412	710.4737767	25320.66109	709.6348707	25155.07713
0.000691367	0.691367	14680.71299	10032.70246	2326.213552	25902.79495	1644.158389	2001.542906	682.0551631	23901.25204	681.216257	23735.66809
0.000692023	0.692023	13097.90828	9099.202471	2296.015629	25648.90849	1631.807113	2020.25467	664.2085164	23628.65382	663.3696103	23463.06986
0.00069268	0.69268	13022.32794	8870.152854	2271.188293	25313.48497	1632.369215	2009.753818	638.8190781	23303.73115	637.980172	23138.14719
0.000693337	0.693337	12518.06481	8651.812218	2294.656717	24869.59797	1632	1950.103681	662.656717	22919.49429	661.8178109	22753.91033
0.000693994	0.693994	12573.79006	8848.855678	2292.092866	24696.70852	1639.490077	1979.998642	652.6027891	22716.70988	651.7638831	22551.12592
0.000694651	0.694651	13814.97392	9651.289119	2266.269601	24352.75217	1652.758632	1964.443296	613.5109694	22388.30887	612.6720634	22222.72492
0.000695307	0.695307	15991.23976	10932.8627	2276.195369	24404.57769	1646.372763	1921.819805	629.8226056	22482.75789	628.9836996	22317.17393
0.000695964	0.695964	18950.44437	12893.43291	2230.331014	25024.7767	1633.322077	1957.720564	597.0089374	23067.05614	596.1700313	22901.47218
0.000696621	0.696621	22029.85912	14898.89459	2288.223331	25665.82637	1638.816147	1968.038223	649.4071843	23697.78815	648.5682782	23532.20419
0.000697278	0.697278	25140.8779	17078.0728	2280.13728	25833.30331	1658.314605	1957.067779	621.8226754	23876.23553	620.9837693	23710.65157
0.000697934	0.697934	26564.54138	18001.14788	2302.567519	25982.90685	1624.244937	1969.48374	678.3225817	24013.42311	677.4836757	23847.83915
0.000698591	0.698591	28432.45416	18849.00013	2291.564203	25488.26041	1628.597278	1927.487949	662.9669248	23560.77246	662.1280187	23395.1885
0.000699248	0.699248	29200.25682	19465.27649	2273.261687	24129.08673	1646.484104	1884.599389	626.7775825	22244.48734	625.9386764	22078.90338
0.000699905	0.699905	28688.113	19335.51633	2204.155407	22969.38763	1637.554197	1864.968926	566.6012102	21104.4187	565.7623042	20938.83475
0.000700561	0.700561	26900.83119	18140.21296	2185.223344	22100.39809	1647.649962	1898.711712	537.5733818	20201.68638	536.7344757	20036.10242
0.000701218	0.701218	21654.37228	14607.83667	2204.327002	22454.82405	1651.082701	1894.787126	553.2443007	20560.03692	552.4053946	20394.45297
0.000701875	0.701875	15948.50413	10819.39073	2209.819952	23776.15707	1633.406155	1877.786431	576.4137967	21898.37064	575.5748906	21732.78668
0.000702532	0.702532	14091.49382	9579.857557	2221.519613	23349.17098	1631.152217	1892.882245	590.3673963	21456.28873	589.5284902	21290.70478
0.000703189	0.703189	12931.72177	8897.690245	2191.912733	23547.92892	1624.039403	1895.960597	567.87333	21651.96832	567.0344239	21486.38437
0.000703845	0.703845	12632.7992	8759.324753	2215.622053	24304.22711	1635.53314	1894.380592	580.0889129	22409.84652	579.2500068	22244.26256
0.000704502	0.704502	13482.01548	9197.785096	2217.812225	25757.36296	1647.246762	1865.918908	570.5654635	23891.44405	569.7265574	23725.86009
0.000705159	0.705159	15354.3254	10522.33533	2287.053788	26492.2627	1637.92333	1872.625315	649.130458	24619.63738	648.291552	24454.05343
0.000705816	0.705816	19400.59291	13245.74719	2302.217325	25522.28905	1655.654039	1890.79806	646.5632864	23631.49099	645.7243804	23465.90703
0.000706472	0.706472	23101.67298	15616.34092	2258.651942	23658.23784	1664.850713	1865.08408	593.8012288	21793.15376	592.9623227	21627.5698
0.000707129	0.707129	23859.26144	15892.31904	2236.836651	23953.79752	1662.164819	1844.596588	574.6718325	22109.20093	573.8329264	21943.61697
0.000707786	0.707786	23363.67336	15673.1874	2242.033254	24701.63326	1646.481124	1863.066671	595.5521297	22838.56659	594.7132236	22672.98263
0.000708443	0.708443	22349.95393	14878.16011	2219.151554	25747.73416	1641.684396	1856.510001	577.4671582	23891.22416	576.6282521	23725.6402
0.0007091	0.7091	22112.54774	14639.20601	2249.138968	25997.38995	1662.578881	1851.394421	586.560087	24145.99553	585.7211809	23980.41157
0.000709756	0.709756	22243.55692	14664.99095	2249.038217	26219.12342	1663.834941	1850.839383	585.2032757	24368.28404	584.3643696	24202.70008
0.000710413	0.710413	23089.19336	15009.64646	2249.291016	25915.59766	1651.542969	1871.607718	597.7480473	24043.98994	596.9091412	23878.40598
0.000710413	0.710413	23089.19336	15009.64646	2249.291016	25915.59766	1651.542969	1871.607718	597.7480473	24043.98994	596.9091412	23878.40598
0.000711066	0.711066	22598.49427	14981.86003	2267.495522	26141.86275	1630.945882	1852.503337	636.54964	24289.35941	635.710734	24123.77546
0.000711718	0.711718	21503.56691	14565.33517	2239.816995	25684.86697	1641.721053	1851.177894	598.0959415	23833.68908	597.2570355	23668.10512
0.00071237	0.71237	19179.86543	13196.53386	2212.64559	24911.12505	1655.584337	1871.602742	557.0612533	23039.52231	556.2223472	22873.93835
0.000713023	0.713023	16369.4086	11211.30363	2233.660666	23406.05002	1639.37673	1843.778074	594.283936	21562.27195	593.4450299	21396.68799
0.000713675	0.713675	14055.40992	9618.621519	2191.148573	21857.83482	1640.417151	1874.463603	550.7314219	19983.37122	549.8925158	19817.78726
0.000714327	0.714327	12915.94683	8879.280626	2193.781905	20789.88616	1637.844463	1831.075041	555.9374418	18958.81112	555.0985357	18793.22716
0.00071498	0.71498	12644.98678	8667.358178	2150.703965	20690.8031	1652.815871	1833.242476	497.8880938	18857.56062	497.0491877	18691.97667
0.000715632	0.715632	12797.88858	9000.971533	2174.683811	20550.565	1641.438349	1853.065912	533.245462	18697.49909	532.4065559	18531.91513
0.000716284	0.716284	14077.44041	9871.83641	2189.078943	20634.9868	1655.849176	1879.41856	533.2297673	18755.56824	532.3908612	18589.98428
0.000716937	0.716937	14915.63627	10275.30048	2154.576182	20904.40442	1628.181068	1861.148179	526.3951143	19043.25624	525.5562082	18877.67228
0.000717589	0.717589	14690.54273	10301.42073	2166.976277	21609.13698	1640.684757	1854.529972	526.2915199	19754.60701	525.4526138	19589.02305
0.000718241	0.718241	16467.96849	11358.30487	2185.722892	22650.03655	1657.832065	1817.128752	527.8908268	20832.9078	527.0519208	20667.32384
0.000718894	0.718894	21643.66763	14509.38199	2223.555423	24203.89101	1647.59488	1803.849162	575.9605435	22400.04185	575.1216374	22234.45789
0.000719546	0.719546	25866.47389	17244.04404	2202.576341	25425.47342	1667.443689	1810.828078	535.1326522	23614.64534	534.2937461	23449.06138
0.000720198	0.720198	27379.67608	18088.59367	2254.641981	25529.87502	1653.766153	1824.471307	600.8758277	23705.40371	600.0369216	23539.81976
0.00072085	0.72085	27821.74266	18377.33744	2265.664792	25066.37933	1654.741535	1805.048032	610.9232567	23261.3313	610.0843507	23095.74734
0.000721503	0.721503	26103.05484	17415.63412	2256.452548	25098.71692	1631.111978	1818.945376	625.3405704	23279.77154	624.5016643	23114.18759
0.000722155	0.722155	24051.87013	16423.28161	2204.776991	25048.58956	1648.418642	1828.760091	556.3583493	23219.82947	555.5194433	23054.24551
0.000722807	0.722807	23885.3889	16050.02027	2219.002322	25432.44821	1640.483393	1813.384514	578.5189292	23619.0637	577.6800231	23453.47974
0.00072346	0.72346	25290.31328	16901.6712	2247.623865	25489.7193	1620.653946	1833.606928	626.9699191	23656.11237	626.131013	23490.52841
0.000724112	0.724112	26962.84615	18171.50059	2233.704366	25668.62131	1636.808113	1793.756457	596.896253	23874.86485	596.057347	23709.2809
0.000724764	0.724764	27296.36613	18408.43453	2265.270794	26369.8156	1635.050569	1826.890765	630.2202254	24542.92484	629.3813193	24377.34088
0.000725417	0.725417	27164.02775	18307.58554	2312.790381	27563.73712	1645.249752	1787.633766	667.5406288	25776.10335	666.7017227	25610.5194
0.000726069	0.726069	26775.14275	17909.14506	2323.205576	28849.61329	1648	1789.06093	675.205576	27060.55236	674.3666699	26894.9684
0.000726721	0.726721	25944.52334	17410.10076	2346.177779	30105.44563	1635.455168	1806.373602	710.7226115	28299.07203	709.8837054	28133.48807
0.000727374	0.727374	25050.5704	16810.79558	2393.757059	30749.7594	1632.35319	1781.804809	761.4038691	28967.95459	760.564963	28802.37063
0.000728026	0.728026	24271.52759	16142.15538	2404.629787	31019.42735	1645.352645	1759.790248	759.277142	29259.6371	758.438236	29094.05314
0.000728678	0.728678	22842.34798	15212.33128	2418.065217	31270.7384	1641.645504	1784.184119	776.4197127	29486.55428	775.5808066	29320.97032
0.000729331	0.729331	20522.16954	13917.69091	2386.786011	31224.10621	1656.201449	1787.394788	730.5845617	29436.71142	729.7456556	29271.12746
0.000729983	0.729983	17893.29768	12326.73054	2417.46363	30612.02789	1638.656396	1783.315258	778.8072337	28828.71263	777.9683276	28663.12867
0.000730635	0.730635	15874.92803	11034.89104	2407.743634	30031.89777	1644.856016	1778.060654	762.8876184	28253.83712	762.0487123	28088.25316
0.000731288	0.731288	13821.17111	9570.801114	2341.933812	29934.62799	1640.839621	1775.859382	701.0941911	28158.76861	700.255285	27993.18465
0.00073194	0.73194	11164.40565	7830.937008	2320.795529	29265.07697	1641.142687	1798.091298	679.6528417	27466.98567	678.8139356	27301.40171
0.000732592	0.732592	9592.369656	6847.177497	2291.337349	27734.35853	1633.395383	1784.08245	657.9419659	25950.27608	657.1030599	25784.69212
0.000733244	0.733244	9348.740357	6659.577231	2267.048125	26647.60626	1642.233295	1804.897633	624.8148301	24842.70863	623.975924	24677.12467
0.000733897	0.733897	9486.788872	6783.322242	2280.261729	26666.01147	1641.955636	1793.941265	638.3060928	24872.0702	637.4671867	24706.48625
0.000734549	0.734549	10287.92797	7275.678661	2280.807584	26185.1371	1635.259531	1816.481347	645.5480525	24368.65575	644.7091465	24203.0718
0.000735201	0.735201	12717.0081	8851.937908	2270.119423	24943.05126	1647.29111	1810.500007	622.8283132	23132.55125	621.9894072	22966.9673
0.000735854	0.735854	16386.98503	11234.20133	2268.333885	23596.84481	1662.282471	1807.996445	606.0514141	21788.84836	605.212508	21623.26441
0.000736506	0.736506	19500.06162	13267.42171	2215.862127	22438.00624	1663.674583	1768.497227	552.1875442	20669.50901	551.3486381	20503.92506
0.000737158	0.737158	21988.40736	14744.622	2192.497258	21633.00522	1635.097986	1798.389356	557.3992723	19834.61586	556.5603662	19669.03191
0.000737811	0.737811	24329.74148	16087.71795	2196.285133	21818.38325	1632	1783.845562	564.285133	20034.53769	563.4462269	19868.95373
0.000738463	0.738463	24861.2499	16553.91716	2235.172723	22868.76366	1642.700962	1794.789996	592.4717611	21073.97366	591.632855	20908.38971
0.000739115	0.739115	24553.75647	16364.40798	2279.731126	23960.83486	1637.785325	1767.97748	641.9458013	22192.85738	641.1068953	22027.27342
0.000739768	0.739768	24804.05243	16522.90473	2301.771444	24684.80607	1638.421169	1769.432739	663.3502749	22915.37333	662.5113689	22749.78937
0.00074042	0.74042	24654.12182	16525.57692	2289.104014	24990.53763	1654.335396	1782.803604	634.7686177	23207.73403	633.9297117	23042.15007
0.000741072	0.741072	23812.07697	15842.90837	2267.544713	25261.60261	1649.627317	1768.591093	617.9173962	23493.01152	617.0784902	23327.42756
0.000741725	0.741725	22778.72926	15064.09976	2292.969552	25464.09955	1645.140401	1772.334175	647.829151	23691.76537	646.9902449	23526.18142
0.000742377	0.742377	21409.31607	14346.43821	2286.034904	25486.07432	1632.501562	1765.708219	653.5333421	23720.3661	652.694436	23554.78214
0.000743029	0.743029	18392.08983	12570.61987	2246.569746	25513.61091	1631.824691	1761.246985	614.7450553	23752.36392	613.9061492	23586.77997
0.000743682	0.743682	14377.9329	9992.657354	2282.730118	25306.57962	1659.46861	1759.838156	623.2615077	23546.74146	622.4226016	23381.15751
0.000744334	0.744334	11937.81881	8474.198607	2261.045145	25105.89324	1648.596721	1746.678917	612.4484244	23359.21432	611.6095183	23193.63037
0.000744986	0.744986	10480.41301	7482.995909	2229.098254	24704.1805	1647.02715	1772.87762	582.0711038	22931.30288	581.2321977	22765.71892
0.000745638	0.745638	9244.243849	6637.449879	2250.878225	24091.74055	1632.529085	1775.882575	618.3491399	22315.85798	617.5102338	22150.27402
0.000746291	0.746291	8738.790825	6283.018926	2262.370098	23682.06605	1616.450631	1774.837508	645.9194674	21907.22854	645.0805613	21741.64458
0.000746943	0.746943	8379.717711	6036.872865	2214.243929	23355.12979	1633.778208	1762.471349	580.4657211	21592.65844	579.626815	21427.07448
0.000747595	0.747595	8641.259157	6043.77378	2189.541747	22232.60989	1641.34142	1713.297299	548.2003271	20519.31259	547.3614211	20353.72863
0.000748248	0.748248	9997.910985	6921.206896	2147.06413	20025.12898	1636.383444	1739.361336	510.6806862	18285.76764	509.8417801	18120.18369
0.0007489	0.7489	12301.19148	8416.574081	2093.398465	18590.32639	1621.551252	1759.816889	471.8472131	16830.5095	471.008307	16664.92554
0.000749552	0.749552	14927.58874	10130.99388	2087.788957	18688.71173	1650.925115	1785.846928	436.8638416	16902.8648	436.0249355	16737.28084
0.000750205	0.750205	16429.42136	11481.59361	2123.893831	18911.02511	1663.970413	1774.235944	459.9234178	17136.78917	459.0845117	16971.20521
0.000750857	0.750857	16986.34257	11732.71053	2130.376056	19156.12934	1639.478995	1785.813254	490.8970607	17370.31609	490.0581547	17204.73213
0.000751509	0.751509	19012.8511	12852.2747	2126.685868	19988.92174	1657.306646	1772.426534	469.3792218	18216.49521	468.5403157	18050.91125
0.000752162	0.752162	22275.18891	14926.03927	2153.994284	20747.79423	1622.00211	1754.466554	531.9921741	18993.32768	531.153268	18827.74372
0.000752814	0.752814	23599.73911	15757.52766	2160.761598	21119.8574	1670.691857	1755.840126	490.0697411	19364.01727	489.230835	19198.43332
0.000753466	0.753466	22980.88537	15414.94883	2144.768625	21286.33572	1622.430998	1756.245559	522.3376266	19530.09016	521.4987205	19364.5062
0.000754119	0.754119	21860.62715	14812.16437	2158.523575	21350.5525	1632	1731.490446	526.523575	19619.06205	525.6846689	19453.4781
0.000754771	0.754771	20943.87035	14050.02624	2150.52064	21360.09743	1633.037469	1777.415222	517.4831713	19582.68221	516.6442652	19417.09825
0.000755423	0.755423	20076.73587	13646.01134	2131.236118	21425.99824	1663.228351	1790.828454	468.0077671	19635.16979	467.168861	19469.58583
0.000756076	0.756076	18964.10104	13020.8677	2158.906898	21756.51518	1646.18741	1761.032173	512.7194876	19995.48301	511.8805815	19829.89905
0.000756728	0.756728	17549.07216	11947.39286	2202.29923	21861.39375	1634.037918	1755.582321	568.2613124	20105.81143	567.4224063	19940.22747
0.00075738	0.75738	17581.42023	11864.40172	2230.976067	21733.09846	1628.847406	1757.546334	602.1286608	19975.55213	601.2897547	19809.96817
0.000758032	0.758032	18234.62612	12425.80353	2197.433109	21913.55451	1631.30334	1770.365852	566.129769	20143.18866	565.2908629	19977.6047
0.000758685	0.758685	17467.5501	11787.82952	2184.712581	22475.70426	1623.88644	1747.318793	560.8261409	20728.38547	559.9872348	20562.80151
0.000759337	0.759337	15881.70873	10740.59112	2211.671982	23163.22065	1656.789778	1722.823919	554.8822037	21440.39673	554.0432976	21274.81277
0.000759989	0.759989	15413.7651	10440.56884	2244.194003	23775.78957	1645.606175	1744.438018	598.5878283	22031.35155	597.7489222	21865.76759
0.000760642	0.760642	16032.03494	10680.91517	2226.720829	23913.96195	1618.550734	1761.745085	608.1700948	22152.21686	607.3311887	21986.63291
0.000761294	0.761294	16158.29803	11088.93979	2232.234339	23881.78353	1646.646178	1761.427561	585.5881605	22120.35597	584.7492545	21954.77201
0.000761946	0.761946	16337.78369	11229.11312	2250.012288	23372.02601	1633.432276	1751.054293	616.580012	21620.97172	615.7411059	21455.38776
0.000762599	0.762599	17216.86088	11723.07091	2206.126765	22456.7641	1648.737301	1763.708942	557.3894636	20693.05516	556.5505575	20527.4712
0.000763251	0.763251	17357.62692	11917.29153	2192.069476	21751.81735	1655.973919	1758.110389	536.095557	19993.70696	535.2566509	19828.123
0.000763903	0.763903	17654.71987	11984.48923	2184.375873	21404.47666	1634.036246	1746.845522	550.3396271	19657.63114	549.500721	19492.04718
0.000764556	0.764556	18715.93335	12640.01472	2183.985559	21563.75286	1618.532564	1785.381462	565.4529948	19778.3714	564.6140888	19612.78744
0.000765208	0.765208	19344.71551	12962.06013	2226.899977	22083.60669	1630.406495	1743.688091	596.4934821	20339.9186	595.654576	20174.33464
0.00076586	0.76586	19585.73444	13032.02545	2238.795255	22863.03668	1623.28375	1745.259083	615.5115049	21117.7776	614.6725989	20952.19364
0.000766513	0.766513	19701.75947	13309.96595	2250.162826	23015.28639	1649.46437	1744.637128	600.6984555	21270.64926	599.8595495	21105.0653
0.000767165	0.767165	20896.88035	13991.09504	2235.889351	22849.91661	1643.695811	1734.364101	592.1935401	21115.55251	591.354634	20949.96855
0.000767817	0.767817	22602.11813	15181.12012	2207.114921	22487.18649	1657.987371	1734.012629	549.1275502	20753.17386	548.2886442	20587.5899
0.00076847	0.76847	23648.98195	15926.87819	2224.306051	22188.46611	1645.78318	1743.319124	578.5228714	20445.14699	577.6839653	20279.56303
0.000769122	0.769122	23465.2187	15759.87844	2272.793157	22595.87402	1634.295275	1740.278861	638.4978822	20855.59516	637.6589761	20690.0112
0.000769774	0.769774	22301.9389	14937.02752	2242.868857	22534.15497	1649.233632	1741.66586	593.6352255	20792.48911	592.7963194	20626.90515
0.000770426	0.770426	20101.62801	13274.80406	2208.662496	22393.47057	1656.817841	1774.658086	551.8446548	20618.81248	551.0057488	20453.22853
0.000771079	0.771079	17865.1591	12031.26102	2276.873715	23646.02159	1662.990632	1762.666291	613.8830835	21883.3553	613.0441774	21717.77134
0.000771731	0.771731	16802.76658	11417.93261	2261.311995	25173.16441	1637.102386	1749.331166	624.2096089	23423.83324	623.3707028	23258.24929
0.000772383	0.772383	15179.52575	10344.92854	2270.530804	26133.68222	1637.36465	1781.26002	633.1661537	24352.4222	632.3272476	24186.83824
0.000773036	0.773036	14392.9579	9893.019742	2220.082839	25417.2214	1645.03951	1782.995712	575.0433294	23634.22569	574.2044233	23468.64173
0.000773688	0.773688	16007.20633	10856.66421	2187.009306	24153.71846	1648.954913	1749.031227	538.0543926	22404.68723	537.2154865	22239.10328
0.00077434	0.77434	15634.59139	10885.31364	2201.788704	23945.13981	1660.55758	1717.008727	541.2311242	22228.13108	540.3922181	22062.54713
0.000774993	0.774993	14029.49662	9786.990126	2243.336553	24686.31201	1650.543996	1734.255083	592.7925567	22952.05693	591.9536507	22786.47297
0.000775645	0.775645	14832.29424	10194.64237	2292.145708	25458.16796	1659.59688	1755.163662	632.5488283	23703.0043	631.7099222	23537.42034
0.000776297	0.776297	16477.02174	11238.29551	2326.074117	24744.49871	1643.392689	1727.235975	682.6814279	23017.26273	681.8425219	22851.67878
0.00077695	0.77695	16556.2408	11363.86807	2294.151576	23412.60161	1634.764203	1724.474387	659.387373	21688.12722	658.5484669	21522.54326
0.000777602	0.777602	17310.18697	11813.03446	2225.383235	22770.05394	1641.005664	1760.49553	584.3775714	21009.55841	583.5386653	20843.97445
0.000778254	0.778254	19200.70926	13108.48971	2220.362387	22763.32399	1667.605633	1758.337835	552.7567535	21004.98615	551.9178475	20839.4022
0.000778907	0.778907	21079.42569	14088.44861	2236.440841	23671.6121	1642.771133	1752.434816	593.6697084	21919.17728	592.8308023	21753.59333
0.000779559	0.779559	21389.22516	14405.76195	2266.889948	24840.81818	1646.169025	1739.299534	620.7209228	23101.51865	619.8820167	22935.93469
0.000780211	0.780211	20294.34441	13661.09979	2291.928364	26349.72984	1637.190936	1748.818992	654.7374284	24600.91085	653.8985223	24435.32689
0.000780864	0.780864	18460.01618	12681.31587	2334.742375	26819.97828	1630.474634	1742.400322	704.2677405	25077.57796	703.4288345	24911.994
0.000781516	0.781516	16707.24966	11413.17884	2320.895671	27353.30205	1646.082189	1765.774269	674.8134824	25587.52778	673.9745763	25421.94382
0.000782168	0.782168	15328.13732	10514.73429	2351.090036	27259.24031	1635.009047	1741.196667	716.0809895	25518.04364	715.2420834	25352.45969
0.00078282	0.78282	14369.43091	9759.216483	2315.631909	26878.96687	1630.572565	1728.193565	685.0593435	25150.7733	684.2204374	24985.18935
0.000783473	0.783473	12979.12798	9148.610266	2296.194159	26239.16186	1625.245594	1758.623726	670.948565	24480.53813	670.1096589	24314.95418
0.000784125	0.784125	11585.63021	8193.27177	2270.043883	24827.10632	1623.812862	1750.503896	646.2310213	23076.60242	645.3921153	22911.01847
0.000784777	0.784777	10054.99307	7046.212446	2250.426507	23511.53389	1639.341168	1732.329416	611.0853392	21779.20447	610.2464331	21613.62052
0.00078543	0.78543	8577.988037	6202.066919	2237.633461	23214.81649	1626.550039	1735.57575	611.0834218	21479.24074	610.2445157	21313.65678
0.000786082	0.786082	8004.239425	5868.633325	2258.082434	23433.59295	1647.333895	1729.716252	610.7485387	21703.8767	609.9096326	21538.29274
0.000786734	0.786734	7873.710987	5757.141338	2244.062722	23035.39844	1641.030617	1748.617073	603.0321045	21286.78137	602.1931984	21121.19741
0.000787387	0.787387	7676.123888	5619.019043	2230.767472	22797.19345	1640.983998	1729.908896	589.7834735	21067.28455	588.9445674	20901.7006
0.000788039	0.788039	7992.941268	5831.254933	2270.058991	22557.05963	1653.528697	1737.517466	616.5302945	20819.54216	615.6913884	20653.95821
0.000788691	0.788691	8536.838214	6115.649439	2219.525001	22375.66199	1630.215407	1744.134341	589.309594	20631.52765	588.4706879	20465.94369
0.000789344	0.789344	9644.494883	6565.183224	2194.505456	21748.57845	1639.146234	1742.292468	555.3592219	20006.28598	554.5203159	19840.70202
0.000789996	0.789996	11500.73957	8165.133537	2155.249987	20959.93918	1645.504212	1764.620058	509.7457748	19195.31912	508.9068688	19029.73516
0.000790648	0.790648	15776.40338	10619.037	2150.064974	19338.71037	1625.083862	1741.935104	524.981112	17596.77527	524.1422059	17431.19131
0.000791301	0.791301	20793.55425	13824.80111	2155.536268	18160.70901	1635.085544	1743.256261	520.4507239	16417.45275	519.6118178	16251.86879
0.000791953	0.791953	23640.08126	15923.60111	2130.441872	18275.85311	1638.576272	1749.04118	491.8656005	16526.81193	491.0266944	16361.22797
0.000792605	0.792605	23874.43202	16198.71281	2183.091701	18829.36088	1633.925862	1753.067979	549.1658391	17076.2929	548.326933	16910.70894
0.000793258	0.793258	23285.55207	15637.22863	2200.273303	19320.62025	1637.770239	1736.996145	562.5030643	17583.6241	561.6641583	17418.04015
0.00079391	0.79391	22717.66062	15302.31594	2214.39874	19358.34981	1643.413615	1743.609376	570.9851246	17614.74043	570.1462185	17449.15648
0.000794562	0.794562	22194.7826	14999.78518	2186.350579	19104.87295	1632.382336	1770.646549	553.9682434	17334.2264	553.1293373	17168.64244
0.000795214	0.795214	20706.76322	14212.93596	2171.469206	18776.71388	1635.369217	1751.543572	536.0999889	17025.17031	535.2610828	16859.58635
0.000795867	0.795867	18497.78981	12718.28509	2177.580703	17751.00746	1640.034591	1736.903642	537.5461115	16014.10382	536.7072054	15848.51986
0.000796519	0.796519	16218.10388	10909.74213	2161.930886	16335.90869	1646.003271	1745.596903	515.9276151	14590.31179	515.088709	14424.72783
0.000797171	0.797171	15427.69006	10647.68935	2124.004301	15576.9697	1643.044216	1737.32916	480.9600852	13839.64054	480.1211791	13674.05658
0.000797824	0.797824	15726.95691	10710.86226	2100.770651	15446.5265	1648.8419	1739.037646	451.9287505	13707.48885	451.0898445	13541.9049
0.000798476	0.798476	15896.06905	11019.7364	2124.784115	15648.70149	1642.802672	1733.84609	481.9814428	13914.8554	481.1425367	13749.27144
0.000799128	0.799128	15182.96394	10418.65066	2084.586531	16089.51463	1647.754848	1745.622074	436.8316835	14343.89256	435.9927774	14178.3086
0.000799781	0.799781	13223.82206	9306.567415	2098.621564	15996.36247	1645.841596	1768.568183	452.7799676	14227.79429	451.9410615	14062.21033
0.000800433	0.800433	11189.98061	7747.038246	2099.082246	16442.02112	1633.449502	1748.693912	465.6327444	14693.32721	464.7938383	14527.74325
0.000801085	0.801085	10830.56563	7524.432016	2062.162792	16540.68209	1630.858206	1734.051526	431.3045856	14806.63056	430.4656795	14641.04661
0.000801738	0.801738	11980.54454	8407.800076	2058.352446	16648.12587	1634.346938	1738.693538	424.0055082	14909.43233	423.1666021	14743.84837
0.00080239	0.80239	11444.20378	8139.518668	2071.913509	17352.29843	1633.089222	1754.243075	438.8242871	15598.05536	437.985381	15432.4714
0.000803042	0.803042	12683.76037	8799.749239	2156.585342	18497.77369	1633.020795	1758.303111	523.5645472	16739.47058	522.7256411	16573.88662
0.000803695	0.803695	17368.4084	11602.25319	2153.043021	19275.19354	1637.948432	1753.173162	515.0945887	17522.02038	514.2556827	17356.43642
0.000804347	0.804347	23249.28347	15526.1003	2163.754805	19479.7476	1641.286516	1743.473324	522.4682885	17736.27428	521.6293825	17570.69032
0.000804999	0.804999	25514.83422	16907.34302	2144.441819	20292.75631	1637.720619	1756.594234	506.7212001	18536.16208	505.882294	18370.57812
0.000805651	0.805651	23010.63236	15445.71303	2266.890752	21627.87864	1643.474161	1765.642932	623.4165913	19862.23571	622.5776853	19696.65175
0.000806304	0.806304	21360.23857	14388.82033	2201.280257	22698.34223	1629.454357	1752.105452	571.8259002	20946.23678	570.9869941	20780.65282
0.000806956	0.806956	22011.4159	14762.10051	2320.879902	23414.13171	1634.513672	1751.43437	686.3662303	21662.69734	685.5273242	21497.11338
0.000807608	0.807608	23081.01786	15249.66741	2282.768189	23598.76683	1644.35208	1754.213961	638.4161088	21844.55287	637.5772027	21678.96891
0.000808261	0.808261	22842.93158	15525.7989	2366.378317	23627.83675	1625.129306	1769.968047	741.2490107	21857.8687	740.4101046	21692.28475
0.000808913	0.808913	21455.59261	14640.70909	2336.133785	24212.14408	1634.705679	1765.651175	701.4281055	22446.4929	700.5891995	22280.90895
0.000809565	0.809565	19111.80786	13231.64253	2372.378187	23504.87315	1645.974821	1748.962232	726.4033658	21755.91092	725.5644598	21590.32696
0.000810218	0.810218	16514.99123	11342.67138	2339.315884	23275.79596	1643.832925	1750.310868	695.4829585	21525.48509	694.6440525	21359.90113
0.00081087	0.81087	14750.48233	9922.945315	2280.151482	23155.45169	1649.676587	1748.590391	630.4748952	21406.8613	629.6359892	21241.27734
0.000811522	0.811522	12703.66812	8625.914174	2282.887848	22661.65106	1647.180319	1744.974001	635.7075286	20916.67706	634.8686225	20751.0931
0.000812175	0.812175	11452.50975	7984.228204	2278.853122	21248.25762	1644.420927	1746.881629	634.4321947	19501.37599	633.5932886	19335.79203
0.000812827	0.812827	10436.98489	7453.185187	2166.578471	19863.04204	1653.953527	1757.56226	512.6249436	18105.47978	511.7860375	17939.89582
0.000813479	0.813479	11302.50408	7973.101216	2184.010965	19098.46583	1639.8081	1774.876553	544.2028654	17323.58928	543.3639593	17158.00532
0.000814132	0.814132	11763.67862	8161.945936	2192.405147	19349.6234	1632.263885	1774.963005	560.1412616	17574.6604	559.3023555	17409.07644
0.000814784	0.814784	10645.36651	7564.891565	2135.036406	19159.53837	1631.230941	1773.650769	503.8054646	17385.8876	502.9665585	17220.30364
0.000815436	0.815436	10056.0344	7158.428927	2159.987093	18179.29087	1645.07996	1766.742062	514.9071325	16412.54881	514.0682265	16246.96485
0.000816089	0.816089	10338.60628	7234.126591	2139.684823	17792.45085	1650.485932	1780.16203	489.1988912	16012.28882	488.3599851	15846.70486
0.000816741	0.816741	10164.02329	7025.599582	2110.398436	17325.12581	1632.794752	1780.792038	477.6036839	15544.33377	476.7647779	15378.74981
0.000817393	0.817393	10248.91246	7131.411465	2116.663186	17058.65943	1637.205903	1753.222285	479.4572833	15305.43715	478.6183772	15139.85319
0.000818045	0.818045	10788.4302	7463.528065	2113.096911	17024.51411	1648	1756.813521	465.096911	15267.70059	464.2580049	15102.11663
0.000818698	0.818698	10555.06678	7567.733146	2123.966994	17225.68098	1635.616305	1759.736328	488.3506886	15465.94465	487.5117826	15300.36069
0.000818699	0.818699	10555.06678	7567.733146	2123.966994	17225.68098	1635.616305	1759.736328	488.3506886	15465.94465	487.5117826	15300.36069
0.000819349	0.819349	11311.62142	7978.393826	2096.305084	17899.01772	1633.661357	1763.652476	462.6437268	16135.36524	461.8048208	15969.78129
0.000819998	0.819998	12427.53747	8742.377765	2093.924457	18239.53824	1639.740407	1754.178389	454.1840505	16485.35985	453.3451444	16319.77589
0.000820648	0.820648	12412.57391	8638.275915	2138.750932	19762.10374	1640.240432	1725.596355	498.5105001	18036.50739	497.671594	17870.92343
0.000821298	0.821298	13393.28489	9102.001889	2164.548969	21359.28309	1631.530723	1725.905149	533.0182457	19633.37794	532.1793396	19467.79398
0.000821947	0.821947	15308.86039	10409.72342	2199.29522	21994.62509	1624.228845	1752.921884	575.0663752	20241.70321	574.2274691	20076.11925
0.000822597	0.822597	16075.42672	10948.75361	2232.633644	23019.10454	1640.214897	1751.776506	592.4187471	21267.32803	591.5798411	21101.74408
0.000823247	0.823247	15839.47381	10845.9168	2235.404872	23607.21937	1647.2885	1744.7115	588.1163717	21862.50787	587.2774656	21696.92391
0.000823896	0.823896	15163.2725	10427.50824	2257.615849	23544.15852	1637.211052	1769.853154	620.4047973	21774.30537	619.5658912	21608.72141
0.000824546	0.824546	14334.8831	9953.580628	2289.98862	23468.67585	1634.040714	1790.061584	655.9479056	21678.61427	655.1089995	21513.03031
0.000825196	0.825196	13601.65594	9455.792605	2310.704885	23317.11926	1642.788931	1781.04373	667.9159543	21536.07553	667.0770482	21370.49157
0.000825846	0.825846	13179.26001	8959.798688	2248.756723	23455.47607	1643.207722	1761.689034	605.5490015	21693.78704	604.7100954	21528.20308
0.000826495	0.826495	12596.65609	8577.275347	2296.389703	22728.41181	1644.107995	1747.919705	652.2817078	20980.4921	651.4428018	20814.90815
0.000827145	0.827145	11336.7917	7741.114709	2220.157297	21964.25027	1648.059576	1763.848027	572.0977214	20200.40224	571.2588153	20034.81829
0.000827795	0.827795	10361.68079	7268.959288	2177.914884	20774.96479	1650.579202	1778.460755	527.3356822	18996.50404	526.4967762	18830.92008
0.000828444	0.828444	9263.191898	6730.690399	2197.571102	19513.43296	1641.824513	1767.915205	555.7465889	17745.51776	554.9076828	17579.9338
0.000829094	0.829094	8912.797992	6209.002064	2179.862587	18536.51195	1650.822403	1754.534096	529.0401837	16781.97785	528.2012776	16616.3939
0.000829744	0.829744	8663.52642	6212.523972	2111.572817	17897.68593	1645.616419	1746.762327	465.9563981	16150.9236	465.117492	15985.33965
0.000830393	0.830393	8349.589338	5978.086548	2119.929672	17270.68772	1640.100052	1760.341561	479.8296196	15510.34616	478.9907135	15344.7622
0.000831043	0.831043	8215.065779	5967.74768	2103.530683	17518.52206	1648.611999	1753.536366	454.9186842	15764.98569	454.0797781	15599.40174
0.000831693	0.831693	9164.805382	6364.827032	2116.20959	17898.72697	1646.709584	1771.243923	469.5000062	16127.48305	468.6611001	15961.89909
0.000832343	0.832343	10377.70762	7179.272924	2073.061976	18484.90121	1633.740951	1797.917983	439.3210252	16686.98323	438.4821191	16521.39927
0.000832992	0.832992	12895.58307	8745.815955	2072.836375	18374.75207	1637.551491	1794.688496	435.2848842	16580.06357	434.4459781	16414.47962
0.000833642	0.833642	18716.55661	12586.03586	2038.870128	17202.5214	1652.658669	1782.373325	386.211459	15420.14808	385.372553	15254.56412
0.000834292	0.834292	26140.60382	17975.32474	2010.835632	15824.22928	1639.87987	1764.011151	370.955762	14060.21813	370.116856	13894.63417
0.000834941	0.834941	31264.93078	20597.4802	2107.009731	15878.21199	1641.380595	1763.477149	465.6291364	14114.73484	464.7902303	13949.15088
0.000835591	0.835591	28988.0096	19561.13024	2057.640991	15873.36407	1642.620154	1765.167463	415.0208367	14108.19661	414.1819306	13942.61265
0.000836241	0.836241	23750.37075	16292.14808	2109.477144	16396.669	1644.152278	1774.251756	465.3248661	14622.41724	464.48596	14456.83329
0.00083689	0.83689	21806.68639	14749.45089	2059.011006	16917.44435	1646.591649	1786.402855	412.4193575	15131.0415	411.5804514	14965.45754
0.00083754	0.83754	21079.42117	14180.75403	2080.744404	17451.20115	1651.911545	1784.105375	428.8328594	15667.09577	427.9939534	15501.51182
0.00083819	0.83819	17822.17696	12300.29216	2156.721901	17671.22626	1655.833619	1775.8314	500.8882817	15895.39486	500.0493756	15729.8109
0.00083884	0.83884	14956.47375	10212.8646	2134.563872	17711.79893	1647.987527	1768.709862	486.5763447	15943.08907	485.7374386	15777.50511
0.000839489	0.839489	14447.61815	10063.28919	2121.363357	18198.27253	1642.582224	1774.68448	478.7811326	16423.58805	477.9422265	16258.00409
0.000840139	0.840139	14183.36273	9877.78665	2157.75988	18410.00089	1629.792819	1772.060898	527.9670612	16637.93999	527.1281551	16472.35603
0.000840789	0.840789	12145.23361	8395.456801	2155.411714	18273.387	1624.060832	1765.323824	531.3508818	16508.06318	530.5119758	16342.47922
0.000841438	0.841438	10006.20543	6987.257719	2160.675745	18193.2835	1630.592818	1743.889923	530.082927	16449.39358	529.244021	16283.80962
0.000842088	0.842088	9221.315623	6537.813551	2141.32434	17793.44849	1648.032994	1752.147735	493.2913457	16041.30075	492.4524396	15875.7168
0.000842738	0.842738	9500.734172	6840.369266	2142.200049	17719.46612	1639.869645	1773.887233	502.3304036	15945.57889	501.4914976	15779.99493
0.000843387	0.843387	10116.45205	7034.307373	2145.093148	17661.57234	1634.684972	1773.182632	510.4081758	15888.38971	509.5692697	15722.80575
0.000844037	0.844037	9504.68255	6904.323204	2183.682784	17474.41858	1637.893276	1751.920621	545.7895079	15722.49796	544.9506019	15556.914
0.000844687	0.844687	8527.108991	6045.203135	2188.878639	18095.75529	1634.791381	1760.095357	554.0872576	16335.65993	553.2483515	16170.07598
0.000845337	0.845337	8136.933251	5870.35681	2162.033369	18483.2871	1642.092868	1777.374155	519.9405015	16705.91295	519.1015954	16540.32899
0.000845986	0.845986	8266.182368	5881.836738	2107.361412	18082.32414	1640.090255	1792.057523	467.2711571	16290.26662	466.432251	16124.68266
0.000846636	0.846636	8653.543967	6268.564601	2142.135336	17505.91027	1654.752933	1804.845273	487.3824027	15701.065	486.5434966	15535.48104
0.000847286	0.847286	9383.568179	6603.944412	2121.305239	17526.73329	1646.700964	1780.115501	474.6042753	15746.61779	473.7653692	15581.03383
0.000847935	0.847935	9535.591784	6888.512441	2158.434416	18097.04038	1646.035372	1761.96179	512.399044	16335.07859	511.5601379	16169.49463
0.000848585	0.848585	11668.29459	8058.086881	2134.939034	17702.4066	1653.380462	1778.48114	481.5585723	15923.92546	480.7196663	15758.3415
0.000849235	0.849235	16765.27849	11339.89927	2101.40843	16959.28095	1649.415015	1805.152921	451.9934155	15154.12803	451.1545094	14988.54407
0.000849884	0.849884	21842.33641	14651.66183	2076.182123	16461.53006	1648.086133	1811.880939	428.0959897	14649.64912	427.2570836	14484.06516
0.000850534	0.850534	22819.09426	15140.07535	2035.440639	16410.58993	1652.60781	1793.293832	382.8328294	14617.2961	381.9939233	14451.71214
0.000851184	0.851184	19659.69913	13327.34818	2075.963257	16345.13368	1656.010266	1789.25631	419.952991	14555.87737	419.1140849	14390.29341
0.000851834	0.851834	15852.0917	10753.57595	2092.520654	17264.46162	1636.166235	1784.056915	456.3544189	15480.40471	455.5155128	15314.82075
0.000852483	0.852483	14360.87356	9727.066249	2138.307223	18455.52163	1618.759254	1772.144865	519.5479694	16683.37676	518.7090634	16517.79281
0.000853133	0.853133	14262.45153	9887.535701	2166.871372	18800.88541	1624.668943	1770.114106	542.2024292	17030.7713	541.3635231	16865.18735
0.000853783	0.853783	15067.05798	10399.15761	2181.327598	19715.07411	1639.89733	1783.89667	541.4302679	17931.17744	540.5913619	17765.59348
0.000854432	0.854432	14648.98713	10153.75959	2125.651324	20131.24886	1655.948564	1776.734837	469.7027595	18354.51402	468.8638535	18188.93006
0.000855082	0.855082	14100.60469	9557.213504	2231.436155	20657.2103	1661.432592	1779.70717	570.0035634	18877.50313	569.1646573	18711.91917
0.000855732	0.855732	13062.01584	9095.589828	2245.966995	21077.67605	1644.245765	1772.151628	601.7212304	19305.52442	600.8823244	19139.94046
0.000856381	0.856381	12191.21108	8454.136614	2243.655767	21370.95713	1634.691048	1733.336026	608.9647192	19637.6211	608.1258131	19472.03715
0.000857031	0.857031	11721.79404	8003.7758	2242.709641	20882.29667	1632.099102	1761.458031	610.6105388	19120.83864	609.7716327	18955.25468
0.000857681	0.857681	10773.52589	7626.921755	2239.411409	20660.3194	1639.819211	1791.98387	599.5921978	18868.33553	598.7532917	18702.75157
0.000858331	0.858331	10561.66866	7198.409626	2165.615206	20055.34791	1646.869858	1780.667988	518.7453485	18274.67992	517.9064424	18109.09596
0.00085898	0.85898	10849.07645	7402.60715	2257.867157	19836.09782	1647.866202	1773.475009	610.0009548	18062.62281	609.1620488	17897.03885
0.00085963	0.85963	11044.97222	7678.813477	2200.93024	18861.30596	1654.024176	1768.221866	546.9060643	17093.08409	546.0671582	16927.50014
0.00086028	0.86028	11384.94296	7931.932998	2222.540494	17627.86312	1640.112974	1770.705542	582.42752	15857.15758	581.5886139	15691.57362
0.000860929	0.860929	10993.17638	7850.709342	2164.969162	17286.56568	1639.168177	1791.049409	525.8009851	15495.51627	524.962079	15329.93231
0.000861579	0.861579	10340.95759	7144.307577	2168.369782	17290.0851	1655.702437	1800.008624	512.6673455	15490.07648	511.8284394	15324.49252
0.000862229	0.862229	8818.228544	6309.674135	2148.814956	17089.13981	1641.586983	1784.130355	507.2279727	15305.00946	506.3890666	15139.4255
0.000862878	0.862878	8001.177174	5701.142912	2124.637051	17199.32411	1627.70662	1781.008083	496.9304312	15418.31603	496.0915251	15252.73207
0.000863528	0.863528	8485.653384	6151.672721	2118.812605	16458.04856	1639.926883	1789.848711	478.8857217	14668.19985	478.0468156	14502.61589
0.000864178	0.864178	9991.433604	6912.817013	2158.54453	16133.47357	1642.608759	1781.49426	515.935771	14351.97931	515.096865	14186.39535
0.000864828	0.864828	11886.3505	8238.389299	2083.377344	16098.91311	1638.667947	1791.343797	444.7093975	14307.56931	443.8704914	14141.98536
0.000865477	0.865477	12315.05944	8887.757812	2105.82942	16168.70511	1635.982057	1800.259412	469.8473634	14368.4457	469.0084574	14202.86174
0.000866127	0.866127	12018.89946	8288.314512	2065.968462	15995.43948	1634.286418	1800.024885	431.6820441	14195.41459	430.843138	14029.83064
0.000866777	0.866777	12398.94276	8845.697542	2073.533825	14876.49051	1619.096135	1784.477387	454.4376903	13092.01312	453.5987842	12926.42917
0.000867426	0.867426	13126.90899	9055.767909	2040.101586	13973.5066	1616.085191	1774.06534	424.0163946	12199.44126	423.1774886	12033.8573
0.000868076	0.868076	13315.7506	9262.060887	2006.399255	13485.06029	1639.580225	1796.780944	366.8190297	11688.27935	365.9801236	11522.69539
0.000868726	0.868726	12233.87888	8617.073389	2041.46196	14166.10687	1646.157885	1821.746762	395.3040753	12344.36011	394.4651692	12178.77615
0.000869375	0.869375	11259.39545	7755.558925	2040.387549	14839.55177	1631.930376	1785.235723	408.4571734	13054.31605	407.6182674	12888.73209
0.000870025	0.870025	10498.35211	7290.870288	2035.114735	15438.82736	1645.268565	1783.090238	389.8461699	13655.73712	389.0072638	13490.15316
0.000870675	0.870675	11176.49243	7709.533636	2074.100755	15893.75884	1643.226629	1813.548338	430.8741263	14080.2105	430.0352203	13914.62654
0.000871325	0.871325	13634.00418	9192.77916	2085.512795	15560.51803	1627.968504	1798.160494	457.5442912	13762.35754	456.7053852	13596.77358
0.000871974	0.871974	15851.05486	11251.35767	2082.43183	14700.86279	1631.639292	1789.530665	450.7925381	12911.33212	449.953632	12745.74817
0.000872624	0.872624	16321.73316	11864.48675	2004.39754	13442.22659	1635.352115	1789.769838	369.0454251	11652.45675	368.206519	11486.87279
0.000873274	0.873274	15758.49466	11153.94495	1999.015372	13133.68695	1647.54231	1792.150133	351.4730616	11341.53682	350.6341555	11175.95286
0.000873923	0.873923	14388.43335	9839.157431	2003.602707	14330.41672	1648.469277	1789.843716	355.1334303	12540.573	354.2945242	12374.98905
0.000874573	0.874573	14987.43574	10324.18879	2041.764645	14765.83251	1629.558284	1794.211046	412.2063612	12971.62146	411.3674551	12806.03751
0.000875223	0.875223	19118.74759	13299.3503	1988.524489	14087.83339	1633.774668	1805.732881	354.7498207	12282.10051	353.9109146	12116.51655
0.000875872	0.875872	26741.47164	18031.8835	1982.898536	12719.04081	1641.528445	1791.671074	341.3700909	10927.36974	340.5311849	10761.78578
0.000876522	0.876522	34249.08508	22676.98868	1956.037109	11597.0332	1641.277759	1763.071143	314.7593501	9833.962057	313.920444	9668.3781
0.000877172	0.877172	37117.72093	24204.04259	1937.594322	11299.7712	1655.660981	1767.88722	281.9333408	9531.88398	281.0944347	9366.300023
0.000877822	0.877822	36872.62403	24868.00755	1929.999754	11439.22666	1661.648598	1785.513947	268.3511556	9653.712713	267.5122495	9488.128755
0.000878471	0.878471	33561.97311	22182.14733	1963.651979	11562.12642	1652.471018	1793.296809	311.1809609	9768.829611	310.3420549	9603.245654
0.000879121	0.879121	27992.60787	18741.14999	1942.810031	11727.27454	1646.013064	1787.985179	296.7969667	9939.289361	295.9580606	9773.705404
0.000879771	0.879771	26491.2219	17625.90722	1963.078756	11511.84705	1645.50733	1799.510373	317.5714263	9712.336677	316.7325202	9546.75272
0.00088042	0.88042	27577.96066	18431.74502	1935.223073	11242.91199	1635.479625	1801.844982	299.743448	9441.067008	298.9045419	9275.48305
0.00088107	0.88107	26657.28548	17972.75372	1918.903569	10915.91776	1628.056913	1795.770926	290.8466563	9120.146834	290.0077503	8954.562877
0.00088172	0.88172	26685.52383	17465.86787	1919.988398	11155.50108	1643.755965	1801.165694	276.2324328	9354.335386	275.3935268	9188.751429
0.000882369	0.882369	26991.28925	18080.15493	1919.507595	11486.29492	1661.548794	1787.36139	257.9588006	9698.93353	257.1198945	9533.349573
0.000883019	0.883019	26169.18049	17484.39618	1939.523814	11343.78112	1648.164622	1772.019849	291.3591919	9571.761271	290.5202858	9406.177313
0.000883669	0.883669	23458.26547	15290.35412	1923.498618	11532.87405	1633.891559	1791.356917	289.6070595	9741.517133	288.7681534	9575.933175
0.000884319	0.884319	19871.58376	13464.16804	1909.525081	11238.49596	1632.191684	1786.427961	277.3333967	9452.067999	276.4944906	9286.484041
0.000884968	0.884968	16628.80708	11367.31762	1888.635621	10881.36034	1647.824021	1775.432724	240.8115998	9105.927616	239.9726937	8940.343658
0.000885618	0.885618	14741.79099	10289.0706	1903.632073	10700.62181	1647.951039	1790.844313	255.681034	8909.777497	254.8421279	8744.193539
0.000886268	0.886268	13160.47877	8996.455561	1888.619163	10413.97012	1645.212241	1781.857363	243.4069216	8632.112757	242.5680155	8466.528799
0.000886917	0.886917	11999.28979	8395.406566	1903.804199	10307.00146	1637.979514	1760.533693	265.8246848	8546.467767	264.9857787	8380.883809
0.000887567	0.887567	12065.07989	8527.44339	1901.489247	10656.59581	1629.539359	1764.699851	271.9498885	8891.895959	271.1109824	8726.312002
0.000888217	0.888217	12221.25863	8758.571001	1934.202675	11337.67504	1624.068692	1782.129775	310.133983	9555.545265	309.295077	9389.961308
0.000888866	0.888866	12893.56885	8971.007157	1952.690002	12410.95332	1631.446124	1799.450206	321.2438775	10611.50311	320.4049715	10445.91916
0.000889516	0.889516	12407.99307	8764.269	2001.545133	13458.8504	1632.427198	1797.426775	369.1179345	11661.42362	368.2790285	11495.83967
0.000890166	0.890166	13085.56623	9097.976829	2048.353886	14378.45961	1636.49319	1801.456427	411.8606965	12577.00318	411.0217904	12411.41923
0.000890816	0.890816	15258.78996	10503.09364	2017.750439	14734.18833	1657.6126	1808.770541	360.1378394	12925.41779	359.2989334	12759.83383
0.000891465	0.891465	19015.69732	12839.82516	2062.881364	15649.55637	1659.7809	1796.889385	403.1004635	13852.66699	402.2615575	13687.08303
0.000892115	0.892115	25440.92464	16959.00093	2041.494545	16742.23368	1647.916212	1811.821888	393.5783335	14930.41179	392.7394274	14764.82783
0.000892765	0.892765	30244.24914	19892.5274	2119.487794	18140.31317	1647.111499	1823.318957	472.3762955	16316.99421	471.5373894	16151.41025
0.000893414	0.893414	30777.6747	20511.05525	2152.940521	18870.56906	1662.2675	1817.005272	490.6730212	17053.56379	489.8341152	16887.97983
0.000894064	0.894064	31352.31785	20842.45147	2146.497987	18823.58122	1662.702452	1808	483.7955352	17015.58122	482.9566291	16849.99726
0.000894714	0.894714	30974.16901	20399.56919	2131.168471	18895.498	1656.420032	1810.180657	474.7484394	17085.31734	473.9095333	16919.73339
0.000895363	0.895363	30925.74662	20318.08257	2227.88812	18789.07693	1645.571213	1795.888429	582.3169066	16993.1885	581.4780005	16827.60454
0.000896013	0.896013	31460.44465	21145.38393	2175.837253	19289.15361	1647.651342	1773.109083	528.185911	17516.04453	527.347005	17350.46057
0.000896663	0.896663	30706.55794	20485.82722	2173.851714	18984.44578	1633.106237	1790.481764	540.7454772	17193.96402	539.9065711	17028.38006
0.000897313	0.897313	29272.53736	19315.08935	2173.697749	18723.17192	1619.929206	1814.942223	553.7685435	16908.2297	552.9296374	16742.64574
0.000897962	0.897962	26813.46612	17944.74151	2117.040593	18200.83663	1634.615794	1795.472702	482.4247995	16405.36393	481.5858934	16239.77997
0.000898612	0.898612	24220.27259	16307.7823	2078.831098	16730.14042	1628.665796	1784.893605	450.1653018	14945.24681	449.3263958	14779.66286
0.000899262	0.899262	22647.30641	15252.64922	2049.281488	15607.39285	1625.061969	1813.851085	424.219519	13793.54176	423.3806129	13627.95781
0.000899911	0.899911	20777.62461	14330.31481	2057.603958	15297.27423	1625.923827	1816.556605	431.6801312	13480.71762	430.8412251	13315.13367
0.000900561	0.900561	18377.20941	12611.09259	2032.710655	15610.89136	1638.812236	1800.357795	393.8984194	13810.53356	393.0595134	13644.94961
0.000901211	0.901211	16418.97719	11357.28183	2055.219691	14967.05246	1661.177525	1784.935812	394.0421656	13182.11665	393.2032596	13016.53269
0.00090186	0.90186	16835.91829	11315.24753	2019.896407	14370.76013	1661.404686	1793.627793	358.491721	12577.13234	357.6528149	12411.54838
0.00090251	0.90251	15509.85053	10707.01697	2039.217628	15567.4396	1662.226131	1823.435863	376.9914966	13744.00374	376.1525905	13578.41978
0.00090316	0.90316	12244.03037	8480.391957	2113.956163	17903.38073	1656.178904	1825.02895	457.7772592	16078.35178	456.9383532	15912.76782
0.00090381	0.90381	10042.28654	7184.297981	2153.460611	18078.39106	1648.403564	1797.885327	505.057047	16280.50573	504.2181409	16114.92178
0.000904459	0.904459	9907.923959	7041.734312	2181.551403	16913.50046	1640.437706	1798.719532	541.113697	15114.78093	540.274791	14949.19697
0.000905109	0.905109	9367.882258	6867.567994	2020.240797	16056.07137	1639.787413	1798.311943	380.4533841	14257.75943	379.614478	14092.17547
0.000905759	0.905759	9152.763754	6520.492355	2115.18947	17218.18817	1645.032609	1785.400274	470.1568605	15432.7879	469.3179544	15267.20394
0.000906408	0.906408	10050.16641	7042.696106	2126.686134	19075.07703	1636.725051	1789.249367	489.9610828	17285.82766	489.1221767	17120.24371
0.000907058	0.907058	11771.51522	8428.370409	2234.792752	19635.33018	1636.930608	1788.400499	597.8621444	17846.92968	597.0232383	17681.34572
0.000907708	0.907708	15446.65287	10677.44394	2197.923542	19767.08448	1643.566259	1802.103589	554.3572827	17964.98089	553.5183766	17799.39693
0.000908357	0.908357	20214.18414	13592.7701	2232.575367	20463.416	1639.726288	1806.60253	592.8490791	18656.81347	592.0101731	18491.22951
0.000909007	0.909007	25010.27709	16607.91593	2215.97987	20923.12242	1648	1815.301881	567.97987	19107.82054	567.1409639	18942.23658
0.000909657	0.909657	27185.19795	18105.22031	2193.989654	21044.66527	1640.553283	1807.038155	553.436371	19237.62711	552.5974649	19072.04316
0.000910307	0.910307	28381.61915	18949.30942	2270.653736	21339.94255	1632	1783.4037	638.653736	19556.53885	637.8148299	19390.95489
0.000910956	0.910956	27761.17608	18536.30247	2186.664717	21960.44671	1634.365599	1770.498506	552.2991184	20189.9482	551.4602123	20024.36425
0.000911606	0.911606	26685.03964	17648.31118	2180.537557	22694.56317	1635.440214	1774.250021	545.0973427	20920.31315	544.2584366	20754.72919
0.000912256	0.912256	25388.28992	16805.73297	2211.302518	22537.96523	1632.2283	1794.901307	579.0742182	20743.06392	578.2353121	20577.47997
0.000912905	0.912905	23602.55335	15754.40429	2255.988309	22209.02014	1633.034288	1805.139645	622.9540212	20403.88049	622.1151152	20238.29654
0.000913555	0.913555	21628.48899	14756.87997	2232.725315	22514.00805	1634.641158	1806.84155	598.0841573	20707.1665	597.2452512	20541.58254
0.000914205	0.914205	20123.38291	13890.10583	2134.23384	21452.75764	1632.55657	1802.653352	501.6772702	19650.10429	500.8383641	19484.52033
0.000914854	0.914854	18742.47655	12878.58373	2217.95625	20328.40859	1638.638742	1803.881371	579.3175081	18524.52722	578.4786021	18358.94326
0.000915504	0.915504	17649.67852	11832.6384	2176.452891	19365.92105	1648.970541	1815.751498	527.4823496	17550.16955	526.6434435	17384.58559
0.000916154	0.916154	16375.20412	11274.25071	2172.387659	18816.50026	1639.664378	1786.188365	532.7232808	17030.31189	531.8843747	16864.72794
0.000916804	0.916804	15638.45789	10679.78932	2120.758956	17909.66538	1640.120676	1769.617209	480.6382795	16140.04817	479.7993735	15974.46421
0.000917453	0.917453	13789.92147	9671.556472	2115.80846	17575.10904	1638.079842	1764.76285	477.7286183	15810.34619	476.8897123	15644.76223
0.000918103	0.918103	12705.29416	8705.399638	2148.818918	16895.30827	1640.628599	1757.126738	508.190319	15138.18153	507.3514129	14972.59757
0.000918753	0.918753	11674.38632	8107.954965	2134.442533	15475.71227	1646.731215	1784.833184	487.7113181	13690.87909	486.872412	13525.29513
0.000919402	0.919402	10862.12398	7694.170736	2045.13657	14394.69446	1658.11004	1781.510997	387.0265302	12613.18346	386.1876241	12447.59951
0.000920052	0.920052	10816.66747	7548.408093	2029.442579	14107.23134	1640.933504	1770.290738	388.5090752	12336.9406	387.6701691	12171.35664
0.000920702	0.920702	12385.44596	8633.635045	2016.003556	13686.83559	1639.348227	1761.868501	376.6553292	11924.96709	375.8164231	11759.38313
0.000921351	0.921351	13929.79268	9654.235504	2019.483699	14008.584	1645.428904	1755.653251	374.0547947	12252.93075	373.2158886	12087.34679
0.000922001	0.922001	12796.48474	8981.757872	2110.46101	15434.52778	1632.972565	1781.378195	477.4884447	13653.14959	476.6495386	13487.56563
0.000922651	0.922651	13435.33753	9404.196708	2089.013263	16593.5738	1630.907555	1789.06062	458.1057084	14804.51318	457.2668024	14638.92922
0.000923301	0.923301	16167.85866	11378.387	2122.411778	16732.91242	1633.950291	1799.189412	488.4614866	14933.72301	487.6225805	14768.13905
0.00092395	0.92395	20375.21279	13784.16378	2122.529111	16320.19049	1630.938057	1800.577951	491.591054	14519.61254	490.752148	14354.02858
0.0009246	0.9246	23515.07054	15669.51574	2080.891461	16556.60924	1641.169048	1778.911199	439.7224131	14777.69804	438.8835071	14612.11408
0.00092525	0.92525	25243.98958	16751.13715	2109.429704	16922.63598	1639.51427	1770.991894	469.9154342	15151.64409	469.0765281	14986.06013
0.000925899	0.925899	26876.39218	17751.23118	2139.872586	17332.82632	1651.582931	1768.509603	488.289655	15564.31672	487.4507489	15398.73276
0.000926549	0.926549	28436.47768	18858.4179	2176.837572	17531.4005	1648.576664	1764.144818	528.2609082	15767.25568	527.4220021	15601.67172
0.000927199	0.927199	28363.87634	19250.81738	2184.44186	17890.0641	1641.569487	1766.948473	542.8723726	16123.11563	542.0334665	15957.53167
0.000927848	0.927848	28121.87815	18573.25393	2247.756458	17755.3878	1640.025584	1785.365507	607.7308738	15970.02229	606.8919677	15804.43834
0.000928498	0.928498	29212.92327	19739.69161	2175.930904	18212.94644	1651.487998	1791.094477	524.4429056	16421.85196	523.6039996	16256.26801
0.000929148	0.929148	28789.83802	19355.42514	2190.795528	17696.45452	1659.282938	1777.10167	531.5125902	15919.35285	530.6736841	15753.76889
0.000929798	0.929798	25747.64956	17772.56848	2210.115245	17581.56184	1645.023942	1780.336639	565.0913028	15801.2252	564.2523967	15635.64124
0.000930447	0.930447	22516.67286	15399.2594	2163.464295	16976.24911	1634.959394	1788.660959	528.504901	15187.58815	527.6659949	15022.00419
0.000931097	0.931097	18534.92963	12485.99887	2116.300737	15753.28878	1639.407005	1827.70981	476.8937325	13925.57897	476.0548264	13759.99501
0.000931747	0.931747	15251.58376	10476.99689	2040.627826	13636.5515	1640.722498	1802.06111	399.9053283	11834.49039	399.0664222	11668.90643
0.000932396	0.932396	14561.8683	10069.76656	2023.589848	11899.98644	1639.146071	1785.41302	384.4437767	10114.57342	383.6048706	9948.989463
0.000933046	0.933046	14127.7539	9630.146532	1959.139506	11369.77718	1655.463588	1792.225438	303.6759184	9577.551742	302.8370123	9411.967784
0.000933696	0.933696	13083.96221	9137.688729	2004.58382	11071.55947	1658.629066	1778.852355	345.9547537	9292.707115	345.1158476	9127.123157
0.000934345	0.934345	12116.04889	8226.011471	1954.878906	10566.71743	1646.30204	1775.015639	308.5768656	8791.701791	307.7379595	8626.117833
0.000934995	0.934995	11426.41278	7912.7773	1874.813155	9990.246042	1647.061247	1782.362264	227.7519078	8207.883778	226.9130018	8042.29982
0.000935645	0.935645	10804.00015	7666.733692	1901.514148	9969.360407	1652.284528	1780.500496	249.2296196	8188.859911	248.3907136	8023.275953
0.000936295	0.936295	10467.19589	7361.261041	1888.811321	10052.15457	1653.193675	1773.024596	235.6176457	8279.129974	234.7787396	8113.546016
0.000936944	0.936944	10575.2372	7498.30866	1937.283241	10533.17798	1651.153873	1780.141944	286.1293684	8753.036036	285.2904623	8587.452078
0.000937594	0.937594	12940.05519	8630.386285	1920.919145	11934.23544	1636.491332	1795.499183	284.4278134	10138.73626	283.5889073	9973.1523
0.000938244	0.938244	20114.84413	13196.49855	2013.273169	13168.58471	1630.359799	1783.881412	382.9133701	11384.7033	382.0744641	11219.11934
0.000938893	0.938893	31377.69896	20381.76512	2089.48756	13758.11389	1638.445965	1776.35507	451.0415955	11981.75882	450.2026894	11816.17486
0.000939543	0.939543	36499.11267	23842.19307	2064.130442	13787.93188	1647.825767	1791.542079	416.3046753	11996.3898	415.4657692	11830.80584
0.000940193	0.940193	36155.52932	23790.79629	2071.29108	14201.94349	1654.054026	1785.385777	417.2370539	12416.55771	416.3981478	12250.97376
0.000940842	0.940842	36829.93502	24384.29553	2070.319123	14575.31691	1650.714408	1776	419.6047155	12799.31691	418.7658094	12633.73295
0.000941492	0.941492	35071.88703	23435.21394	2122.594851	15194.31904	1642.841753	1771.059096	479.753098	13423.25994	478.9141919	13257.67599
0.000942142	0.942142	33776.66544	22845.75495	2148.278361	15403.87543	1653.010585	1765.017754	495.2677761	13638.85768	494.42887	13473.27372
0.000942792	0.942792	33575.02874	22137.9464	2139.076143	15332.68178	1644.356317	1778.482932	494.7198263	13554.19885	493.8809203	13388.61489
0.000943441	0.943441	33004.71707	21950.34404	2168.533597	15182.48037	1635.718353	1773.462279	532.8152444	13409.01809	531.9763383	13243.43413
0.000944091	0.944091	33560.0194	22457.28004	2144.335577	15271.24862	1627.83621	1767.139659	516.4993668	13504.10896	515.6604607	13338.525
0.000944741	0.944741	33776.91252	22370.42993	2175.804076	15171.6244	1632.286472	1766.341302	543.517604	13405.2831	542.6786979	13239.69914
0.00094539	0.94539	32472.31623	21758.10647	2146.892349	14926.1542	1654.470359	1764.726504	492.4219898	13161.4277	491.5830838	12995.84374
0.00094604	0.94604	30981.42102	20790.91139	2159.544303	14917.77323	1635.090612	1774.66483	524.4536906	13143.1084	523.6147845	12977.52444
0.00094669	0.94669	29011.8877	19411.85046	2159.91296	14903.16934	1624.784242	1755.949929	535.1287181	13147.21941	534.2898121	12981.63545
0.000947339	0.947339	26942.22619	18208.5074	2139.495238	14986.03074	1639.297418	1735.820235	500.1978202	13250.2105	499.3589141	13084.62655
0.000947989	0.947989	24015.25874	16359.62496	2103.855106	14871.71718	1640.895102	1768.524203	462.9600042	13103.19298	462.1210981	12937.60902
0.000948639	0.948639	21280.90135	14220.8163	2098.978175	14981.51255	1644.133044	1790.19691	454.8451307	13191.31564	454.0062246	13025.73168
0.000949289	0.949289	19014.38077	12946.236	2122.544952	14915.73113	1645.739786	1775.552082	476.8051657	13140.17905	475.9662596	12974.59509
0.000949938	0.949938	16433.26617	11347.44351	2063.942261	14674.7728	1632	1756.265168	431.942261	12918.50763	431.1033549	12752.92367
0.000950588	0.950588	15041.69472	10161.61092	2042.18831	12807.60605	1632	1752.394812	410.18831	11055.21124	409.3494039	10889.62728
0.000951238	0.951238	14217.36223	9850.564878	2018.37134	11969.15298	1635.078784	1753.115965	383.292556	10216.03701	382.4536499	10050.45306
0.000951887	0.951887	13230.3092	9277.220997	1984.314163	11958.92131	1641.214678	1732.143981	343.099485	10226.77733	342.2605789	10061.19337
0.000952537	0.952537	11752.01464	8090.435218	2024.927611	13178.06428	1651.348606	1751.622908	373.5790046	11426.44137	372.7400986	11260.85741
0.000953187	0.953187	10682.32146	7512.624535	2066.804379	15638.54403	1650.741714	1786.002165	416.0626648	13852.54186	415.2237587	13686.95791
0.000953836	0.953836	11398.9838	8056.989943	2096.420927	16591.86321	1632.151507	1788.980564	464.2694197	14802.88265	463.4305136	14637.29869
0.000954486	0.954486	15289.86489	10673.47102	2127.947259	15387.69837	1647.055583	1776.961657	480.8916761	13610.73671	480.05277	13445.15276
0.000955136	0.955136	17973.6595	12203.68806	2068.959414	14877.05161	1654.571032	1753.272255	414.3883816	13123.77935	413.5494756	12958.1954
0.000955786	0.955786	17689.09877	11925.24705	2056.106162	15814.45034	1648.953688	1752.675163	407.1524737	14061.77518	406.3135677	13896.19122
0.000956435	0.956435	18720.7749	12677.27852	2124.25688	16595.41806	1637.736033	1751.956741	486.5208466	14843.46132	485.6819405	14677.87736
0.000957085	0.957085	19967.93279	13311.94415	2175.977737	17192.37717	1639.378786	1752.177173	536.5989508	15440.2	535.7600448	15274.61604
0.000957735	0.957735	19916.81108	13171.69675	2119.877291	17489.48823	1636.227647	1763.400487	483.6496438	15726.08774	482.8107377	15560.50379
0.000958384	0.958384	18908.52369	12693.01946	2170.271543	18070.99498	1648	1759.221834	522.271543	16311.77315	521.4326369	16146.18919
0.000959034	0.959034	19876.6819	13221.05543	2182.233419	18087.96731	1644.657117	1771.297413	537.5763023	16316.6699	536.7373962	16151.08594
0.000959684	0.959684	20507.01393	13660.5235	2143.742911	17758.15133	1628.955992	1761.153838	514.7869194	15996.99749	513.9480133	15831.41353
0.000960333	0.960333	19846.11624	13770.03854	2175.914289	17323.23257	1627.496521	1762.398604	548.417768	15560.83397	547.5788619	15395.25001
0.000960983	0.960983	20322.6846	13613.07006	2191.501186	17647.24985	1638.549222	1772.942283	552.9519636	15874.30757	552.1130576	15708.72361
0.000961633	0.961633	20649.89952	14015.8143	2112.810023	17858.49214	1633.326574	1750.042961	479.4834485	16108.44918	478.6445425	15942.86522
0.000962283	0.962283	21675.13412	14590.61274	2128.420383	17164.52668	1641.429973	1777.516752	486.9904101	15387.00993	486.1515041	15221.42597
0.000962932	0.962932	21914.44967	14752.36134	2084.408429	15946.78782	1648.424467	1766.073424	435.9839619	14180.7144	435.1450558	14015.13044
0.000963582	0.963582	20321.34318	13887.82232	2048.164346	15162.16383	1648.955546	1743.100617	399.2087997	13419.06321	398.3698936	13253.47926
0.000964232	0.964232	18276.1345	12643.45243	2044.220827	14976.71269	1641.337261	1756.114767	402.8835662	13220.59792	402.0446602	13055.01397
0.000964881	0.964881	16465.59576	11170.77722	2015.956938	14514.62851	1633.099867	1749.335846	382.8570711	12765.29266	382.018165	12599.70871
0.000965531	0.965531	13781.86098	9648.636531	1988.058846	13691.406	1644.549719	1768.899538	343.5091267	11922.50646	342.6702206	11756.9225
0.000966181	0.966181	11656.07588	8134.985461	2026.570166	13889.74974	1648	1759.218864	378.570166	12130.53088	377.7312599	11964.94692
0.00096683	0.96683	9959.854566	6905.402655	2041.568086	14157.91968	1641.063114	1769.560933	400.5049715	12388.35875	399.6660655	12222.77479
0.00096748	0.96748	9410.713431	6577.277068	2032.03938	14208.27396	1635.055945	1790.58246	396.9834352	12417.6915	396.1445292	12252.10754
0.00096813	0.96813	10382.92564	7020.903847	2038.901356	14002.83319	1651.067678	1764.247963	387.8336776	12238.58523	386.9947715	12073.00127
0.00096878	0.96878	12905.65848	8804.651178	2042.575385	13766.76753	1656.156309	1730.823214	386.419076	12035.94432	385.5801699	11870.36036
0.000969429	0.969429	16561.85587	11263.5316	2016.392561	13382.62714	1647.564871	1749.288063	368.8276898	11633.33908	367.9887837	11467.75512
0.000970079	0.970079	18623.23623	12797.76592	2005.353114	13544.03508	1648.692228	1744.003277	356.6608861	11800.0318	355.8219801	11634.44785
0.000970729	0.970729	20628.79912	14177.97026	1965.735644	13532.65234	1638.451628	1729.071878	327.2840161	11803.58046	326.44511	11637.9965
0.000971378	0.971378	21976.56695	15051.96745	2031.658177	14423.61586	1646.661234	1730.532428	384.996943	12693.08343	384.1580369	12527.49947
0.000972028	0.972028	20539.48081	13586.46106	2028.226531	14813.53649	1643.465605	1732.219974	384.7609265	13081.31652	383.9220204	12915.73256
0.000972678	0.972678	20761.57661	14050.72548	2021.524118	14373.29107	1650.784174	1740.345168	370.7399444	12632.9459	369.9010384	12467.36194
0.000973327	0.973327	26231.50123	17304.51396	2047.772401	15105.53775	1664.519539	1750.880996	383.2528624	13354.65675	382.4139563	13189.0728
0.000973977	0.973977	31916.27973	21482.34365	2106.172173	16166.33503	1645.974078	1753.737806	460.1980953	14412.59722	459.3591892	14247.01327
0.000974627	0.974627	32574.85498	22248.30393	2079.022559	16234.77938	1624.40614	1745.887416	454.6164187	14488.89196	453.7775127	14323.30801
0.000975277	0.975277	29949.45334	20451.61447	2127.33389	16587.85924	1620.0406	1747.740383	507.2932903	14840.11886	506.4543842	14674.5349
0.000975926	0.975926	28835.18762	19119.76779	2112.115315	16158.37741	1627.250839	1752.031257	484.8644764	14406.34615	484.0255703	14240.7622
0.000976576	0.976576	24651.74092	16636.18931	2064.543803	15466.68127	1652.327355	1754.145525	412.2164482	13712.53574	411.3775422	13546.95179
0.000977226	0.977226	18146.06344	12482.87667	2056.024951	14792.31521	1648.994339	1780.314138	407.030612	13012.00107	406.1917059	12846.41711
0.000977875	0.977875	14296.10034	10007.77293	2021.65298	14315.18705	1630.252187	1761.322411	391.4007928	12553.86464	390.5618867	12388.28068
0.000978525	0.978525	13485.75996	9440.951958	2049.1067	13729.31225	1638.238744	1764.497805	410.867956	11964.81444	410.0290499	11799.23049
0.000979175	0.979175	13102.54863	9212.18882	2040.235663	13562.25677	1653.91129	1757.19466	386.3243729	11805.06211	385.4854668	11639.47815
0.000979824	0.979824	12914.97223	9051.486989	2014.823735	13332.10066	1643.205781	1739.866944	371.6179538	11592.23372	370.7790477	11426.64976
0.000980474	0.980474	14500.16523	9823.841473	2005.382877	13523.0375	1630.16046	1755.239212	375.2224165	11767.79829	374.3835104	11602.21433
0.000981124	0.981124	16813.94869	11585.86289	1976.395594	13489.13007	1647.26921	1752.89929	329.1263844	11736.23078	328.2874783	11570.64682
0.000981774	0.981774	17810.35496	12340.3113	1989.059625	13694.0904	1654.24218	1766.24218	334.8174448	11927.84822	333.9785387	11762.26426
0.000982423	0.982423	17296.38188	11930.10621	1997.219243	13985.65273	1655.573846	1767.935962	341.6453973	12217.71677	340.8064912	12052.13281
0.000983073	0.983073	14454.86717	10136.29911	1968.615841	15421.31526	1646.333048	1778.435736	322.2827926	13642.87952	321.4438865	13477.29557
0.000983723	0.983723	11716.03502	8254.399337	2050.91195	17491.41692	1636.342005	1794.030105	414.5699452	15697.38682	413.7310392	15531.80286
0.000984372	0.984372	10358.1603	7341.505584	2098.014796	19227.23594	1650.349302	1761.535089	447.6654939	17465.70085	446.8265878	17300.11689
0.000985022	0.985022	9619.508495	6804.878449	2155.145661	18979.9001	1655.438218	1731.486362	499.7074431	17248.41374	498.868537	17082.82978
0.000985672	0.985672	9972.503953	6957.834522	2128.525397	19159.68107	1641.979014	1737.653502	486.5463827	17422.02757	485.7074766	17256.44361
0.000986321	0.986321	10834.70549	7330.237774	2139.899725	19232.1824	1638.830516	1751.841028	501.0692085	17480.34137	500.2303025	17314.75741
0.000986971	0.986971	11949.485	8169.979939	2167.71797	18972.76345	1648.895504	1799.829904	518.8224658	17172.93355	517.9835598	17007.34959
0.000987621	0.987621	13707.39505	9355.559396	2135.218114	18990.75824	1643.475677	1777.209641	491.7424366	17213.5486	490.9035306	17047.96464
0.000988271	0.988271	15882.36861	10880.04229	2164.774697	19474.64226	1640.804107	1758.499573	523.97059	17716.14269	523.1316839	17550.55873
0.00098892	0.98892	17640.78489	11819.5267	2191.581771	20038.09839	1643.879811	1761.289783	547.7019598	18276.80861	546.8630538	18111.22465
0.00098957	0.98957	18664.4857	12583.15023	2205.188012	19896.97572	1643.412061	1768.703254	561.7759515	18128.27247	560.9370454	17962.68851
0.00099022	0.99022	20350.8852	13607.4363	2202.747967	20247.64129	1652.377295	1767.620655	550.3706718	18480.02064	549.5317657	18314.43668
0.000990869	0.990869	22142.34875	14746.08345	2239.38154	20366.13793	1645.010786	1771.239792	594.3707538	18594.89814	593.5318477	18429.31418
0.000991519	0.991519	23227.15579	15256.94254	2228.20408	20347.75147	1640.355652	1760.927617	587.848428	18586.82385	587.0095219	18421.2399
0.000992169	0.992169	22798.24247	15154.49983	2135.301361	20135.09507	1642.405163	1753.681857	492.8961982	18381.41321	492.0572921	18215.82926
0.000992171	0.992171	22798.24247	15154.49983	2135.301361	20135.09507	1642.405163	1753.681857	492.8961982	18381.41321	492.0572921	18215.82926
0.000992822	0.992822	22423.62005	15082.92721	2181.521634	20145.6766	1651.666207	1761.061728	529.8554275	18384.61487	529.0165214	18219.03091
0.000993473	0.993473	22486.87962	15270.53616	2174.52119	20417.29967	1653.892496	1770.033784	520.628694	18647.26589	519.7897879	18481.68193
0.000994125	0.994125	22861.25778	15348.98877	2181.452493	20215.18817	1644.324219	1759.830487	537.1282743	18455.35768	536.2893682	18289.77373
0.000994776	0.994776	23357.76657	15739.86042	2230.660744	19787.13897	1650.044922	1738.380181	580.6158221	18048.75879	579.7769161	17883.17483
0.000995428	0.995428	24811.02163	16591.16901	2187.132762	19102.99875	1650.113582	1759.768611	537.0191804	17343.23014	536.1802744	17177.64618
0.000996079	0.996079	27263.85668	17953.87472	2141.053512	18382.58598	1640.228397	1790.535358	500.8251154	16592.05062	499.9862093	16426.46666
0.000996731	0.996731	28085.53595	18810.48626	2148.954777	17905.83914	1627.366578	1794.682008	521.5881987	16111.15713	520.7492927	15945.57317
0.000997382	0.997382	26499.42674	17845.92315	2093.418651	17801.45954	1619.211636	1779.421345	474.2070147	16022.0382	473.3681086	15856.45424
0.000998034	0.998034	25191.60765	16780.43646	2129.236113	18121.47244	1634.684325	1787.056694	494.5517881	16334.41575	493.7128821	16168.83179
0.000998685	0.998685	24836.04179	16681.94466	2137.594285	18319.9282	1648.266125	1775.966976	489.3281602	16543.96122	488.4892541	16378.37727
0.000999337	0.999337	24911.81603	16652.47439	2144.423111	18298.90978	1648.215698	1755.173218	496.2074128	16543.73656	495.3685068	16378.1526
0.000999988	0.999988	24979.5722	16559.52004	2157.483334	18394.08565	1659.077361	1775.098897	498.405973	16618.98675	497.5670669	16453.40279
0.001000639	1.000639	24170.36396	16441.81024	2145.923348	18485.77145	1642.257432	1764.905677	503.6659162	16720.86577	502.8270101	16555.28182
0.001001291	1.001291	23525.28307	15786.76116	2097.264402	18358.5534	1646.997348	1760	450.2670535	16598.5534	449.4281474	16432.96944
0.001001942	1.001942	22297.579	15054.70195	2181.258929	18163.81947	1651.360208	1789.202568	529.8987215	16374.6169	529.0598154	16209.03294
0.001002594	1.002594	21007.34478	14422.66779	2119.503503	18194.49975	1648	1788.919833	471.503503	16405.57992	470.6645969	16239.99596
0.001003245	1.003245	20628.28924	14069.89097	2116.944261	18485.50567	1645.99297	1741.369198	470.9512914	16744.13647	470.1123853	16578.55251
0.001003897	1.003897	20896.69683	14138.64675	2107.444478	18974.7746	1620.171346	1771.209719	487.2731316	17203.56488	486.4342255	17037.98092
0.001004548	1.004548	21089.76825	14346.59123	2105.711951	19078.22707	1645.366683	1781.152135	460.3452682	17297.07494	459.5063621	17131.49098
0.0010052	1.0052	20771.66864	14171.24528	2132.746329	18921.92128	1645.933662	1777.390659	486.8126666	17144.53062	485.9737605	16978.94666
0.001005851	1.005851	20266.02033	13924.32938	2110.529651	18558.29108	1637.177081	1758.309714	473.3525704	16799.98137	472.5136643	16634.39741
0.001006503	1.006503	19741.02696	13366.37568	2104.187064	18380.68532	1653.373867	1759.950258	450.8131965	16620.73506	449.9742904	16455.1511
0.001007154	1.007154	19590.66497	13480.75141	2128.331114	18202.67056	1632.912747	1783.153472	495.4183669	16419.51709	494.5794608	16253.93313
0.001007806	1.007806	20336.42726	13839.02836	2130.568086	18143.54051	1626.667412	1815.343582	503.9006745	16328.19693	503.0617684	16162.61297
0.001008457	1.008457	20851.99954	13991.38317	2149.475506	18468.91151	1641.617196	1756.459917	507.8583099	16712.45159	507.0194038	16546.86764
0.001009108	1.009108	21321.53272	14348.38026	2136.620163	18529.75919	1631.927986	1776.690563	504.6921771	16753.06863	503.853271	16587.48467
0.00100976	1.00976	22046.51028	15033.74333	2139.974583	18490.50144	1673.339098	1776.832132	466.6354853	16713.66931	465.7965792	16548.08535
0.001010411	1.010411	21698.44705	14838.14093	2136.110816	17731.54831	1657.621164	1792.011893	478.4896522	15939.53642	477.6507461	15773.95246
0.001011063	1.011063	21275.44687	14116.95467	2117.960986	16765.54158	1635.429515	1790.889536	482.5314708	14974.65204	481.6925648	14809.06809
0.001011714	1.011714	21321.294	14521.28222	2077.244024	16299.97603	1632	1769.302779	445.244024	14530.67325	444.4051179	14365.08929
0.001012366	1.012366	20980.55376	14001.10843	2071.158	16362.80799	1639.177063	1776.490378	431.9809372	14586.31761	431.1420312	14420.73365
0.001013017	1.013017	20766.11368	14092.58623	2073.652282	16217.103	1645.021106	1777.520911	428.6311764	14439.58209	427.7922704	14273.99813
0.001013669	1.013669	20266.52332	13729.75616	2089.174089	16355.44586	1648.995092	1801.807727	440.1789974	14553.63813	439.3400914	14388.05418
0.00101432	1.01432	20252.46696	13701.16363	2099.278401	16981.09788	1648.545367	1849.930687	450.7330343	15131.16719	449.8941283	14965.58324
0.001014972	1.014972	20935.46245	14066.45117	2101.671579	17614.45424	1632.098324	1796.89703	469.5732549	15817.55721	468.7343489	15651.97325
0.001015623	1.015623	21354.09821	14448.95469	2128.28902	18067.00401	1636.559693	1787.766935	491.7293272	16279.23707	490.8904211	16113.65312
0.001016274	1.016274	21674.71267	14619.74693	2111.604062	18080.1889	1633.207059	1791.872603	478.3970033	16288.3163	477.5580972	16122.73234
0.001016926	1.016926	21020.32257	14228.948	2103.44912	18621.25956	1647.638232	1794.855546	455.8108883	16826.40401	454.9719823	16660.82006
0.001017577	1.017577	20046.95229	13607.10719	2138.165075	20046.88772	1653.730469	1818.60261	484.4346063	18228.28511	483.5957002	18062.70115
0.001018229	1.018229	19952.85767	13459.93043	2209.1913	20445.85413	1640.055074	1786.859442	569.1362257	18658.99469	568.2973197	18493.41073
0.00101888	1.01888	20122.15825	13554.87673	2193.016706	20259.11928	1620.006253	1800.522852	573.010453	18458.59643	572.1715469	18293.01247
0.001019532	1.019532	20114.04412	13556.96234	2182.209838	19953.74941	1654.098289	1815.376249	528.1115494	18138.37316	527.2726433	17972.7892
0.001020183	1.020183	20059.89937	13467.53255	2154.957091	20227.4522	1633.366005	1821.04106	521.5910861	18406.41114	520.7521801	18240.82718
0.001020835	1.020835	20172.53945	13799.84122	2188.996957	20288.39575	1644.351241	1811.353621	544.6457157	18477.04213	543.8068097	18311.45817
0.001021486	1.021486	20713.05516	13893.17529	2215.822633	20293.9169	1643.927484	1833.200562	571.8951494	18460.71634	571.0562433	18295.13238
0.001022138	1.022138	21036.99272	14241.84283	2175.047923	20983.1758	1634.504186	1810.203133	540.5437367	19172.97267	539.7048306	19007.38871
0.001022789	1.022789	20914.1226	14162.56088	2229.883441	20930.95181	1662.464635	1812.559497	567.4188063	19118.39231	566.5799003	18952.80836
0.001023441	1.023441	20176.93943	13727.42154	2200.285504	20695.80175	1647.258099	1795.26296	553.0274048	18900.53879	552.1884987	18734.95483
0.001024092	1.024092	19504.93874	13297.97305	2199.240874	20780.84392	1633.382454	1823.497713	565.8584199	18957.34621	565.0195138	18791.76225
0.001024743	1.024743	18881.83088	12928.45614	2219.804687	20892.08797	1645.215577	1812.846459	574.5891098	19079.24151	573.7502037	18913.65755
0.001025395	1.025395	18622.08424	12534.78598	2212.357789	20988.60505	1634.683088	1810.948076	577.6747007	19177.65697	576.8357946	19012.07302
0.001026046	1.026046	18526.59472	12553.91673	2222.121953	20914.40692	1637.463811	1827.049244	584.6581422	19087.35768	583.8192361	18921.77372
0.001026698	1.026698	18784.44898	12777.02803	2200.483389	20694.6529	1657.143048	1814.711063	543.3403406	18879.94184	542.5014345	18714.35788
0.001027349	1.027349	19603.74479	13295.76914	2221.231102	20704.85125	1653.066513	1817.964234	568.1645888	18886.88702	567.3256827	18721.30306
0.001028001	1.028001	19544.37364	13297.83981	2195.926778	20259.48816	1665.84785	1816.108223	530.0789284	18443.37994	529.2400223	18277.79598
0.001028652	1.028652	18892.0015	12751.95359	2211.540482	19847.67588	1648.372276	1816.637292	563.1682062	18031.03859	562.3293001	17865.45463
0.001029304	1.029304	17668.44757	11953.86264	2181.222227	19288.26183	1651.081696	1825.301722	530.1405315	17462.96011	529.3016254	17297.37615
0.001029955	1.029955	16508.17581	11344.18278	2168.221565	19227.07292	1656.94622	1796.592538	511.2753448	17430.48038	510.4364388	17264.89642
0.001030607	1.030607	15593.54552	10566.11562	2184.995757	19302.83007	1637.81702	1813.255425	547.1787371	17489.57465	546.3398311	17323.99069
0.001031258	1.031258	14185.06083	9723.957972	2109.104504	18923.6826	1630.953751	1830.586315	478.1507526	17093.09629	477.3118465	16927.51233
0.001031909	1.031909	14191.4451	9756.579775	2184.027128	19204.33841	1629.874427	1853.711186	554.1527014	17350.62722	553.3137953	17185.04327
0.001032561	1.032561	14606.04466	10147.71422	2147.758789	17846.70859	1631.345415	1830.876934	516.4133738	16015.83166	515.5744677	15850.2477
0.001033212	1.033212	14683.28256	10172.88631	2109.019027	17185.02196	1659.999112	1801.320448	449.0199147	15383.70151	448.1810086	15218.11755
0.001033864	1.033864	14400.23052	9919.44405	2086.283203	17746.8322	1634.069353	1852.775396	452.2138498	15894.0568	451.3749437	15728.47285
0.001034515	1.034515	14911.2576	10127.88686	2102.390321	18301.84903	1642.749515	1850.760514	459.6408062	16451.08852	458.8019002	16285.50456
0.001035167	1.035167	16332.60998	11183.73271	2121.778508	17711.73609	1646.953519	1875.023137	474.8249888	15836.71295	473.9860827	15671.129
0.001035818	1.035818	17483.83032	11879.03338	2112.369393	16748.67819	1641.267023	1886.915914	471.1023698	14861.76228	470.2634637	14696.17832
0.00103647	1.03647	17705.58543	12065.14821	2098.296254	16614.37257	1649.327415	1857.065833	448.968839	14757.30674	448.1299329	14591.72278
0.001037121	1.037121	17160.84839	11674.21832	2082.951759	16704.07475	1629.629731	1822.094117	453.3220285	14881.98063	452.4831224	14716.39668
0.001037773	1.037773	17236.76657	11574.19598	2103.804008	16252.00623	1625.605168	1868.390279	478.1988396	14383.61595	477.3599336	14218.03199
0.001038424	1.038424	18273.79066	12267.65656	2087.698183	16099.38382	1647.871018	1857.65466	439.8271653	14241.72916	438.9882593	14076.1452
0.001039076	1.039076	19832.12249	13357.0138	2071.518191	16001.34325	1663.984964	1868.817635	407.5332271	14132.52562	406.694321	13966.94166
0.001039727	1.039727	21747.89442	14469.91708	2042.365859	15742.31643	1627.014765	1837.100917	415.3510941	13905.21551	414.512188	13739.63156
0.001040378	1.040378	23097.03902	15291.40768	2047.789577	15219.635	1642.031877	1837.525836	405.7576998	13382.10916	404.9187938	13216.52521
0.00104103	1.04103	23078.62624	15349.24796	2015.798422	14941.96807	1662.78617	1832.662066	353.0122524	13109.306	352.1733463	12943.72205
0.001041681	1.041681	22913.33361	15462.30195	1978.867778	15014.34726	1636.221834	1843.438179	342.6459436	13170.90908	341.8070376	13005.32512
0.001042333	1.042333	23386.64385	15595.99417	2043.314418	15739.71592	1647.377325	1900.139684	395.9370933	13839.57624	395.0981872	13673.99228
0.001042984	1.042984	22869.25118	15221.14749	2042.260628	15751.50278	1648	1870.708895	394.260628	13880.79389	393.4217219	13715.20993
0.001043636	1.043636	21057.04763	14196.96501	2042.004262	15607.62956	1648	1826.647721	394.004262	13780.98184	393.1653559	13615.39788
0.001044287	1.044287	19754.00949	13255.82553	2068.340656	15475.43593	1635.148412	1876.750596	433.1922439	13598.68533	432.3533378	13433.10138
0.001044939	1.044939	19273.95644	13067.20047	2044.393555	15376.09295	1616.184032	1850.723624	428.209523	13525.36933	427.3706169	13359.78537
0.00104559	1.04559	18930.70811	12755.55292	2057.11745	15298.44974	1633.265415	1840	423.8520347	13458.44974	423.0131287	13292.86578
0.001046242	1.046242	20437.11731	13743.1316	2096.518585	15482.95651	1648	1841.472703	448.518585	13641.48381	447.6796789	13475.89985
0.001046893	1.046893	22429.05017	15092.47558	2113.438525	15667.21319	1649.982229	1856.259612	463.456296	13810.95358	462.6173899	13645.36962
0.001047544	1.047544	22537.78109	15146.94585	2031.477723	15690.30896	1647.18492	1815.940367	384.2928029	13874.36859	383.4538968	13708.78464
0.001048196	1.048196	22228.53946	14866.60075	2067.893026	15527.29527	1630.254122	1872	437.6389038	13655.29527	436.7999977	13489.71131
0.001048847	1.048847	22276.51049	14999.12777	2057.971945	15253.69133	1632.842853	1872.757702	425.1290924	13380.93363	424.2901864	13215.34967
0.001049499	1.049499	22962.9301	15493.42014	2032.474396	15080.17083	1644.30104	1845.880609	388.1733561	13234.29022	387.33445	13068.70626
0.00105015	1.05015	23261.6771	15688.28144	2049.374577	15094.71386	1634.145485	1840.806823	415.2290924	13253.90704	414.3901863	13088.32308
0.001050802	1.050802	23309.06527	15306.68492	2016.561864	15026.04781	1647.929609	1845.032207	368.6322552	13181.0156	367.7933491	13015.43165
0.001051453	1.051453	21752.10577	14586.90949	2061.829275	15484.54796	1646.186488	1858.350394	415.6427867	13626.19757	414.8038806	13460.61361
0.001052105	1.052105	21169.8113	14465.54257	2046.451531	15838.85454	1626.33277	1870.396788	420.118761	13968.45775	419.279855	13802.87379
0.001052756	1.052756	21809.30629	14655.70448	2067.037502	16245.7409	1622.068452	1872.865401	444.9690502	14372.8755	444.1301441	14207.29154
0.001053408	1.053408	22585.24173	15144.18549	2094.767917	16468.29492	1656.774968	1868.03173	437.9929491	14600.26319	437.1540431	14434.67923
0.001054059	1.054059	23557.9597	15838.99239	2086.847634	16600.41096	1636.885922	1860.536626	449.9617116	14739.87433	449.1228056	14574.29038
0.00105471	1.05471	24578.39197	16720.03183	2038.509599	16752.33832	1643.264535	1866.565316	395.2450642	14885.773	394.4061581	14720.18905
0.001055362	1.055362	25994.75606	17473.69905	2084.629766	16872.66119	1623.351491	1875.875215	461.2782752	14996.78597	460.4393691	14831.20202
0.001056013	1.056013	26742.22334	17970.74793	2125.87971	16548.00161	1624.671768	1887.832444	501.2079423	14660.16917	500.3690362	14494.58521
0.001056665	1.056665	24645.85805	16500.88301	2092.941401	16483.31335	1639.28788	1868.818407	453.6535211	14614.49494	452.8146151	14448.91099
0.001057316	1.057316	22483.10874	15409.49011	2130.581449	16398.20836	1658.177494	1896.767578	472.4039551	14501.44078	471.565049	14335.85682
0.001057968	1.057968	21512.42614	14764.23619	2109.215268	16067.39862	1647.969801	1869.023604	461.2454667	14198.37502	460.4065606	14032.79106
0.001058619	1.058619	20587.71957	13990.47225	2088.236594	15742.66353	1638.047237	1889.551901	450.1893567	13853.11163	449.3504507	13687.52767
0.001059271	1.059271	19535.89274	13357.10812	2075.338837	16036.20427	1649.773036	1858.914356	425.5658007	14177.28991	424.7268946	14011.70596
0.001059922	1.059922	18616.35192	12460.48289	2097.39606	16259.09927	1653.044535	1852.545594	444.3515248	14406.55368	443.5126187	14240.96972
0.001060574	1.060574	18555.95035	12613.75067	2064.993122	16256.94964	1648.692661	1889.891668	416.3004614	14367.05797	415.4615554	14201.47401
0.001061225	1.061225	18405.66239	12741.15781	2074.405683	16363.55072	1636.137543	1885.105325	438.2681402	14478.44539	437.4292342	14312.86144
0.001061877	1.061877	18626.78418	12657.16541	2045.142542	16080.9664	1651.093476	1861.454956	394.0490655	14219.51144	393.2101595	14053.92749
0.001062528	1.062528	18705.95828	12730.21847	2051.543629	16083.26042	1632	1864.327492	419.543629	14218.93293	418.7047229	14053.34897
0.001063179	1.063179	18423.56013	12539.36936	2050.189369	15697.88761	1632.468018	1852.498535	417.7213514	13845.38907	416.8824453	13679.80512
0.00106318	1.06318	18423.56013	12539.36936	2050.189369	15697.88761	1632.468018	1852.498535	417.7213514	13845.38907	416.8824453	13679.80512
0.001063832	1.063832	17806.59301	12004.62672	2048	15225.94237	1648.05222	1858.168067	399.9477803	13367.7743	399.1088742	13202.19035
0.001064484	1.064484	17485.7386	11776.15466	2037.893857	14772.20274	1620.46364	1887.42587	417.4302169	12884.77687	416.5913109	12719.19291
0.001065135	1.065135	17681.20356	12022.69713	2008.688653	14305.95956	1645.444468	1888.502636	363.2441847	12417.45692	362.4052786	12251.87297
0.001065787	1.065787	17429.7442	11769.59483	1986.321924	13592.18932	1640.440989	1860.390607	345.880935	11731.79871	345.0420289	11566.21476
0.001066439	1.066439	15729.86411	10649.69229	1967.351349	13348.71078	1636.275879	1877.462269	331.0754701	11471.24851	330.236564	11305.66455
0.00106709	1.06709	13686.73871	9439.124397	1959.610657	13788.68792	1619.257972	1822.379732	340.3526847	11966.30819	339.5137786	11800.72423
0.001067742	1.067742	12174.18598	8447.098881	1978.01306	14197.51479	1631.411728	1893.443315	346.6013316	12304.07147	345.7624255	12138.48752
0.001068394	1.068394	10701.1725	7550.982319	1984.169139	14610.47507	1646.453106	1892.208768	337.7160333	12718.2663	336.8771273	12552.68234
0.001069046	1.069046	9981.311207	7035.837728	1991.108349	15009.43971	1662.90539	1878.538051	328.2029591	13130.90166	327.3640531	12965.3177
0.001069697	1.069697	9972.616524	6948.885204	2019.484708	15241.58077	1638.256392	1895.509155	381.228316	13346.07162	380.3894099	13180.48766
0.001070349	1.070349	10372.08403	7250.108301	2029.620863	15099.46718	1632	1879.410194	397.620863	13220.05699	396.7819569	13054.47303
0.001071001	1.071001	11270.12808	7870.255647	2027.085138	14401.53003	1630.702903	1844.927268	396.3822348	12556.60276	395.5433287	12391.0188
0.001071652	1.071652	12296.06542	8353.360223	1993.806702	13670.2569	1642.855855	1875.146859	350.9508474	11795.11004	350.1119414	11629.52608
0.001072304	1.072304	12153.72091	8345.472572	1999.781829	13202.89231	1641.411846	1863.075346	358.3699829	11339.81696	357.5310768	11174.23301
0.001072956	1.072956	11127.21755	7794.313255	2020.554276	13853.02645	1633.054963	1884.656215	387.4993126	11968.37023	386.6604065	11802.78628
0.001073607	1.073607	9797.555964	6898.262092	1988.32389	15125.17832	1642.465585	1892.409029	345.8583052	13232.76929	345.0193991	13067.18533
0.001074259	1.074259	8828.036026	6351.957784	2028.641315	15840.51891	1638.21169	1886.230179	390.429625	13954.28873	389.590719	13788.70477
0.001074911	1.074911	8898.893957	6325.247121	2089.735058	15696.79037	1643.044247	1886.220781	446.6908108	13810.56959	445.8519048	13644.98563
0.001075563	1.075563	9287.121255	6579.418378	2089.75239	15350.7555	1648	1912.272446	441.75239	13438.48305	440.9134839	13272.8991
0.001076214	1.076214	10453.19684	7412.212144	2046.708567	14750.63108	1634.90409	1912.599521	411.8044774	12838.03156	410.9655713	12672.4476
0.001076866	1.076866	12586.46143	8911.092544	2048.654102	14607.559	1641.800222	1873.449713	406.8538801	12734.10929	406.014974	12568.52533
0.001077518	1.077518	14642.60937	10105.33287	2057.357814	15393.39062	1640.543164	1837.431885	416.8146499	13555.95874	415.9757439	13390.37478
0.001078169	1.078169	16467.96089	11583.52034	2079.679467	15864.85965	1644.152923	1869.514054	435.5265439	13995.3456	434.6876378	13829.76164
0.001078821	1.078821	19613.21816	13286.95388	2100.684825	16599.00892	1648	1887.464702	452.684825	14711.54422	451.8459189	14545.96026
0.001079473	1.079473	22821.73054	15400.6483	2094.939678	17354.29118	1638.554865	1886.513113	456.3848129	15467.77807	455.5459069	15302.19411
0.001080125	1.080125	25365.73882	17046.12947	2116.251287	17895.31762	1650.204651	1869.795349	466.046636	16025.52227	465.2077299	15859.93831
0.001080776	1.080776	26656.05791	17989.2795	2108.28809	18396.87173	1653.769248	1894.219998	454.5188422	16502.65173	453.6799361	16337.06777
0.001081428	1.081428	27187.69528	18069.97038	2196.62177	18616.91984	1642.562122	1880.588676	554.0596475	16736.33116	553.2207415	16570.74721
0.00108208	1.08208	27079.4426	17999.96615	2165.628285	18849.69806	1644.87246	1865.504109	520.755825	16984.19395	519.916919	16818.60999
0.001082731	1.082731	26771.5061	17874.06948	2099.892401	18287.28773	1637.897549	1850.902254	461.9948515	16436.38548	461.1559454	16270.80152
0.001083383	1.083383	26187.81763	17575.25269	2078.699414	18131.65573	1623.927724	1855.675845	454.7716897	16275.97989	453.9327836	16110.39593
0.001084035	1.084035	24741.34716	16685.93487	2070.395549	17607.03553	1638.068471	1881.31562	432.3270777	15725.71991	431.4881716	15560.13595
0.001084687	1.084687	23316.6804	15737.43024	2035.622099	17686.41658	1651.432784	1883.645908	384.1893148	15802.77067	383.3504087	15637.18671
0.001085338	1.085338	21730.26823	14763.30675	2096.747387	17478.66646	1649.573123	1864.610866	447.1742641	15614.05559	446.335358	15448.47164
0.00108599	1.08599	20718.15712	14017.53705	2042.33611	17239.03138	1636.637913	1851.798602	405.6981968	15387.23278	404.8592907	15221.64882
0.001086642	1.086642	19838.80906	13314.22727	2032.044479	15596.21246	1623.047913	1853.980158	408.9965656	13742.2323	408.1576595	13576.64834
0.001087293	1.087293	17417.84258	11724.45906	2016.32745	13947.97553	1621.239141	1855.858712	395.0883088	12092.11682	394.2494027	11926.53286
0.001087945	1.087945	12951.54137	9213.092371	1926.826883	13278.24035	1627.034852	1839.283533	299.7920309	11438.95682	298.9531248	11273.37286
0.001088597	1.088597	11584.65	7886.176395	1983.617506	13255.93981	1650.489728	1847.714851	333.1277782	11408.22496	332.2888721	11242.641
0.001089248	1.089248	11392.72063	7961.916159	1944.779563	13702.53102	1642.760409	1870.910866	302.0191544	11831.62015	301.1802484	11666.0362
0.0010899	1.0899	11662.78894	8153.572798	2012.286017	14054.7974	1626.409817	1880.759639	385.8761998	12174.03776	385.0372937	12008.4538
0.001090552	1.090552	13130.558	8997.991173	2005.68796	14383.05658	1623.727626	1850.035762	381.960334	12533.02082	381.1214279	12367.43686
0.001091204	1.091204	16502.2006	11121.70581	2014.863699	14432.37922	1637.333132	1866.666759	377.5305669	12565.71246	376.6916608	12400.1285
0.001091855	1.091855	20036.57919	13816.61211	2002.667733	14795.50291	1645.722332	1860.503887	356.9454007	12934.99902	356.1064946	12769.41507
0.001092507	1.092507	23331.88765	15429.37387	1952.001243	15306.10794	1628.262448	1878.273559	323.7387952	13427.83438	322.8998892	13262.25042
0.001093159	1.093159	25594.09694	16934.76268	2063.540898	15645.6417	1632.426376	1844.85682	431.1145215	13800.78488	430.2756154	13635.20092
0.00109381	1.09381	26893.79714	18061.72814	2054.649718	15860.56987	1641.435377	1853.844971	413.214341	14006.7249	412.3754349	13841.14094
0.001094462	1.094462	25963.27765	17314.17267	2022.009834	16658.54907	1645.033654	1870.866308	376.9761799	14787.68276	376.1372738	14622.0988
0.001095114	1.095114	22992.0627	15437.74345	2111.523429	17560.88525	1638.891177	1862.425727	472.6322521	15698.45952	471.793346	15532.87557
0.001095766	1.095766	19935.74621	13529.61238	2092.882793	18003.40672	1647.341578	1883.861867	445.5412148	16119.54485	444.7023088	15953.9609
0.001096417	1.096417	17304.09728	11816.48694	2104.364657	18115.68047	1648.320978	1880.025915	456.043679	16235.65455	455.2047729	16070.0706
0.001097069	1.097069	14990.06532	10288.21098	2062.707612	17819.35785	1649.78466	1841.106817	412.9229519	15978.25103	412.0840458	15812.66708
0.001097721	1.097721	13645.1695	9297.303996	2044.25497	17060.56568	1649.820172	1799.325886	394.4347982	15261.23979	393.5958921	15095.65584
0.001098372	1.098372	12982.75222	8999.059013	2040.150604	16329.57215	1648.743136	1842.820241	391.4074676	14486.75191	390.5685615	14321.16795
0.001099024	1.099024	12332.88372	8586.63501	2032	15653.46746	1657.812197	1850.816406	374.187803	13802.65105	373.348897	13637.0671
0.001099676	1.099676	11405.99498	7961.008571	2029.432709	15485.04094	1647.427344	1823.511931	382.0053653	13661.52901	381.1664592	13495.94505
0.001100328	1.100328	9976.526449	7058.366727	2022.754556	15387.21663	1646.329927	1825.523115	376.4246288	13561.69351	375.5857227	13396.10956
0.001100979	1.100979	8774.85852	6169.925383	2037.488901	15446.78948	1653.988292	1843.434869	383.5006092	13603.35461	382.6617032	13437.77065
0.001101631	1.101631	8075.793064	5819.287938	2077.828876	15477.76337	1632.47606	1838.827624	445.3528161	13638.93575	444.51391	13473.35179
0.001102283	1.102283	8392.137811	5978.088873	2037.649374	15211.76442	1643.230225	1872.369516	394.4191488	13339.3949	393.5802427	13173.81095
0.001102934	1.102934	9813.810629	6898.72222	2017.746423	14826.04405	1649.300433	1855.729311	368.4459897	12970.31474	367.6070837	12804.73078
0.001103586	1.103586	13188.59942	9015.261719	2007.389467	14072.46732	1644.525597	1885.268045	362.8638705	12187.19927	362.0249644	12021.61532
0.001104238	1.104238	17214.48405	11450.91021	1986.532204	13810.99198	1654.358159	1847.695836	332.1740449	11963.29614	331.3351388	11797.71219
0.001104889	1.104889	19464.1725	13074.00632	1976.78178	14330.95769	1646.968087	1851.998959	329.8136932	12478.95873	328.9747871	12313.37477
0.001105541	1.105541	21083.90421	14178.31136	2008.668682	15067.85503	1634.906246	1882.277271	373.7624359	13185.57776	372.9235298	13019.9938
0.001106193	1.106193	22575.06942	15202.08426	2011.401966	15852.62647	1663.029614	1824.078906	348.3723524	14028.54756	347.5334464	13862.96361
0.001106845	1.106845	25052.66673	16924.91614	2063.256455	16862.20411	1648.110955	1839.850462	415.1454996	15022.35365	414.3065936	14856.76969
0.001107496	1.107496	27334.7244	18245.1496	2061.955971	17642.53792	1642.062032	1872.492728	419.8939393	15770.04519	419.0550333	15604.46123
0.001108148	1.108148	27546.26426	18413.75394	2097.020841	18111.51684	1637.21058	1846.218496	459.8102607	16265.29834	458.9713546	16099.71439
0.0011088	1.1088	28299.12926	19088.78454	2137.289063	18810.6364	1660.382411	1842.174805	476.9066515	16968.4616	476.0677454	16802.87764
0.001109451	1.109451	30100.0327	20299.63886	2132.984458	19674.94331	1648.922757	1824.852477	484.061701	17850.09083	483.2227949	17684.50688
0.001110103	1.110103	31598.4738	21176.87975	2152.349962	20779.22531	1629.348259	1871.002446	523.0017035	18908.22286	522.1627974	18742.63891
0.001110755	1.110755	33087.70656	21975.46762	2160.638766	21883.23149	1653.43742	1820.264387	507.2013459	20062.9671	506.3624398	19897.38315
0.001111407	1.111407	34237.4266	22528.42898	2182.747439	22721.05346	1639.228839	1856.836318	543.5185996	20864.21714	542.6796935	20698.63318
0.001112058	1.112058	34393.14513	22909.21819	2223.489915	23496.56953	1635.243981	1892.490607	588.2459342	21604.07892	587.4070281	21438.49497
0.00111271	1.11271	34394.74296	22986.17987	2237.493876	24058.87749	1632	1835.40657	605.493876	22223.47092	604.6549699	22057.88696
0.001113362	1.113362	33934.69969	22484.55303	2244.355418	24341.69377	1655.357741	1801.319434	588.9976769	22540.37434	588.1587708	22374.79038
0.001114013	1.114013	32541.23339	21575.30989	2276.373249	24331.13666	1655.789025	1859.966452	620.5842238	22471.17021	619.7453177	22305.58625
0.001114665	1.114665	31462.57438	20991.55049	2272.792578	24196.59993	1632.69786	1845.781747	640.0947176	22350.81818	639.2558115	22185.23423
0.001115317	1.115317	31340.46073	20835.75605	2231.775369	23989.12445	1630.148438	1815.729223	601.6269315	22173.39523	600.7880254	22007.81127
0.001115969	1.115969	30615.55065	20398.93272	2201.115221	23898.5883	1632.802954	1822.547049	568.3122671	22076.04125	567.473361	21910.45729
0.00111662	1.11662	28673.10743	19355.15401	2238.369575	23682.3699	1636.613086	1834.90396	601.7564891	21847.46594	600.917583	21681.88198
0.001117272	1.117272	26011.34028	17658.8538	2201.047055	23565.0332	1633.629906	1825.939086	567.4171487	21739.09411	566.5782426	21573.51016
0.001117924	1.117924	23531.78816	15657.62986	2180.116173	23286.66122	1645.518503	1804.670062	534.5976696	21481.99116	533.7587635	21316.4072
0.001118575	1.118575	20736.26509	14040.96868	2251.90301	23172.11773	1639.981036	1817.598408	611.9219736	21354.51932	611.0830676	21188.93536
0.001119227	1.119227	18077.82219	12265.04481	2252.991832	23026.75511	1655.452858	1824.676723	597.5389738	21202.07839	596.7000677	21036.49443
0.001119879	1.119879	15934.09512	10741.43429	2207.666511	22414.10817	1653.900089	1814.126501	553.7664216	20599.98167	552.9275155	20434.39771
0.00112053	1.12053	14241.54765	9796.349608	2165.71504	22260.69375	1656.573166	1819.04341	509.1418743	20441.65034	508.3029682	20276.06638
0.001121182	1.121182	13254.4654	9161.224428	2155.081725	21742.08164	1645.571418	1807.858954	509.5103073	19934.22269	508.6714013	19768.63873
0.001121834	1.121834	12494.1618	8755.461087	2218.968383	21098.0466	1633.52832	1786.291361	585.4400627	19311.75524	584.6011566	19146.17128
0.001122486	1.122486	11571.62164	8267.951619	2140.035215	20654.26603	1642.967623	1815.26282	497.0675922	18839.00321	496.2286861	18673.41925
0.001123137	1.123137	10927.27762	7825.25261	2168.112968	20070.69248	1634.732457	1826.999147	533.380511	18243.69333	532.5416049	18078.10938
0.001123789	1.123789	10599.76332	7575.267062	2157.214112	19765.73124	1643.862089	1815.70298	513.3520233	17950.02826	512.5131172	17784.4443
0.001124441	1.124441	9565.824064	6705.126647	2135.863126	19738.59556	1635.919835	1798.80034	499.9432905	17939.79522	499.1043845	17774.21126
0.001125092	1.125092	8814.13475	6224.04865	2135.373387	19516.66306	1626.013163	1813.878401	509.3602245	17702.78466	508.5213184	17537.2007
0.001125744	1.125744	8213.6098	6032.192229	2142.024935	19492.55359	1633.579819	1852.854261	508.4451163	17639.69933	507.6062103	17474.11537
0.001126396	1.126396	9014.27022	6336.279978	2130.940795	20050.80515	1640.997124	1835.448141	489.9436714	18215.35701	489.1047653	18049.77305
0.001127048	1.127048	11074.23047	7736.482985	2154.482478	19854.86046	1643.434657	1802.697712	511.0478213	18052.16275	510.2089153	17886.57879
0.001127699	1.127699	14756.90821	10074.35383	2120.339838	18136.16266	1638.805931	1817.620703	481.5339072	16318.54196	480.6950011	16152.958
0.001128351	1.128351	17055.44918	11657.81338	2062.71946	16455.52234	1625.472344	1832.314232	437.2471158	14623.20811	436.4082097	14457.62415
0.001129003	1.129003	15620.37109	10636.21582	2049.81828	16906.92196	1624.104465	1836.112198	425.7138147	15070.80976	424.8749086	14905.2258
0.001129654	1.129654	13105.30395	9044.428325	2089.05863	18147.3362	1639.841658	1816.534707	449.2169721	16330.80149	448.378066	16165.21754
0.001130306	1.130306	12219.61453	8401.901484	2093.737435	19525.43119	1644.467171	1784.41948	449.2702637	17741.01171	448.4313576	17575.42775
0.001130958	1.130958	13151.98989	9328.729386	2095.132874	19249.34164	1645.140752	1795.656532	449.9921222	17453.68511	449.1532161	17288.10115
0.00113161	1.13161	15875.01413	11019.50446	2151.919877	19280.70723	1642.274669	1809.594075	509.6452076	17471.11316	508.8063016	17305.5292
0.001132261	1.132261	19381.46571	13165.72465	2079.136683	18950.5384	1620.377734	1788.18801	458.7589486	17162.35039	457.9200426	16996.76643
0.001132913	1.132913	22081.12833	14926.69229	2112.80477	18520.95223	1626.731802	1793.291486	486.0729677	16727.66074	485.2340617	16562.07679
0.001133565	1.133565	23537.20323	15905.89433	2110.460742	19658.45762	1632.807987	1799.876178	477.6527549	17858.58144	476.8138488	17692.99748
0.001134216	1.134216	25497.47394	17237.10014	2128.596853	21104.99567	1647.91415	1792.982845	480.6827026	19312.01282	479.8437965	19146.42887
0.001134868	1.134868	26032.46266	17532.98044	2149.987791	22531.08423	1651.395672	1770.304852	498.5921189	20760.77938	497.7532128	20595.19542
0.00113552	1.13552	26381.1417	17691.1429	2194.643802	23080.79284	1635.448411	1769.647985	559.1953911	21311.14485	558.3564851	21145.5609
0.001136171	1.136171	25852.59359	17602.48118	2267.268802	23448.02418	1644.360863	1788.5758	622.9079393	21659.44838	622.0690332	21493.86442
0.001136823	1.136823	25259.74094	16994.60326	2164.761293	23923.77135	1645.601149	1793.315538	519.1601437	22130.45581	518.3212376	21964.87185
0.001137475	1.137475	23820.03812	16031.53338	2211.969479	24055.80939	1650.424249	1792.951344	561.5452298	22262.85805	560.7063237	22097.27409
0.001138127	1.138127	22659.30121	15412.48435	2195.763365	23924.46813	1663.560208	1773.654725	532.2031571	22150.81341	531.364251	21985.22945
0.001138778	1.138778	21474.019	14591.1911	2277.522591	23449.06425	1649.34371	1802.563371	628.1788814	21646.50088	627.3399754	21480.91692
0.00113943	1.13943	19957.9793	13652.45762	2314.657333	23122.41543	1637.676753	1779.9605	676.9805802	21342.45493	676.1416741	21176.87097
0.001140082	1.140082	18365.56873	12526.05343	2224.968941	22810.89716	1641.028734	1780.264199	583.9402074	21030.63296	583.1013014	20865.049
0.001140733	1.140733	16650.61734	11127.51648	2180.566773	22900.4454	1637.360602	1760.760515	543.2061714	21139.68488	542.3672654	20974.10093
0.001141385	1.141385	13858.97743	9591.119207	2223.116388	22343.63277	1640.341638	1763.047641	582.77475	20580.58513	581.9358439	20415.00117
0.001142037	1.142037	11888.20097	8169.295197	2185.816605	21765.13963	1661.32627	1790.910828	524.4903355	19974.2288	523.6514294	19808.64484
0.001142689	1.142689	10681.84574	7434.112367	2130.237531	21151.52914	1652.734887	1759.098118	477.5026436	19392.43102	476.6637375	19226.84706
0.00114334	1.14334	9503.301962	6821.262961	2145.538804	20381.61362	1635.057564	1775.660268	510.4812401	18605.95335	509.642334	18440.36939
0.001143992	1.143992	8271.373588	5962.800878	2173.082848	20223.85907	1645.812613	1761.450052	527.2702352	18462.40902	526.4313291	18296.82506
0.001144644	1.144644	7663.488657	5522.248177	2169.591172	20349.71767	1634.933123	1799.4794	534.6580494	18550.23827	533.8191434	18384.65431
0.001145295	1.145295	7809.509464	5561.742349	2163.488139	20229.53967	1645.67051	1819.126933	517.8176293	18410.41274	516.9787232	18244.82878
0.001145947	1.145947	8422.085594	5814.012515	2171.406481	19937.52162	1619.474584	1765.0677	551.9318972	18172.45392	551.0929911	18006.86996
0.001146599	1.146599	9081.608873	6330.978554	2157.859804	19463.14674	1639.813292	1748.570558	518.0465121	17714.57618	517.207606	17548.99222
0.001147251	1.147251	10697.48708	7431.597148	2115.556465	18402.9935	1649.321296	1800.934038	466.2351693	16602.05946	465.3962632	16436.4755
0.001147902	1.147902	13243.33783	9017.814691	2103.802671	16869.75093	1663.807555	1760.684602	439.9951165	15109.06633	439.1562104	14943.48237
0.001148554	1.148554	15140.18587	10226.17427	2033.974884	15574.03458	1660.309979	1759.769606	373.6649053	13814.26497	372.8259992	13648.68102
0.001149206	1.149206	15910.9665	10728.63241	2014.911445	15497.90943	1618.393064	1754.940521	396.5183806	13742.96891	395.6794745	13577.38495
0.001149857	1.149857	16504.67573	11328.59144	2033.533299	16304.40393	1656.37257	1777.69294	377.1607294	14526.71099	376.3218233	14361.12703
0.001150509	1.150509	17559.75835	12123.2827	2067.326471	17053.3488	1640.955762	1757.99033	426.3707087	15295.35847	425.5318026	15129.77451
0.001151161	1.151161	18843.64925	12848.67108	2073.943852	17526.36693	1631.612955	1807.079907	442.3308967	15719.28702	441.4919906	15553.70307
0.001151812	1.151812	19310.91372	13167.7673	2089.376015	18019.70523	1625.669815	1776.035795	463.7062	16243.66943	462.867294	16078.08548
0.001152464	1.152464	18532.54454	12795.78906	2136.488734	18361.69422	1657.411838	1772.855139	479.0768961	16588.83908	478.23799	16423.25512
0.001153116	1.153116	16839.6503	11589.88388	2116.405502	18791.11418	1648.147106	1781.932759	468.2583961	17009.18142	467.4194901	16843.59746
0.001153768	1.153768	15174.35217	10332.2244	2143.806917	18926.58697	1607.846647	1800.868338	535.9602701	17125.71863	535.121364	16960.13467
0.001154419	1.154419	13525.0699	9330.857333	2181.432506	19040.82071	1630.361623	1747.290365	551.0708827	17293.53034	550.2319766	17127.94639
0.001155071	1.155071	11747.48165	8301.840083	2167.204193	19176.94246	1620.155844	1776.431065	547.0483495	17400.5114	546.2094434	17234.92744
0.001155723	1.155723	9950.169408	7166.393827	2128.606588	18926.55216	1631.242501	1749.111463	497.3640875	17177.4407	496.5251814	17011.85674
0.001156374	1.156374	8566.320062	6177.872837	2096.181127	18339.83512	1628.767463	1718.679634	467.4136643	16621.15549	466.5747582	16455.57153
0.001157026	1.157026	8016.788744	5820.15426	2101.888016	17826.00281	1619.307151	1751.355451	482.580865	16074.64736	481.7419589	15909.0634
0.001157678	1.157678	8231.696193	5943.536138	2089.744604	17800.05362	1616.46833	1746.156342	473.2762739	16053.89728	472.4373678	15888.31332
0.00115833	1.15833	8649.444181	6235.103232	2048.821359	18040.47331	1641.558918	1736.682308	407.2624407	16303.791	406.4235346	16138.20704
0.001158981	1.158981	9335.182529	6855.406241	2068.667592	17740.63232	1639.103947	1743.610213	429.5636445	15997.02211	428.7247384	15831.43815
0.001159633	1.159633	10768.7689	7725.775453	2107.174718	17155.62724	1641.946484	1752.29689	465.2282336	15403.33035	464.3893276	15237.74639
0.001160285	1.160285	12927.39851	9071.943639	2091.112694	16822.86925	1634.373829	1733.255825	456.7388646	15089.61342	455.8999585	14924.02947
0.001160936	1.160936	14577.3861	10067.68584	2057.157436	16692.31239	1644.478427	1740.88956	412.6790092	14951.42283	411.8401031	14785.83887
0.001161588	1.161588	15012.10981	10237.47308	2057.384119	16669.48578	1654.134519	1763.555952	403.2496003	14905.92983	402.4106942	14740.34587
0.00116224	1.16224	15000.25425	10377.59367	2059.354212	16902.62487	1648.501307	1778.276748	410.8529047	15124.34812	410.0139986	14958.76416
0.001162891	1.162891	16028.24683	10834.86463	2079.122072	16701.54078	1643.505874	1773.90388	435.6161977	14927.6369	434.7772916	14762.05294
0.001163543	1.163543	18320.93143	12322.64355	2059.128797	16530.83929	1655.325559	1783.325559	403.8032381	14747.51373	402.964332	14581.92977
0.001164195	1.164195	22196.12542	14897.09283	2064.102726	17071.55065	1629.599032	1755.612482	434.5036943	15315.93817	433.6647883	15150.35421
0.001164847	1.164847	26890.82888	17906.97176	2088.822172	17835.79924	1649.948654	1727.610344	438.8735179	16108.1889	438.0346118	15942.60494
0.001165498	1.165498	30906.97613	20570.68506	2131.977215	18643.69024	1639.347667	1747.150937	492.6295484	16896.5393	491.7906423	16730.95535
0.00116615	1.16615	32978.70684	21907.63332	2137.608711	19333.1197	1642.238699	1743.238751	495.3700118	17589.88095	494.5311057	17424.29699
0.001166802	1.166802	33713.08536	22378.74658	2150.076595	20270.38104	1639.913101	1741.331507	510.1634944	18529.04953	509.3245884	18363.46558
0.001167453	1.167453	34049.45463	22698.74624	2190.808842	20795.52833	1652.236711	1744.486758	538.572131	19051.04157	537.7332249	18885.45761
0.001168105	1.168105	33112.5143	22184.26693	2194.839858	20938.41885	1637.885834	1763.574897	556.9540242	19174.84395	556.1151181	19009.26
0.001168757	1.168757	30365.68601	20221.21701	2188.951278	20603.70412	1634.949201	1754.086671	554.002077	18849.61745	553.1631709	18684.03349
0.001169409	1.169409	28603.34876	19052.13777	2171.913781	20341.26745	1647.050749	1741.714425	524.8630325	18599.55302	524.0241264	18433.96907
0.00117006	1.17006	27958.11904	18703.46386	2144.971831	19604.28206	1633.083605	1747.545081	511.8882255	17856.73698	511.0493195	17691.15302
0.001170712	1.170712	28297.52583	19021.18228	2151.57912	19434.72129	1617.425916	1751.834741	534.1532043	17682.88655	533.3142983	17517.30259
0.001171364	1.171364	26852.61054	17882.00038	2128.371579	19401.6644	1640.342861	1753.489008	488.0287183	17648.17539	487.1898122	17482.59143
0.001172015	1.172015	24088.6163	15932.51671	2116.567025	19410.54217	1642.931274	1749.421834	473.6357508	17661.12034	472.7968447	17495.53638
0.001172667	1.172667	21643.62873	14501.73731	2134.902688	19023.53268	1644.247885	1743.595757	490.6548033	17279.93692	489.8158972	17114.35297
0.001173319	1.173319	19229.85014	13212.83015	2087.376075	19107.51087	1647.051045	1738.574549	440.3250297	17368.93632	439.4861236	17203.35236
0.001173971	1.173971	17404.93337	12036.31735	2117.611211	18792.34229	1648.048937	1727.866277	469.5622738	17064.47601	468.7233677	16898.89206
0.001174622	1.174622	15453.32526	10453.72556	2096.521566	17584.74261	1645.744764	1703.907777	450.7768019	15880.83483	449.9378958	15715.25088
0.001175274	1.175274	12946.23232	8822.644034	2033.707517	17673.67043	1639.522266	1711.257957	394.1852514	15962.41247	393.3463453	15796.82852
0.001175926	1.175926	12246.05229	8549.194414	2071.280664	17454.46175	1624.854896	1728.376999	446.4257684	15726.08475	445.5868623	15560.50079
0.001176577	1.176577	12392.54151	8471.243204	2077.851181	17441.1067	1614.963026	1723.23962	462.8881547	15717.86708	462.0492486	15552.28312
0.001177229	1.177229	11534.83231	8119.078041	2075.883001	17307.99472	1624.821555	1719.975877	451.0614456	15588.01884	450.2225395	15422.43489
0.001177881	1.177881	11527.62877	7851.574547	2082.594967	16451.35721	1627.966353	1737.448438	454.6286145	14713.90877	453.7897084	14548.32481
0.001178532	1.178532	11500.69952	7948.499155	2092.886264	15959.38389	1636.556941	1745.594558	456.3293233	14213.78933	455.4904173	14048.20537
0.001179184	1.179184	14077.23323	9499.746203	2052.649128	16298.25688	1631.339311	1720.401377	421.3098169	14577.8555	420.4709108	14412.27155
0.001179836	1.179836	20886.82809	13958.71089	1981.886637	17859.69205	1629.746921	1700.117291	352.1397155	16159.57476	351.3008095	15993.9908
0.001180488	1.180488	27841.42305	18776.05194	2141.397864	18349.48374	1639.078118	1696.215021	502.3197458	16653.26872	501.4808397	16487.68476
0.001181139	1.181139	29651.27163	19865.05563	2071.968716	17542.00519	1640.693345	1732.431541	431.2753714	15809.57365	430.4364653	15643.98969
0.001181791	1.181791	29876.19483	19654.00842	2049.451918	17512.41387	1639.819154	1746.735793	409.6327636	15765.67808	408.7938575	15600.09412
0.001182443	1.182443	30629.1472	20696.7867	2062.319638	19243.63899	1647.57128	1753.01919	414.7483578	17490.6198	413.9094517	17325.03584
0.001183094	1.183094	32383.96303	21769.9075	2134.455966	20915.71461	1633.148836	1738.944376	501.3071303	19176.77023	500.4682242	19011.18628
0.001183746	1.183746	33257.12308	22336.82897	2208.486234	22088.6441	1630.45752	1733.964673	578.0287145	20354.67943	577.1898084	20189.09547
0.001184398	1.184398	33739.76741	22549.99732	2196.38549	22443.50355	1631.890749	1744.488596	564.4947407	20699.01495	563.6558346	20533.431
0.00118505	1.18505	34359.41222	22890.25919	2218.063612	22614.43113	1635.559716	1733.769944	582.5038963	20880.66119	581.6649902	20715.07723
0.001185701	1.185701	34867.74374	23035.47241	2230.067194	23479.49621	1624.28301	1741.192014	605.784184	21738.3042	604.945278	21572.72024
0.001186353	1.186353	35092.13691	23238.65622	2229.640723	24083.25819	1616.380166	1774.020049	613.2605566	22309.23814	612.4216505	22143.65418
0.001187005	1.187005	34469.8531	22977.9339	2280.23767	24485.02906	1617.304514	1812.92648	662.9331564	22672.10258	662.0942503	22506.51862
0.001187656	1.187656	33914.86978	22783.26461	2293.690667	24971.41988	1620.610372	1793.254569	673.0802947	23178.16531	672.2413886	23012.58135
0.001188308	1.188308	33922.40887	23196.04552	2314.224153	25010.94398	1641.781442	1781.116083	672.4427106	23229.8279	671.6038045	23064.24394
0.00118896	1.18896	34366.21277	23059.47898	2238.778896	25337.20767	1646.69635	1813.516676	592.0825455	23523.69099	591.2436394	23358.10704
0.001189612	1.189612	34321.33756	22667.49332	2278.951711	25577.23492	1636.601597	1799.590803	642.3501136	23777.64412	641.5112075	23612.06016
0.001190263	1.190263	33154.27022	22049.67772	2254.715557	25670.86538	1642.132348	1771.598494	612.5832094	23899.26689	611.7443034	23733.68293
0.001190915	1.190915	32249.59898	21508.41013	2237.231532	25784.82293	1628.154345	1735.479155	609.0771868	24049.34378	608.2382808	23883.75982
0.001191567	1.191567	31707.25308	21184.0117	2285.954748	25940.22944	1617.514831	1749.056927	668.4399172	24191.17251	667.6010111	24025.58856
0.001192218	1.192218	30711.61026	20642.82279	2278.80801	25931.1714	1614.702486	1728.533647	664.1055237	24202.63775	663.2666177	24037.0538
0.00119287	1.19287	30327.92325	20228.51073	2259.196673	26033.6865	1621.418376	1727.764628	637.7782965	24305.92187	636.9393905	24140.33791
0.001193522	1.193522	30067.54136	19799.1968	2247.33287	25972.75927	1649.095482	1721.554401	598.2373881	24251.20487	597.3984821	24085.62091
0.001194173	1.194173	29653.51406	19441.58751	2286.305431	26005.65206	1651.39304	1749.887922	634.9123909	24255.76414	634.0734848	24090.18018
0.001194825	1.194825	29235.42991	19447.99424	2318.785523	25971.6212	1633.520275	1750.085559	685.2652479	24221.53564	684.4263418	24055.95168
0.001195477	1.195477	28755.37114	19307.87818	2295.193028	25957.79133	1651.017872	1735.084583	644.1751558	24222.70675	643.3362498	24057.12279
0.001196129	1.196129	27841.24969	18707.607	2260.675	25624.90004	1648	1727.518643	612.675	23897.3814	611.8360939	23731.79744
0.00119678	1.19678	26840.31018	18022.24151	2270.096413	25396.72543	1645.766557	1714.705744	624.3298558	23682.01969	623.4909497	23516.43573
0.001197432	1.197432	26291.81083	17581.42146	2255.147824	25233.59881	1637.190174	1733.127858	617.9576501	23500.47095	617.118744	23334.88699
0.001198084	1.198084	25549.60633	17134.08769	2307.025772	24742.45954	1639.275112	1737.868031	667.75066	23004.59151	666.911754	22839.00755
0.001198735	1.198735	24676.74082	16597.63893	2250.640692	23670.70539	1643.71096	1747.657813	606.9297321	21923.04758	606.090826	21757.46362
0.001199387	1.199387	23753.41619	16004.83531	2204.571834	22815.38523	1646.268964	1744.491349	558.3028697	21070.89388	557.4639636	20905.30992
0.001200039	1.200039	22427.27211	15179.95364	2186.567395	21734.13321	1635.047659	1730.687527	551.5197365	20003.44568	550.6808304	19837.86173
0.001200691	1.200691	19943.76245	13540.43023	2140.576044	20482.05578	1622.628471	1747.837546	517.9475728	18734.21823	517.1086667	18568.63428
0.001201342	1.201342	15961.15663	10954.54515	2118.396754	20275.61588	1631.42791	1712.917543	486.9688435	18562.69834	486.1299374	18397.11438
0.001201994	1.201994	12277.82105	8621.459852	2115.438579	20426.51374	1632	1714.821138	483.438579	18711.6926	482.5996729	18546.10864
0.001202646	1.202646	10794.45704	7635.804237	2140.934227	19855.80786	1619.015323	1711.435689	521.9189036	18144.37217	521.0799976	17978.78821
0.001203297	1.203297	11195.13518	7849.157755	2132.271419	18311.21177	1644.081321	1726.348302	488.190098	16584.86347	487.3511919	16419.27951
0.001203949	1.203949	13253.62841	9032.753834	2098.694674	16964.53544	1651.894128	1736.853172	446.8005463	15227.68227	445.9616403	15062.09831
0.001204601	1.204601	17224.29082	11424.16067	2008.908348	16900.18753	1632.462518	1738.34049	376.4458302	15161.84704	375.6069242	14996.26308
0.001205253	1.205253	22399.94006	14892.55886	2065.593241	17104.20486	1627.444284	1744.764896	438.1489569	15359.43996	437.3100508	15193.85601
0.001205904	1.205904	27082.85002	18132.12782	2067.652937	16737.13042	1606.562361	1719.120857	461.0905762	15018.00956	460.2516702	14852.42561
0.001206556	1.206556	29707.44713	19717.34375	2042.402484	16329.9086	1638.613061	1724.380122	403.789423	14605.52848	402.950517	14439.94452
0.001206557	1.206557	29707.44713	19717.34375	2042.402484	16329.9086	1638.613061	1724.380122	403.789423	14605.52848	402.950517	14439.94452
0.001207207	1.207207	30097.77435	19880.51155	2027.067008	16857.71784	1622.133193	1739.510324	404.9338148	15118.20752	404.0949087	14952.62356
0.001207857	1.207857	30379.97365	20136.55823	2037.621234	17678.45102	1627.397252	1731.999632	410.2239825	15946.45139	409.3850764	15780.86743
0.001208508	1.208508	31608.80625	21004.87586	2068.740421	18518.23851	1641.337164	1713.552335	427.4032568	16804.68617	426.5643507	16639.10222
0.001209158	1.209158	32151.14623	21441.86845	2102.406782	19336.421	1635.878316	1736.456592	466.5284658	17599.96441	465.6895597	17434.38045
0.001209808	1.209808	31652.7114	21083.80939	2095.858879	19652.67637	1631.256432	1734.158608	464.6024469	17918.51776	463.7635408	17752.9338
0.001210458	1.210458	30594.35517	20345.32434	2113.099537	19914.65076	1632	1741.967842	481.099537	18172.68292	480.2606309	18007.09896
0.001211108	1.211108	29239.09468	19689.6566	2117.587164	20372.48504	1619.431762	1735.044316	498.1554021	18637.44072	497.3164961	18471.85677
0.001211758	1.211758	28839.53274	19230.19564	2142.040211	20258.22763	1650.463324	1735.182603	491.5768875	18523.04503	490.7379814	18357.46107
0.001212408	1.212408	28537.24476	18810.79861	2136.633573	20554.82653	1660.223501	1716.462457	476.4100725	18838.36407	475.5711664	18672.78012
0.001213058	1.213058	27631.53093	18262.46484	2138.295959	20786.32478	1614.386497	1736.790246	523.9094621	19049.53453	523.0705561	18883.95058
0.001213708	1.213708	26162.11039	17313.76956	2186.158642	20681.94842	1639.046847	1756.73166	547.111795	18925.21676	546.2728889	18759.6328
0.001214358	1.214358	24728.01805	16612.18275	2154.88455	20840.53954	1646.161357	1728.236663	508.7231934	19112.30288	507.8842873	18946.71892
0.001215008	1.215008	23500.68106	15878.43993	2169.197918	20765.62086	1630.480543	1743.248168	538.7173752	19022.37269	537.8784691	18856.78873
0.001215658	1.215658	22132.605	14954.13423	2126.567221	20413.20466	1623.509092	1726.787493	503.0581291	18686.41717	502.219223	18520.83321
0.001216308	1.216308	20578.43615	13891.31973	2106.301165	19873.76012	1624.912412	1755.66019	481.3887526	18118.09993	480.5498465	17952.51597
0.001216958	1.216958	18772.72198	12778.41838	2103.63009	18699.92363	1642.878707	1757.281474	460.7513832	16942.64216	459.9124772	16777.0582
0.001217608	1.217608	16518.14383	11181.78969	2051.891044	17555.99548	1641.058745	1748.857673	410.8322989	15807.13781	409.9933928	15641.55385
0.001218258	1.218258	13781.73326	9483.752566	2039.176725	16817.89303	1655.69159	1733.167731	383.4851345	15084.7253	382.6462285	14919.14134
0.001218909	1.218909	11615.16263	8153.035755	2027.41245	15845.42628	1639.928487	1715.997818	387.4839634	14129.42846	386.6450573	13963.8445
0.001219559	1.219559	10747.43251	7519.692378	2002.374665	14395.23066	1633.574943	1747.865032	368.7997224	12647.36563	367.9608163	12481.78167
0.001220209	1.220209	10628.434	7481.346145	1979.061166	13133.56167	1624.039069	1727.213929	355.0220968	11406.34774	354.1831907	11240.76378
0.001220859	1.220859	11532.24082	8052.810452	1966.260699	12917.249	1632.640004	1725.357552	333.6206946	11191.89145	332.7817885	11026.30749
0.001221509	1.221509	13668.44277	9505.118075	1933.853563	13071.44533	1637.826128	1698.189434	296.0274352	11373.2559	295.1885291	11207.67194
0.001222159	1.222159	17056.10055	11555.78888	1951.356703	12935.54373	1632.350792	1699.077014	319.0059112	11236.46672	318.1670051	11070.88276
0.001222809	1.222809	20596.97787	13989.33485	1957.688777	13475.90352	1610.234238	1724.135069	347.4545388	11751.76845	346.6156328	11586.18449
0.001223459	1.223459	22948.99443	15468.64486	1963.74342	14814.2438	1622.032298	1730.857678	341.7111224	13083.38612	340.8722164	12917.80216
0.001224109	1.224109	22941.84938	15477.90044	1979.185122	15914.85666	1633.201588	1716.653723	345.9835341	14198.20294	345.144628	14032.61898
0.001224759	1.224759	23260.08067	15450.73595	2030.772873	16835.34395	1644.398128	1723.297349	386.3747453	15112.0466	385.5358392	14946.46264
0.001225409	1.225409	25769.74043	17243.77864	2055.003227	17837.91948	1635.29584	1705.369814	419.707387	16132.54967	418.8684809	15966.96571
0.001226059	1.226059	28425.31965	18991.96339	2062.676081	18646.73131	1647.239231	1731.719835	415.4368498	16915.01148	414.5979438	16749.42752
0.001226709	1.226709	29773.54476	19679.21453	2075.822013	19070.44301	1632.982223	1737.09382	442.8397901	17333.34919	442.000884	17167.76523
0.001227359	1.227359	30071.09378	20319.32569	2130.810174	19426.77011	1624.074904	1724.536142	506.7352703	17702.23397	505.8963642	17536.65001
0.001228009	1.228009	29740.80838	20075.72787	2145.745741	20267.58092	1641.599582	1743.525655	504.1461594	18524.05527	503.3072533	18358.47131
0.001228659	1.228659	29159.12584	19365.08732	2143.049296	20804.75552	1639.63141	1702.307945	503.4178862	19102.44757	502.5789801	18936.86362
0.001229309	1.229309	28334.74636	18687.67279	2121.793744	21455.1838	1637.547915	1755.490104	484.2458293	19699.6937	483.4069232	19534.10974
0.00122996	1.22996	27319.19215	18232.17628	2138.67514	22095.26928	1632.420142	1746.265221	506.2549979	20349.00406	505.4160918	20183.4201
0.00123061	1.23061	25980.07681	17496.54955	2199.060063	22610.2281	1623.716521	1729.372232	575.3435415	20880.85587	574.5046355	20715.27191
0.00123126	1.23126	24731.9353	16642.41367	2226.356535	22653.99091	1627.823714	1722.334427	598.5328206	20931.65648	597.6939145	20766.07253
0.00123191	1.23191	23669.46875	15906.6378	2189.326872	22641.21962	1641.499052	1737.823589	547.8278197	20903.39603	546.9889136	20737.81207
0.00123256	1.23256	22430.47041	15028.78583	2143.955531	22423.56977	1643.258494	1736.274414	500.6970366	20687.29536	499.8581305	20521.7114
0.00123321	1.23321	21624.96123	14388.46671	2152.329492	22090.43684	1638.272904	1736.728563	514.0565876	20353.70828	513.2176816	20188.12432
0.00123386	1.23386	20853.77131	13919.62793	2133.093648	21501.28146	1657.432802	1731.357049	475.6608457	19769.92441	474.8219396	19604.34045
0.00123451	1.23451	19815.76995	13331.33974	2140.746302	21155.96298	1635.55147	1719.571125	505.1948324	19436.39186	504.3559264	19270.8079
0.00123516	1.23516	18447.68855	12873.40929	2194.662835	21580.34279	1624.483802	1733.02681	570.179033	19847.31598	569.3401269	19681.73202
0.00123581	1.23581	17179.92717	11898.53208	2197.224532	21682.5777	1642.689098	1711.704009	554.5354342	19970.87369	553.6965281	19805.28973
0.00123646	1.23646	15444.98734	10689.0099	2155.857746	21690.80006	1645.44214	1726.873249	510.4156056	19963.92681	509.5766995	19798.34285
0.00123711	1.23711	13145.5174	9097.266155	2120.613094	21236.89575	1633.555556	1725.159783	487.0575377	19511.73597	486.2186316	19346.15201
0.00123776	1.23776	10996.30204	7503.753072	2143.457455	20718.99692	1640.75547	1716.293468	502.7019852	19002.70345	501.8630791	18837.11949
0.00123841	1.23841	9400.509274	6463.182112	2101.778071	20083.28675	1626.825916	1731.129133	474.9521551	18352.15762	474.113249	18186.57366
0.00123906	1.23906	8850.129956	6234.360334	2095.826953	20115.15912	1622.113327	1723.305992	473.7136257	18391.85313	472.8747196	18226.26917
0.00123971	1.23971	8726.124633	6222.186134	2091.937084	19961.50413	1630.320063	1720.971963	461.6170207	18240.53217	460.7781147	18074.94821
0.001240361	1.240361	9075.629963	6420.388506	2112.009867	19460.029	1648.919761	1718.48424	463.090106	17741.54476	462.2512	17575.9608
0.001241011	1.241011	10170.47042	7152.065614	2134.72108	18336.09188	1643.142794	1732.436227	491.5782861	16603.65565	490.73938	16438.0717
0.001241661	1.241661	12357.90202	8660.765982	2107.176115	16732.92192	1631.588128	1743.962341	475.5879873	14988.95958	474.7490813	14823.37562
0.001242311	1.242311	15657.02507	10668.48122	2043.445689	15691.15885	1636.639561	1743.286988	406.8061281	13947.87186	405.9672221	13782.2879
0.001242961	1.242961	20811.71462	13882.3876	2024.592804	16458.77639	1630.33078	1723.896322	394.2620243	14734.88007	393.4231182	14569.29611
0.001243611	1.243611	26440.44751	17742.72866	1990.90618	17698.51074	1619.563265	1729.172452	371.3429153	15969.33829	370.5040092	15803.75433
0.001244261	1.244261	30595.89353	20125.72942	2069.544445	18739.99196	1636.325	1764.319869	433.219445	16975.67209	432.3805389	16810.08813
0.001244911	1.244911	31829.53681	21364.71235	2096.547217	19802.8631	1641.784098	1747.236965	454.763119	18055.62613	453.9242129	17890.04218
0.001245561	1.245561	31924.25733	21172.11405	2113.860375	20584.32615	1640.94906	1719.538635	472.9113146	18864.78752	472.0724086	18699.20356
0.001246211	1.246211	31686.10831	21081.25078	2154.138155	21294.92332	1638.607991	1731.412995	515.5301639	19563.51033	514.6912578	19397.92637
0.001246861	1.246861	31196.16071	20911.65996	2165.060651	21432.06476	1642.624515	1715.861593	522.4361359	19716.20317	521.5972298	19550.61921
0.001247511	1.247511	30352.51252	20378.92199	2198.286534	21480.44922	1628.884004	1726.395915	569.4025302	19754.0533	568.5636241	19588.46935
0.001248161	1.248161	29607.77385	19666.37256	2217.541043	21442.54546	1620.896825	1736.701142	596.6442183	19705.84432	595.8053122	19540.26036
0.001248811	1.248811	28342.92173	18912.68962	2191.034295	20967.52212	1626.593641	1721.919625	564.440654	19245.6025	563.6017479	19080.01854
0.001249461	1.249461	26955.45461	18113.71964	2211.731545	20735.05375	1625.29437	1721.785129	586.4371754	19013.26862	585.5982693	18847.68466
0.001250111	1.250111	25758.05302	17284.88156	2155.729415	20550.98349	1627.992741	1737.737958	527.7366737	18813.24553	526.8977676	18647.66157
0.001250761	1.250761	24267.85734	16170.77102	2207.746987	20715.55595	1626.718426	1737.710803	581.0285613	18977.84515	580.1896553	18812.26119
0.001251412	1.251412	22836.52492	15410.79146	2218.512274	20221.91206	1645.23354	1736.867598	573.2787341	18485.04446	572.439828	18319.4605
0.001252062	1.252062	21113.55375	14420.05979	2178.230262	19743.72886	1650.527478	1721.706681	527.7027836	18022.02218	526.8638775	17856.43822
0.001252712	1.252712	18910.89365	12797.77141	2101.427089	19035.54116	1647.920208	1721.46948	453.5068813	17314.07168	452.6679753	17148.48772
0.001253362	1.253362	16587.43549	11106.39458	2088.357942	18308.972	1631.062655	1721.651421	457.2952872	16587.32058	456.4563811	16421.73662
0.001254012	1.254012	14790.17562	10114.64956	2112.527395	17581.83141	1628.383202	1737.598779	484.1441931	15844.23263	483.305287	15678.64867
0.001254662	1.254662	13260.34398	9166.056003	2083.982477	16948.04023	1622.592241	1739.905521	461.3902356	15208.13471	460.5513295	15042.55075
0.001255312	1.255312	12040.75245	8492.594984	2083.256735	16564.50371	1626.229513	1726.765714	457.0272216	14837.738	456.1883156	14672.15404
0.001255962	1.255962	11042.75039	7826.545547	2075.104404	16645.13223	1631.083556	1741.548847	444.0208484	14903.58338	443.1819423	14737.99943
0.001256612	1.256612	10270.96573	7160.46573	2052.284793	16446.61998	1638.333212	1741.929642	413.9515811	14704.69034	413.1126751	14539.10638
0.001257262	1.257262	9856.206196	6946.661221	2076.16919	16367.85754	1644.774623	1729.36694	431.3945672	14638.4906	430.5556611	14472.90664
0.001257912	1.257912	9846.781054	6958.124935	2115.432539	16427.42216	1647.40839	1736.377217	468.0241487	14691.04494	467.1852426	14525.46099
0.001258562	1.258562	10144.1011	7146.669865	2072.082175	16194.93666	1656.477377	1744	415.6047977	14450.93666	414.7658917	14285.3527
0.001259212	1.259212	11158.31744	7897.246731	2059.423735	15258.19323	1670.785688	1749.176698	388.6380467	13509.01653	387.7991406	13343.43257
0.001259862	1.259862	13215.02417	9136.1561	2026.710407	14388.66151	1653.440897	1731.87787	373.2695102	12656.78364	372.4306041	12491.19968
0.001260512	1.260512	16955.87982	11435.38469	1975.956795	13322.81539	1636.897604	1730.674477	339.0591914	11592.14091	338.2202853	11426.55696
0.001261162	1.261162	21478.95839	14268.25138	1991.44026	12269.82837	1641.104592	1745.295473	350.335668	10524.5329	349.4967619	10358.94894
0.001261813	1.261813	24339.88029	16018.29773	1949.645485	11956.01045	1640.942458	1746.823027	308.7030267	10209.18742	307.8641206	10043.60347
0.001262463	1.262463	24539.98853	16538.89301	1940.614338	11844.11897	1619.930728	1733.797861	320.6836102	10110.32111	319.8447041	9944.737151
0.001263113	1.263113	24947.5171	16778.76166	1935.510621	12220.01455	1615.853943	1708.287199	319.6566783	10511.72735	318.8177722	10346.14339
0.001263763	1.263763	24632.3914	16794.28408	1938.669868	12856.65807	1640.44703	1689.912218	298.2228376	11166.74585	297.3839316	11001.16189
0.001264413	1.264413	24031.24556	16117.1034	2005.226957	13110.64496	1640.304344	1691.16756	364.922613	11419.4774	364.0837069	11253.89344
0.001265063	1.265063	22358.91024	15112.2311	1997.92166	13254.70238	1633.30575	1696.109945	364.6159105	11558.59244	363.7770044	11393.00848
0.001265713	1.265713	20132.25627	13651.11291	2050.042862	13212.02967	1635.568524	1710.905162	414.4743383	11501.12451	413.6354322	11335.54055
0.001266363	1.266363	17621.96387	12226.42011	2004.218613	13283.17345	1633.374989	1733.276523	370.8436242	11549.89693	370.0047181	11384.31297
0.001267013	1.267013	15218.79392	10439.41117	1980.97689	13381.72512	1627.936217	1739.749066	353.0406735	11641.97605	352.2017674	11476.3921
0.001267663	1.267663	14059.25273	9571.152484	2061.943765	12940.06092	1626.199946	1734.054239	435.7438189	11206.00668	434.9049128	11040.42272
0.001268313	1.268313	13102.29676	8903.033259	1960.591923	12886.72987	1642.789592	1744.487078	317.8023312	11142.24279	316.9634251	10976.65883
0.001268963	1.268963	12928.54137	8800.553717	1993.511891	12337.30012	1653.606257	1744.913743	339.9056342	10592.38638	339.0667281	10426.80242
0.001269613	1.269613	13168.56741	9046.882581	2037.293844	12419.10464	1648.147109	1751.745795	389.1467352	10667.35885	388.3078291	10501.77489
0.001270263	1.270263	12919.40481	8988.806656	1987.491974	12110.85402	1640.529303	1744.253657	346.9626707	10366.60036	346.1237646	10201.01641
0.001270913	1.270913	12090.49036	8592.805557	1938.043945	12074.3287	1640.131506	1744.359981	297.9124392	10329.96872	297.0735332	10164.38476
0.001271563	1.271563	11336.53492	7813.886103	1958.576563	12908.58803	1634.432556	1735.726415	324.1440075	11172.86162	323.3051014	11007.27766
0.001272213	1.272213	11112.55074	7775.624128	2000.518464	13137.79212	1631.089059	1730.121215	369.4294051	11407.67091	368.5904991	11242.08695
0.001272864	1.272864	11722.85909	8195.742534	2029.782888	12939.01942	1644.591706	1735.010351	385.1911822	11204.00907	384.3522761	11038.42511
0.001273514	1.273514	13246.264	8979.922944	1994.872626	12401.309	1645.309317	1736.03979	349.5633087	10665.26921	348.7244026	10499.68525
0.001274164	1.274164	14839.20228	9934.8033	2001.266163	11950.51072	1621.123885	1726.311722	380.1422783	10224.199	379.3033722	10058.61504
0.001274814	1.274814	15598.79695	10575.85629	1968.315565	11820.96852	1610.316724	1719.93474	357.9988412	10101.03378	357.1599351	9935.449822
0.001275464	1.275464	14662.56368	10238.02379	1966.833241	12017.54506	1616.405118	1728.405118	350.4281233	10289.13994	349.5892172	10123.55598
0.001276114	1.276114	14650.75028	9970.41702	1968.347297	12630.11704	1618.108021	1730.108021	350.2392757	10900.00902	349.4003696	10734.42506
0.001276764	1.276764	17452.65935	11724.79231	1973.415639	13396.71426	1631.704603	1735.90067	341.7110356	11660.81359	340.8721295	11495.22963
0.001277414	1.277414	20445.82987	13981.64999	1978.772463	13469.96317	1642.213813	1751.580834	336.5586497	11718.38234	335.7197436	11552.79838
0.001278064	1.278064	22490.94643	15071.19094	2012.907593	13371.09352	1640.374731	1740.822266	372.5328624	11630.27125	371.6939563	11464.6873
0.001278714	1.278714	23148.99586	15710.19107	1997.68556	13497.21691	1639.938208	1716.53249	357.7473521	11780.68442	356.9084461	11615.10046
0.001279364	1.279364	25731.7286	17009.54679	1989.337725	13330.00464	1635.688187	1733.154027	353.649538	11596.85061	352.810632	11431.26666
0.001280014	1.280014	28258.66578	18825.65212	1961.239751	12955.56751	1629.142518	1735.080321	332.0972335	11220.48719	331.2583274	11054.90323
0.001280664	1.280664	30553.58687	20257.11997	2009.97415	13015.55918	1645.066	1735.459916	364.9081505	11280.09926	364.0692444	11114.51531
0.001281314	1.281314	31515.9808	21066.02536	2015.650439	12994.73911	1634.817773	1743.562665	380.8326658	11251.17645	379.9937598	11085.59249
0.001281964	1.281964	30039.76477	19978.96267	2008.720413	12745.3303	1614.171302	1737.807995	394.5491109	11007.52231	393.7102048	10841.93835
0.001282614	1.282614	28135.58779	18979.04621	1957.614435	12776.7725	1633.531711	1735.728394	324.0827238	11041.04411	323.2438177	10875.46015
0.001283265	1.283265	25062.10638	16985.22844	1947.698021	13450.21372	1640.138737	1728.806517	307.5592839	11721.4072	306.7203778	11555.82325
0.001283915	1.283915	22187.73046	15121.55912	1985.913812	14019.54058	1640.177014	1734.585917	345.7367983	12284.95466	344.8978922	12119.37071
0.001284565	1.284565	18476.54993	12959.15861	2014.470989	13787.34992	1642.016096	1732.801227	372.4548926	12054.54869	371.6159865	11888.96474
0.001285215	1.285215	16344.86818	11243.5787	1983.899731	13673.00586	1638.527235	1733.572117	345.372496	11939.43374	344.5335899	11773.84979
0.001285865	1.285865	14798.15865	10332.14672	1977.920148	13616.30165	1640.172979	1739.598842	337.7471685	11876.70281	336.9082624	11711.11885
0.001286515	1.286515	14542.01331	10032.0285	2022.620549	13408.94361	1641.370292	1719.976963	381.2502567	11688.96665	380.4113506	11523.38269
0.001287165	1.287165	14676.29006	10063.20822	2015.927141	13379.60751	1631.395344	1728	384.5317974	11651.60751	383.6928914	11486.02355
0.001287815	1.287815	13720.2756	9578.59568	1947.47388	13793.46342	1637.195952	1736.382276	310.2779283	12057.08114	309.4390223	11891.49719
0.001288465	1.288465	12019.34955	8376.823114	1967.883824	13527.84976	1641.045151	1734.669459	326.8386731	11793.1803	325.9997671	11627.59634
0.001289115	1.289115	9886.531923	6946.966387	1958.065524	13511.95319	1634.974479	1711.210166	323.0910454	11800.74302	322.2521393	11635.15907
0.001289765	1.289765	8385.29272	6026.979521	1967.523665	12999.02358	1640.103802	1700.992255	327.4198631	11298.03133	326.580957	11132.44737
0.001290415	1.290415	8669.258833	6212.617428	1948.876627	12925.81153	1646.432439	1728.745634	302.4441877	11197.0659	301.6052816	11031.48194
0.001291065	1.291065	9335.706932	6625.483769	1939.611252	12984.7798	1637.900645	1738.753295	301.7106066	11246.0265	300.8717006	11080.44255
0.001291715	1.291715	9111.852439	6402.679155	1977.991402	13049.4444	1615.472839	1740.245711	362.5185634	11309.19869	361.6796573	11143.61473
0.001292365	1.292365	9522.996501	6734.496336	1975.361075	13011.99994	1632	1766.466162	343.361075	11245.53378	342.5221689	11079.94982
0.001293015	1.293015	10657.51555	7447.944291	1930.25823	12809.23153	1632	1746.915627	298.25823	11062.3159	297.4193239	10896.73195
0.001293665	1.293665	10994.71568	7952.754687	1992.447829	12718.98186	1632	1720.793688	360.447829	10998.18817	359.6089229	10832.60421
[truncated: 4,143 more rows]
