# Supplementary material for: Ecological drift during colonization drives within-host and between-host heterogeneity in an animal-associated symbiont
Source: PLoS Biol. 2024 Apr 25;22(4):e3002304. doi: 10.1371/journal.pbio.3002304 (PMC11075893; doi:10.1371/journal.pbio.3002304)
Supplement: S7 Data — Red and green fluorescence intensities measured along digital transects of dissected symbiotic organs (M4s). (ZIP) [file pbio.3002304.s017.zip › S7 Data intensity_data/Dil4-RFPctrl3-10X-withautofocus_Merged/Chart_01_RFPonly.xlsx]

## Sheet: Chart_01_RFPonly
Axis_[m]	Axis_[mm]	Channel.001 []	Channel.002 []	GFP_intensity	RFP_intensity	GFP_background	RFP_background	minus_GFP_background	minus_RFP_background	GFP_intensity_normalized	RFP_intensity_normalized
0	0	7766.15	5576.22	1841.96	9598.63	1633.85	1733.56	208.113	7865.07	207.274	7699.49
7.2e-07	0.00072	8746.95	6191.15	1816.06	9173.24	1635.05	1745.74	181.01	7427.5	180.172	7261.91
1.44e-06	0.00144	9779.04	6885.1	1798.93	7826.85	1632.63	1745.16	166.295	6081.68	165.456	5916.1
2.16e-06	0.00216	10407.4	7386.51	1772.24	6377.84	1650.97	1765.53	121.272	4612.31	120.433	4446.73
2.88e-06	0.00288	11560.7	8029.48	1725.77	5691.77	1660.77	1728.59	65.0015	3963.18	64.1626	3797.59
3.6e-06	0.0036	12201.1	8581.24	1752.29	5358.7	1640.44	1735.19	111.848	3623.51	111.009	3457.93
3.6e-06	0.0036	12201.1	8581.24	1752.29	5358.7	1640.44	1735.19	111.848	3623.51	111.009	3457.93
4.25e-06	0.00425	12945.1	9115.75	1703.37	5221.7	1630.61	1718.57	72.7536	3503.13	71.9146	3337.55
4.91e-06	0.00491	13267.8	9210.07	1737.31	5107.38	1619.11	1749.53	118.194	3357.85	117.355	3192.27
5.56e-06	0.00556	13769.9	9609.65	1727.55	5085.62	1629.8	1758.73	97.7492	3326.89	96.9103	3161.31
6.21e-06	0.00621	14241.3	9700.14	1751.6	4930.11	1641.85	1742.79	109.757	3187.32	108.918	3021.74
6.86e-06	0.00686	15178.5	10549.2	1755.12	4773.57	1636.65	1776.55	118.465	2997.02	117.626	2831.44
7.51e-06	0.00751	15206.5	10579.8	1717.84	4635.98	1633.66	1760.05	84.1807	2875.93	83.3418	2710.34
8.17e-06	0.00817	14942.2	10378.6	1716.84	4586.61	1619.63	1769.36	97.2061	2817.26	96.3672	2651.67
8.82e-06	0.00882	14207	10009.1	1729.12	4695.32	1628.38	1758.1	100.74	2937.22	99.9012	2771.63
9.47e-06	0.00947	13824	9563.22	1757.43	4662.34	1631.89	1737.88	125.539	2924.47	124.7	2758.88
1.01e-05	0.0101	13484.7	9445.57	1740.32	4654.63	1629.42	1731.79	110.898	2922.85	110.059	2757.26
1.08e-05	0.0108	13009.9	9080.86	1748.34	4781.83	1645.73	1731.92	102.615	3049.91	101.776	2884.33
1.14e-05	0.0114	12790.9	8773.88	1733.68	4854.91	1667.05	1734.17	66.6303	3120.74	65.7914	2955.16
1.21e-05	0.0121	12820.9	8858.51	1761.38	5031.47	1647.38	1745.83	114	3285.64	113.161	3120.05
1.27e-05	0.0127	12649.4	8930	1759.25	4991.94	1638.3	1741.01	120.952	3250.93	120.113	3085.35
1.34e-05	0.0134	12826	8966.23	1759.88	5074.3	1642.08	1758.77	117.805	3315.53	116.966	3149.95
1.4e-05	0.014	13444.2	9269.27	1764.39	5209.64	1630.94	1762.13	133.459	3447.51	132.62	3281.93
1.47e-05	0.0147	13613.9	9235.56	1792.33	5522.64	1634.47	1763.15	157.867	3759.49	157.028	3593.91
1.53e-05	0.0153	13497.2	9340.36	1803.66	5783.48	1635.66	1743.83	167.997	4039.65	167.159	3874.06
1.6e-05	0.016	14037.8	9409.22	1730.02	6137.46	1630.8	1733.73	99.2128	4403.73	98.3739	4238.15
1.66e-05	0.0166	14014.2	9654.52	1803.18	6427.24	1630.39	1732.69	172.789	4694.55	171.951	4528.96
1.73e-05	0.0173	15266.1	10344.6	1823.6	6807.25	1618.39	1727.76	205.214	5079.49	204.375	4913.9
1.79e-05	0.0179	15958.5	10881.8	1855.5	7561.1	1623.59	1737.39	231.911	5823.71	231.073	5658.13
1.86e-05	0.0186	16829.4	11540.2	1871.78	8410.48	1634.04	1742.91	237.748	6667.57	236.909	6501.99
1.93e-05	0.0193	18015.9	12264.5	1935.04	9372.1	1635.16	1737.86	299.883	7634.24	299.044	7468.65
1.99e-05	0.0199	19958.2	13440.3	1916.5	10628.5	1629.85	1749.44	286.644	8879.03	285.805	8713.44
2.06e-05	0.0206	23449.3	15903.8	1930.91	11450.1	1645.9	1752.85	285.006	9697.27	284.167	9531.69
2.12e-05	0.0212	26976.8	17912	1947.11	12092.2	1644.35	1725.8	302.759	10366.5	301.92	10200.9
2.19e-05	0.0219	28948.7	19121.1	2010.1	12762	1635.63	1737.03	374.472	11025	373.633	10859.4
2.25e-05	0.0225	30325.5	19836.6	2015.26	13113.2	1630.59	1751.85	384.669	11361.4	383.83	11195.8
2.32e-05	0.0232	29916.1	19982.4	1985.21	13475	1642.72	1748.04	342.482	11726.9	341.643	11561.4
2.38e-05	0.0238	29247.8	19804.2	1997.35	13630.6	1649.11	1745.76	348.241	11884.8	347.402	11719.2
2.45e-05	0.0245	29813	19900.5	2019.96	14029.3	1634.55	1757.55	385.412	12271.7	384.573	12106.1
2.51e-05	0.0251	30169.9	20280.3	1968.18	14042.4	1644.97	1749.75	323.214	12292.7	322.376	12127.1
2.58e-05	0.0258	30906.2	20721.4	1991.45	14268.3	1649.45	1728.88	342.001	12539.4	341.162	12373.9
2.64e-05	0.0264	31767.5	21104.2	2004	14474	1632.05	1751.17	371.954	12722.9	371.115	12557.3
2.71e-05	0.0271	32063.1	21200.4	2026.17	14903.3	1632.87	1777.16	393.293	13126.1	392.454	12960.6
2.77e-05	0.0277	32304.6	21334	2008.95	15133.8	1618.83	1771.93	390.128	13361.8	389.29	13196.2
2.84e-05	0.0284	31973.1	21433.3	2067.92	15937.6	1617.23	1753.5	450.699	14184.1	449.86	14018.5
2.9e-05	0.029	31636.6	20659.6	2075.68	16131.3	1634.88	1757.61	440.795	14373.7	439.956	14208.1
2.97e-05	0.0297	30644.9	20285.6	2079.77	16453.7	1647.21	1751.81	432.559	14701.9	431.721	14536.4
3.03e-05	0.0303	29291.7	19860.5	2103.54	16703.7	1660.45	1762.91	443.094	14940.8	442.256	14775.2
3.1e-05	0.031	28479.5	19378.4	2052.91	17011.2	1661.29	1745.75	391.626	15265.5	390.787	15099.9
3.16e-05	0.0316	27810.4	18507.6	2091.94	17369.7	1642.58	1738.1	449.363	15631.6	448.525	15466
3.23e-05	0.0323	26816	18185.4	2127.87	17542.8	1638.5	1761.06	489.375	15781.8	488.537	15616.2
3.29e-05	0.0329	26560	17942.9	2055.56	17615	1640.41	1737.67	415.148	15877.3	414.309	15711.7
3.36e-05	0.0336	26508.6	17435.2	2055.99	17321.3	1632.58	1743.06	423.409	15578.2	422.57	15412.6
3.43e-05	0.0343	25885.6	17177.4	2104.85	17197.6	1639.66	1767.08	465.196	15430.6	464.357	15265
3.49e-05	0.0349	25099.1	16897.8	2105.94	17126	1638.29	1746.48	467.65	15379.5	466.811	15213.9
3.56e-05	0.0356	24860.8	16545.9	2104.61	16900.9	1633.97	1759.3	470.636	15141.7	469.797	14976.1
3.62e-05	0.0362	24546.1	16375.7	2060.96	16160.2	1644.24	1750.57	416.719	14409.6	415.88	14244
3.69e-05	0.0369	23653.2	16260.2	1990.12	16020.6	1644.52	1739	345.6	14281.6	344.761	14116.1
3.75e-05	0.0375	23456.4	15812.9	1981.02	15474	1631.84	1754.63	349.186	13719.4	348.347	13553.8
3.82e-05	0.0382	21526.6	14581.9	2036.18	15093.4	1635.75	1751.86	400.43	13341.5	399.591	13175.9
3.88e-05	0.0388	19188.6	13139.4	2008.25	14998.3	1640.1	1753.33	368.149	13245	367.31	13079.4
3.95e-05	0.0395	16639.1	11476.9	2038.27	15193.6	1639.93	1751.94	398.335	13441.7	397.496	13276.1
4.01e-05	0.0401	14207.5	9932.11	2003.52	14648.8	1640.34	1760	363.188	12888.8	362.35	12723.3
4.08e-05	0.0408	11808.4	8314.38	1997.61	14146.8	1633.08	1752	364.526	12394.8	363.687	12229.2
4.14e-05	0.0414	10581	7524.73	1976.97	13105.2	1638.16	1764.37	338.809	11340.8	337.971	11175.3
4.21e-05	0.0421	9914.29	6987.86	2006.54	12352.1	1637.48	1759.96	369.061	10592.1	368.222	10426.5
4.27e-05	0.0427	9544.4	6643.5	1920.67	12274	1637.83	1748.66	282.84	10525.3	282.001	10359.7
4.34e-05	0.0434	9249.57	6686.3	1922.13	11675.8	1640.01	1764.04	282.121	9911.79	281.282	9746.21
4.4e-05	0.044	9455.01	6691.57	1953.37	11536.9	1646.97	1768.98	306.399	9767.92	305.56	9602.34
4.47e-05	0.0447	9876.73	6958.97	1996.87	11615	1647.82	1770.61	349.05	9844.4	348.211	9678.82
4.53e-05	0.0453	10541.2	7287.55	1925.93	12185.8	1634.9	1779.31	291.03	10406.5	290.192	10240.9
4.6e-05	0.046	11424.5	8100.86	1991.75	12508.1	1639.54	1766.28	352.213	10741.9	351.375	10576.3
4.66e-05	0.0466	13072.4	9212.93	1967.45	12850.8	1639.57	1751.79	327.877	11099	327.038	10933.4
4.73e-05	0.0473	15128	10515.3	1983.13	13177.6	1632.07	1760.63	351.06	11417	350.221	11251.4
4.79e-05	0.0479	17104.7	11831.3	1972.89	13325.3	1635.21	1762.75	337.68	11562.5	336.841	11396.9
4.86e-05	0.0486	18660.8	12814.7	1981.32	13817.1	1646.09	1753.27	335.235	12063.8	334.396	11898.3
4.93e-05	0.0493	19817.4	13616.3	2025.03	13846.5	1649.59	1746.98	375.438	12099.6	374.599	11934
4.99e-05	0.0499	20449.6	13759.2	1985.59	14627.6	1648	1752.2	337.591	12875.4	336.752	12709.8
5.06e-05	0.0506	19978.2	13451.5	2008	14814.2	1648	1766.15	359.995	13048	359.156	12882.4
5.12e-05	0.0512	19314.7	13112.4	2033.35	15297.4	1642.13	1747.91	391.214	13549.5	390.375	13383.9
5.19e-05	0.0519	18933.2	12882.1	2006.47	15332.7	1633.61	1736.34	372.857	13596.4	372.019	13430.8
5.25e-05	0.0525	18545.1	12703.4	2022.65	15056	1632	1747.29	390.655	13308.7	389.816	13143.1
5.32e-05	0.0532	17483.4	12007.8	1995.49	15101.2	1632	1745.33	363.488	13355.9	362.649	13190.3
5.38e-05	0.0538	15787.7	10923.8	2041.51	15289.4	1631.47	1735.73	410.042	13553.6	409.203	13388
5.45e-05	0.0545	14529.7	10334.8	2077.47	15947.7	1624.75	1767.49	452.723	14180.2	451.884	14014.6
5.51e-05	0.0551	13673.4	9708.06	2077.91	15864.9	1626.7	1775.49	451.211	14089.4	450.372	13923.8
5.58e-05	0.0558	12769.4	9191.23	2066.31	16093.3	1640.81	1745.38	425.504	14347.9	424.665	14182.3
5.64e-05	0.0564	13130.6	9128.27	2067.49	16525.6	1648	1735.93	419.492	14789.7	418.653	14624.1
5.71e-05	0.0571	15253.7	10406.5	2082.48	16323.9	1636.21	1732.99	446.265	14591	445.426	14425.4
5.77e-05	0.0577	17116.1	11410.9	2033.57	15522.1	1637.56	1747.67	396.006	13774.4	395.167	13608.8
5.84e-05	0.0584	17719.4	11926.8	2026.65	14866	1637.3	1750.61	389.352	13115.4	388.513	12949.8
5.9e-05	0.059	17986.3	12225.5	2010.11	15116.4	1640.98	1736.68	369.129	13379.7	368.29	13214.2
5.97e-05	0.0597	18277.3	12421.8	2065.98	15897	1647.5	1737.29	418.481	14159.8	417.642	13994.2
6.03e-05	0.0603	18137.7	12532.3	2084.34	16565.5	1639.04	1743.04	445.301	14822.4	444.462	14656.8
6.1e-05	0.061	17903.3	12216.4	2089.96	16947.1	1647.35	1733.96	442.609	15213.1	441.77	15047.6
6.16e-05	0.0616	17193.3	11607.7	2097.16	17177.2	1663.96	1748.92	433.197	15428.2	432.358	15262.7
6.23e-05	0.0623	16069.6	10836.5	2127.51	17316.9	1641.87	1760.02	485.642	15556.9	484.803	15391.3
6.29e-05	0.0629	15215	10301.2	2081.97	17677.6	1628.11	1750.81	453.858	15926.8	453.019	15761.2
6.36e-05	0.0636	14632.3	10060.9	2093.99	17392.1	1636.37	1753.22	457.623	15638.8	456.784	15473.3
6.42e-05	0.0642	14235.3	10033.4	2083.49	17218	1638.03	1753.02	445.462	15465	444.623	15299.4
6.49e-05	0.0649	14265.7	9860.73	2086.51	16766.4	1636.48	1730.96	450.027	15035.4	449.188	14869.8
6.56e-05	0.0656	14015.4	9823.47	2113.6	16702	1640.84	1724.26	472.762	14977.8	471.923	14812.2
6.62e-05	0.0662	13898.3	9699.95	2110.91	16689	1639.68	1739.55	471.232	14949.4	470.393	14783.9
6.69e-05	0.0669	14450.4	10034	2101.92	16802.8	1632.07	1734.26	469.847	15068.6	469.008	14903
6.75e-05	0.0675	15941.8	10868.3	2100.81	16786.6	1633.02	1735	467.798	15051.6	466.959	14886
6.82e-05	0.0682	17514.2	11847.4	2127.21	17102.4	1648.4	1723.73	478.814	15378.7	477.976	15213.1
6.88e-05	0.0688	18797.3	12694.2	2138.55	17432.7	1653.44	1709.13	485.102	15723.6	484.263	15558
6.95e-05	0.0695	19196.9	13270.4	2105.42	17785.7	1646.77	1718.96	458.642	16066.8	457.803	15901.2
7.01e-05	0.0701	20010.1	13731.6	2154.38	18184.7	1639.89	1728.09	514.485	16456.6	513.646	16291.1
7.08e-05	0.0708	20618.8	14257.6	2137.69	18475.7	1651.89	1718.98	485.801	16756.7	484.962	16591.1
7.14e-05	0.0714	21467.4	14522.8	2179.18	19143.6	1661.86	1727.05	517.325	17416.5	516.486	17251
7.21e-05	0.0721	21709.1	14673.6	2203.18	19106	1643.29	1718.28	559.89	17387.7	559.051	17222.1
7.27e-05	0.0727	21715.5	14567.7	2199.31	19337.2	1613.71	1725.81	585.595	17611.4	584.756	17445.8
7.34e-05	0.0734	21514.9	14608.8	2177.74	19329	1619.43	1743.35	558.312	17585.6	557.473	17420
7.4e-05	0.074	20599.2	13736.9	2154.16	19133.1	1622.69	1742.02	531.467	17391	530.628	17225.5
7.47e-05	0.0747	18890	12816.8	2111.02	18340.6	1629.23	1730.33	481.791	16610.2	480.952	16444.6
7.53e-05	0.0753	17593.9	11906.1	2082.58	17678.3	1652.37	1740.71	430.211	15937.6	429.372	15772
7.6e-05	0.076	15651.9	10835.2	2090.95	16673.4	1638.35	1738.36	452.603	14935	451.764	14769.4
7.66e-05	0.0766	13115.3	9460.53	2048.63	15948.6	1634.49	1718.51	414.134	14230.1	413.295	14064.5
7.73e-05	0.0773	11512.8	8193.72	2045.56	15494	1640.24	1706.41	405.318	13787.6	404.479	13622
7.79e-05	0.0779	9893.52	7188.87	2022.37	14744.8	1639.37	1704.63	382.996	13040.2	382.157	12874.6
7.86e-05	0.0786	8506.1	6190.56	2036.04	15141.4	1635.92	1720.56	400.118	13420.8	399.279	13255.2
7.92e-05	0.0792	7893.55	5570.64	2032.67	15315.9	1642.94	1736.57	389.728	13579.3	388.889	13413.7
7.99e-05	0.0799	7619.08	5517.87	2037.17	15613.9	1646.97	1744.21	390.203	13869.7	389.365	13704.1
8.06e-05	0.0806	8166.56	5824.67	2043.82	15739	1667.14	1732.48	376.674	14006.5	375.835	13840.9
8.12e-05	0.0812	9048.67	6357.81	2090.67	15480.5	1676.06	1708.07	414.609	13772.4	413.77	13606.8
8.19e-05	0.0819	10396.8	7115.26	2059.71	15386.6	1645.56	1716.74	414.147	13669.9	413.308	13504.3
8.25e-05	0.0825	12012.2	8220.3	2056.84	15281.7	1616.38	1732.95	440.459	13548.8	439.62	13383.2
8.32e-05	0.0832	15510.7	10680	2016.44	15907.5	1638.51	1729.88	377.924	14177.6	377.086	14012
8.38e-05	0.0838	18832.5	13048.7	2032.85	16277.8	1666.79	1724.02	366.066	14553.8	365.227	14388.2
8.45e-05	0.0845	19615.4	13587.7	2086.76	16655.5	1640.38	1733.05	446.374	14922.5	445.535	14756.9
8.51e-05	0.0851	20034.4	13467.7	2127.11	17273.6	1645.82	1724.56	481.293	15549	480.454	15383.4
8.58e-05	0.0858	20021.2	13585.8	2120.91	17772.8	1657.4	1733.82	463.509	16038.9	462.671	15873.4
8.64e-05	0.0864	20134.4	13329.2	2127.14	18255.4	1633.01	1723.11	494.13	16532.3	493.291	16366.8
8.71e-05	0.0871	20601.7	13809	2143.03	18907	1646.98	1732.96	496.048	17174	495.209	17008.4
8.77e-05	0.0877	21205.4	14359.8	2171.61	19219.6	1651.65	1732.31	519.962	17487.3	519.123	17321.7
8.84e-05	0.0884	22038.9	14998.7	2126.3	19502.5	1645.8	1737.41	480.5	17765.1	479.661	17599.5
8.9e-05	0.089	22463.6	15212.8	2169.81	19568.5	1660.16	1719.6	509.642	17848.9	508.803	17683.3
8.97e-05	0.0897	22545.3	15622.9	2186.05	19462.3	1649.2	1714.11	536.855	17748.2	536.016	17582.6
9.03e-05	0.0903	22636.9	15715.7	2149.84	19516.4	1655.96	1725.3	493.88	17791.1	493.041	17625.5
9.1e-05	0.091	22933.4	15372.1	2122.94	19286	1654.33	1741.76	468.61	17544.3	467.771	17378.7
9.16e-05	0.0916	22967.3	15239.9	2154.44	19329.9	1644.71	1750.17	509.734	17579.7	508.895	17414.1
9.23e-05	0.0923	22802.4	15363.4	2153.46	18737.5	1636.14	1760.06	517.321	16977.4	516.482	16811.8
9.29e-05	0.0929	23179.6	15550.4	2165.73	18461.4	1630.78	1766.49	534.953	16694.9	534.114	16529.3
9.36e-05	0.0936	23435.8	15620.8	2134.19	18220.6	1653.57	1732.34	480.614	16488.3	479.775	16322.7
9.42e-05	0.0942	23078.2	15399.9	2151.73	17965.5	1632.33	1734.56	519.396	16230.9	518.557	16065.3
9.49e-05	0.0949	21906.8	14622.7	2163.66	17577.5	1639.61	1715.17	524.055	15862.3	523.216	15696.7
9.56e-05	0.0956	20814.6	13902.4	2137.04	17712.1	1652.94	1720.65	484.106	15991.4	483.267	15825.8
9.62e-05	0.0962	20318.4	13605.8	2110.74	17483.2	1634.25	1730.83	476.488	15752.3	475.649	15586.7
9.69e-05	0.0969	19739.4	13210.9	2135.99	17422.5	1629.66	1721.76	506.326	15700.7	505.487	15535.1
9.75e-05	0.0975	18869.2	12940.5	2106.41	17632.9	1643.04	1726.49	463.375	15906.4	462.536	15740.9
9.82e-05	0.0982	17204	11870.5	2109.75	17393.5	1633.18	1735.33	476.564	15658.2	475.725	15492.6
9.88e-05	0.0988	14976.9	10469.6	2104.84	17102.1	1667.22	1717.92	437.618	15384.2	436.779	15218.6
9.95e-05	0.0995	12440.7	8722.2	2099.27	17424.3	1649.32	1719.23	449.947	15705.1	449.108	15539.5
0.000100117	0.100117	9999.61	6979.06	2182.09	18636.6	1632.53	1707.83	549.565	16928.8	548.726	16763.2
0.000100769	0.100769	8840.65	6254.56	2175.29	19039.1	1642.9	1706.9	532.397	17332.2	531.558	17166.7
0.000101421	0.101421	8921.35	6218.51	2156.9	18311.6	1647.3	1736.81	509.6	16574.7	508.761	16409.2
0.000102074	0.102074	9996.86	7075.64	2111.31	17564.9	1625.43	1731.7	485.878	15833.2	485.039	15667.6
0.000102726	0.102726	11664.5	8211.27	2097.8	16075.6	1634.79	1709.21	463.013	14366.3	462.174	14200.8
0.000103378	0.103378	12364.4	8521.6	2036	15276.8	1644.54	1732.09	391.463	13544.7	390.624	13379.1
0.00010403	0.10403	13103.8	8948.19	2047.88	15528.7	1648.31	1721.22	399.564	13807.5	398.725	13641.9
0.000104682	0.104682	13887.8	9558.13	2061.24	15959.5	1648	1727.64	413.242	14231.8	412.403	14066.3
0.000105334	0.105334	14575	9938.8	2114.58	16614	1641.76	1729.24	472.819	14884.8	471.98	14719.2
0.000105986	0.105986	14362.8	9804.75	2131.95	17273.2	1646.42	1732.03	485.53	15541.2	484.691	15375.6
0.000106639	0.106639	13846.4	9588.04	2134.78	17804.2	1648	1739.32	486.78	16064.8	485.941	15899.2
0.000107291	0.107291	12985.9	9095.23	2136.15	18445.7	1636.49	1743.49	499.665	16702.2	498.826	16536.6
0.000107943	0.107943	12025.1	8529.93	2162.35	18948.7	1645.44	1730.05	516.904	17218.6	516.065	17053
0.000108595	0.108595	11126.5	7994.85	2203.41	19549.6	1648.93	1719.66	554.487	17829.9	553.648	17664.3
0.000109247	0.109247	10732	7609.7	2194.12	19510.9	1636.33	1727.59	557.785	17783.3	556.946	17617.7
0.000109899	0.109899	10337.6	7431.52	2186.74	19036.5	1662.35	1736.7	524.383	17299.8	523.544	17134.2
0.000110551	0.110551	9647.67	6915.86	2145.32	18381.6	1636.74	1712.48	508.579	16669.1	507.74	16503.5
0.000111203	0.111203	9053.96	6477.04	2133.49	18010.5	1622.4	1730.65	511.092	16279.9	510.254	16114.3
0.000111856	0.111856	8957.35	6390.11	2124.45	17489	1624.43	1727.93	500.024	15761.1	499.185	15595.5
0.000112508	0.112508	9068.91	6489.4	2129.84	17083.8	1629.56	1725.56	500.286	15358.3	499.447	15192.7
0.00011316	0.11316	10062.3	7051.16	2099.78	16806.6	1620.12	1706.85	479.652	15099.8	478.813	14934.2
0.000113812	0.113812	12308.3	8577.12	2077.93	16522.6	1639.82	1743.45	438.109	14779.2	437.27	14613.6
0.000114464	0.114464	15298.4	10510.6	2041.75	15949.4	1648.67	1736.77	393.081	14212.6	392.242	14047.1
0.000115116	0.115116	18262.4	12308.5	2052.65	15856.1	1641.09	1711.28	411.554	14144.9	410.715	13979.3
0.000115768	0.115768	20255.2	13668	2023.44	15937.7	1639.55	1726.7	383.891	14211	383.053	14045.4
0.00011577	0.11577	20255.2	13668	2023.44	15937.7	1639.55	1726.7	383.891	14211	383.053	14045.4
0.00011649	0.11649	21460.6	14597	2046.78	15821.1	1650.62	1701	396.156	14120.2	395.317	13954.6
0.00011721	0.11721	21282.7	14275.8	2041.73	15815	1652.45	1727.19	389.283	14087.8	388.444	13922.3
0.00011793	0.11793	20442.2	13788.2	2053.47	16152.2	1632.39	1745.91	421.086	14406.3	420.247	14240.8
0.000118651	0.118651	19857.5	13344.5	2054.52	16236.8	1637.86	1717.16	416.657	14519.6	415.818	14354
0.000119371	0.119371	18773.8	12818.6	2018.15	16065.9	1644.93	1712.94	373.218	14352.9	372.379	14187.4
0.000119371	0.119371	18773.8	12818.6	2018.15	16065.9	1644.93	1712.94	373.218	14352.9	372.379	14187.4
0.000120091	0.120091	17593.8	12159.6	2023.83	15667.8	1637.47	1730.66	386.359	13937.1	385.521	13771.5
0.000120812	0.120812	15660.9	10903.4	2017.39	15192.1	1640.21	1735.44	377.181	13456.7	376.342	13291.1
0.000121532	0.121532	13271.9	9407.96	2024.68	15043.5	1640.16	1707.3	384.528	13336.2	383.689	13170.6
0.000122252	0.122252	10521.9	7477.33	2120.82	17224.1	1640.77	1725.67	480.057	15498.4	479.218	15332.8
0.000122973	0.122973	8879.36	6351.8	2170.3	19961.5	1637.37	1735.1	532.934	18226.4	532.095	18060.8
0.000122973	0.122973	8879.36	6351.8	2170.3	19961.5	1637.37	1735.1	532.934	18226.4	532.095	18060.8
0.000123693	0.123693	8702.77	6202.56	2197.98	20853.9	1647.81	1732.5	550.172	19121.4	549.333	18955.9
0.000124413	0.124413	8626.4	6156.49	2201.18	20853.1	1642.02	1716.7	559.156	19136.4	558.317	18970.8
0.000125134	0.125134	8619.57	6031.69	2206.33	21356.2	1631.79	1717.63	574.541	19638.6	573.702	19473
0.000125854	0.125854	8690.62	6201.14	2243.51	22484.9	1648	1723.07	595.51	20761.8	594.671	20596.2
0.000126574	0.126574	9061	6459.39	2316.8	23105.4	1629.2	1741.66	687.594	21363.8	686.755	21198.2
0.000126574	0.126574	9061	6459.39	2316.8	23105.4	1629.2	1741.66	687.594	21363.8	686.755	21198.2
0.000127294	0.127294	9209.39	6464.2	2261.68	23924.1	1631.99	1716.26	629.694	22207.8	628.855	22042.3
0.000128015	0.128015	9518.41	6592.49	2325.28	24292.7	1639.95	1730.75	685.327	22561.9	684.488	22396.4
0.000128735	0.128735	9876.07	6990.84	2297.74	23979.9	1649.74	1737.78	648.006	22242.1	647.167	22076.6
0.000129455	0.129455	10861.8	7643.97	2306.04	23831.6	1652.77	1721.02	653.273	22110.5	652.434	21945
0.000130176	0.130176	12654.2	8661.98	2334.15	23364.6	1632.16	1727.93	701.986	21636.6	701.147	21471
0.000130176	0.130176	12654.2	8661.98	2334.15	23364.6	1632.16	1727.93	701.986	21636.6	701.147	21471
0.000130896	0.130896	13250.7	9138.11	2305.93	22776.9	1645.59	1723.78	660.338	21053.2	659.499	20887.6
0.000131616	0.131616	13343.6	9114.57	2266.11	22543.9	1627.97	1742.1	638.134	20801.8	637.295	20636.2
0.000132337	0.132337	17160.5	11381.4	2211.53	22939.8	1639.69	1722.02	571.837	21217.8	570.998	21052.2
0.000133057	0.133057	22886.3	15324.7	2280	23829.8	1644.03	1729.96	635.968	22099.9	635.129	21934.3
0.000133777	0.133777	26272.2	17309.1	2263.63	24099.4	1641.62	1721.15	622.013	22378.2	621.174	22212.6
0.000134498	0.134498	26273.9	17455.7	2244.81	23330	1636.45	1751.59	608.355	21578.4	607.516	21412.8
0.000135218	0.135218	24603.2	16700.8	2260.43	22331.7	1654.4	1741.17	606.029	20590.6	605.19	20425
0.000135938	0.135938	23858.1	16154.7	2269.45	22430.3	1653.24	1745.07	616.208	20685.2	615.369	20519.7
0.000136658	0.136658	23510.8	15896.6	2282.65	23320.5	1648.01	1702.27	634.643	21618.2	633.804	21452.6
0.000137379	0.137379	23136.5	15567	2257.5	24246.2	1650.64	1717.76	606.86	22528.5	606.021	22362.9
0.000137379	0.137379	23136.5	15567	2257.5	24246.2	1650.64	1717.76	606.86	22528.5	606.021	22362.9
0.000138029	0.138029	23219	15518.5	2331.49	25111.5	1632.37	1728	699.119	23383.5	698.28	23217.9
0.000138679	0.138679	23481	15671.4	2339.14	25500.5	1620.73	1727.81	718.407	23772.7	717.568	23607.1
0.00013933	0.13933	23033.5	15508.1	2309.89	25725.9	1658.86	1734.11	651.035	23991.7	650.196	23826.2
0.00013998	0.13998	21834.4	14721.6	2308.82	26035.6	1637.57	1716.64	671.253	24319	670.414	24153.4
0.00014063	0.14063	21118	14137.2	2304.4	25761.8	1640.55	1713.33	663.851	24048.5	663.012	23882.9
0.000141281	0.141281	20305.9	13735.6	2294.39	25446.1	1638.43	1723.02	655.969	23723	655.13	23557.4
0.000141931	0.141931	19190.1	13201.1	2266.76	25738.7	1642.41	1707.92	624.35	24030.8	623.512	23865.2
0.000142581	0.142581	18501	12663.7	2301.6	25295.4	1618.65	1700.47	682.952	23594.9	682.113	23429.3
0.000143231	0.143231	17653.6	12136.4	2285.4	24794.5	1662.27	1728.84	623.129	23065.7	622.29	22900.1
0.000143882	0.143882	16860.1	11592.4	2270.24	24460.7	1648.4	1745.45	621.844	22715.3	621.005	22549.7
0.000144532	0.144532	16620.7	11377.2	2271.56	24032.9	1652.16	1709.1	619.405	22323.8	618.566	22158.2
0.000145182	0.145182	16330.5	11114.2	2262.08	23916.2	1639.65	1742.84	622.426	22173.3	621.587	22007.8
0.000145833	0.145833	15336.8	10510.1	2273.28	23991.7	1632.69	1713.06	640.588	22278.7	639.749	22113.1
0.000146483	0.146483	13708.9	9678.1	2251.19	24017.3	1663.68	1741.16	587.51	22276.1	586.671	22110.5
0.000147133	0.147133	12239.5	8624.52	2228.11	23800.4	1646.64	1759.77	581.467	22040.6	580.628	21875
0.000147784	0.147784	11725.5	8087.05	2261.6	23434.2	1662.35	1728.01	599.243	21706.2	598.404	21540.6
0.000148434	0.148434	11678.5	8036.82	2282.05	23400.1	1651.98	1739.89	630.067	21660.2	629.228	21494.6
0.000149084	0.149084	11594.5	8030.39	2260.77	23306	1638.49	1743.91	622.277	21562.1	621.438	21396.5
0.000149735	0.149735	11878.5	8397.95	2281.7	23254.1	1654.91	1709.58	626.787	21544.5	625.948	21379
0.000150385	0.150385	12231.3	8644.93	2272.34	23232.3	1615.56	1705.49	656.774	21526.8	655.935	21361.2
0.000151035	0.151035	11773.4	8250.89	2219.19	23028.1	1635.87	1753.21	583.322	21274.9	582.483	21109.4
0.000151685	0.151685	10798.6	7550.27	2195.65	22735.4	1616.74	1729.4	578.908	21006	578.069	20840.4
0.000152336	0.152336	10065.4	7017.59	2211.07	22399.7	1646.54	1745.75	564.521	20653.9	563.682	20488.4
0.000152986	0.152986	9620.68	6783.24	2207.43	22262.3	1648	1703.38	559.433	20558.9	558.594	20393.3
0.000153636	0.153636	8999.84	6339.71	2198.14	22085.6	1634.75	1728.16	563.397	20357.4	562.558	20191.8
0.000154287	0.154287	7950.25	5659.55	2215.23	22151.5	1637.88	1733.88	577.352	20417.6	576.513	20252
0.000154937	0.154937	7145.03	5210.79	2238.34	22754.5	1625.25	1768.77	613.091	20985.8	612.252	20820.2
0.000155587	0.155587	6784.48	4989.21	2214.36	22878.5	1632.59	1735.16	581.777	21143.3	580.938	20977.7
0.000156238	0.156238	6859.4	5009.63	2180.71	22218.6	1660.05	1757.02	520.662	20461.6	519.823	20296
0.000156888	0.156888	7348.04	5352.09	2182.26	21444.5	1622.82	1769.06	559.438	19675.5	558.599	19509.9
0.000157538	0.157538	8066.45	5898.83	2160.73	20631.5	1630.88	1751.04	529.849	18880.4	529.01	18714.9
0.000158188	0.158188	9668.47	6974.31	2121.35	19421.8	1646.2	1752.66	475.149	17669.1	474.31	17503.5
0.000158839	0.158839	11893.3	8359.81	2089.78	18238.9	1639.09	1763.46	450.69	16475.4	449.851	16309.8
0.000159489	0.159489	13217.1	9163.08	2060.93	17923.4	1654.28	1771.36	406.654	16152.1	405.815	15986.5
0.000160139	0.160139	13523.2	9345.32	2092.34	18497.1	1650.81	1752.97	441.531	16744.1	440.693	16578.6
0.00016079	0.16079	13361.1	9226.81	2169.84	18981.3	1645.47	1758.83	524.367	17222.4	523.528	17056.9
0.00016144	0.16144	13199	9035.37	2147.99	19304.5	1625.86	1721.53	522.13	17583	521.291	17417.4
0.00016209	0.16209	13469.7	9338.96	2139.98	19469.7	1650	1764.94	489.975	17704.7	489.136	17539.2
0.000162741	0.162741	14447.8	9958.06	2143.81	19198.7	1636.63	1748.63	507.172	17450.1	506.333	17284.5
0.000163391	0.163391	15493.8	10479	2175.07	18760.5	1637.27	1769.95	537.799	16990.5	536.96	16824.9
0.000164041	0.164041	15847.4	10808.8	2177.21	18241.2	1651.86	1737.77	525.341	16503.4	524.502	16337.8
0.000164691	0.164691	16192.7	10905.7	2127.74	17973.2	1649.94	1740.7	477.797	16232.5	476.958	16067
0.000165342	0.165342	16617.3	11278.5	2122.28	17766.6	1635.04	1767.52	487.238	15999.1	486.399	15833.5
0.000165992	0.165992	17461.6	11866.3	2149.82	17327.9	1641.38	1767.38	508.436	15560.5	507.597	15394.9
0.000166642	0.166642	18053.1	12237.5	2107.54	17089.6	1628.58	1762.62	478.968	15327	478.129	15161.4
0.000167293	0.167293	18561.3	12694.3	2075.48	16857.4	1655.32	1766.7	420.162	15090.7	419.323	14925.1
0.000167943	0.167943	19218.5	12969.3	2107.76	16717.6	1635.43	1762.5	472.324	14955.1	471.486	14789.5
0.000168593	0.168593	19223.9	13030.3	2121.01	16757.4	1654.62	1758.32	466.386	14999.1	465.547	14833.5
0.000169244	0.169244	18377.4	12488.6	2130.27	16732.2	1663.57	1735.17	466.698	14997	465.859	14831.5
0.000169894	0.169894	17289.6	11821.3	2130.84	16862.2	1648.61	1725.08	482.23	15137.1	481.391	14971.6
0.000170544	0.170544	16898.8	11492.6	2119.66	17451.7	1651.33	1774.66	468.333	15677	467.494	15511.4
0.000171194	0.171194	16917.8	11546	2181.97	17833	1636.38	1776.28	545.585	16056.8	544.746	15891.2
0.000171845	0.171845	16509.5	11246.2	2177.44	17628.2	1636.63	1765.99	540.811	15862.2	539.972	15696.6
0.000172495	0.172495	15543.5	10821.3	2140.93	17780.2	1639.07	1765.68	501.853	16014.5	501.014	15848.9
0.000173145	0.173145	15749.7	10889.1	2181.29	18696.7	1646.09	1771.34	535.205	16925.4	534.366	16759.8
0.000173796	0.173796	17635.3	12021.8	2213.77	19768	1625.16	1763.63	588.612	18004.4	587.773	17838.8
0.000174446	0.174446	21053.8	14449.1	2214.92	20601.9	1637.38	1770.43	577.548	18831.5	576.709	18665.9
0.000175096	0.175096	24110.7	16516.8	2199.59	20681.5	1650.3	1791.24	549.289	18890.3	548.45	18724.7
0.000175747	0.175747	23870.3	16226.6	2179.46	20570.2	1650.43	1788.87	529.024	18781.3	528.185	18615.8
0.000176397	0.176397	22631.2	15220.7	2208.56	20122.6	1625.92	1775.91	582.639	18346.7	581.8	18181.1
0.000177047	0.177047	21497	14411.8	2186.73	19956.6	1648.78	1744.58	537.957	18212	537.118	18046.4
0.000177698	0.177698	20997.6	13955.2	2219.2	20372.9	1653.19	1729.1	566.015	18643.8	565.176	18478.2
0.000178348	0.178348	20554.7	13940.1	2226.29	20770.1	1666.29	1740.75	559.998	19029.3	559.159	18863.7
0.000178998	0.178998	18791.4	12808	2248.84	21087.9	1654.84	1765.17	594.001	19322.8	593.162	19157.2
0.000179648	0.179648	16663.4	11293.9	2266.98	21440.5	1641.66	1763.61	625.318	19676.9	624.479	19511.3
0.000180299	0.180299	16329	10949.8	2271.85	22173.6	1651.05	1765.91	620.793	20407.7	619.954	20242.1
0.000180949	0.180949	16546.9	11127.5	2290.1	22862.1	1655.92	1776.95	634.188	21085.1	633.349	20919.5
0.000181599	0.181599	14930.9	10240.7	2324.47	23504.6	1643.48	1751.37	680.989	21753.2	680.15	21587.6
0.00018225	0.18225	13271.1	9304.93	2298.97	23900	1651.79	1758.25	647.172	22141.7	646.333	21976.1
0.0001829	0.1829	12867.6	8781.64	2326.06	24116.1	1644.18	1770.2	681.879	22345.9	681.04	22180.3
0.00018355	0.18355	12581.6	8574.74	2313.86	24835.6	1627.83	1763.67	686.03	23071.9	685.191	22906.3
0.000184201	0.184201	12057.3	8226.93	2324.87	25729.1	1650.56	1772.44	674.308	23956.7	673.469	23791.1
0.000184851	0.184851	11594.5	8169.42	2336.3	25782	1646.48	1766.43	689.815	24015.6	688.976	23850
0.000185501	0.185501	11678.4	8153.52	2349.67	26115.9	1647.03	1754.96	702.633	24360.9	701.794	24195.3
0.000186151	0.186151	11335.8	8002.36	2350.55	25710.3	1641.63	1759.53	708.917	23950.8	708.078	23785.2
0.000186802	0.186802	10764.7	7395.97	2305.23	24726.2	1632	1787.83	673.226	22938.3	672.387	22772.7
0.000187452	0.187452	9980.39	6964.36	2261.66	23336.2	1654.43	1777.76	607.235	21558.5	606.396	21392.9
0.000188102	0.188102	9232.38	6498.59	2301.03	23565.6	1658.05	1775.95	642.978	21789.7	642.139	21624.1
0.000188753	0.188753	8268.13	5857.51	2368.86	24828.5	1642.5	1768.06	726.359	23060.5	725.521	22894.9
0.000189403	0.189403	7814.55	5655.17	2399.02	26279.3	1628.72	1774.28	770.295	24505	769.456	24339.4
0.000190053	0.190053	7738.52	5484.18	2378.6	26740.9	1637.07	1774.97	741.524	24965.9	740.685	24800.3
0.000190704	0.190704	7872.36	5605.68	2383.23	26353.9	1638.88	1769.12	744.35	24584.8	743.511	24419.2
0.000191354	0.191354	8295.92	5967.15	2335.37	25396.9	1639.21	1776.62	696.161	23620.3	695.322	23454.7
0.000192004	0.192004	9402.96	6673.09	2333.39	24202.4	1651.08	1769.37	682.315	22433	681.476	22267.4
0.000192654	0.192654	10803.5	7539.66	2312.09	23832	1644.68	1773.39	667.41	22058.7	666.571	21893.1
0.000193305	0.193305	12873.5	8715.82	2323.1	22110.3	1636.21	1767.17	686.893	20343.1	686.054	20177.5
0.000193955	0.193955	15835	10566.7	2185.33	19350.8	1650.68	1749.3	534.653	17601.5	533.814	17435.9
0.000194605	0.194605	17491.9	11663.6	2188.26	18339.9	1668.95	1767.83	519.307	16572	518.468	16406.5
0.000195256	0.195256	18962.3	12744.8	2198.57	19095.8	1663.93	1783.51	534.64	17312.2	533.802	17146.7
0.000195906	0.195906	19793.3	13509.3	2204.74	20144.8	1638.51	1775.74	566.223	18369	565.384	18203.4
0.000196556	0.196556	18990	13062.5	2305.06	21536.5	1629.77	1760.41	675.288	19776.1	674.449	19610.5
0.000197207	0.197207	17526	12169.7	2274.07	22701.5	1646.85	1768.63	627.216	20932.9	626.377	20767.3
0.000197857	0.197857	17541.1	11924.4	2257.94	23352.6	1646.17	1764.87	611.777	21587.7	610.938	21422.2
0.000198507	0.198507	17735.8	12116.7	2339.35	23859	1636.65	1769.29	702.7	22089.7	701.861	21924.1
0.000199157	0.199157	18360.4	12437	2318.89	23941.1	1641.92	1778.26	676.975	22162.9	676.136	21997.3
0.000199808	0.199808	18532.5	12933	2391.43	24153.3	1632.05	1776	759.373	22377.3	758.534	22211.7
0.000200458	0.200458	19521.3	13438.6	2342.66	24208.3	1633.43	1773.86	709.229	22434.5	708.39	22268.9
0.000201108	0.201108	20347.7	13700.8	2312.51	23707.1	1634.63	1765.66	677.876	21941.5	677.037	21775.9
0.000201759	0.201759	20340.2	13583.8	2297.75	24042	1632.86	1767.26	664.884	22274.7	664.046	22109.2
0.000202409	0.202409	19770.1	13425.4	2305.47	23847.9	1632	1765.71	673.466	22082.2	672.628	21916.6
0.000203059	0.203059	19259.9	13004.7	2316.61	23710.2	1638.41	1748.77	678.197	21961.4	677.358	21795.8
0.00020371	0.20371	17550.6	11891.6	2369.74	23794.2	1636.66	1743.44	733.078	22050.8	732.239	21885.2
0.00020436	0.20436	16304.4	11204	2337.3	23424.1	1623.27	1777.64	714.025	21646.5	713.186	21480.9
0.00020501	0.20501	15447.8	10698.8	2260.81	23486.2	1640.8	1788.76	620.006	21697.4	619.167	21531.9
0.00020566	0.20566	14990.3	10222.9	2321.29	24005.2	1640.39	1768.39	680.902	22236.8	680.063	22071.2
0.000206311	0.206311	14922.4	10356.8	2264.38	23733.9	1632.14	1768.88	632.24	21965	631.401	21799.4
0.000206961	0.206961	15121.2	10211.1	2316.8	23019.8	1634.77	1775.58	682.037	21244.3	681.198	21078.7
0.000207611	0.207611	13919.3	9624.19	2250.87	22470.3	1648	1766.09	602.87	20704.2	602.031	20538.6
0.000208262	0.208262	12606.3	8738.72	2318.56	22722.4	1648.32	1764.87	670.238	20957.5	669.399	20791.9
0.000208912	0.208912	11780.9	8154.21	2313.19	22663.8	1641.64	1776.96	671.544	20886.8	670.705	20721.2
0.000209562	0.209562	11306.4	7836.51	2276.06	22548.3	1632	1769.46	644.056	20778.9	643.218	20613.3
0.000210213	0.210213	11132.9	7630.66	2288.5	22813.7	1634.01	1761.81	654.488	21051.8	653.649	20886.3
0.000210863	0.210863	10601.8	7453.32	2273.76	23162.3	1640.22	1785.04	633.539	21377.2	632.7	21211.7
0.000211513	0.211513	10763.5	7369.09	2285.09	23455.1	1640.41	1792.74	644.678	21662.3	643.839	21496.8
0.000212164	0.212164	11700.8	8233.77	2264.86	22737.6	1641.53	1801.2	623.332	20936.4	622.493	20770.9
0.000212814	0.212814	15676.7	10738.7	2201.91	21112.6	1616.89	1749.6	585.019	19363	584.18	19197.5
0.000213464	0.213464	18530.7	12636.2	2156.65	19322.4	1626.1	1772.52	530.547	17549.9	529.708	17384.3
0.000214114	0.214114	17956.1	12450.7	2161.84	18807.2	1641.54	1773.32	520.308	17033.9	519.469	16868.3
0.000214765	0.214765	18167.5	12104.9	2163.68	18996	1637	1756.48	526.677	17239.5	525.838	17073.9
0.000215415	0.215415	18119.5	12357.6	2265.12	19857.9	1629.53	1767.35	635.587	18090.6	634.748	17925
0.000216065	0.216065	17403.9	12000.2	2229.51	20442.5	1626.4	1777.5	603.115	18665	602.276	18499.5
0.000216716	0.216716	16343.8	11293.6	2213.25	21785.2	1646.52	1779	566.724	20006.2	565.885	19840.6
0.000217366	0.217366	15178.1	10422.5	2242.08	22605.2	1648.1	1803.06	593.981	20802.2	593.142	20636.6
0.000218016	0.218016	14216.8	9805.58	2269.82	22495.4	1644.49	1783.58	625.333	20711.8	624.494	20546.3
0.000218667	0.218667	13349.1	9243.18	2247.56	21703.5	1631.62	1765.56	615.939	19937.9	615.1	19772.3
0.000219317	0.219317	11726.1	8320.14	2225.15	21339.9	1634.1	1744.3	591.056	19595.6	590.217	19430
0.000219967	0.219967	9884.63	6943.55	2252.94	21263	1632.41	1754.35	620.527	19508.6	619.689	19343
0.000220617	0.220617	8697.46	6285.39	2268.05	21513.9	1633.22	1767.59	634.827	19746.3	633.988	19580.7
0.000221268	0.221268	8650.56	6246.68	2239.49	21392.7	1643.08	1758.06	596.412	19634.6	595.573	19469.1
0.000221918	0.221918	9616.43	6841.79	2197.4	20969.8	1624.86	1747.79	572.542	19222	571.703	19056.4
0.000222568	0.222568	12020.2	8321.73	2180.15	20950	1646.7	1758.92	533.451	19191.1	532.612	19025.5
0.000223219	0.223219	14393.8	9889.75	2229.38	21443.1	1635.54	1763.27	593.832	19679.8	592.993	19514.2
0.000223869	0.223869	15687	10694.2	2322.6	22094.6	1632	1755.58	690.598	20339	689.759	20173.4
0.000224519	0.224519	16492.5	11256.3	2346.72	22988.6	1632.87	1773.42	713.851	21215.2	713.012	21049.6
0.00022517	0.22517	17144.6	11632.6	2363.95	23810.2	1642.93	1791.74	721.02	22018.4	720.181	21852.8
0.00022582	0.22582	17000.4	11705.8	2355.34	24118.6	1647.9	1774.72	707.441	22343.8	706.602	22178.3
0.00022647	0.22647	16452.5	11387.2	2332.04	24487.5	1646.61	1770.71	685.431	22716.8	684.592	22551.2
0.00022712	0.22712	16015.4	10937.3	2322.18	24572.6	1648.9	1737.16	673.279	22835.5	672.44	22669.9
0.000227771	0.227771	14404.2	9936.96	2356.19	24698.2	1633.26	1770.49	722.931	22927.7	722.092	22762.1
0.000228421	0.228421	12299.3	8494.57	2334.14	25184.1	1638.23	1765.54	695.913	23418.5	695.074	23252.9
0.000229071	0.229071	10358.7	7246.6	2329.71	24921.1	1635.22	1767.55	694.487	23153.5	693.648	22987.9
0.000229722	0.229722	9142.37	6545.2	2305.72	24667.7	1658.61	1773.33	647.109	22894.4	646.27	22728.8
0.000230372	0.230372	8688.2	6207.88	2286.22	24344.8	1633.65	1792.04	652.57	22552.8	651.731	22387.2
0.000231022	0.231022	8502.37	6056.2	2254.4	23790.4	1648.85	1792.23	605.545	21998.2	604.706	21832.6
0.000231673	0.231673	8032.23	5777.28	2238.97	23457.9	1636.79	1805.17	602.18	21652.7	601.341	21487.1
0.000232323	0.232323	7972.93	5777.36	2225.34	23158.2	1639.17	1761.92	586.177	21396.3	585.338	21230.7
0.000232973	0.232973	8718.72	6137.07	2244.19	22443.9	1642.04	1785.8	602.148	20658.1	601.309	20492.6
0.000233623	0.233623	9885.85	6936.15	2181.97	21360.6	1646.9	1781.94	535.07	19578.7	534.231	19413.1
0.000234274	0.234274	11135.8	7830.34	2179.57	20363.3	1632	1748.37	547.569	18614.9	546.73	18449.3
0.000234924	0.234924	11779	8227.64	2222.59	19429.5	1632.88	1763.71	589.711	17665.8	588.872	17500.2
0.000235574	0.235574	11108.8	7918.96	2191.76	18939.1	1648.76	1791.38	543	17147.7	542.161	16982.1
0.000236225	0.236225	10056.8	7161.82	2149.48	19188.9	1662.7	1780.36	486.777	17408.5	485.938	17243
0.000236875	0.236875	9698.36	6962.2	2153.51	18986.9	1632.27	1753.23	521.232	17233.7	520.393	17068.1
0.000237525	0.237525	10070.8	7164.41	2140.43	18014.9	1637.63	1785.94	502.802	16228.9	501.963	16063.3
0.000238176	0.238176	10393.9	7246.91	2114.34	17359	1632.49	1776.31	481.846	15582.7	481.007	15417.1
0.000238826	0.238826	10629.9	7375.49	2143.96	17833.6	1661.79	1792	482.168	16041.6	481.329	15876
0.000239476	0.239476	10961.7	7665.02	2188.18	19053	1647.99	1791.76	540.189	17261.3	539.35	17095.7
0.000240127	0.240127	10746	7499.59	2201.46	19911.2	1644.27	1755.28	557.194	18155.9	556.356	17990.3
0.000240777	0.240777	10333.4	7011.78	2199.59	20209.3	1647.95	1756.29	551.642	18453	550.803	18287.4
0.000241427	0.241427	11126.9	7567.03	2156.13	20535.9	1624.87	1760.02	531.253	18775.9	530.414	18610.3
0.000242077	0.242077	12962.2	9013.98	2201.59	20633.2	1647.52	1791.27	554.071	18841.9	553.232	18676.3
0.000242728	0.242728	14639	10125	2244.77	20209.2	1645.35	1776.48	599.422	18432.7	598.583	18267.1
0.000243378	0.243378	15754	10821.7	2182.45	19922.2	1633.26	1806.82	549.184	18115.3	548.345	17949.8
0.000244028	0.244028	16476.1	11334	2182.97	19738.4	1664.53	1748.84	518.442	17989.5	517.603	17824
0.000244679	0.244679	16835.8	11480.2	2183.19	19511.4	1671.05	1759.41	512.141	17752	511.302	17586.4
0.000245329	0.245329	17694.1	11882.7	2180.34	19410.1	1657.75	1781.46	522.594	17628.6	521.755	17463
0.000245979	0.245979	20149.5	13558.4	2184.5	19182.2	1633.49	1782.98	551.011	17399.3	550.172	17233.7
0.00024663	0.24663	23064.5	15587.2	2140.64	19140.7	1621.29	1801.88	519.35	17338.8	518.511	17173.2
0.00024728	0.24728	25185.9	16913	2156.31	19329	1634.71	1796.92	521.599	17532.1	520.76	17366.5
0.00024793	0.24793	26551.4	17710.4	2182.05	19510.4	1618.21	1777.72	563.839	17732.7	563.001	17567.1
0.00024858	0.24858	26824.9	17878.3	2209.6	19905.3	1648.2	1790.76	561.399	18114.6	560.56	17949
0.000249231	0.249231	25875	17432.4	2217.95	20095.2	1653.78	1796.56	564.179	18298.6	563.34	18133
0.000249881	0.249881	24470.4	16488.4	2205	20216.7	1641.47	1799.45	563.533	18417.3	562.695	18251.7
0.000250531	0.250531	22864.6	15325.7	2187.34	20167	1624	1770.25	563.339	18396.8	562.5	18231.2
0.000251182	0.251182	21929.6	14815.8	2155.66	19540.8	1626.43	1788.57	529.227	17752.2	528.388	17586.6
0.000251832	0.251832	21412.9	14484.1	2137.51	18618.2	1644.42	1778.06	493.089	16840.1	492.25	16674.5
0.000252482	0.252482	20092.6	13620.9	2116.97	17937.3	1634.31	1776	482.664	16161.3	481.825	15995.7
0.000253133	0.253133	17225	11694	2090.13	17558	1629.12	1822.22	461.01	15735.8	460.171	15570.2
0.000253783	0.253783	13708.8	9415.63	2107.29	17927.3	1636.02	1846.14	471.267	16081.2	470.428	15915.6
0.000254433	0.254433	11120	7693.48	2127.07	18442.4	1653.61	1814.26	473.463	16628.1	472.624	16462.5
0.000255083	0.255083	10076.6	7041.66	2130.25	19109.3	1636.35	1798.81	493.908	17310.5	493.069	17144.9
0.000255734	0.255734	10388.9	7178.33	2142.23	20326	1655.94	1788.5	486.288	18537.5	485.449	18371.9
0.000256384	0.256384	12674.3	8629.44	2149.64	20994.1	1638.17	1816.83	511.466	19177.3	510.628	19011.7
0.000257034	0.257034	17510.3	11764	2186.48	21858.3	1633.64	1813.95	552.841	20044.3	552.002	19878.8
0.000257685	0.257685	22745.7	15462.3	2223.34	22688	1645.7	1822.47	577.643	20865.5	576.804	20699.9
0.000258335	0.258335	25394.8	16991.7	2217.87	23233.9	1648	1803.51	569.874	21430.4	569.035	21264.8
0.000258985	0.258985	25583.6	16979.8	2244.44	23455.6	1636.55	1799.54	607.892	21656.1	607.054	21490.5
0.000259636	0.259636	25836.7	17178.5	2212.59	23333.8	1649.74	1838.39	562.847	21495.4	562.008	21329.8
0.000260286	0.260286	26216	17438	2202.52	23184.4	1623.6	1818.05	578.927	21366.3	578.088	21200.7
0.000260936	0.260936	25995.8	17267.6	2222.72	22929.4	1653.08	1820.32	569.638	21109.1	568.799	20943.5
0.000261586	0.261586	24898.1	16673.4	2224.7	22764.7	1650.13	1822.92	574.576	20941.8	573.737	20776.2
0.000262237	0.262237	22852.1	15413.9	2166.6	22190.1	1644.44	1884.03	522.154	20306.1	521.315	20140.5
0.000262887	0.262887	20240	13624.5	2150.36	21675.5	1659.66	1927.87	490.7	19747.7	489.862	19582.1
0.000263537	0.263537	16698	11290.1	2117.71	20818.4	1653.51	1929.99	464.201	18888.4	463.363	18722.8
0.000264188	0.264188	13329.3	9304.88	2123.86	19709.4	1646.94	1890.58	476.915	17818.8	476.076	17653.2
0.000264838	0.264838	11361.9	7976.85	2120.25	19348.2	1666.97	1851.17	453.273	17497	452.434	17331.5
0.000265488	0.265488	11027.4	7681.78	2110.6	19767.3	1634.09	1839.47	476.51	17927.8	475.671	17762.2
0.000266139	0.266139	11869.8	8254.67	2125.69	20916	1647.8	1824.72	477.89	19091.3	477.052	18925.7
0.000266789	0.266789	13759	9487.67	2113.47	22559.6	1638.19	1811.15	475.281	20748.4	474.442	20582.8
0.000267439	0.267439	16793.2	11498.9	2128.04	23547.2	1649.03	1838.41	479.011	21708.8	478.173	21543.2
0.00026809	0.26809	19866.9	13606	2160.92	23753.1	1646.85	1823.64	514.071	21929.5	513.232	21763.9
0.00026874	0.26874	22073.2	14967.5	2180.25	23911.1	1642.78	1843.49	537.468	22067.6	536.629	21902
0.00026939	0.26939	23483.6	15923	2217.05	24445.7	1657.01	1845.74	560.042	22599.9	559.203	22434.3
0.00027004	0.27004	22706.2	15322.5	2169.76	24791.1	1663.59	1819.32	506.174	22971.8	505.335	22806.2
0.000270691	0.270691	19413.1	13271.6	2183.83	24500.6	1661.57	1804.62	522.264	22696	521.425	22530.4
0.000271341	0.271341	16463.8	11152.6	2182.07	23975.8	1630.29	1813.23	551.776	22162.6	550.937	21997
0.000271991	0.271991	14057	9851.04	2168.6	23291.9	1620.96	1826.56	547.643	21465.3	546.805	21299.7
0.000272642	0.272642	12418.4	8604.63	2138.25	22205.3	1641.87	1841.75	496.379	20363.6	495.54	20198
0.000273292	0.273292	11386.4	7943.44	2101.9	21769	1635.19	1833.52	466.703	19935.4	465.864	19769.9
0.000273942	0.273942	10706.2	7540.12	2128.23	21113.8	1641.77	1833.53	486.458	19280.3	485.62	19114.7
0.000274593	0.274593	9625.05	6916.56	2117.97	20786.1	1648	1826.15	469.973	18959.9	469.134	18794.3
0.000275243	0.275243	9100.13	6650.61	2115.46	20340.7	1640.78	1811.59	474.678	18529.1	473.839	18363.5
0.000275893	0.275893	9299.69	6469.05	2083.64	20239	1640.29	1855.33	443.352	18383.7	442.513	18218.1
0.000276543	0.276543	9781.79	6715.85	2082.87	20472.7	1634.75	1862.07	448.119	18610.7	447.281	18445.1
0.000277194	0.277194	10455.6	7259.14	2087.86	20922	1636.12	1835.38	451.748	19086.7	450.909	18921.1
0.000277844	0.277844	11264.5	7871.92	2087.11	21200.7	1638.07	1839.11	449.037	19361.6	448.198	19196
0.000278494	0.278494	11775.3	8365.13	2129.34	21190.6	1641.19	1831.16	488.157	19359.4	487.318	19193.8
0.000279145	0.279145	12808.6	8929.29	2119.39	21194.8	1628.5	1864.35	490.895	19330.4	490.056	19164.8
0.000279795	0.279795	14022.9	9881.49	2088.61	20917.9	1630.74	1842.23	457.875	19075.7	457.036	18910.1
0.000280445	0.280445	15235	10426.2	2138.07	21773.3	1651.56	1833.13	486.506	19940.2	485.667	19774.6
0.000281096	0.281096	16340.4	11107.9	2158.15	22177.1	1652.35	1831.51	505.8	20345.6	504.961	20180
0.000281746	0.281746	18880.3	12522	2141.11	22979.8	1648	1829.86	493.113	21149.9	492.275	20984.4
0.000282396	0.282396	21204.9	14523.6	2165.33	23209.3	1631.54	1816.06	533.792	21393.2	532.953	21227.7
0.000283046	0.283046	23385.1	15888	2167.26	23796.1	1633.4	1833.8	533.862	21962.3	533.023	21796.7
0.000283697	0.283697	25291.1	16985.6	2167.99	24425	1639.76	1834.54	528.232	22590.4	527.393	22424.8
0.000284347	0.284347	27847.2	18643.3	2207.28	25356.4	1643.01	1832.3	564.272	23524.1	563.433	23358.5
0.000284997	0.284997	30092.3	19933.1	2238.42	26371.3	1643.92	1823.61	594.5	24547.7	593.661	24382.1
0.000285648	0.285648	29918.1	19912.3	2235.18	26939.7	1639.98	1800.37	595.201	25139.3	594.362	24973.8
0.000286298	0.286298	28934.4	19378.1	2245.27	27788.4	1632.02	1822.24	613.256	25966.2	612.417	25800.6
0.000286948	0.286948	28028.5	18772.2	2203.31	27889.9	1631.98	1832.44	571.329	26057.5	570.49	25891.9
0.000287599	0.287599	27074.8	18299.6	2242.1	27594.3	1639.73	1832.84	602.366	25761.5	601.527	25595.9
0.000288249	0.288249	26088.7	17183.9	2222.55	27973.9	1649.87	1834.83	572.678	26139	571.839	25973.5
0.000288899	0.288899	24115.5	16531.8	2219.15	27692.6	1646.81	1826.75	572.347	25865.8	571.508	25700.3
0.000289549	0.289549	22590.3	15272	2226.16	27657.8	1643.43	1827.29	582.733	25830.5	581.894	25664.9
0.0002902	0.2902	21425.8	14800.5	2291.4	26894.1	1642.41	1832.97	648.996	25061.2	648.157	24895.6
0.00029085	0.29085	19895.1	13471.3	2177.95	25375.9	1641.71	1848.57	536.244	23527.3	535.405	23361.7
0.0002915	0.2915	17421.8	11961.7	2142.02	24211.4	1639.09	1854.2	502.93	22357.2	502.091	22191.7
0.000292151	0.292151	15594.3	10724.2	2227.55	24997.9	1642.02	1847.71	585.529	23150.2	584.69	22984.6
0.000292801	0.292801	15579.5	10717.8	2267.11	25658.2	1639.5	1827.25	627.611	23830.9	626.772	23665.3
0.000293451	0.293451	16608.9	11337.3	2175.99	24295.8	1650.66	1829.43	525.328	22466.3	524.489	22300.8
0.000294102	0.294102	17255.1	11654.3	2160.39	22881.1	1648.06	1821.2	512.335	21059.9	511.496	20894.3
0.000294752	0.294752	17521.7	11677	2168.27	23270.2	1635.96	1846.49	532.312	21423.7	531.473	21258.1
0.000295402	0.295402	18093.5	12212.7	2170.39	23840.1	1641.62	1833.49	528.77	22006.6	527.931	21841
0.000296052	0.296052	18284.6	12740.6	2199.51	23875.2	1631.5	1805.94	568.007	22069.3	567.168	21903.7
0.000296703	0.296703	18916.9	12666.4	2222.57	24322.8	1636.38	1824.67	586.192	22498.1	585.354	22332.5
0.000297353	0.297353	19733	13476.7	2185.21	24524.6	1641.96	1838.83	543.242	22685.8	542.404	22520.2
0.000298003	0.298003	20521	14113.7	2179.93	24780.4	1640.75	1863.25	539.172	22917.1	538.333	22751.6
0.000298654	0.298654	20886	13993.9	2236	24940.6	1658.72	1856.9	577.273	23083.7	576.434	22918.1
0.000299304	0.299304	20600.7	13851.1	2269.63	25152.6	1645.07	1862.44	624.555	23290.1	623.716	23124.6
0.000299954	0.299954	20911.6	14041.9	2244.44	25475.9	1619.22	1842.37	625.223	23633.5	624.384	23468
0.000300605	0.300605	21058.8	14161.2	2225.41	25405.7	1628.11	1836.88	597.293	23568.8	596.454	23403.3
0.000301255	0.301255	20499.6	13775	2246.79	25573	1653.34	1809.21	593.446	23763.8	592.607	23598.2
0.000301905	0.301905	19764.8	13303.9	2234.61	25116.9	1650.78	1829.86	583.827	23287	582.989	23121.4
0.000302556	0.302556	18899.9	12564.6	2240.37	24594.3	1640.4	1839.07	599.972	22755.2	599.133	22589.6
0.000303206	0.303206	17023.3	11637.5	2149.28	23621.2	1631.69	1849.31	517.596	21771.9	516.757	21606.3
0.000303856	0.303856	16295.2	11373.4	2206.78	22810.6	1644.98	1854.91	561.8	20955.7	560.961	20790.1
0.000304506	0.304506	15623.9	10886.2	2142.77	22330	1654.52	1883.51	488.247	20446.5	487.408	20280.9
0.000305157	0.305157	14933.3	10317.2	2172.16	22682.5	1637.44	1836.62	534.719	20845.9	533.88	20680.3
0.000305807	0.305807	15050.3	10422.4	2199.56	22457.1	1637.05	1836.5	562.503	20620.6	561.664	20455
0.000306457	0.306457	15943.2	10941.2	2187.2	22228.8	1631.51	1862.78	555.686	20366	554.847	20200.5
0.000307108	0.307108	16428.7	11387.3	2188.86	21840.3	1650.2	1844.88	538.662	19995.4	537.823	19829.8
0.000307758	0.307758	16103.3	11043.7	2153.88	21641.3	1637.46	1821.1	516.427	19820.2	515.588	19654.7
0.000308408	0.308408	16429.6	11067.6	2149.74	21897.8	1649.1	1855.82	500.639	20042	499.8	19876.4
0.000309059	0.309059	16249.8	11246	2171.31	22304.3	1639.96	1891.78	531.354	20412.5	530.515	20246.9
0.000309709	0.309709	15673.7	10980	2232.69	22758.1	1620.39	1852	612.296	20906.1	611.457	20740.5
0.000310359	0.310359	15155.2	10511.3	2210.63	23414.4	1626.13	1828.93	584.499	21585.5	583.66	21419.9
0.000311009	0.311009	14720.6	10181.3	2218.89	23416	1642.06	1850.59	576.829	21565.4	575.99	21399.8
0.00031166	0.31166	13950.9	9537.09	2248.29	23398.6	1646.28	1863.24	602.011	21535.4	601.172	21369.8
0.00031231	0.31231	13402.3	9240.93	2158.46	21922.6	1625.68	1850.64	532.779	20071.9	531.941	19906.3
0.00031296	0.31296	14815.3	10089.3	2108.93	19927.3	1635	1864.55	473.932	18062.7	473.093	17897.1
0.000313611	0.313611	16006.5	10774.4	2133.83	18716.7	1644.32	1860.16	489.51	16856.5	488.671	16690.9
0.000314261	0.314261	14668.1	10057	2145.04	18303.1	1640.14	1861.92	504.899	16441.1	504.06	16275.6
0.000314911	0.314911	12722.5	8835.15	2148.61	18907.8	1657.41	1851.89	491.197	17055.9	490.358	16890.3
0.000315562	0.315562	11701.1	8336.44	2195.74	19499.3	1648.12	1848.19	547.628	17651.1	546.79	17485.5
0.000316212	0.316212	12133.9	8567.88	2195.6	19854.6	1649.6	1839.18	546.009	18015.4	545.17	17849.8
0.000316862	0.316862	13943.3	9634.29	2200.38	20170.8	1663.11	1810.74	537.269	18360.1	536.43	18194.5
0.000317512	0.317512	15823.6	10772.2	2183.4	20295.1	1647.22	1815.17	536.185	18479.9	535.346	18314.4
0.000318163	0.318163	16312.3	10984.6	2187.07	20395.4	1646.55	1824.44	540.52	18571	539.681	18405.4
0.000318813	0.318813	15033.6	10400.8	2172.41	20249.2	1645.92	1834.08	526.485	18415.1	525.646	18249.5
0.000319463	0.319463	13204.1	9251.84	2132.35	21014.4	1650.22	1843.08	482.127	19171.4	481.288	19005.8
0.000320114	0.320114	11351.3	8011.76	2179.68	23228.3	1638.59	1844.33	541.09	21384	540.251	21218.4
0.000320764	0.320764	10358.3	7393.26	2288.16	26048.8	1640.55	1871.19	647.618	24177.6	646.779	24012
0.000321414	0.321414	10996.3	7781.07	2310.75	26966.5	1661.05	1812.51	649.699	25154	648.861	24988.4
0.000322065	0.322065	11369	7934.05	2306.3	26806	1661.73	1780.34	644.572	25025.7	643.734	24860.1
0.000322715	0.322715	10429.4	7380.82	2253.72	26891	1641.3	1807.68	612.418	25083.3	611.579	24917.8
0.000323365	0.323365	9700.98	6790.23	2267.56	27079.6	1644.65	1841.46	622.914	25238.1	622.075	25072.5
0.000324015	0.324015	9803.9	6983.23	2287.07	26472.2	1638.28	1815.08	648.79	24657.1	647.951	24491.5
0.000324666	0.324666	10204.9	7356.38	2284.09	26131	1630.71	1816.24	653.386	24314.8	652.547	24149.2
0.000325316	0.325316	10167	7159.95	2265.61	26297.4	1616.86	1834.46	648.755	24463	647.916	24297.4
0.000325966	0.325966	9859	6937.22	2288.39	26605.4	1630.29	1820.15	658.106	24785.2	657.267	24619.7
0.000326617	0.326617	10735.2	7438.49	2281.66	26752	1633.72	1792.45	647.941	24959.5	647.102	24793.9
0.000327267	0.327267	13824.2	9410.31	2268.26	26953.8	1648.7	1801.35	619.563	25152.4	618.724	24986.8
0.000327917	0.327917	17946.8	12030.7	2273.47	26974.6	1658.57	1827.73	614.898	25146.8	614.059	24981.3
0.000328568	0.328568	21032.5	13908.1	2247.25	26771.9	1654.93	1808.65	592.314	24963.3	591.475	24797.7
0.000329218	0.329218	21949.2	14885.6	2198.44	26419.7	1641.93	1820.14	556.505	24599.6	555.667	24434
0.000329868	0.329868	21800.3	14840	2231.33	26313.5	1644.01	1815.2	587.317	24498.3	586.478	24332.7
0.000330519	0.330519	20672.7	13947.1	2243.4	26315.2	1632.51	1809.26	610.886	24506	610.048	24340.4
0.000331169	0.331169	18546.3	12551.2	2209.51	26360.1	1661.57	1885.37	547.941	24474.7	547.102	24309.1
0.000331819	0.331819	16170.9	11050.1	2208.56	26318.5	1638.84	1836.4	569.72	24482.1	568.881	24316.5
0.000332469	0.332469	14046	9692.71	2236.08	26475.3	1621.92	1805.28	614.161	24670	613.323	24504.4
0.00033312	0.33312	12492.9	8738.51	2228.88	26893.9	1631.92	1855.58	596.96	25038.3	596.121	24872.7
0.00033377	0.33377	11293.2	7900.28	2251.27	27030.8	1642.41	1814.58	608.86	25216.2	608.022	25050.6
0.00033442	0.33442	9918.05	7049.45	2258.2	27453.5	1650.87	1848.64	607.328	25604.9	606.489	25439.3
0.000335071	0.335071	8736.47	6232.91	2227.07	27948.3	1648.64	1794.01	578.424	26154.3	577.585	25988.7
0.000335721	0.335721	8325.45	5987	2268.68	27900.5	1632.76	1769.67	635.915	26130.8	635.077	25965.3
0.000336371	0.336371	8434.97	6147.05	2284.35	27970.9	1643.33	1810.67	641.017	26160.3	640.178	25994.7
0.000337022	0.337022	8954.03	6321.63	2293.21	28252.3	1632.5	1823.5	660.703	26428.8	659.864	26263.2
0.000337672	0.337672	9527.98	6576.09	2295.99	27824.1	1623.65	1824	672.334	26000.1	671.495	25834.5
0.000338322	0.338322	9844.58	6923.44	2220.27	26630.6	1631.24	1802.99	589.028	24827.6	588.189	24662
0.000338972	0.338972	10491.1	7452.83	2220.32	26349	1632	1817.61	588.316	24531.4	587.477	24365.8
0.000339623	0.339623	11803.1	8244.8	2295.3	28435.3	1646.7	1779.93	648.598	26655.4	647.759	26489.8
0.000340273	0.340273	13648.6	9425.76	2313.51	30767.3	1645.81	1776.21	667.702	28991.1	666.863	28825.5
0.000340923	0.340923	15439.6	10555.1	2323.12	31484.9	1663.5	1790.47	659.625	29694.4	658.786	29528.8
0.000341574	0.341574	16564.6	11288.5	2388.33	32040.4	1647.58	1790.51	740.748	30249.9	739.909	30084.3
0.000342224	0.342224	17290.3	11845.6	2403.86	33348.8	1634.09	1829.33	769.762	31519.4	768.923	31353.9
0.000342874	0.342874	18144.4	12447.3	2427.98	34062.1	1642.79	1811.26	785.192	32250.9	784.353	32085.3
0.000343525	0.343525	19092.8	13074.9	2448.71	33732.7	1648.13	1802.08	800.58	31930.6	799.741	31765
0.000344175	0.344175	19874.3	13512.2	2385.32	32771.4	1633.82	1808.09	751.503	30963.4	750.664	30797.8
0.000344825	0.344825	19692.6	13401.4	2318.73	31339.2	1656.94	1785.71	661.788	29553.5	660.949	29387.9
0.000345475	0.345475	17977.2	12331.5	2246.93	29447.1	1654.19	1768.56	592.736	27678.6	591.897	27513
0.000346126	0.346126	15949.8	10981.9	2247.18	27401.3	1642.27	1761.47	604.913	25639.8	604.074	25474.3
0.000346776	0.346776	15971.2	10978.7	2276.7	26555.8	1643.35	1794.8	633.348	24761	632.509	24595.4
0.000347426	0.347426	17528.3	12023.2	2245.43	26523.1	1649.31	1771.09	596.114	24752	595.276	24586.5
0.000348077	0.348077	18970.2	12999	2289.52	27331	1636.64	1810.37	652.882	25520.6	652.043	25355
0.000348727	0.348727	20207.7	13808.4	2328.7	28182.1	1658.72	1821.53	669.978	26360.6	669.139	26195
0.000349377	0.349377	21764.5	14704.1	2331.48	28935.2	1654.04	1822.6	677.444	27112.6	676.605	26947
0.000350028	0.350028	23116.5	15472.4	2278.12	29447.2	1636.3	1782.3	641.822	27664.9	640.983	27499.3
0.000350678	0.350678	24129.9	16311.1	2329.13	29676.8	1644.78	1783.79	684.348	27893	683.509	27727.4
0.000351328	0.351328	24945.9	16606.6	2309.55	29513.2	1652.56	1796.7	656.984	27716.5	656.145	27550.9
0.000351978	0.351978	24802.5	16520	2295.09	30113.8	1656.38	1786.01	638.709	28327.8	637.87	28162.2
0.000352629	0.352629	23962.9	16000	2298.31	30952.6	1650.77	1800.76	647.538	29151.9	646.699	28986.3
0.000353279	0.353279	23481.8	15571.7	2337.44	31997.6	1626.47	1807.54	710.969	30190.1	710.13	30024.5
0.000353929	0.353929	22777.9	15335.9	2364.55	32975.7	1648	1820.21	716.547	31155.5	715.708	30989.9
0.00035458	0.35458	21917	14717.9	2377.35	33975.7	1636.49	1797.96	740.857	32177.7	740.019	32012.1
0.00035523	0.35523	21626.9	14569.8	2406.33	34897.3	1649.11	1778.85	757.227	33118.4	756.388	32952.8
0.00035588	0.35588	21282	14275.5	2343.35	35539	1657.72	1765.6	685.636	33773.4	684.797	33607.8
0.000355882	0.355882	21282	14275.5	2343.35	35539	1657.72	1765.6	685.636	33773.4	684.797	33607.8
0.000356538	0.356538	20608.7	14215.4	2314.94	35201.5	1649.73	1767.07	665.206	33434.5	664.367	33268.9
0.000357193	0.357193	20223.9	13920.1	2343.1	34076	1637.88	1780.25	705.218	32295.8	704.379	32130.2
0.000357849	0.357849	19911.4	13493.2	2304.36	32672	1650.77	1789.36	653.588	30882.7	652.749	30717.1
0.000358504	0.358504	19053.9	12852.4	2255.5	31374.2	1650.99	1773.67	604.509	29600.5	603.67	29435
0.00035916	0.35916	17679.7	11976.5	2259.48	30750	1651.49	1779.76	607.983	28970.2	607.144	28804.7
0.000359815	0.359815	16819.2	11583.7	2251.53	29970.3	1648.86	1780.71	602.67	28189.6	601.831	28024
0.000360471	0.360471	15885.3	10706	2292.51	29213.9	1632.67	1781.3	659.837	27432.6	658.998	27267
0.000361126	0.361126	14463.8	9979.45	2260.03	28423.3	1637.74	1784.18	622.293	26639.1	621.454	26473.5
0.000361782	0.361782	12551.5	8765.03	2255.54	28875.2	1646.54	1791.82	608.997	27083.4	608.158	26917.8
0.000362437	0.362437	10175	7159.37	2246.31	28852.9	1659.89	1765.75	586.426	27087.1	585.587	26921.6
0.000363092	0.363092	9180.63	6465.52	2248.87	26725.4	1647.29	1768.51	601.581	24956.9	600.742	24791.3
0.000363748	0.363748	9331.62	6650.2	2230.18	24429.4	1646.08	1775.96	584.102	22653.4	583.263	22487.9
0.000364403	0.364403	8893.77	6362.43	2225.05	23300.6	1633.04	1806.85	592.013	21493.8	591.174	21328.2
0.000365059	0.365059	8181.53	5915.67	2252	23287.1	1645.52	1778.38	606.476	21508.7	605.637	21343.1
0.000365714	0.365714	8003.77	5832.14	2242.54	23280	1647.33	1784.21	595.209	21495.8	594.37	21330.2
0.00036637	0.36637	8325.23	5880.96	2200.87	23349.7	1646.01	1797.27	554.852	21552.4	554.013	21386.8
0.000367025	0.367025	8730.32	6200.84	2203.68	22814.8	1651.68	1815.28	551.996	20999.5	551.157	20833.9
0.000367681	0.367681	9943.57	7140.19	2183.97	21389	1624.27	1794.26	559.703	19594.7	558.864	19429.1
0.000368336	0.368336	12780.7	8871.79	2145.73	19362.1	1638.74	1773.79	506.995	17588.3	506.156	17422.7
0.000368991	0.368991	13761.9	9508.55	2101.49	17330.9	1647.85	1783.73	453.645	15547.2	452.806	15381.6
0.000369647	0.369647	13235.6	9063.55	2039.16	16136.4	1652.04	1775.63	387.124	14360.8	386.286	14195.2
0.000370302	0.370302	13504.1	9284.89	2086.57	15974.3	1646.69	1780.02	439.87	14194.3	439.031	14028.7
0.000370958	0.370958	14697.5	10269	2060.54	16352.9	1642.16	1779.71	418.388	14573.2	417.549	14407.6
0.000371613	0.371613	14842.9	10470.7	2088.55	16859.5	1658.07	1789.15	430.476	15070.3	429.637	14904.7
0.000372269	0.372269	14010.4	9766.18	2136.09	18635	1645.36	1811.41	490.722	16823.6	489.883	16658
0.000372924	0.372924	14837.1	10265	2188.92	20859.2	1648.51	1833.29	540.403	19026	539.564	18860.4
0.00037358	0.37358	18627	12670.4	2187.28	20851.7	1642.17	1808	545.114	19043.7	544.275	18878.1
0.000374235	0.374235	21631.6	14676.5	2116.97	18728.8	1617.73	1819.47	499.244	16909.3	498.405	16743.7
0.00037489	0.37489	22650.3	15319	2071.12	16994.1	1637.25	1764.13	433.867	15229.9	433.028	15064.4
0.000375546	0.375546	22761.8	15535.4	2062.61	16372.2	1636.63	1751.36	425.98	14620.9	425.141	14455.3
0.000376201	0.376201	22266.2	15173.5	2066.76	15529.3	1644.93	1731.91	421.826	13797.4	420.987	13631.8
0.000376857	0.376857	20937.4	14069.1	2086.41	15229.2	1648	1747.9	438.407	13481.3	437.568	13315.7
0.000377512	0.377512	20192.7	13649.8	2074.46	15419.1	1637.96	1775.41	436.5	13643.7	435.661	13478.1
0.000378168	0.378168	21130.9	14178.9	2076.54	15759.8	1640.27	1766.46	436.27	13993.4	435.432	13827.8
0.000378823	0.378823	22874.7	15360.6	2074.91	15537.3	1647.99	1753.97	426.918	13783.3	426.079	13617.7
0.000379479	0.379479	24321.3	16219.7	2103.46	16033	1649.49	1755.72	453.97	14277.3	453.131	14111.7
0.000380134	0.380134	24480.7	16632.1	2113.18	16287.2	1645.67	1765.28	467.506	14522	466.667	14356.4
0.00038079	0.38079	25545.5	17137.1	2085.2	16275.3	1650.58	1764.92	434.616	14510.4	433.778	14344.8
0.000381445	0.381445	25888.5	17473.4	2127.31	16803.8	1645.51	1767.89	481.803	15035.9	480.965	14870.3
0.0003821	0.3821	25346	17015.9	2091.21	17298.5	1632	1732.7	459.214	15565.8	458.375	15400.2
0.000382756	0.382756	25138.8	16668.9	2092.68	17631.4	1632.92	1746.88	459.761	15884.5	458.922	15718.9
0.000383411	0.383411	24247.5	16337.8	2148.35	17836.7	1633.18	1767.36	515.171	16069.3	514.332	15903.7
0.000384067	0.384067	22827.2	15383.7	2160.19	17931	1660.97	1752.21	499.215	16178.8	498.376	16013.2
0.000384722	0.384722	22067.2	14966	2131.3	18181.6	1660.75	1788.57	470.551	16393.1	469.712	16227.5
0.000385378	0.385378	20850.3	14352.7	2158.32	18530.6	1626.84	1781.14	531.478	16749.5	530.639	16583.9
0.000386033	0.386033	18951.8	13072.7	2159.09	18551.4	1641.21	1753.92	517.88	16797.5	517.041	16631.9
0.000386689	0.386689	17398.5	12097.8	2111.37	18968	1643.62	1766.23	467.755	17201.8	466.916	17036.2
0.000387344	0.387344	16779.3	11788.8	2162.97	19488.2	1630.29	1769.82	532.677	17718.4	531.838	17552.8
0.000387999	0.387999	16487.6	11125.6	2174.44	19718.3	1625.16	1763.11	549.274	17955.2	548.435	17789.6
0.000388655	0.388655	15570.2	10400.4	2175.44	20386.6	1640.75	1768.54	534.698	18618.1	533.859	18452.5
0.00038931	0.38931	14649.4	10286.2	2215.05	20366.9	1649.36	1754.48	565.696	18612.5	564.857	18446.9
0.000389966	0.389966	14337.6	10278.5	2277.75	20710.9	1649.97	1752.29	627.783	18958.6	626.945	18793
0.000390621	0.390621	14086	9815.3	2265.07	21612.8	1655.17	1741.87	609.906	19870.9	609.067	19705.3
0.000391277	0.391277	13920.9	9720.52	2268.78	21966.4	1640.24	1749.32	628.537	20217	627.698	20051.5
0.000391932	0.391932	13886	9718.03	2223.45	20569.5	1646.08	1761.9	577.373	18807.6	576.534	18642
0.000392588	0.392588	12431	8769.05	2205.25	19422.1	1638	1765.91	567.251	17656.2	566.413	17490.6
0.000393243	0.393243	11849.8	8379.32	2136.53	18922.4	1650.17	1787.55	486.361	17134.9	485.523	16969.3
0.000393899	0.393899	12330.1	8533.14	2116.85	18949.2	1641.77	1767.23	475.08	17182	474.241	17016.4
0.000394554	0.394554	14402.7	9721.74	2156.79	19411.7	1647.93	1791.78	508.858	17619.9	508.019	17454.3
0.000395209	0.395209	16160.5	11081.1	2214.59	19480.2	1624.12	1765.46	590.468	17714.7	589.63	17549.2
0.000395865	0.395865	16593.1	11373.4	2192.08	19528.2	1628.25	1765.67	563.834	17762.5	562.996	17597
0.00039652	0.39652	17204.2	11741.1	2183.46	19747.1	1634.41	1765.73	549.05	17981.4	548.211	17815.8
0.000397176	0.397176	18309.7	12554.6	2139.93	20361.3	1635.33	1752.96	504.604	18608.4	503.765	18442.8
0.000397831	0.397831	19013	12972.5	2213.54	20556.1	1638.46	1740.8	575.084	18815.3	574.245	18649.7
0.000398487	0.398487	19126.7	12921.9	2155.69	20589.7	1633.31	1747.58	522.379	18842.1	521.54	18676.5
0.000399142	0.399142	17885.5	12259.4	2181.81	20698.3	1626.62	1762.97	555.187	18935.3	554.348	18769.8
0.000399798	0.399798	15570.8	10542.9	2174.56	20896.7	1638.64	1753.9	535.922	19142.8	535.083	18977.2
0.000400453	0.400453	13458.6	9470.43	2206.88	20203.3	1640.14	1755.91	566.74	18447.4	565.901	18281.8
0.000401108	0.401108	11824.1	8260.53	2178.95	19919.9	1640.4	1759.12	538.547	18160.7	537.708	17995.2
0.000401764	0.401764	10521	7307.82	2175.95	19742.4	1648.34	1759.15	527.611	17983.3	526.772	17817.7
0.000402419	0.402419	10650.9	7440.39	2121.29	18829.6	1665.97	1775.2	455.322	17054.4	454.483	16888.9
0.000403075	0.403075	10786.9	7663.19	2137.74	18022.4	1661.93	1739.9	475.811	16282.5	474.972	16116.9
0.00040373	0.40373	11241.4	7902.75	2152.48	17411.3	1652.74	1727.06	499.733	15684.2	498.894	15518.7
0.000404386	0.404386	13380.8	9154.2	2099.75	17117.4	1632.01	1772.33	467.732	15345.1	466.893	15179.5
0.000405041	0.405041	16572.2	11185.1	2079.96	16649.4	1659.63	1763.2	420.331	14886.2	419.492	14720.6
0.000405697	0.405697	20167	13774.6	2084.61	16614	1647.79	1746	436.824	14868	435.985	14702.4
0.000406352	0.406352	23611.3	15991.5	2094.43	17126.1	1645.39	1742.34	449.046	15383.8	448.207	15218.2
0.000407007	0.407007	24222.3	16306	2075.75	17563.2	1629.95	1750.93	445.797	15812.3	444.958	15646.7
0.000407663	0.407663	22973.4	15319.4	2084.65	17556.5	1624.87	1723.79	459.773	15832.7	458.934	15667.1
0.000408318	0.408318	21102.6	14375.7	2110.97	17601.3	1631.7	1760.49	479.275	15840.8	478.436	15675.2
0.000408974	0.408974	19185.1	13318.6	2109.62	17410.4	1632.78	1758.04	476.846	15652.4	476.007	15486.8
0.000409629	0.409629	16886.1	11626.3	2100.96	17501.4	1641.3	1731.54	459.659	15769.9	458.82	15604.3
0.000410285	0.410285	14450	10103.7	2077.17	17551.4	1637.18	1723.03	439.988	15828.4	439.149	15662.8
0.00041094	0.41094	13805.3	9464.11	2124.85	17733.5	1635.1	1735.16	489.756	15998.3	488.917	15832.7
0.000411596	0.411596	14086.5	9765.81	2059.5	17640.2	1638.61	1732.88	420.888	15907.3	420.049	15741.7
0.000412251	0.412251	14655.7	10051.5	2132.68	17839.1	1618.26	1735.14	514.428	16103.9	513.59	15938.4
0.000412907	0.412907	15028.3	10383.2	2102.42	17525.3	1624.94	1706.42	477.479	15818.8	476.64	15653.3
0.000413562	0.413562	13973	9702.62	2087.39	17261.5	1645.68	1745.39	441.71	15516.1	440.871	15350.5
0.000414217	0.414217	12251.9	8585.46	2118.99	17472.4	1648	1751.54	470.989	15720.9	470.15	15555.3
0.000414873	0.414873	10609.7	7561.08	2116.37	17163.2	1648	1746.16	468.369	15417	467.53	15251.5
0.000415528	0.415528	9586.89	6911.52	2107.17	16903.3	1652.62	1744.17	454.552	15159.1	453.713	14993.5
0.000416184	0.416184	9018.74	6514.66	2051.44	16803.1	1653.76	1769.77	397.685	15033.3	396.846	14867.8
0.000416839	0.416839	8387.45	5938.67	2041.35	16717	1650.18	1727.15	391.172	14989.8	390.334	14824.3
0.000417495	0.417495	7808.79	5545.13	2103.77	16854.2	1669.18	1745.33	434.59	15108.9	433.751	14943.3
0.00041815	0.41815	7561.2	5450.34	2113.6	16758.7	1649.27	1747.79	464.327	15010.9	463.489	14845.3
0.000418806	0.418806	7609.97	5437.98	2114.28	16556.9	1633.58	1737.84	480.692	14819.1	479.853	14653.5
0.000419461	0.419461	7698.85	5585.78	2066.28	16462.3	1643.57	1726.08	422.709	14736.2	421.87	14570.6
0.000420116	0.420116	8134.33	5849.11	2083.67	16271.1	1640.77	1749.74	442.899	14521.4	442.06	14355.8
0.000420772	0.420772	10034.1	7182.23	2065.1	16572.6	1652.4	1753.1	412.705	14819.5	411.866	14654
0.000421427	0.421427	14010.8	9668.1	2102.87	16669.4	1650.27	1731.47	452.601	14938	451.762	14772.4
0.000422083	0.422083	19258.3	12795.4	2122.05	17326.8	1626.61	1740.56	495.445	15586.3	494.606	15420.7
0.000422083	0.422083	19258.3	12795.4	2122.05	17326.8	1626.61	1740.56	495.445	15586.3	494.606	15420.7
0.000422735	0.422735	22523.9	15076.6	2142.76	18560.9	1639.89	1747.47	502.865	16813.5	502.026	16647.9
0.000423387	0.423387	23392.4	15771.8	2163.91	19553.8	1630.72	1722.2	533.189	17831.6	532.35	17666
0.000424038	0.424038	22670.1	15553.7	2176.16	19656.5	1662.87	1745.94	513.288	17910.6	512.449	17745
0.00042469	0.42469	21450.8	14330.2	2123.06	19344.4	1657.26	1759.67	465.804	17584.7	464.965	17419.1
0.000425341	0.425341	20472.8	13618.1	2114.55	19082.9	1633.87	1750.11	480.677	17332.8	479.839	17167.2
0.000425993	0.425993	18372.9	12284.2	2140.09	19415.6	1632.82	1719.57	507.268	17696.1	506.429	17530.5
0.000426644	0.426644	14928.3	10267.5	2140.13	19645.9	1638.83	1723.19	501.295	17922.7	500.456	17757.1
0.000427296	0.427296	12212.1	8572.11	2213.73	20145.9	1648	1722.79	565.729	18423.1	564.89	18257.5
0.000427947	0.427947	10942.2	7617.25	2171.33	20589.7	1648.87	1759.06	522.468	18830.6	521.629	18665
0.000428599	0.428599	10477.4	7327.5	2258.62	21322	1640.13	1755.64	618.492	19566.4	617.653	19400.8
0.00042925	0.42925	10619.6	7558.89	2273.4	21344.9	1624.04	1745.8	649.356	19599.1	648.517	19433.5
0.000429902	0.429902	12268.7	8435.99	2261.75	21447.5	1640.14	1750.1	621.61	19697.4	620.771	19531.9
0.000430553	0.430553	15033.7	10148.6	2231.39	21689.5	1646.04	1740.4	585.343	19949.1	584.504	19783.5
0.000431205	0.431205	18607.8	12824.6	2273.14	21689.3	1644.87	1734.89	628.263	19954.4	627.424	19788.9
0.000431856	0.431856	22073.2	15122.3	2215.19	22055.9	1653.87	1722.25	561.324	20333.6	560.485	20168
0.000432508	0.432508	23083.7	15647.6	2259.15	21484.1	1641.44	1726.6	617.715	19757.5	616.876	19591.9
0.000433159	0.433159	23838.4	15909.7	2230.81	21048.1	1644.56	1748.03	586.251	19300	585.412	19134.5
0.000433811	0.433811	25172	16676.9	2239.28	21767.2	1646.26	1741.33	593.021	20025.8	592.182	19860.2
0.000434463	0.434463	25058.9	16888.9	2300.38	22496.2	1625.43	1726.02	674.952	20770.2	674.113	20604.6
0.000435114	0.435114	23864.6	16149.2	2243.24	22915.8	1628.9	1707.57	614.345	21208.2	613.506	21042.6
0.000435766	0.435766	22231.6	15102.2	2262.08	23060	1628.23	1725.77	633.857	21334.2	633.018	21168.6
0.000436417	0.436417	20476.7	13964.9	2269.96	22369.5	1628.26	1725.88	641.694	20643.7	640.855	20478.1
0.000437069	0.437069	18320.8	12682.2	2260.76	22238.2	1624.09	1727.28	636.673	20510.9	635.834	20345.3
0.00043772	0.43772	17686.6	12071.7	2233.63	22608.3	1633.1	1750.73	600.525	20857.5	599.686	20692
0.000438372	0.438372	16806.9	11621.8	2282.49	22827.5	1640.25	1730.18	642.24	21097.3	641.401	20931.7
0.000439023	0.439023	16276.3	11299.9	2240.66	22671.9	1654.79	1720.33	585.874	20951.6	585.035	20786
0.000439675	0.439675	16231.4	11031.7	2201.25	21938.4	1651.38	1722.27	549.861	20216.1	549.022	20050.6
0.000440326	0.440326	16785.7	11599.8	2203.55	21376.1	1639.32	1732.11	564.23	19644	563.392	19478.4
0.000440978	0.440978	17652.2	11672.8	2246.13	21701.1	1647.69	1751.13	598.443	19950	597.604	19784.4
0.000441629	0.441629	17222	11691.9	2216.92	21907.8	1647.08	1738.31	569.839	20169.5	569.001	20003.9
0.000442281	0.442281	15906.7	11089.7	2221.17	21505.5	1637.82	1742.52	583.353	19763	582.514	19597.4
0.000442932	0.442932	12818.8	8864.79	2210.03	20759.7	1639.36	1750.19	570.671	19009.5	569.832	18843.9
0.000443584	0.443584	11092.5	7671.7	2179.77	20407.2	1641.79	1733.69	537.976	18673.5	537.137	18507.9
0.000444235	0.444235	12284.5	8418.89	2219.13	20554.8	1633.41	1721.72	585.714	18833.1	584.875	18667.5
0.000444887	0.444887	16562.8	11438.8	2178.47	19813.6	1630.72	1742.68	547.749	18071	546.91	17905.4
0.000445538	0.445538	20575.5	13894.4	2174.34	19345.3	1624.18	1757.86	550.163	17587.5	549.324	17421.9
0.00044619	0.44619	21324.8	14762.6	2194.18	19312.3	1634.33	1719.17	559.851	17593.2	559.012	17427.6
0.000446842	0.446842	20031.8	13587.3	2150.17	20030.9	1641.43	1718.47	508.748	18312.4	507.909	18146.8
0.000447493	0.447493	19228.3	13167.7	2140.9	20927.1	1638.68	1729.31	502.219	19197.8	501.38	19032.3
0.000448145	0.448145	17923.2	12041.8	2245.32	21598.8	1646.68	1717.35	598.638	19881.4	597.799	19715.8
0.000448796	0.448796	16275.1	11077.2	2279.9	21963.4	1646.63	1733.76	633.269	20229.6	632.43	20064
0.000449448	0.449448	15132.3	10445.9	2254.38	22487.1	1632.88	1742.43	621.492	20744.7	620.653	20579.1
0.000450099	0.450099	14366.6	9753.01	2239.12	22726.1	1626.94	1731.81	612.187	20994.3	611.348	20828.7
0.000450751	0.450751	13847.5	9617.53	2277.76	22483.4	1644.73	1711.02	633.032	20772.4	632.193	20606.8
0.000451402	0.451402	13344.1	9261.29	2277.73	21974.4	1643.11	1720.32	634.621	20254.1	633.782	20088.5
0.000452054	0.452054	13060	8992.69	2237.44	21964.7	1633.45	1755.79	603.985	20208.9	603.146	20043.3
0.000452705	0.452705	12757.3	8745.22	2218.6	22108.7	1640.52	1753.36	578.089	20355.3	577.25	20189.8
0.000453357	0.453357	11655.9	8121.32	2243.95	22328.7	1637.94	1742.81	606.012	20585.9	605.173	20420.3
0.000454008	0.454008	10680.9	7537.43	2215.37	22277.8	1630.5	1736.53	584.867	20541.3	584.029	20375.7
0.00045466	0.45466	9864	7018.26	2194.57	21395.7	1630.84	1729.16	563.733	19666.5	562.894	19500.9
0.000455311	0.455311	9469.29	6786.34	2251.92	21059.2	1641.15	1729.53	610.765	19329.6	609.927	19164.1
0.000455963	0.455963	9604.88	6719.75	2190.48	20456.8	1646.45	1736.83	544.024	18720	543.186	18554.4
0.000456614	0.456614	9960.8	7007.72	2196.62	20081.6	1639.11	1741.33	557.517	18340.3	556.678	18174.7
0.000457266	0.457266	11270.3	7904.69	2208.9	19161.7	1626.81	1731.89	582.082	17429.8	581.243	17264.2
0.000457918	0.457918	13519.9	9495.53	2128.56	17883.8	1638.82	1725.33	489.741	16158.5	488.902	15992.9
0.000458569	0.458569	14646.1	10124.5	2154.69	17444.6	1641.05	1720.53	513.643	15724	512.804	15558.5
0.000459221	0.459221	15202.7	10475.3	2136.46	17099.2	1641.15	1727.07	495.315	15372.1	494.476	15206.5
0.000459872	0.459872	16839.1	11447.1	2079.27	16585	1637.15	1749.7	442.121	14835.3	441.282	14669.7
0.000460524	0.460524	17157.3	11717.1	2128.91	15858.6	1650.16	1741.84	478.749	14116.7	477.91	13951.1
0.000461175	0.461175	16685.2	11593.5	2120.06	15711.7	1659.65	1719	460.403	13992.7	459.564	13827.1
0.000461827	0.461827	15512.8	10635.1	2107.24	16036.7	1640.14	1722.1	467.095	14314.6	466.257	14149
0.000462478	0.462478	14256	9986.23	2070.73	15533.7	1631.03	1729.7	439.697	13804	438.858	13638.4
0.00046313	0.46313	14460.6	9970.67	2075.29	14335.1	1640.57	1727.24	434.724	12607.9	433.885	12442.3
0.000463781	0.463781	13668.1	9326.27	2064.71	13412.1	1636.68	1720.15	428.03	11691.9	427.191	11526.4
0.000464433	0.464433	11386.2	8122.99	2092.7	13355.4	1647.7	1733.05	444.998	11622.3	444.159	11456.7
0.000465084	0.465084	10091.4	7103.73	2080.03	13295.1	1633.09	1725.48	446.94	11569.7	446.101	11404.1
0.000465736	0.465736	9402.08	6633.74	2054.51	13340.9	1639.12	1740.44	415.392	11600.5	414.553	11434.9
0.000466387	0.466387	9277.07	6600.66	2048.09	13026.2	1637.24	1737.65	410.849	11288.6	410.01	11123
0.000467039	0.467039	9440.22	6740.15	2030.58	12696.9	1630.19	1725.26	400.394	10971.6	399.555	10806.1
0.00046769	0.46769	10228.9	7280.68	2033.94	12572.9	1640.28	1728.16	393.667	10844.7	392.828	10679.1
0.000468342	0.468342	11230.5	8070.92	2066.42	12215.2	1639.82	1725.17	426.597	10490.1	425.758	10324.5
0.000468994	0.468994	12669.8	8907.46	2043.23	12011	1635.49	1748.67	407.74	10262.3	406.901	10096.7
0.000469645	0.469645	14779.2	10172.7	2050.91	11707.7	1638.4	1726.3	412.515	9981.45	411.676	9815.87
0.000470297	0.470297	17371	11748	2018.1	11483.1	1645.66	1713.89	372.442	9769.25	371.603	9603.67
0.000470948	0.470948	18662.9	12753.7	1971.62	10899.2	1638.48	1724.19	333.138	9175.05	332.299	9009.46
0.0004716	0.4716	19174.6	13247	1997.51	10639.1	1630.82	1729.92	366.685	8909.21	365.846	8743.62
0.000472251	0.472251	20274.9	13721.7	1981.19	10610.8	1633.21	1748.08	347.979	8862.69	347.14	8697.1
0.000472903	0.472903	21471.3	14311	1966.06	10210.8	1642.47	1746.86	323.592	8463.92	322.753	8298.34
0.000473554	0.473554	22077.5	14846.3	1988.03	9933.89	1637.47	1749.89	350.559	8184	349.72	8018.42
0.000474206	0.474206	20837.5	14230.7	1969.22	9880.2	1644.58	1744.06	324.639	8136.14	323.8	7970.56
0.000474857	0.474857	18653	12846	1950.96	10493.3	1640.02	1713.37	310.944	8779.91	310.105	8614.33
0.000475509	0.475509	16551.7	11171.9	1986.84	11269.9	1623.24	1722.13	363.601	9547.72	362.762	9382.14
0.00047616	0.47616	14721.9	9941.18	1987.57	11677.9	1622.75	1750.33	364.822	9927.54	363.983	9761.95
0.000476812	0.476812	13972.6	9593.28	1991.04	11631.7	1652.64	1740.98	338.398	9890.71	337.559	9725.13
0.000477463	0.477463	14032.3	9739.3	1989.66	11152.8	1640.72	1733.95	348.945	9418.81	348.106	9253.23
0.000478115	0.478115	13869.6	9721.79	2019.75	10725.7	1636.76	1722.97	382.992	9002.7	382.153	8837.12
0.000478766	0.478766	12776.9	9036.59	1973.81	10594.1	1622.69	1724.19	351.124	8869.93	350.285	8704.34
0.000479418	0.479418	11766.3	8259.58	1960.82	10929.1	1627.1	1712.67	333.718	9216.45	332.879	9050.87
0.00048007	0.48007	12892.7	8886.76	1959.62	11637.7	1642.07	1739.08	317.55	9898.66	316.711	9733.08
0.000480721	0.480721	15939.1	10821.2	2010.72	12407.2	1656.02	1731.68	354.692	10675.6	353.853	10510
0.000481373	0.481373	19940.2	13606.5	2067.15	13076	1647.88	1771.1	419.277	11304.9	418.438	11139.3
0.000482024	0.482024	23902.1	16248.1	2066.89	13637.6	1649.68	1720.53	417.206	11917.1	416.367	11751.5
0.000482676	0.482676	25957.4	17595.3	2051.77	14158.1	1650.67	1732.91	401.095	12425.2	400.256	12259.6
0.000483327	0.483327	26369.8	17749.1	2076.12	14465.1	1622.02	1732.06	454.101	12733	453.262	12567.4
0.000483979	0.483979	27214.9	18128.9	2139.14	14892.9	1620.45	1704.04	518.693	13188.8	517.854	13023.2
0.00048463	0.48463	27677.6	18542.2	2137.73	15154.8	1619.11	1709.84	518.62	13444.9	517.781	13279.3
0.000485282	0.485282	27450.2	18309.5	2092.03	14955.8	1641.17	1739.01	450.859	13216.8	450.02	13051.2
0.000485933	0.485933	26815.4	17937.5	2110.16	14744.4	1638.54	1725.89	471.621	13018.5	470.782	12852.9
0.000486585	0.486585	26463.2	17502.6	2091.64	14420.5	1632.77	1731.81	458.866	12688.7	458.027	12523.1
0.000487236	0.487236	26265.9	17578.5	2055.01	14339.3	1625.12	1714.95	429.883	12624.3	429.044	12458.7
0.000487888	0.487888	25978.7	17410.7	2075.29	14442.1	1642.51	1755.97	432.783	12686.1	431.944	12520.5
0.000488539	0.488539	25229.1	16746.2	2101.54	14430.3	1661.64	1720.74	439.9	12709.6	439.061	12544
0.000489191	0.489191	23477.5	15698.6	2083.87	14235	1645.22	1719.38	438.648	12515.6	437.809	12350.1
0.000489842	0.489842	21156.4	14432.1	2051.4	13909.3	1637.96	1729.45	413.444	12179.8	412.605	12014.3
0.000490494	0.490494	19164.8	13005.2	2042.28	13434.4	1630.2	1716.41	412.081	11718	411.242	11552.4
0.000491145	0.491145	17672.5	11964	2056.88	12988.3	1638.92	1721.87	417.959	11266.4	417.121	11100.9
0.000491797	0.491797	16379.9	11258.7	2037.1	12555.2	1668.89	1732.32	368.217	10822.9	367.378	10657.3
0.000492449	0.492449	14745.4	10136.8	2018.41	12233.7	1655.04	1728.49	363.366	10505.2	362.527	10339.6
0.0004931	0.4931	13533.8	9287.64	2023.96	12098.1	1638.71	1749.94	385.25	10348.2	384.411	10182.6
0.000493752	0.493752	13292.8	9247.97	2028.31	12193.1	1637.35	1754.44	390.962	10438.6	390.123	10273
0.000494403	0.494403	13733.5	9544.4	2024.2	12035.9	1642.26	1717.6	381.936	10318.3	381.098	10152.7
0.000495055	0.495055	14214.2	9803.1	2016	11816	1622.78	1729.6	393.221	10086.4	392.382	9920.86
0.000495706	0.495706	14809.8	10228	2015.12	11823.6	1658.88	1728.16	356.242	10095.4	355.403	9929.86
0.000496358	0.496358	16592.5	11460.3	2028.16	12016.5	1648.74	1750.65	379.418	10265.8	378.58	10100.2
0.000497009	0.497009	19016	13084.2	2018.16	12320.7	1625.21	1729.19	392.956	10591.5	392.117	10425.9
0.000497661	0.497661	20639.8	14023.6	1986.82	12334.5	1634.21	1738.19	352.606	10596.3	351.767	10430.7
0.000498312	0.498312	21422.7	14476.9	1986.09	12285.3	1634.67	1728.4	351.418	10556.9	350.579	10391.3
0.000498964	0.498964	21593.6	14567.7	1998.06	12405.5	1657.89	1735.77	340.17	10669.7	339.331	10504.1
0.000499615	0.499615	20566.6	13875.6	2032.15	12705.6	1643.07	1715.22	389.084	10990.4	388.245	10824.8
0.000500267	0.500267	18973.2	12926.6	2020.3	13157.1	1660.95	1746.04	359.343	11411.1	358.504	11245.5
0.000500918	0.500918	16837.8	11589.9	2023.42	14081	1645.55	1738.76	377.872	12342.2	377.033	12176.6
0.00050157	0.50157	14088	9738.78	2093.21	15537.3	1645.33	1743.96	447.885	13793.4	447.046	13627.8
0.000502221	0.502221	12565.3	8730.01	2169.92	16735.7	1637.36	1744	532.555	14991.7	531.717	14826.1
0.000502873	0.502873	13222.1	9153.56	2184.9	17167.1	1658.6	1701.57	526.299	15465.5	525.46	15299.9
0.000503525	0.503525	14871.7	10255.1	2145.96	17488.9	1645.17	1759.51	500.79	15729.4	499.951	15563.8
0.000504176	0.504176	16048.5	11016.2	2154.64	17497.1	1629.53	1710.03	525.103	15787.1	524.265	15621.5
0.000504828	0.504828	16978.7	11574.5	2188.22	17229	1642.82	1754.65	545.395	15474.4	544.556	15308.8
0.000505479	0.505479	17600.7	11985.1	2162.17	16842.2	1650.53	1754.65	511.646	15087.5	510.807	14922
0.000506131	0.506131	17752.9	12187.5	2154.84	16387.6	1644.88	1753.76	509.956	14633.9	509.117	14468.3
0.000506782	0.506782	17165.2	11866.6	2138.33	16231.9	1632.52	1728	505.804	14503.9	504.965	14338.3
0.000507434	0.507434	15292.2	10522.4	2105.12	16371.2	1645.33	1727.76	459.789	14643.5	458.95	14477.9
0.000508085	0.508085	13495.6	9384.63	2097.08	17128.7	1645.46	1722.83	451.617	15405.8	450.778	15240.3
0.000508737	0.508737	14008.8	9768.91	2105.47	17268.8	1647.7	1724.72	457.77	15544.1	456.931	15378.5
0.000509388	0.509388	15478.7	10658.5	2132.95	17174.8	1642.99	1717.86	489.965	15456.9	489.126	15291.3
0.00051004	0.51004	16178.8	10877.7	2155.06	17306	1646.17	1761.82	508.895	15544.2	508.057	15378.6
0.000510691	0.510691	16241.7	11041.1	2168.46	17601.7	1622.54	1712.68	545.921	15889	545.082	15723.4
0.000511343	0.511343	15690.2	10950.6	2154.52	18457	1639.71	1693.18	514.81	16763.9	513.971	16598.3
0.000511994	0.511994	15556.3	10826.9	2215.33	19519.8	1665.06	1752.44	550.275	17767.4	549.436	17601.8
0.000512646	0.512646	17044.6	11643.2	2261.19	20183.1	1645.54	1754.61	615.652	18428.5	614.813	18262.9
0.000513297	0.513297	18961.6	12860.4	2275.43	20004.7	1622.13	1729.84	653.293	18274.8	652.454	18109.2
0.000513949	0.513949	19303.8	13305.1	2279.71	20000.7	1628.77	1746.39	650.936	18254.3	650.097	18088.7
0.000514601	0.514601	19550.6	13496.5	2251.08	20437.7	1624.61	1744.88	626.478	18692.8	625.64	18527.2
0.000515252	0.515252	20218.9	13652.1	2251.77	20559.3	1633.04	1749.19	618.73	18810.1	617.891	18644.5
0.000515904	0.515904	20761	13928.4	2205.27	20424.1	1660.03	1734.83	545.248	18689.2	544.41	18523.7
0.000516555	0.516555	20465.3	13921	2255.12	20575	1648.97	1780.91	606.152	18794.1	605.313	18628.5
0.000517207	0.517207	20113.3	13630.2	2315.44	20823.4	1636.99	1758.22	678.452	19065.2	677.613	18899.6
0.000517858	0.517858	20405.3	13767.7	2296.61	21113.5	1636.91	1740.34	659.702	19373.1	658.863	19207.6
0.00051851	0.51851	21129.7	14299.8	2277.29	20834.5	1649.89	1705.62	627.391	19128.9	626.552	18963.3
0.000519161	0.519161	21650	14589	2243.66	20345.5	1641.29	1731.88	602.37	18613.6	601.531	18448
0.000519813	0.519813	20964.1	14100.3	2224.09	19987.4	1623.29	1739.07	600.792	18248.3	599.953	18082.7
0.000520464	0.520464	18825.6	12653.3	2228.41	19259.2	1642.77	1737.41	585.644	17521.8	584.805	17356.2
0.000521116	0.521116	15616.6	10769	2188.93	19151.3	1619.16	1721.41	569.773	17429.9	568.934	17264.3
0.000521767	0.521767	12968.2	9078.21	2176.59	19802.8	1634.67	1738.52	541.918	18064.2	541.079	17898.7
0.000522419	0.522419	12187.6	8504.43	2174.47	20455.1	1634.67	1717.6	539.798	18737.5	538.959	18571.9
0.00052307	0.52307	12549.2	8731	2162.04	19775.3	1634.67	1693.65	527.369	18081.6	526.53	17916
0.000523722	0.523722	13586.6	9392.25	2116.7	18722	1638.79	1735.15	477.916	16986.9	477.077	16821.3
0.000524373	0.524373	14328	9807.84	2130.79	19027	1651.74	1710.39	479.052	17316.6	478.213	17151
0.000525025	0.525025	14676.9	10116.8	2167.45	19796.2	1634.67	1715.22	532.776	18081	531.937	17915.4
0.000525676	0.525676	16159.5	10970.2	2188.34	20882.2	1634.67	1728.02	553.667	19154.2	552.828	18988.6
0.000526328	0.526328	18525.3	12665.1	2240.37	21231.1	1637.56	1760.48	602.807	19470.6	601.968	19305.1
0.00052698	0.52698	20477.1	13691.5	2236.13	21431	1648	1735.72	588.131	19695.3	587.292	19529.7
0.000527631	0.527631	21011.3	14204	2203.76	21334.7	1641.91	1742.17	561.847	19592.5	561.008	19426.9
0.000528283	0.528283	21751.8	14760.4	2252.97	22065.4	1620.72	1732.24	632.254	20333.2	631.415	20167.6
0.000528934	0.528934	22208	14892.8	2283.93	22983	1618.03	1721.94	665.898	21261	665.059	21095.5
0.000529586	0.529586	22671.5	15068.8	2206.23	22914.5	1623.88	1726.69	582.355	21187.8	581.516	21022.2
0.000530237	0.530237	23270.4	15585.6	2218.44	22224.6	1647.33	1727.39	571.112	20497.2	570.273	20331.6
0.000530889	0.530889	23563.4	15866.1	2246.88	22032.6	1646.02	1737.2	600.863	20295.4	600.024	20129.8
0.00053154	0.53154	24035.1	15962.5	2258.88	22676.7	1646.59	1726.74	612.294	20950	611.455	20784.4
0.000532192	0.532192	23966.2	16028.2	2268.57	23591.1	1639.06	1729.95	629.518	21861.1	628.679	21695.5
0.000532843	0.532843	23340.2	15599	2323.76	23859.4	1630.06	1728	693.696	22131.4	692.857	21965.8
0.000533495	0.533495	22804	15286	2302.78	23877.8	1639.51	1731.75	663.268	22146.1	662.429	21980.5
0.000534146	0.534146	22445.5	14967.6	2295.39	24293.5	1654.82	1740.56	640.566	22552.9	639.727	22387.3
0.000534798	0.534798	22551.8	15069.2	2269.3	24266.3	1638.29	1734.74	631.007	22531.5	630.168	22365.9
0.000535449	0.535449	22744.6	15413.1	2313.8	24513.4	1626.14	1718.15	687.662	22795.3	686.823	22629.7
0.000536101	0.536101	21552.4	14666.7	2281.73	24513.4	1639.78	1709.49	641.948	22803.9	641.109	22638.3
0.000536752	0.536752	19462.6	13352	2286.4	24966.2	1641.18	1737.13	645.223	23229.1	644.384	23063.5
0.000537404	0.537404	18303.7	12282	2337.93	25073.5	1633.7	1748.02	704.231	23325.5	703.392	23159.9
0.000538056	0.538056	19245.6	12850.9	2288.33	24775.1	1640.79	1736.61	647.541	23038.5	646.702	22872.9
0.000538707	0.538707	20459.5	13835.7	2352.86	23983.9	1648.88	1750.27	703.976	22233.6	703.137	22068
0.000539359	0.539359	20925.5	14315.2	2334.72	23678.2	1649.78	1737.76	684.941	21940.4	684.102	21774.8
0.00054001	0.54001	21431.4	14501.7	2275.46	23586.1	1648	1729.76	627.462	21856.3	626.623	21690.7
0.000540662	0.540662	21688.2	14467.2	2269.32	23584.3	1652.62	1721.53	616.704	21862.8	615.865	21697.2
0.000541313	0.541313	21563.9	14502	2326.16	23410.4	1653.8	1720.61	672.359	21689.8	671.52	21524.2
0.000541965	0.541965	23024.1	15361.1	2291.52	23165.8	1642.85	1747.06	648.669	21418.7	647.83	21253.1
0.000542616	0.542616	24818.8	16706	2285.52	23626	1650.91	1753.44	634.617	21872.5	633.778	21707
0.000543268	0.543268	25276.5	17107.6	2234.01	23314.9	1638.22	1756.55	595.798	21558.3	594.959	21392.7
0.000543919	0.543919	24781.8	16875.8	2281.04	22723.4	1618.05	1760.28	662.991	20963.2	662.152	20797.6
0.000544571	0.544571	24369.6	16338.3	2284.47	22438.9	1642.82	1749.86	641.652	20689.1	640.813	20523.5
0.000545222	0.545222	23391.5	15700.5	2275.18	21784	1646.67	1757.63	628.507	20026.3	627.668	19860.8
0.000545874	0.545874	20055.1	13632.1	2201.68	21176.6	1640.41	1732.93	561.267	19443.7	560.428	19278.1
0.000546525	0.546525	16988.1	11593.7	2254.59	20573.1	1655.47	1729.61	599.122	18843.5	598.283	18677.9
0.000547177	0.547177	15966.5	10748.4	2205.35	20084.6	1653.24	1738.59	552.107	18346.1	551.268	18180.5
0.000547828	0.547828	16384.5	11346.7	2176.76	19351	1640.94	1741.65	535.823	17609.4	534.984	17443.8
0.00054848	0.54848	17617.2	12049.6	2133.39	18687.2	1635.79	1750.64	497.598	16936.5	496.759	16770.9
0.000549132	0.549132	17545.6	12195.3	2143.82	18857.4	1641.86	1725.52	501.957	17131.9	501.118	16966.3
0.000549783	0.549783	17128.7	11480.9	2185.38	19121.8	1638.83	1707.45	546.547	17414.3	545.709	17248.7
0.000550435	0.550435	17311.4	11784.5	2203.49	19472.3	1628.98	1720.13	574.506	17752.2	573.667	17586.6
0.000551086	0.551086	17813.4	11941.8	2220.36	20003.3	1627.3	1723.61	593.06	18279.7	592.222	18114.1
0.000551738	0.551738	17842.5	12150.1	2162.78	19885.5	1626.11	1702.75	536.668	18182.8	535.829	18017.2
0.000551739	0.551739	17842.5	12150.1	2162.78	19885.5	1626.11	1702.75	536.668	18182.8	535.829	18017.2
0.000552391	0.552391	17793.6	12017.7	2147.87	19895.8	1642.11	1682.06	505.758	18213.8	504.919	18048.2
0.000553043	0.553043	18217.4	12490.9	2121.42	19632.2	1644.93	1708.96	476.491	17923.2	475.652	17757.6
0.000553696	0.553696	17310.8	11971	2164.12	20124.7	1647.32	1722.06	516.799	18402.6	515.96	18237.1
0.000554348	0.554348	16727	11311.4	2212.55	20309.2	1637.74	1736.72	574.809	18572.5	573.97	18406.9
0.000555	0.555	17021.1	11581.2	2216.53	20815.1	1640.13	1734.46	576.393	19080.6	575.554	18915
0.000555653	0.555653	16625.3	11450.4	2213.73	21062.9	1655.1	1755.7	558.635	19307.2	557.796	19141.6
0.000556305	0.556305	15813.9	10962.1	2235.91	21618	1643.88	1748.12	592.033	19869.8	591.194	19704.3
0.000556957	0.556957	14300	9905.58	2235.08	22153.1	1663.81	1724.9	571.267	20428.2	570.428	20262.6
0.000557609	0.557609	13013.6	9072.32	2258.58	22319.8	1678.58	1719.12	579.996	20600.7	579.157	20435.1
0.000558262	0.558262	13533.5	9199.01	2246.98	21897.8	1626.71	1741.36	620.265	20156.5	619.426	19990.9
0.000558914	0.558914	14196.3	9652.98	2230.54	22064.8	1636.07	1760.72	594.476	20304.1	593.637	20138.5
0.000559566	0.559566	15555.3	10629.4	2193.41	21987.8	1645.72	1736.93	547.694	20250.9	546.855	20085.3
0.000560219	0.560219	16554.2	11514.1	2207.83	21260.2	1656.71	1741.48	551.115	19518.7	550.276	19353.1
0.000560871	0.560871	16384.9	11358.1	2189.2	20706.7	1651.46	1744.58	537.742	18962.2	536.903	18796.6
0.000561523	0.561523	15363.5	10744.9	2219.73	20243.3	1628.64	1721.29	591.094	18522	590.255	18356.4
0.000562175	0.562175	15303	10672.6	2268.43	20107.3	1626.66	1708	641.777	18399.3	640.938	18233.7
0.000562828	0.562828	15429.7	10672.6	2247.92	20538.3	1648	1729.11	599.921	18809.1	599.082	18643.6
0.00056348	0.56348	15992.9	10949	2222	21281.4	1647.56	1753.25	574.446	19528.1	573.607	19362.5
0.000564132	0.564132	16563.1	11363.1	2225.87	21155.3	1632.79	1744.37	593.082	19410.9	592.243	19245.4
0.000564785	0.564785	16182	11209.4	2240.92	20562.3	1624.71	1728.17	616.216	18834.2	615.377	18668.6
0.000565437	0.565437	15900.9	11057.7	2223.22	20774	1633.7	1718.01	589.522	19055.9	588.683	18890.4
0.000566089	0.566089	16653.4	11437.7	2232.45	21082.2	1634.03	1742.81	598.414	19339.4	597.575	19173.8
0.000566741	0.566741	16175.3	11151.6	2182.13	22504.1	1655.33	1769.92	526.798	20734.1	525.959	20568.6
0.000567394	0.567394	14065.9	9755.56	2299.41	25009.3	1668.05	1760.83	631.358	23248.4	630.519	23082.9
0.000568046	0.568046	11494	8019.85	2336.37	26349.5	1664	1753.77	672.373	24595.7	671.535	24430.1
0.000568698	0.568698	9787.79	6878.09	2322.65	27287	1659.27	1771.97	663.38	25515	662.541	25349.4
0.000569351	0.569351	8888.24	6333.65	2337.71	27254.6	1651.56	1781.63	686.146	25473	685.308	25307.4
0.000570003	0.570003	9323.49	6575.87	2362.08	26441.3	1633.86	1744.13	728.225	24697.1	727.386	24531.5
0.000570655	0.570655	10386.1	7343.78	2357.8	25613.3	1662.69	1760.02	695.112	23853.3	694.273	23687.7
0.000571307	0.571307	11071.8	7775.04	2345.08	25411.2	1664	1749.11	681.078	23662.1	680.239	23496.6
0.00057196	0.57196	11240.5	7789.12	2338.06	25175.8	1625.86	1738.37	712.199	23437.5	711.36	23271.9
0.000572612	0.572612	11231.2	7929.76	2325.62	25646.3	1627.91	1755.31	697.705	23891	696.866	23725.4
0.000573264	0.573264	11602.4	7949.07	2313.61	26684.9	1640.35	1778.55	673.259	24906.3	672.42	24740.8
0.000573917	0.573917	10997.4	7843.9	2359.05	27605.7	1631.48	1796.51	727.574	25809.2	726.735	25643.6
0.000574569	0.574569	11436.1	7929.03	2338.29	27817.1	1624.14	1774.73	714.146	26042.4	713.307	25876.8
0.000575221	0.575221	12871.1	8823.32	2365.74	27812	1636.25	1759.34	729.499	26052.6	728.66	25887
0.000575873	0.575873	14965.9	10145.4	2410.87	28215.7	1646.28	1732.43	764.588	26483.3	763.749	26317.7
0.000576526	0.576526	16679.3	11254.9	2433.25	29104.1	1647.38	1788.72	785.878	27315.3	785.039	27149.8
0.000577178	0.577178	17482.5	11849.7	2432.76	29719	1632.99	1791.01	799.773	27927.9	798.934	27762.4
0.00057783	0.57783	18199.6	12273.2	2417.61	30005.2	1646.91	1763.18	770.698	28242	769.859	28076.4
0.000578482	0.578482	18933.8	12733	2446.93	30306.3	1658.65	1748.52	788.279	28557.7	787.44	28392.2
0.000579135	0.579135	19080.7	12936.9	2479.2	30611.9	1653.83	1774.1	825.372	28837.8	824.533	28672.2
0.000579787	0.579787	18730.1	12718.4	2459.13	29525.2	1655.25	1772.55	803.883	27752.7	803.044	27587.1
0.000580439	0.580439	18766	12835.2	2324.29	27710.5	1644.07	1761.31	680.215	25949.2	679.376	25783.6
0.000581092	0.581092	19791	13404.5	2321.72	25815.1	1626.37	1786.87	695.357	24028.2	694.519	23862.7
0.000581744	0.581744	19190.4	13111.7	2262.69	24237.3	1617.68	1800.68	645.01	22436.6	644.171	22271
0.000582396	0.582396	16506.5	11319.5	2249.31	23813.5	1646.84	1798.05	602.467	22015.4	601.628	21849.8
0.000583048	0.583048	13736.2	9568.44	2264.12	23957.8	1645.48	1776.02	618.645	22181.7	617.806	22016.2
0.000583701	0.583701	12925.5	9105.02	2257.07	24211.7	1632.17	1799.86	624.901	22411.9	624.062	22246.3
0.000584353	0.584353	13277.8	9345.61	2252.93	24740.3	1645.77	1807.84	607.167	22932.4	606.328	22766.9
0.000585005	0.585005	13443.4	9477.68	2288.16	25224.6	1648	1799.39	640.16	23425.2	639.321	23259.6
0.000585658	0.585658	12581.9	8858.74	2332.16	25924.6	1648	1791.38	684.164	24133.3	683.325	23967.7
0.00058631	0.58631	11621.6	8130.99	2303.06	26749.3	1641.89	1787.57	661.163	24961.8	660.324	24796.2
0.000586962	0.586962	11229.7	7895.96	2416.41	29267.9	1650.81	1801.27	765.599	27466.6	764.76	27301.1
0.000587614	0.587614	10873.2	7684.85	2414.39	29908.3	1656.96	1813.4	757.43	28094.9	756.591	27929.4
0.000588267	0.588267	10393.5	7297.21	2361.53	29223.9	1652.82	1833.01	708.715	27390.9	707.876	27225.4
0.000588919	0.588919	10131.7	7177.81	2333.68	28709.9	1631.82	1836.62	701.86	26873.3	701.021	26707.7
0.000589571	0.589571	10393.3	7264.88	2305.22	28705.9	1635.38	1849.84	669.832	26856	668.993	26690.5
0.000590224	0.590224	10518.3	7390.58	2358.99	29152.5	1632.98	1841.73	726.009	27310.8	725.17	27145.2
0.000590876	0.590876	10277.8	7229.29	2383.94	29690.3	1632.86	1841.8	751.075	27848.5	750.236	27682.9
0.000591528	0.591528	9835.34	7005.37	2346.93	30103.3	1647.02	1815.43	699.909	28287.9	699.07	28122.3
0.00059218	0.59218	9662.59	6781.82	2274.32	29655.2	1645.79	1847.24	628.535	27807.9	627.696	27642.3
0.000592833	0.592833	9568.76	6648.03	2364.92	29793.9	1628.37	1852.79	736.55	27941.1	735.711	27775.5
0.000593485	0.593485	10006.6	6818.25	2332.09	30343.3	1644.68	1851.17	687.408	28492.2	686.569	28326.6
0.000594137	0.594137	10870.9	7568.13	2366.77	29933.1	1660.05	1842.34	706.724	28090.7	705.885	27925.2
0.00059479	0.59479	12133.1	8432.18	2324.84	29713.6	1660.28	1824	664.564	27889.6	663.725	27724
0.000595442	0.595442	12903.7	9024.16	2379.34	29933.3	1659.54	1827.09	719.8	28106.2	718.961	27940.6
0.000596094	0.596094	13672	9462.27	2360.21	29865.9	1659.46	1839.64	700.746	28026.2	699.907	27860.6
0.000596746	0.596746	14664	10042.8	2338.63	29992.5	1632.11	1854.04	706.516	28138.4	705.678	27972.8
0.000597399	0.597399	15096.2	10343.7	2373.8	30215	1617.87	1868.82	755.929	28346.2	755.09	28180.6
0.000598051	0.598051	15057.8	10041.1	2376.63	30738	1657.23	1886.24	719.404	28851.8	718.565	28686.2
0.000598703	0.598703	14148.6	9886.78	2388.48	30515	1653.85	1918.44	734.627	28596.6	733.788	28431
0.000599355	0.599355	13869.1	9306.26	2409.84	30385.2	1649.14	1913.74	760.705	28471.5	759.866	28305.9
0.000600008	0.600008	13097	8933.93	2374.57	30952.9	1651.46	1923.02	723.111	29029.9	722.272	28864.3
0.00060066	0.60066	11725.1	8195.2	2341.77	32231.5	1649.38	1885.31	692.386	30346.2	691.547	30180.7
0.000601312	0.601312	10638.4	7605.47	2380.49	32475.5	1630.47	1875.86	750.018	30599.7	749.179	30434.1
0.000601965	0.601965	10528.3	7467.47	2432.68	32597.9	1636.79	1881.38	795.894	30716.6	795.055	30551
0.000602617	0.602617	10429.9	7273.17	2419.71	33109.9	1638.18	1902.74	781.537	31207.2	780.698	31041.6
0.000603269	0.603269	10177.2	7067.54	2409.23	34024	1633.04	1921.03	776.195	32103	775.356	31937.4
0.000603921	0.603921	10442.8	7253.19	2407.48	34116.6	1640.25	1913.32	767.225	32203.3	766.386	32037.7
0.000604574	0.604574	11611	8121	2426.49	33988	1659.5	1917	766.996	32071	766.157	31905.5
0.000605226	0.605226	12961.6	8801.39	2415.77	34155.4	1650.64	1924.63	765.123	32230.8	764.284	32065.2
0.000605878	0.605878	13404.4	9360.43	2468.2	33933.7	1653.1	1930.55	815.1	32003.2	814.262	31837.6
0.000606531	0.606531	13258.5	9150.2	2474.44	34327.7	1656.04	1947.17	818.406	32380.5	817.567	32214.9
0.000607183	0.607183	12447.5	8825.94	2379.17	34156.1	1661.04	1957.71	718.124	32198.4	717.285	32032.8
0.000607835	0.607835	12104.6	8369.91	2389.11	34089.4	1636.73	1943.11	752.384	32146.2	751.545	31980.7
0.000608487	0.608487	11922.9	8260.64	2366.37	33220.8	1633.51	1933.62	732.864	31287.2	732.025	31121.6
0.00060914	0.60914	11903	8275.51	2378.47	32313.9	1658.5	1933.65	719.97	30380.3	719.131	30214.7
0.000609792	0.609792	11576.5	8135.71	2363.54	30917.3	1638.74	1949.44	724.806	28967.8	723.967	28802.3
0.000610444	0.610444	10899.9	7692.3	2330.02	29350.7	1632	1921.76	698.021	27429	697.182	27263.4
0.000611097	0.611097	10446.9	7274.77	2287.14	28368.6	1632	1961.17	655.138	26407.5	654.299	26241.9
0.000611749	0.611749	10422.2	7522.1	2275.09	27844	1653.21	1963.28	621.881	25880.8	621.042	25715.2
0.000612401	0.612401	10670.3	7620.53	2303.86	27444.8	1648.1	1939.93	655.751	25504.8	654.912	25339.2
0.000613053	0.613053	10894.5	7634.94	2306.5	27437.5	1647.04	1940.75	659.466	25496.8	658.627	25331.2
0.000613706	0.613706	12156.6	8426.33	2304.74	28300.2	1652.5	1957.97	652.241	26342.2	651.402	26176.6
0.000614358	0.614358	13543.3	9435.2	2281.17	28703.9	1641.62	1979.67	639.545	26724.2	638.706	26558.6
0.00061501	0.61501	12783	8967.44	2275.21	28425.7	1642.86	1984.98	632.351	26440.7	631.512	26275.2
0.000615663	0.615663	11237.2	7858.08	2286.57	27866.1	1640.87	1964.52	645.699	25901.6	644.86	25736
0.000616315	0.616315	10298.6	7125.17	2273.78	27678.6	1629.79	1956.86	643.991	25721.7	643.152	25556.1
0.000616967	0.616967	9514.45	6685.32	2295.55	27435.5	1645.45	1963.46	650.098	25472	649.259	25306.4
0.000617619	0.617619	9102.35	6457.21	2297.8	27047	1673.5	1971.11	624.299	25075.9	623.46	24910.3
0.000618272	0.618272	9323.02	6499.42	2264.41	26701.1	1657.23	2032.45	607.177	24668.7	606.338	24503.1
0.000618924	0.618924	9860.25	7100.83	2277.09	26971.1	1654.08	1976.38	623.008	24994.7	622.169	24829.1
0.000619576	0.619576	10379.2	7310.31	2276.08	27637	1642.34	2002.55	633.741	25634.5	632.902	25468.9
0.000620228	0.620228	11755.6	8302.09	2317.42	28060.5	1639.21	2024.57	678.208	26035.9	677.369	25870.3
0.000620881	0.620881	13022	9149.83	2322.4	28880.6	1637.11	1994.69	685.284	26885.9	684.445	26720.3
0.000621533	0.621533	13732.3	9636.51	2305.01	28946.8	1637.05	2013.62	667.956	26933.2	667.117	26767.6
0.000622185	0.622185	14927.5	10349.5	2335.36	29062.4	1656.24	2049.05	679.123	27013.4	678.284	26847.8
0.000622838	0.622838	15676.5	10796	2369.02	29064.5	1641.65	2058.87	727.373	27005.7	726.535	26840.1
0.00062349	0.62349	15552.4	10730.3	2325.01	29657.5	1648.57	2006.54	676.44	27651	675.601	27485.4
0.000624142	0.624142	14921.6	10285.8	2352.46	30403.3	1649.11	2036.26	703.354	28367	702.515	28201.4
0.000624143	0.624143	14921.6	10285.8	2352.46	30403.3	1649.11	2036.26	703.354	28367	702.515	28201.4
0.000624803	0.624803	14018.2	9476.87	2419.76	30616.3	1646.71	2026.88	773.043	28589.4	772.204	28423.8
0.000625463	0.625463	13757.9	9419.87	2473.15	30918.4	1646.03	2030.29	827.118	28888.1	826.279	28722.5
0.000626123	0.626123	12966.3	9042.29	2374.91	30734	1665.81	2007.66	709.095	28726.3	708.256	28560.7
0.000626783	0.626783	12544	8775.03	2404.58	31130.1	1664.05	2011.74	740.531	29118.4	739.692	28952.8
0.000627444	0.627444	12147.6	8487.17	2332.35	30558.2	1645.55	2017.85	686.803	28540.3	685.964	28374.8
0.000628104	0.628104	12046.9	8502.6	2351.01	29779	1654.43	2022.77	696.587	27756.3	695.748	27590.7
0.000628764	0.628764	11974.1	8502.61	2293.66	29053.6	1648.67	2044.55	644.992	27009.1	644.153	26843.5
0.000629424	0.629424	11876.5	8298.2	2315.02	28505.9	1646.6	2047.92	668.416	26458	667.577	26292.4
0.000630084	0.630084	12385.8	8562.34	2296.28	27342.8	1658.58	2048.33	637.693	25294.4	636.854	25128.9
0.000630744	0.630744	11767.2	8180.1	2250.24	26395	1634.88	2020.69	615.364	24374.3	614.525	24208.7
0.000631404	0.631404	10119.3	7064.65	2266.15	26672.5	1658.46	1996.39	607.69	24676.1	606.851	24510.5
0.000632065	0.632065	8672.56	6321.71	2289.39	27316.6	1646.45	2022.18	642.934	25294.4	642.095	25128.8
0.000632725	0.632725	8102.66	5911.96	2293.55	27936.3	1633.31	2015.26	660.232	25921	659.393	25755.4
0.000633385	0.633385	7973.09	5756.73	2313.11	27935	1648.16	1995.19	664.956	25939.8	664.118	25774.2
0.000634045	0.634045	7894.39	5743.09	2320.84	28292.4	1642.77	2015.94	678.069	26276.5	677.23	26110.9
0.000634705	0.634705	7762.81	5634.38	2292.56	28379.3	1647.45	2046.87	645.108	26332.4	644.269	26166.8
0.000635365	0.635365	7934.63	5655.06	2309.73	28080.8	1643.07	1971.52	666.653	26109.2	665.814	25943.7
0.000636025	0.636025	8475.96	6075.45	2341.62	28036.9	1646.98	2003.38	694.643	26033.6	693.804	25868
0.000636686	0.636686	9353.25	6684.31	2318.13	28385.7	1648.66	2042.17	669.469	26343.5	668.63	26178
0.000637346	0.637346	10233.7	7169.76	2334.15	29447.9	1658.41	2025.35	675.74	27422.5	674.901	27257
0.000638006	0.638006	11792.2	8175.48	2350.93	30328.2	1634.03	2026.46	716.899	28301.8	716.06	28136.2
0.000638666	0.638666	15088.8	10366.2	2358.11	30151	1651.42	2006.65	706.694	28144.4	705.855	27978.8
0.000639326	0.639326	17975.8	12176	2359.44	30364.2	1650.21	2044.16	709.229	28320	708.39	28154.5
0.000639986	0.639986	19328.7	13193.1	2331.9	31139.4	1643.09	2015.04	688.811	29124.4	687.972	28958.8
0.000640646	0.640646	20090.7	13577	2339.5	31827.4	1637.93	2012.36	701.569	29815	700.73	29649.4
0.000641307	0.641307	20013	13649.9	2347.48	32246.7	1634.41	2042.41	713.073	30204.3	712.234	30038.7
0.000641967	0.641967	20613.9	14230.6	2373.23	32191.2	1656.36	2043.72	716.864	30147.5	716.025	29981.9
0.000642627	0.642627	22242.6	14900.9	2415.34	32558.7	1662.12	2023.59	753.229	30535.1	752.39	30369.5
0.000643287	0.643287	22077.2	15298.4	2377.95	32298.1	1656.58	2003.58	721.368	30294.5	720.529	30128.9
0.000643947	0.643947	21749.4	14743.1	2421.16	31985.9	1651.88	2000.17	769.285	29985.8	768.446	29820.2
0.000644607	0.644607	21061.2	14138.4	2311.35	31516.3	1646.45	1972.2	664.907	29544.1	664.068	29378.6
0.000645267	0.645267	20631.4	13957.3	2269.44	30823.7	1662.27	1972.25	607.164	28851.4	606.325	28685.8
0.000645928	0.645928	21162.6	14218.8	2289.9	30346.7	1662.67	1993.96	627.235	28352.7	626.397	28187.1
0.000646588	0.646588	20991.3	14203.3	2363.55	30258.4	1643.35	2013.56	720.205	28244.8	719.366	28079.2
0.000647248	0.647248	19830.9	13478.3	2425.54	30674.3	1632.57	2024.14	792.97	28650.1	792.131	28484.6
0.000647908	0.647908	18514	12786.3	2350.63	30468.6	1638.83	2001.89	711.799	28466.7	710.961	28301.1
0.000648568	0.648568	17556.1	12147.2	2340.13	30802.4	1650.52	2011.28	689.61	28791.1	688.771	28625.5
0.000649228	0.649228	17020.7	11848.2	2350.88	30541.7	1674.16	2043.32	676.724	28498.4	675.885	28332.8
0.000649889	0.649889	16447.5	11190.2	2344.45	30239	1650.39	1999.96	694.059	28239	693.22	28073.4
0.000650549	0.650549	14531.8	9996.05	2353.36	30341.6	1631.81	1973.69	721.554	28367.9	720.715	28202.3
0.000651209	0.651209	12102.4	8552.98	2344.98	31160.8	1646.95	1975.78	698.033	29185	697.194	29019.4
0.000651869	0.651869	10681.1	7616.5	2382.03	30630.7	1645.58	2013.66	736.452	28617	735.613	28451.4
0.000652529	0.652529	10314.9	7220.2	2332.98	29170.3	1647.72	1990.78	685.263	27179.5	684.424	27013.9
0.000653189	0.653189	10798.4	7501.86	2284.25	27599.4	1648.05	2027.7	636.205	25571.7	635.366	25406.1
0.000653849	0.653849	11517.4	8005.03	2279.1	26397.4	1632.41	1931.22	646.688	24466.2	645.849	24300.6
0.00065451	0.65451	11306	7893.87	2288.03	26520.7	1641.75	1972.48	646.278	24548.2	645.439	24382.6
0.00065517	0.65517	10383.1	7278.7	2277.64	27450.2	1647.97	1996.38	629.664	25453.8	628.825	25288.2
0.00065583	0.65583	9409.86	6663.88	2304.84	28507.3	1637.69	1945.59	667.154	26561.8	666.315	26396.2
0.00065649	0.65649	8643.86	6156.94	2321.88	29602.1	1636.41	1962.08	685.475	27640.1	684.636	27474.5
0.00065715	0.65715	8289.98	5889.02	2312.55	29655.6	1659.46	2003.75	653.097	27651.8	652.258	27486.2
0.00065781	0.65781	8348.02	6099.51	2312.18	28845.4	1627.64	2006.37	684.546	26839	683.707	26673.4
0.00065847	0.65847	8391.13	6057.33	2316.01	28038.2	1657.4	2021.73	658.602	26016.4	657.763	25850.9
0.000659131	0.659131	8024.74	5737.03	2346.08	28063.5	1644.6	2004.26	701.48	26059.3	700.642	25893.7
0.000659791	0.659791	8268.99	5909.28	2317.56	28383.1	1646.49	1990.13	671.063	26393	670.224	26227.4
0.000660451	0.660451	9532.3	6849.34	2360.61	28240.5	1658.87	2009.55	701.745	26230.9	700.906	26065.3
0.000661111	0.661111	10425.9	7267.85	2306.53	27578.5	1644.68	2002.21	661.854	25576.3	661.015	25410.7
0.000661771	0.661771	10383.8	7309.6	2315.94	26934.9	1641.81	1984.69	674.125	24950.2	673.287	24784.6
0.000662431	0.662431	10531.6	7411.53	2312.94	26526.9	1648.23	1983.15	664.706	24543.8	663.867	24378.2
0.000663091	0.663091	11388.8	7888.6	2273.81	26232.5	1660.15	1992.06	613.652	24240.4	612.813	24074.8
0.000663752	0.663752	13217.9	9073.39	2258.01	25941.7	1653.34	1990.41	604.675	23951.2	603.836	23785.7
0.000664412	0.664412	14928	10334	2287.34	25256.5	1647.67	1998.84	639.67	23257.7	638.831	23092.1
0.000665072	0.665072	15048.5	10502.1	2284.41	25484.2	1644.7	2028.7	639.705	23455.5	638.867	23289.9
0.000665732	0.665732	14751.1	10114	2287.3	25326.1	1645.3	2032.35	642	23293.8	641.161	23128.2
0.000666392	0.666392	13547	9370.46	2235.98	25757.1	1661.28	2035.18	574.704	23721.9	573.865	23556.3
0.000667052	0.667052	12813.4	8909.43	2255.9	25043	1641.85	2029.57	614.057	23013.4	613.218	22847.8
0.000667712	0.667712	11738.2	8203.53	2278.57	25443	1627.18	2031.62	651.395	23411.4	650.556	23245.8
0.000668373	0.668373	10202.5	7200.6	2231.66	24829.1	1638.58	2010.65	593.08	22818.4	592.242	22652.8
0.000669033	0.669033	9132.8	6383.97	2294.27	24629.5	1649.07	2031.52	645.196	22598	644.357	22432.4
0.000669693	0.669693	8525.09	6142.17	2256.88	24999.9	1650.79	2094.42	606.086	22905.4	605.247	22739.9
0.000669693	0.669693	8525.09	6142.17	2256.88	24999.9	1650.79	2094.42	606.086	22905.4	605.247	22739.9
0.00067035	0.67035	8381.66	6079.27	2283.71	25507.1	1653.75	2058.62	629.966	23448.5	629.128	23282.9
0.000671007	0.671007	8546.45	6126.31	2256.74	25940.6	1637.56	2009.68	619.187	23930.9	618.348	23765.3
0.000671664	0.671664	9266.1	6531.96	2314.79	25732.7	1634.09	2001.6	680.695	23731.1	679.857	23565.6
0.00067232	0.67232	10255.2	7151.58	2252.49	24452	1658.25	2004.87	594.236	22447.2	593.397	22281.6
0.000672977	0.672977	10444.7	7561.76	2228.63	22985.3	1664	2019.33	564.632	20966	563.793	20800.4
0.000673634	0.673634	10256.3	7292.36	2248.29	22626.1	1660.07	2025.64	588.221	20600.5	587.382	20434.9
0.000674291	0.674291	9863.25	6803.78	2224.67	22655.9	1644.9	2023.54	579.772	20632.4	578.933	20466.8
0.000674947	0.674947	10123	7061.57	2239.19	23213.7	1653.5	2047.57	585.684	21166.1	584.846	21000.5
0.000675604	0.675604	11319.6	7769.18	2165.16	23687.6	1631.59	2032.91	533.564	21654.6	532.725	21489.1
0.000676261	0.676261	11950.8	8390.58	2259	23905.6	1617.1	2021.5	641.902	21884.1	641.063	21718.5
0.000676918	0.676918	11415.4	8026.83	2213.46	23962.5	1617.76	2054.74	595.693	21907.7	594.854	21742.2
0.000677575	0.677575	10982.1	7684.62	2202.78	24180.7	1643.73	2011.26	559.055	22169.5	558.216	22003.9
0.000678231	0.678231	10845.8	7513.76	2210.42	24280.9	1644.64	1997.71	565.788	22283.2	564.949	22117.6
0.000678888	0.678888	11333.7	8015.94	2199.38	24470.6	1636.2	2030.43	563.177	22440.2	562.338	22274.6
0.000679545	0.679545	13352.4	9310.66	2256.83	24578.4	1647.46	2007.37	609.369	22571.1	608.53	22405.5
0.000680202	0.680202	16846.6	11596.5	2269.31	25355.5	1650.62	2027.87	618.693	23327.7	617.854	23162.1
0.000680858	0.680858	21614.5	14760.7	2262.74	26857	1654.55	2066.8	608.192	24790.2	607.353	24624.6
0.000681515	0.681515	22650.5	15442.2	2307.85	26910.8	1655.85	2032.61	651.998	24878.2	651.159	24712.6
0.000682172	0.682172	23076.2	15721.4	2285.83	27200	1644.89	1996.17	640.942	25203.8	640.103	25038.2
0.000682829	0.682829	25361.4	16699.1	2338.1	28007.3	1663.39	2015.6	674.709	25991.7	673.87	25826.2
0.000683485	0.683485	27134.2	17934.6	2381.81	30127.5	1652.58	1993.25	729.238	28134.3	728.399	27968.7
0.000684142	0.684142	27346.8	18215.6	2414.61	31218.3	1652.52	2004.55	762.093	29213.8	761.254	29048.2
0.000684799	0.684799	27324.5	18180	2431.68	31890.5	1646.89	1960.49	784.792	29930	783.954	29764.4
0.000685456	0.685456	26546.8	17940	2511.87	32737.1	1630.66	1993.91	881.214	30743.2	880.375	30577.6
0.000686113	0.686113	25981	17355.7	2438.84	32378.9	1632.33	2004.62	806.505	30374.2	805.666	30208.7
0.000686769	0.686769	25240.9	17062.3	2443.14	32000.4	1640.14	1978.97	803.007	30021.4	802.168	29855.8
0.000687426	0.687426	23648.2	16257.1	2416.88	31559.4	1648.86	1981.37	768.015	29578.1	767.177	29412.5
0.000688083	0.688083	22548.8	15092.5	2440.15	30120.3	1658.63	1990.2	781.522	28130.1	780.683	27964.5
0.00068874	0.68874	21633.1	14474.8	2415.32	29350.6	1636.05	2000.88	779.269	27349.8	778.43	27184.2
0.000689396	0.689396	20186	13768.3	2382.35	28894.5	1648.26	2012.39	734.092	26882.1	733.253	26716.6
0.000690053	0.690053	18992	12636.2	2336.23	28382.4	1649.07	1997.92	687.165	26384.5	686.326	26218.9
0.00069071	0.69071	16990.2	11434.4	2352.26	27296.7	1641.78	1976.08	710.474	25320.7	709.635	25155.1
0.000691367	0.691367	14680.7	10032.7	2326.21	25902.8	1644.16	2001.54	682.055	23901.3	681.216	23735.7
0.000692023	0.692023	13097.9	9099.2	2296.02	25648.9	1631.81	2020.25	664.209	23628.7	663.37	23463.1
0.00069268	0.69268	13022.3	8870.15	2271.19	25313.5	1632.37	2009.75	638.819	23303.7	637.98	23138.1
0.000693337	0.693337	12518.1	8651.81	2294.66	24869.6	1632	1950.1	662.657	22919.5	661.818	22753.9
0.000693994	0.693994	12573.8	8848.86	2292.09	24696.7	1639.49	1980	652.603	22716.7	651.764	22551.1
0.000694651	0.694651	13815	9651.29	2266.27	24352.8	1652.76	1964.44	613.511	22388.3	612.672	22222.7
0.000695307	0.695307	15991.2	10932.9	2276.2	24404.6	1646.37	1921.82	629.823	22482.8	628.984	22317.2
0.000695964	0.695964	18950.4	12893.4	2230.33	25024.8	1633.32	1957.72	597.009	23067.1	596.17	22901.5
0.000696621	0.696621	22029.9	14898.9	2288.22	25665.8	1638.82	1968.04	649.407	23697.8	648.568	23532.2
0.000697278	0.697278	25140.9	17078.1	2280.14	25833.3	1658.31	1957.07	621.823	23876.2	620.984	23710.7
0.000697934	0.697934	26564.5	18001.1	2302.57	25982.9	1624.24	1969.48	678.323	24013.4	677.484	23847.8
0.000698591	0.698591	28432.5	18849	2291.56	25488.3	1628.6	1927.49	662.967	23560.8	662.128	23395.2
0.000699248	0.699248	29200.3	19465.3	2273.26	24129.1	1646.48	1884.6	626.778	22244.5	625.939	22078.9
0.000699905	0.699905	28688.1	19335.5	2204.16	22969.4	1637.55	1864.97	566.601	21104.4	565.762	20938.8
0.000700561	0.700561	26900.8	18140.2	2185.22	22100.4	1647.65	1898.71	537.573	20201.7	536.734	20036.1
0.000701218	0.701218	21654.4	14607.8	2204.33	22454.8	1651.08	1894.79	553.244	20560	552.405	20394.5
0.000701875	0.701875	15948.5	10819.4	2209.82	23776.2	1633.41	1877.79	576.414	21898.4	575.575	21732.8
0.000702532	0.702532	14091.5	9579.86	2221.52	23349.2	1631.15	1892.88	590.367	21456.3	589.528	21290.7
0.000703189	0.703189	12931.7	8897.69	2191.91	23547.9	1624.04	1895.96	567.873	21652	567.034	21486.4
0.000703845	0.703845	12632.8	8759.32	2215.62	24304.2	1635.53	1894.38	580.089	22409.8	579.25	22244.3
0.000704502	0.704502	13482	9197.79	2217.81	25757.4	1647.25	1865.92	570.565	23891.4	569.727	23725.9
0.000705159	0.705159	15354.3	10522.3	2287.05	26492.3	1637.92	1872.63	649.13	24619.6	648.292	24454.1
0.000705816	0.705816	19400.6	13245.7	2302.22	25522.3	1655.65	1890.8	646.563	23631.5	645.724	23465.9
0.000706472	0.706472	23101.7	15616.3	2258.65	23658.2	1664.85	1865.08	593.801	21793.2	592.962	21627.6
0.000707129	0.707129	23859.3	15892.3	2236.84	23953.8	1662.16	1844.6	574.672	22109.2	573.833	21943.6
0.000707786	0.707786	23363.7	15673.2	2242.03	24701.6	1646.48	1863.07	595.552	22838.6	594.713	22673
0.000708443	0.708443	22350	14878.2	2219.15	25747.7	1641.68	1856.51	577.467	23891.2	576.628	23725.6
0.0007091	0.7091	22112.5	14639.2	2249.14	25997.4	1662.58	1851.39	586.56	24146	585.721	23980.4
0.000709756	0.709756	22243.6	14665	2249.04	26219.1	1663.83	1850.84	585.203	24368.3	584.364	24202.7
0.000710413	0.710413	23089.2	15009.6	2249.29	25915.6	1651.54	1871.61	597.748	24044	596.909	23878.4
0.000710413	0.710413	23089.2	15009.6	2249.29	25915.6	1651.54	1871.61	597.748	24044	596.909	23878.4
0.000711066	0.711066	22598.5	14981.9	2267.5	26141.9	1630.95	1852.5	636.55	24289.4	635.711	24123.8
0.000711718	0.711718	21503.6	14565.3	2239.82	25684.9	1641.72	1851.18	598.096	23833.7	597.257	23668.1
0.00071237	0.71237	19179.9	13196.5	2212.65	24911.1	1655.58	1871.6	557.061	23039.5	556.222	22873.9
0.000713023	0.713023	16369.4	11211.3	2233.66	23406.1	1639.38	1843.78	594.284	21562.3	593.445	21396.7
0.000713675	0.713675	14055.4	9618.62	2191.15	21857.8	1640.42	1874.46	550.731	19983.4	549.893	19817.8
0.000714327	0.714327	12915.9	8879.28	2193.78	20789.9	1637.84	1831.08	555.937	18958.8	555.099	18793.2
0.00071498	0.71498	12645	8667.36	2150.7	20690.8	1652.82	1833.24	497.888	18857.6	497.049	18692
0.000715632	0.715632	12797.9	9000.97	2174.68	20550.6	1641.44	1853.07	533.245	18697.5	532.407	18531.9
0.000716284	0.716284	14077.4	9871.84	2189.08	20635	1655.85	1879.42	533.23	18755.6	532.391	18590
0.000716937	0.716937	14915.6	10275.3	2154.58	20904.4	1628.18	1861.15	526.395	19043.3	525.556	18877.7
0.000717589	0.717589	14690.5	10301.4	2166.98	21609.1	1640.68	1854.53	526.292	19754.6	525.453	19589
0.000718241	0.718241	16468	11358.3	2185.72	22650	1657.83	1817.13	527.891	20832.9	527.052	20667.3
0.000718894	0.718894	21643.7	14509.4	2223.56	24203.9	1647.59	1803.85	575.961	22400	575.122	22234.5
0.000719546	0.719546	25866.5	17244	2202.58	25425.5	1667.44	1810.83	535.133	23614.6	534.294	23449.1
0.000720198	0.720198	27379.7	18088.6	2254.64	25529.9	1653.77	1824.47	600.876	23705.4	600.037	23539.8
0.00072085	0.72085	27821.7	18377.3	2265.66	25066.4	1654.74	1805.05	610.923	23261.3	610.084	23095.7
0.000721503	0.721503	26103.1	17415.6	2256.45	25098.7	1631.11	1818.95	625.341	23279.8	624.502	23114.2
0.000722155	0.722155	24051.9	16423.3	2204.78	25048.6	1648.42	1828.76	556.358	23219.8	555.519	23054.2
0.000722807	0.722807	23885.4	16050	2219	25432.4	1640.48	1813.38	578.519	23619.1	577.68	23453.5
0.00072346	0.72346	25290.3	16901.7	2247.62	25489.7	1620.65	1833.61	626.97	23656.1	626.131	23490.5
0.000724112	0.724112	26962.8	18171.5	2233.7	25668.6	1636.81	1793.76	596.896	23874.9	596.057	23709.3
0.000724764	0.724764	27296.4	18408.4	2265.27	26369.8	1635.05	1826.89	630.22	24542.9	629.381	24377.3
0.000725417	0.725417	27164	18307.6	2312.79	27563.7	1645.25	1787.63	667.541	25776.1	666.702	25610.5
0.000726069	0.726069	26775.1	17909.1	2323.21	28849.6	1648	1789.06	675.206	27060.6	674.367	26895
0.000726721	0.726721	25944.5	17410.1	2346.18	30105.4	1635.46	1806.37	710.723	28299.1	709.884	28133.5
0.000727374	0.727374	25050.6	16810.8	2393.76	30749.8	1632.35	1781.8	761.404	28968	760.565	28802.4
0.000728026	0.728026	24271.5	16142.2	2404.63	31019.4	1645.35	1759.79	759.277	29259.6	758.438	29094.1
0.000728678	0.728678	22842.3	15212.3	2418.07	31270.7	1641.65	1784.18	776.42	29486.6	775.581	29321
0.000729331	0.729331	20522.2	13917.7	2386.79	31224.1	1656.2	1787.39	730.585	29436.7	729.746	29271.1
0.000729983	0.729983	17893.3	12326.7	2417.46	30612	1638.66	1783.32	778.807	28828.7	777.968	28663.1
0.000730635	0.730635	15874.9	11034.9	2407.74	30031.9	1644.86	1778.06	762.888	28253.8	762.049	28088.3
0.000731288	0.731288	13821.2	9570.8	2341.93	29934.6	1640.84	1775.86	701.094	28158.8	700.255	27993.2
0.00073194	0.73194	11164.4	7830.94	2320.8	29265.1	1641.14	1798.09	679.653	27467	678.814	27301.4
0.000732592	0.732592	9592.37	6847.18	2291.34	27734.4	1633.4	1784.08	657.942	25950.3	657.103	25784.7
0.000733244	0.733244	9348.74	6659.58	2267.05	26647.6	1642.23	1804.9	624.815	24842.7	623.976	24677.1
0.000733897	0.733897	9486.79	6783.32	2280.26	26666	1641.96	1793.94	638.306	24872.1	637.467	24706.5
0.000734549	0.734549	10287.9	7275.68	2280.81	26185.1	1635.26	1816.48	645.548	24368.7	644.709	24203.1
0.000735201	0.735201	12717	8851.94	2270.12	24943.1	1647.29	1810.5	622.828	23132.6	621.989	22967
0.000735854	0.735854	16387	11234.2	2268.33	23596.8	1662.28	1808	606.051	21788.8	605.213	21623.3
0.000736506	0.736506	19500.1	13267.4	2215.86	22438	1663.67	1768.5	552.188	20669.5	551.349	20503.9
0.000737158	0.737158	21988.4	14744.6	2192.5	21633	1635.1	1798.39	557.399	19834.6	556.56	19669
0.000737811	0.737811	24329.7	16087.7	2196.29	21818.4	1632	1783.85	564.285	20034.5	563.446	19869
0.000738463	0.738463	24861.2	16553.9	2235.17	22868.8	1642.7	1794.79	592.472	21074	591.633	20908.4
0.000739115	0.739115	24553.8	16364.4	2279.73	23960.8	1637.79	1767.98	641.946	22192.9	641.107	22027.3
0.000739768	0.739768	24804.1	16522.9	2301.77	24684.8	1638.42	1769.43	663.35	22915.4	662.511	22749.8
0.00074042	0.74042	24654.1	16525.6	2289.1	24990.5	1654.34	1782.8	634.769	23207.7	633.93	23042.2
0.000741072	0.741072	23812.1	15842.9	2267.54	25261.6	1649.63	1768.59	617.917	23493	617.078	23327.4
0.000741725	0.741725	22778.7	15064.1	2292.97	25464.1	1645.14	1772.33	647.829	23691.8	646.99	23526.2
0.000742377	0.742377	21409.3	14346.4	2286.03	25486.1	1632.5	1765.71	653.533	23720.4	652.694	23554.8
0.000743029	0.743029	18392.1	12570.6	2246.57	25513.6	1631.82	1761.25	614.745	23752.4	613.906	23586.8
0.000743682	0.743682	14377.9	9992.66	2282.73	25306.6	1659.47	1759.84	623.262	23546.7	622.423	23381.2
0.000744334	0.744334	11937.8	8474.2	2261.05	25105.9	1648.6	1746.68	612.448	23359.2	611.61	23193.6
0.000744986	0.744986	10480.4	7483	2229.1	24704.2	1647.03	1772.88	582.071	22931.3	581.232	22765.7
0.000745638	0.745638	9244.24	6637.45	2250.88	24091.7	1632.53	1775.88	618.349	22315.9	617.51	22150.3
0.000746291	0.746291	8738.79	6283.02	2262.37	23682.1	1616.45	1774.84	645.919	21907.2	645.081	21741.6
0.000746943	0.746943	8379.72	6036.87	2214.24	23355.1	1633.78	1762.47	580.466	21592.7	579.627	21427.1
0.000747595	0.747595	8641.26	6043.77	2189.54	22232.6	1641.34	1713.3	548.2	20519.3	547.361	20353.7
0.000748248	0.748248	9997.91	6921.21	2147.06	20025.1	1636.38	1739.36	510.681	18285.8	509.842	18120.2
0.0007489	0.7489	12301.2	8416.57	2093.4	18590.3	1621.55	1759.82	471.847	16830.5	471.008	16664.9
0.000749552	0.749552	14927.6	10131	2087.79	18688.7	1650.93	1785.85	436.864	16902.9	436.025	16737.3
0.000750205	0.750205	16429.4	11481.6	2123.89	18911	1663.97	1774.24	459.923	17136.8	459.085	16971.2
0.000750857	0.750857	16986.3	11732.7	2130.38	19156.1	1639.48	1785.81	490.897	17370.3	490.058	17204.7
0.000751509	0.751509	19012.9	12852.3	2126.69	19988.9	1657.31	1772.43	469.379	18216.5	468.54	18050.9
0.000752162	0.752162	22275.2	14926	2153.99	20747.8	1622	1754.47	531.992	18993.3	531.153	18827.7
0.000752814	0.752814	23599.7	15757.5	2160.76	21119.9	1670.69	1755.84	490.07	19364	489.231	19198.4
0.000753466	0.753466	22980.9	15414.9	2144.77	21286.3	1622.43	1756.25	522.338	19530.1	521.499	19364.5
0.000754119	0.754119	21860.6	14812.2	2158.52	21350.6	1632	1731.49	526.524	19619.1	525.685	19453.5
0.000754771	0.754771	20943.9	14050	2150.52	21360.1	1633.04	1777.42	517.483	19582.7	516.644	19417.1
0.000755423	0.755423	20076.7	13646	2131.24	21426	1663.23	1790.83	468.008	19635.2	467.169	19469.6
0.000756076	0.756076	18964.1	13020.9	2158.91	21756.5	1646.19	1761.03	512.719	19995.5	511.881	19829.9
0.000756728	0.756728	17549.1	11947.4	2202.3	21861.4	1634.04	1755.58	568.261	20105.8	567.422	19940.2
0.00075738	0.75738	17581.4	11864.4	2230.98	21733.1	1628.85	1757.55	602.129	19975.6	601.29	19810
0.000758032	0.758032	18234.6	12425.8	2197.43	21913.6	1631.3	1770.37	566.13	20143.2	565.291	19977.6
0.000758685	0.758685	17467.6	11787.8	2184.71	22475.7	1623.89	1747.32	560.826	20728.4	559.987	20562.8
0.000759337	0.759337	15881.7	10740.6	2211.67	23163.2	1656.79	1722.82	554.882	21440.4	554.043	21274.8
0.000759989	0.759989	15413.8	10440.6	2244.19	23775.8	1645.61	1744.44	598.588	22031.4	597.749	21865.8
0.000760642	0.760642	16032	10680.9	2226.72	23914	1618.55	1761.75	608.17	22152.2	607.331	21986.6
0.000761294	0.761294	16158.3	11088.9	2232.23	23881.8	1646.65	1761.43	585.588	22120.4	584.749	21954.8
0.000761946	0.761946	16337.8	11229.1	2250.01	23372	1633.43	1751.05	616.58	21621	615.741	21455.4
0.000762599	0.762599	17216.9	11723.1	2206.13	22456.8	1648.74	1763.71	557.389	20693.1	556.551	20527.5
0.000763251	0.763251	17357.6	11917.3	2192.07	21751.8	1655.97	1758.11	536.096	19993.7	535.257	19828.1
0.000763903	0.763903	17654.7	11984.5	2184.38	21404.5	1634.04	1746.85	550.34	19657.6	549.501	19492
0.000764556	0.764556	18715.9	12640	2183.99	21563.8	1618.53	1785.38	565.453	19778.4	564.614	19612.8
0.000765208	0.765208	19344.7	12962.1	2226.9	22083.6	1630.41	1743.69	596.493	20339.9	595.655	20174.3
0.00076586	0.76586	19585.7	13032	2238.8	22863	1623.28	1745.26	615.512	21117.8	614.673	20952.2
0.000766513	0.766513	19701.8	13310	2250.16	23015.3	1649.46	1744.64	600.698	21270.6	599.86	21105.1
0.000767165	0.767165	20896.9	13991.1	2235.89	22849.9	1643.7	1734.36	592.194	21115.6	591.355	20950
0.000767817	0.767817	22602.1	15181.1	2207.11	22487.2	1657.99	1734.01	549.128	20753.2	548.289	20587.6
0.00076847	0.76847	23649	15926.9	2224.31	22188.5	1645.78	1743.32	578.523	20445.1	577.684	20279.6
0.000769122	0.769122	23465.2	15759.9	2272.79	22595.9	1634.3	1740.28	638.498	20855.6	637.659	20690
0.000769774	0.769774	22301.9	14937	2242.87	22534.2	1649.23	1741.67	593.635	20792.5	592.796	20626.9
0.000770426	0.770426	20101.6	13274.8	2208.66	22393.5	1656.82	1774.66	551.845	20618.8	551.006	20453.2
0.000771079	0.771079	17865.2	12031.3	2276.87	23646	1662.99	1762.67	613.883	21883.4	613.044	21717.8
0.000771731	0.771731	16802.8	11417.9	2261.31	25173.2	1637.1	1749.33	624.21	23423.8	623.371	23258.2
0.000772383	0.772383	15179.5	10344.9	2270.53	26133.7	1637.36	1781.26	633.166	24352.4	632.327	24186.8
0.000773036	0.773036	14393	9893.02	2220.08	25417.2	1645.04	1783	575.043	23634.2	574.204	23468.6
0.000773688	0.773688	16007.2	10856.7	2187.01	24153.7	1648.95	1749.03	538.054	22404.7	537.215	22239.1
0.00077434	0.77434	15634.6	10885.3	2201.79	23945.1	1660.56	1717.01	541.231	22228.1	540.392	22062.5
0.000774993	0.774993	14029.5	9786.99	2243.34	24686.3	1650.54	1734.26	592.793	22952.1	591.954	22786.5
0.000775645	0.775645	14832.3	10194.6	2292.15	25458.2	1659.6	1755.16	632.549	23703	631.71	23537.4
0.000776297	0.776297	16477	11238.3	2326.07	24744.5	1643.39	1727.24	682.681	23017.3	681.843	22851.7
0.00077695	0.77695	16556.2	11363.9	2294.15	23412.6	1634.76	1724.47	659.387	21688.1	658.548	21522.5
0.000777602	0.777602	17310.2	11813	2225.38	22770.1	1641.01	1760.5	584.378	21009.6	583.539	20844
0.000778254	0.778254	19200.7	13108.5	2220.36	22763.3	1667.61	1758.34	552.757	21005	551.918	20839.4
0.000778907	0.778907	21079.4	14088.4	2236.44	23671.6	1642.77	1752.43	593.67	21919.2	592.831	21753.6
0.000779559	0.779559	21389.2	14405.8	2266.89	24840.8	1646.17	1739.3	620.721	23101.5	619.882	22935.9
0.000780211	0.780211	20294.3	13661.1	2291.93	26349.7	1637.19	1748.82	654.737	24600.9	653.899	24435.3
0.000780864	0.780864	18460	12681.3	2334.74	26820	1630.47	1742.4	704.268	25077.6	703.429	24912
0.000781516	0.781516	16707.2	11413.2	2320.9	27353.3	1646.08	1765.77	674.813	25587.5	673.975	25421.9
0.000782168	0.782168	15328.1	10514.7	2351.09	27259.2	1635.01	1741.2	716.081	25518	715.242	25352.5
0.00078282	0.78282	14369.4	9759.22	2315.63	26879	1630.57	1728.19	685.059	25150.8	684.22	24985.2
0.000783473	0.783473	12979.1	9148.61	2296.19	26239.2	1625.25	1758.62	670.949	24480.5	670.11	24315
0.000784125	0.784125	11585.6	8193.27	2270.04	24827.1	1623.81	1750.5	646.231	23076.6	645.392	22911
0.000784777	0.784777	10055	7046.21	2250.43	23511.5	1639.34	1732.33	611.085	21779.2	610.246	21613.6
0.00078543	0.78543	8577.99	6202.07	2237.63	23214.8	1626.55	1735.58	611.083	21479.2	610.245	21313.7
0.000786082	0.786082	8004.24	5868.63	2258.08	23433.6	1647.33	1729.72	610.749	21703.9	609.91	21538.3
0.000786734	0.786734	7873.71	5757.14	2244.06	23035.4	1641.03	1748.62	603.032	21286.8	602.193	21121.2
0.000787387	0.787387	7676.12	5619.02	2230.77	22797.2	1640.98	1729.91	589.783	21067.3	588.945	20901.7
0.000788039	0.788039	7992.94	5831.25	2270.06	22557.1	1653.53	1737.52	616.53	20819.5	615.691	20654
0.000788691	0.788691	8536.84	6115.65	2219.53	22375.7	1630.22	1744.13	589.31	20631.5	588.471	20465.9
0.000789344	0.789344	9644.49	6565.18	2194.51	21748.6	1639.15	1742.29	555.359	20006.3	554.52	19840.7
0.000789996	0.789996	11500.7	8165.13	2155.25	20959.9	1645.5	1764.62	509.746	19195.3	508.907	19029.7
0.000790648	0.790648	15776.4	10619	2150.06	19338.7	1625.08	1741.94	524.981	17596.8	524.142	17431.2
0.000791301	0.791301	20793.6	13824.8	2155.54	18160.7	1635.09	1743.26	520.451	16417.5	519.612	16251.9
0.000791953	0.791953	23640.1	15923.6	2130.44	18275.9	1638.58	1749.04	491.866	16526.8	491.027	16361.2
0.000792605	0.792605	23874.4	16198.7	2183.09	18829.4	1633.93	1753.07	549.166	17076.3	548.327	16910.7
0.000793258	0.793258	23285.6	15637.2	2200.27	19320.6	1637.77	1737	562.503	17583.6	561.664	17418
0.00079391	0.79391	22717.7	15302.3	2214.4	19358.3	1643.41	1743.61	570.985	17614.7	570.146	17449.2
0.000794562	0.794562	22194.8	14999.8	2186.35	19104.9	1632.38	1770.65	553.968	17334.2	553.129	17168.6
0.000795214	0.795214	20706.8	14212.9	2171.47	18776.7	1635.37	1751.54	536.1	17025.2	535.261	16859.6
0.000795867	0.795867	18497.8	12718.3	2177.58	17751	1640.03	1736.9	537.546	16014.1	536.707	15848.5
0.000796519	0.796519	16218.1	10909.7	2161.93	16335.9	1646	1745.6	515.928	14590.3	515.089	14424.7
0.000797171	0.797171	15427.7	10647.7	2124	15577	1643.04	1737.33	480.96	13839.6	480.121	13674.1
0.000797824	0.797824	15727	10710.9	2100.77	15446.5	1648.84	1739.04	451.929	13707.5	451.09	13541.9
0.000798476	0.798476	15896.1	11019.7	2124.78	15648.7	1642.8	1733.85	481.981	13914.9	481.143	13749.3
0.000799128	0.799128	15183	10418.7	2084.59	16089.5	1647.75	1745.62	436.832	14343.9	435.993	14178.3
0.000799781	0.799781	13223.8	9306.57	2098.62	15996.4	1645.84	1768.57	452.78	14227.8	451.941	14062.2
0.000800433	0.800433	11190	7747.04	2099.08	16442	1633.45	1748.69	465.633	14693.3	464.794	14527.7
0.000801085	0.801085	10830.6	7524.43	2062.16	16540.7	1630.86	1734.05	431.305	14806.6	430.466	14641
0.000801738	0.801738	11980.5	8407.8	2058.35	16648.1	1634.35	1738.69	424.006	14909.4	423.167	14743.8
0.00080239	0.80239	11444.2	8139.52	2071.91	17352.3	1633.09	1754.24	438.824	15598.1	437.985	15432.5
0.000803042	0.803042	12683.8	8799.75	2156.59	18497.8	1633.02	1758.3	523.565	16739.5	522.726	16573.9
0.000803695	0.803695	17368.4	11602.3	2153.04	19275.2	1637.95	1753.17	515.095	17522	514.256	17356.4
0.000804347	0.804347	23249.3	15526.1	2163.75	19479.7	1641.29	1743.47	522.468	17736.3	521.629	17570.7
0.000804999	0.804999	25514.8	16907.3	2144.44	20292.8	1637.72	1756.59	506.721	18536.2	505.882	18370.6
0.000805651	0.805651	23010.6	15445.7	2266.89	21627.9	1643.47	1765.64	623.417	19862.2	622.578	19696.7
0.000806304	0.806304	21360.2	14388.8	2201.28	22698.3	1629.45	1752.11	571.826	20946.2	570.987	20780.7
0.000806956	0.806956	22011.4	14762.1	2320.88	23414.1	1634.51	1751.43	686.366	21662.7	685.527	21497.1
0.000807608	0.807608	23081	15249.7	2282.77	23598.8	1644.35	1754.21	638.416	21844.6	637.577	21679
0.000808261	0.808261	22842.9	15525.8	2366.38	23627.8	1625.13	1769.97	741.249	21857.9	740.41	21692.3
0.000808913	0.808913	21455.6	14640.7	2336.13	24212.1	1634.71	1765.65	701.428	22446.5	700.589	22280.9
0.000809565	0.809565	19111.8	13231.6	2372.38	23504.9	1645.97	1748.96	726.403	21755.9	725.564	21590.3
0.000810218	0.810218	16515	11342.7	2339.32	23275.8	1643.83	1750.31	695.483	21525.5	694.644	21359.9
0.00081087	0.81087	14750.5	9922.95	2280.15	23155.5	1649.68	1748.59	630.475	21406.9	629.636	21241.3
0.000811522	0.811522	12703.7	8625.91	2282.89	22661.7	1647.18	1744.97	635.708	20916.7	634.869	20751.1
0.000812175	0.812175	11452.5	7984.23	2278.85	21248.3	1644.42	1746.88	634.432	19501.4	633.593	19335.8
0.000812827	0.812827	10437	7453.19	2166.58	19863	1653.95	1757.56	512.625	18105.5	511.786	17939.9
0.000813479	0.813479	11302.5	7973.1	2184.01	19098.5	1639.81	1774.88	544.203	17323.6	543.364	17158
0.000814132	0.814132	11763.7	8161.95	2192.41	19349.6	1632.26	1774.96	560.141	17574.7	559.302	17409.1
0.000814784	0.814784	10645.4	7564.89	2135.04	19159.5	1631.23	1773.65	503.805	17385.9	502.967	17220.3
0.000815436	0.815436	10056	7158.43	2159.99	18179.3	1645.08	1766.74	514.907	16412.5	514.068	16247
0.000816089	0.816089	10338.6	7234.13	2139.68	17792.5	1650.49	1780.16	489.199	16012.3	488.36	15846.7
0.000816741	0.816741	10164	7025.6	2110.4	17325.1	1632.79	1780.79	477.604	15544.3	476.765	15378.7
0.000817393	0.817393	10248.9	7131.41	2116.66	17058.7	1637.21	1753.22	479.457	15305.4	478.618	15139.9
0.000818045	0.818045	10788.4	7463.53	2113.1	17024.5	1648	1756.81	465.097	15267.7	464.258	15102.1
0.000818698	0.818698	10555.1	7567.73	2123.97	17225.7	1635.62	1759.74	488.351	15465.9	487.512	15300.4
0.000818699	0.818699	10555.1	7567.73	2123.97	17225.7	1635.62	1759.74	488.351	15465.9	487.512	15300.4
0.000819349	0.819349	11311.6	7978.39	2096.31	17899	1633.66	1763.65	462.644	16135.4	461.805	15969.8
0.000819998	0.819998	12427.5	8742.38	2093.92	18239.5	1639.74	1754.18	454.184	16485.4	453.345	16319.8
0.000820648	0.820648	12412.6	8638.28	2138.75	19762.1	1640.24	1725.6	498.511	18036.5	497.672	17870.9
0.000821298	0.821298	13393.3	9102	2164.55	21359.3	1631.53	1725.91	533.018	19633.4	532.179	19467.8
0.000821947	0.821947	15308.9	10409.7	2199.3	21994.6	1624.23	1752.92	575.066	20241.7	574.227	20076.1
0.000822597	0.822597	16075.4	10948.8	2232.63	23019.1	1640.21	1751.78	592.419	21267.3	591.58	21101.7
0.000823247	0.823247	15839.5	10845.9	2235.4	23607.2	1647.29	1744.71	588.116	21862.5	587.277	21696.9
0.000823896	0.823896	15163.3	10427.5	2257.62	23544.2	1637.21	1769.85	620.405	21774.3	619.566	21608.7
0.000824546	0.824546	14334.9	9953.58	2289.99	23468.7	1634.04	1790.06	655.948	21678.6	655.109	21513
0.000825196	0.825196	13601.7	9455.79	2310.7	23317.1	1642.79	1781.04	667.916	21536.1	667.077	21370.5
0.000825846	0.825846	13179.3	8959.8	2248.76	23455.5	1643.21	1761.69	605.549	21693.8	604.71	21528.2
0.000826495	0.826495	12596.7	8577.28	2296.39	22728.4	1644.11	1747.92	652.282	20980.5	651.443	20814.9
0.000827145	0.827145	11336.8	7741.11	2220.16	21964.3	1648.06	1763.85	572.098	20200.4	571.259	20034.8
0.000827795	0.827795	10361.7	7268.96	2177.91	20775	1650.58	1778.46	527.336	18996.5	526.497	18830.9
0.000828444	0.828444	9263.19	6730.69	2197.57	19513.4	1641.82	1767.92	555.747	17745.5	554.908	17579.9
0.000829094	0.829094	8912.8	6209	2179.86	18536.5	1650.82	1754.53	529.04	16782	528.201	16616.4
0.000829744	0.829744	8663.53	6212.52	2111.57	17897.7	1645.62	1746.76	465.956	16150.9	465.117	15985.3
0.000830393	0.830393	8349.59	5978.09	2119.93	17270.7	1640.1	1760.34	479.83	15510.3	478.991	15344.8
0.000831043	0.831043	8215.07	5967.75	2103.53	17518.5	1648.61	1753.54	454.919	15765	454.08	15599.4
0.000831693	0.831693	9164.81	6364.83	2116.21	17898.7	1646.71	1771.24	469.5	16127.5	468.661	15961.9
0.000832343	0.832343	10377.7	7179.27	2073.06	18484.9	1633.74	1797.92	439.321	16687	438.482	16521.4
0.000832992	0.832992	12895.6	8745.82	2072.84	18374.8	1637.55	1794.69	435.285	16580.1	434.446	16414.5
0.000833642	0.833642	18716.6	12586	2038.87	17202.5	1652.66	1782.37	386.211	15420.1	385.373	15254.6
0.000834292	0.834292	26140.6	17975.3	2010.84	15824.2	1639.88	1764.01	370.956	14060.2	370.117	13894.6
0.000834941	0.834941	31264.9	20597.5	2107.01	15878.2	1641.38	1763.48	465.629	14114.7	464.79	13949.2
0.000835591	0.835591	28988	19561.1	2057.64	15873.4	1642.62	1765.17	415.021	14108.2	414.182	13942.6
0.000836241	0.836241	23750.4	16292.1	2109.48	16396.7	1644.15	1774.25	465.325	14622.4	464.486	14456.8
0.00083689	0.83689	21806.7	14749.5	2059.01	16917.4	1646.59	1786.4	412.419	15131	411.58	14965.5
0.00083754	0.83754	21079.4	14180.8	2080.74	17451.2	1651.91	1784.11	428.833	15667.1	427.994	15501.5
0.00083819	0.83819	17822.2	12300.3	2156.72	17671.2	1655.83	1775.83	500.888	15895.4	500.049	15729.8
0.00083884	0.83884	14956.5	10212.9	2134.56	17711.8	1647.99	1768.71	486.576	15943.1	485.737	15777.5
0.000839489	0.839489	14447.6	10063.3	2121.36	18198.3	1642.58	1774.68	478.781	16423.6	477.942	16258
0.000840139	0.840139	14183.4	9877.79	2157.76	18410	1629.79	1772.06	527.967	16637.9	527.128	16472.4
0.000840789	0.840789	12145.2	8395.46	2155.41	18273.4	1624.06	1765.32	531.351	16508.1	530.512	16342.5
0.000841438	0.841438	10006.2	6987.26	2160.68	18193.3	1630.59	1743.89	530.083	16449.4	529.244	16283.8
0.000842088	0.842088	9221.32	6537.81	2141.32	17793.4	1648.03	1752.15	493.291	16041.3	492.452	15875.7
0.000842738	0.842738	9500.73	6840.37	2142.2	17719.5	1639.87	1773.89	502.33	15945.6	501.491	15780
0.000843387	0.843387	10116.5	7034.31	2145.09	17661.6	1634.68	1773.18	510.408	15888.4	509.569	15722.8
0.000844037	0.844037	9504.68	6904.32	2183.68	17474.4	1637.89	1751.92	545.79	15722.5	544.951	15556.9
0.000844687	0.844687	8527.11	6045.2	2188.88	18095.8	1634.79	1760.1	554.087	16335.7	553.248	16170.1
0.000845337	0.845337	8136.93	5870.36	2162.03	18483.3	1642.09	1777.37	519.941	16705.9	519.102	16540.3
0.000845986	0.845986	8266.18	5881.84	2107.36	18082.3	1640.09	1792.06	467.271	16290.3	466.432	16124.7
0.000846636	0.846636	8653.54	6268.56	2142.14	17505.9	1654.75	1804.85	487.382	15701.1	486.543	15535.5
0.000847286	0.847286	9383.57	6603.94	2121.31	17526.7	1646.7	1780.12	474.604	15746.6	473.765	15581
0.000847935	0.847935	9535.59	6888.51	2158.43	18097	1646.04	1761.96	512.399	16335.1	511.56	16169.5
0.000848585	0.848585	11668.3	8058.09	2134.94	17702.4	1653.38	1778.48	481.559	15923.9	480.72	15758.3
0.000849235	0.849235	16765.3	11339.9	2101.41	16959.3	1649.42	1805.15	451.993	15154.1	451.155	14988.5
0.000849884	0.849884	21842.3	14651.7	2076.18	16461.5	1648.09	1811.88	428.096	14649.6	427.257	14484.1
0.000850534	0.850534	22819.1	15140.1	2035.44	16410.6	1652.61	1793.29	382.833	14617.3	381.994	14451.7
0.000851184	0.851184	19659.7	13327.3	2075.96	16345.1	1656.01	1789.26	419.953	14555.9	419.114	14390.3
0.000851834	0.851834	15852.1	10753.6	2092.52	17264.5	1636.17	1784.06	456.354	15480.4	455.516	15314.8
0.000852483	0.852483	14360.9	9727.07	2138.31	18455.5	1618.76	1772.14	519.548	16683.4	518.709	16517.8
0.000853133	0.853133	14262.5	9887.54	2166.87	18800.9	1624.67	1770.11	542.202	17030.8	541.364	16865.2
0.000853783	0.853783	15067.1	10399.2	2181.33	19715.1	1639.9	1783.9	541.43	17931.2	540.591	17765.6
0.000854432	0.854432	14649	10153.8	2125.65	20131.2	1655.95	1776.73	469.703	18354.5	468.864	18188.9
0.000855082	0.855082	14100.6	9557.21	2231.44	20657.2	1661.43	1779.71	570.004	18877.5	569.165	18711.9
0.000855732	0.855732	13062	9095.59	2245.97	21077.7	1644.25	1772.15	601.721	19305.5	600.882	19139.9
0.000856381	0.856381	12191.2	8454.14	2243.66	21371	1634.69	1733.34	608.965	19637.6	608.126	19472
0.000857031	0.857031	11721.8	8003.78	2242.71	20882.3	1632.1	1761.46	610.611	19120.8	609.772	18955.3
0.000857681	0.857681	10773.5	7626.92	2239.41	20660.3	1639.82	1791.98	599.592	18868.3	598.753	18702.8
0.000858331	0.858331	10561.7	7198.41	2165.62	20055.3	1646.87	1780.67	518.745	18274.7	517.906	18109.1
0.00085898	0.85898	10849.1	7402.61	2257.87	19836.1	1647.87	1773.48	610.001	18062.6	609.162	17897
0.00085963	0.85963	11045	7678.81	2200.93	18861.3	1654.02	1768.22	546.906	17093.1	546.067	16927.5
0.00086028	0.86028	11384.9	7931.93	2222.54	17627.9	1640.11	1770.71	582.428	15857.2	581.589	15691.6
0.000860929	0.860929	10993.2	7850.71	2164.97	17286.6	1639.17	1791.05	525.801	15495.5	524.962	15329.9
0.000861579	0.861579	10341	7144.31	2168.37	17290.1	1655.7	1800.01	512.667	15490.1	511.828	15324.5
0.000862229	0.862229	8818.23	6309.67	2148.81	17089.1	1641.59	1784.13	507.228	15305	506.389	15139.4
0.000862878	0.862878	8001.18	5701.14	2124.64	17199.3	1627.71	1781.01	496.93	15418.3	496.092	15252.7
0.000863528	0.863528	8485.65	6151.67	2118.81	16458	1639.93	1789.85	478.886	14668.2	478.047	14502.6
0.000864178	0.864178	9991.43	6912.82	2158.54	16133.5	1642.61	1781.49	515.936	14352	515.097	14186.4
0.000864828	0.864828	11886.4	8238.39	2083.38	16098.9	1638.67	1791.34	444.709	14307.6	443.87	14142
0.000865477	0.865477	12315.1	8887.76	2105.83	16168.7	1635.98	1800.26	469.847	14368.4	469.008	14202.9
0.000866127	0.866127	12018.9	8288.31	2065.97	15995.4	1634.29	1800.02	431.682	14195.4	430.843	14029.8
0.000866777	0.866777	12398.9	8845.7	2073.53	14876.5	1619.1	1784.48	454.438	13092	453.599	12926.4
0.000867426	0.867426	13126.9	9055.77	2040.1	13973.5	1616.09	1774.07	424.016	12199.4	423.177	12033.9
0.000868076	0.868076	13315.8	9262.06	2006.4	13485.1	1639.58	1796.78	366.819	11688.3	365.98	11522.7
0.000868726	0.868726	12233.9	8617.07	2041.46	14166.1	1646.16	1821.75	395.304	12344.4	394.465	12178.8
0.000869375	0.869375	11259.4	7755.56	2040.39	14839.6	1631.93	1785.24	408.457	13054.3	407.618	12888.7
0.000870025	0.870025	10498.4	7290.87	2035.11	15438.8	1645.27	1783.09	389.846	13655.7	389.007	13490.2
0.000870675	0.870675	11176.5	7709.53	2074.1	15893.8	1643.23	1813.55	430.874	14080.2	430.035	13914.6
0.000871325	0.871325	13634	9192.78	2085.51	15560.5	1627.97	1798.16	457.544	13762.4	456.705	13596.8
0.000871974	0.871974	15851.1	11251.4	2082.43	14700.9	1631.64	1789.53	450.793	12911.3	449.954	12745.7
0.000872624	0.872624	16321.7	11864.5	2004.4	13442.2	1635.35	1789.77	369.045	11652.5	368.207	11486.9
0.000873274	0.873274	15758.5	11153.9	1999.02	13133.7	1647.54	1792.15	351.473	11341.5	350.634	11176
0.000873923	0.873923	14388.4	9839.16	2003.6	14330.4	1648.47	1789.84	355.133	12540.6	354.295	12375
0.000874573	0.874573	14987.4	10324.2	2041.76	14765.8	1629.56	1794.21	412.206	12971.6	411.367	12806
0.000875223	0.875223	19118.7	13299.4	1988.52	14087.8	1633.77	1805.73	354.75	12282.1	353.911	12116.5
0.000875872	0.875872	26741.5	18031.9	1982.9	12719	1641.53	1791.67	341.37	10927.4	340.531	10761.8
0.000876522	0.876522	34249.1	22677	1956.04	11597	1641.28	1763.07	314.759	9833.96	313.92	9668.38
0.000877172	0.877172	37117.7	24204	1937.59	11299.8	1655.66	1767.89	281.933	9531.88	281.094	9366.3
0.000877822	0.877822	36872.6	24868	1930	11439.2	1661.65	1785.51	268.351	9653.71	267.512	9488.13
0.000878471	0.878471	33562	22182.1	1963.65	11562.1	1652.47	1793.3	311.181	9768.83	310.342	9603.25
0.000879121	0.879121	27992.6	18741.1	1942.81	11727.3	1646.01	1787.99	296.797	9939.29	295.958	9773.71
0.000879771	0.879771	26491.2	17625.9	1963.08	11511.8	1645.51	1799.51	317.571	9712.34	316.733	9546.75
0.00088042	0.88042	27578	18431.7	1935.22	11242.9	1635.48	1801.84	299.743	9441.07	298.905	9275.48
0.00088107	0.88107	26657.3	17972.8	1918.9	10915.9	1628.06	1795.77	290.847	9120.15	290.008	8954.56
0.00088172	0.88172	26685.5	17465.9	1919.99	11155.5	1643.76	1801.17	276.232	9354.34	275.394	9188.75
0.000882369	0.882369	26991.3	18080.2	1919.51	11486.3	1661.55	1787.36	257.959	9698.93	257.12	9533.35
0.000883019	0.883019	26169.2	17484.4	1939.52	11343.8	1648.16	1772.02	291.359	9571.76	290.52	9406.18
0.000883669	0.883669	23458.3	15290.4	1923.5	11532.9	1633.89	1791.36	289.607	9741.52	288.768	9575.93
0.000884319	0.884319	19871.6	13464.2	1909.53	11238.5	1632.19	1786.43	277.333	9452.07	276.494	9286.48
0.000884968	0.884968	16628.8	11367.3	1888.64	10881.4	1647.82	1775.43	240.812	9105.93	239.973	8940.34
0.000885618	0.885618	14741.8	10289.1	1903.63	10700.6	1647.95	1790.84	255.681	8909.78	254.842	8744.19
0.000886268	0.886268	13160.5	8996.46	1888.62	10414	1645.21	1781.86	243.407	8632.11	242.568	8466.53
0.000886917	0.886917	11999.3	8395.41	1903.8	10307	1637.98	1760.53	265.825	8546.47	264.986	8380.88
0.000887567	0.887567	12065.1	8527.44	1901.49	10656.6	1629.54	1764.7	271.95	8891.9	271.111	8726.31
0.000888217	0.888217	12221.3	8758.57	1934.2	11337.7	1624.07	1782.13	310.134	9555.55	309.295	9389.96
0.000888866	0.888866	12893.6	8971.01	1952.69	12411	1631.45	1799.45	321.244	10611.5	320.405	10445.9
0.000889516	0.889516	12408	8764.27	2001.55	13458.9	1632.43	1797.43	369.118	11661.4	368.279	11495.8
0.000890166	0.890166	13085.6	9097.98	2048.35	14378.5	1636.49	1801.46	411.861	12577	411.022	12411.4
0.000890816	0.890816	15258.8	10503.1	2017.75	14734.2	1657.61	1808.77	360.138	12925.4	359.299	12759.8
0.000891465	0.891465	19015.7	12839.8	2062.88	15649.6	1659.78	1796.89	403.1	13852.7	402.262	13687.1
0.000892115	0.892115	25440.9	16959	2041.49	16742.2	1647.92	1811.82	393.578	14930.4	392.739	14764.8
0.000892765	0.892765	30244.2	19892.5	2119.49	18140.3	1647.11	1823.32	472.376	16317	471.537	16151.4
0.000893414	0.893414	30777.7	20511.1	2152.94	18870.6	1662.27	1817.01	490.673	17053.6	489.834	16888
0.000894064	0.894064	31352.3	20842.5	2146.5	18823.6	1662.7	1808	483.796	17015.6	482.957	16850
0.000894714	0.894714	30974.2	20399.6	2131.17	18895.5	1656.42	1810.18	474.748	17085.3	473.91	16919.7
0.000895363	0.895363	30925.7	20318.1	2227.89	18789.1	1645.57	1795.89	582.317	16993.2	581.478	16827.6
0.000896013	0.896013	31460.4	21145.4	2175.84	19289.2	1647.65	1773.11	528.186	17516	527.347	17350.5
0.000896663	0.896663	30706.6	20485.8	2173.85	18984.4	1633.11	1790.48	540.745	17194	539.907	17028.4
0.000897313	0.897313	29272.5	19315.1	2173.7	18723.2	1619.93	1814.94	553.769	16908.2	552.93	16742.6
0.000897962	0.897962	26813.5	17944.7	2117.04	18200.8	1634.62	1795.47	482.425	16405.4	481.586	16239.8
0.000898612	0.898612	24220.3	16307.8	2078.83	16730.1	1628.67	1784.89	450.165	14945.2	449.326	14779.7
0.000899262	0.899262	22647.3	15252.6	2049.28	15607.4	1625.06	1813.85	424.22	13793.5	423.381	13628
0.000899911	0.899911	20777.6	14330.3	2057.6	15297.3	1625.92	1816.56	431.68	13480.7	430.841	13315.1
0.000900561	0.900561	18377.2	12611.1	2032.71	15610.9	1638.81	1800.36	393.898	13810.5	393.06	13644.9
0.000901211	0.901211	16419	11357.3	2055.22	14967.1	1661.18	1784.94	394.042	13182.1	393.203	13016.5
0.00090186	0.90186	16835.9	11315.2	2019.9	14370.8	1661.4	1793.63	358.492	12577.1	357.653	12411.5
0.00090251	0.90251	15509.9	10707	2039.22	15567.4	1662.23	1823.44	376.991	13744	376.153	13578.4
0.00090316	0.90316	12244	8480.39	2113.96	17903.4	1656.18	1825.03	457.777	16078.4	456.938	15912.8
0.00090381	0.90381	10042.3	7184.3	2153.46	18078.4	1648.4	1797.89	505.057	16280.5	504.218	16114.9
0.000904459	0.904459	9907.92	7041.73	2181.55	16913.5	1640.44	1798.72	541.114	15114.8	540.275	14949.2
0.000905109	0.905109	9367.88	6867.57	2020.24	16056.1	1639.79	1798.31	380.453	14257.8	379.614	14092.2
0.000905759	0.905759	9152.76	6520.49	2115.19	17218.2	1645.03	1785.4	470.157	15432.8	469.318	15267.2
0.000906408	0.906408	10050.2	7042.7	2126.69	19075.1	1636.73	1789.25	489.961	17285.8	489.122	17120.2
0.000907058	0.907058	11771.5	8428.37	2234.79	19635.3	1636.93	1788.4	597.862	17846.9	597.023	17681.3
0.000907708	0.907708	15446.7	10677.4	2197.92	19767.1	1643.57	1802.1	554.357	17965	553.518	17799.4
0.000908357	0.908357	20214.2	13592.8	2232.58	20463.4	1639.73	1806.6	592.849	18656.8	592.01	18491.2
0.000909007	0.909007	25010.3	16607.9	2215.98	20923.1	1648	1815.3	567.98	19107.8	567.141	18942.2
0.000909657	0.909657	27185.2	18105.2	2193.99	21044.7	1640.55	1807.04	553.436	19237.6	552.597	19072
0.000910307	0.910307	28381.6	18949.3	2270.65	21339.9	1632	1783.4	638.654	19556.5	637.815	19391
0.000910956	0.910956	27761.2	18536.3	2186.66	21960.4	1634.37	1770.5	552.299	20189.9	551.46	20024.4
0.000911606	0.911606	26685	17648.3	2180.54	22694.6	1635.44	1774.25	545.097	20920.3	544.258	20754.7
0.000912256	0.912256	25388.3	16805.7	2211.3	22538	1632.23	1794.9	579.074	20743.1	578.235	20577.5
0.000912905	0.912905	23602.6	15754.4	2255.99	22209	1633.03	1805.14	622.954	20403.9	622.115	20238.3
0.000913555	0.913555	21628.5	14756.9	2232.73	22514	1634.64	1806.84	598.084	20707.2	597.245	20541.6
0.000914205	0.914205	20123.4	13890.1	2134.23	21452.8	1632.56	1802.65	501.677	19650.1	500.838	19484.5
0.000914854	0.914854	18742.5	12878.6	2217.96	20328.4	1638.64	1803.88	579.318	18524.5	578.479	18358.9
0.000915504	0.915504	17649.7	11832.6	2176.45	19365.9	1648.97	1815.75	527.482	17550.2	526.643	17384.6
0.000916154	0.916154	16375.2	11274.3	2172.39	18816.5	1639.66	1786.19	532.723	17030.3	531.884	16864.7
0.000916804	0.916804	15638.5	10679.8	2120.76	17909.7	1640.12	1769.62	480.638	16140	479.799	15974.5
0.000917453	0.917453	13789.9	9671.56	2115.81	17575.1	1638.08	1764.76	477.729	15810.3	476.89	15644.8
0.000918103	0.918103	12705.3	8705.4	2148.82	16895.3	1640.63	1757.13	508.19	15138.2	507.351	14972.6
0.000918753	0.918753	11674.4	8107.95	2134.44	15475.7	1646.73	1784.83	487.711	13690.9	486.872	13525.3
0.000919402	0.919402	10862.1	7694.17	2045.14	14394.7	1658.11	1781.51	387.027	12613.2	386.188	12447.6
0.000920052	0.920052	10816.7	7548.41	2029.44	14107.2	1640.93	1770.29	388.509	12336.9	387.67	12171.4
0.000920702	0.920702	12385.4	8633.64	2016	13686.8	1639.35	1761.87	376.655	11925	375.816	11759.4
0.000921351	0.921351	13929.8	9654.24	2019.48	14008.6	1645.43	1755.65	374.055	12252.9	373.216	12087.3
0.000922001	0.922001	12796.5	8981.76	2110.46	15434.5	1632.97	1781.38	477.488	13653.1	476.65	13487.6
0.000922651	0.922651	13435.3	9404.2	2089.01	16593.6	1630.91	1789.06	458.106	14804.5	457.267	14638.9
0.000923301	0.923301	16167.9	11378.4	2122.41	16732.9	1633.95	1799.19	488.461	14933.7	487.623	14768.1
0.00092395	0.92395	20375.2	13784.2	2122.53	16320.2	1630.94	1800.58	491.591	14519.6	490.752	14354
0.0009246	0.9246	23515.1	15669.5	2080.89	16556.6	1641.17	1778.91	439.722	14777.7	438.884	14612.1
0.00092525	0.92525	25244	16751.1	2109.43	16922.6	1639.51	1770.99	469.915	15151.6	469.077	14986.1
0.000925899	0.925899	26876.4	17751.2	2139.87	17332.8	1651.58	1768.51	488.29	15564.3	487.451	15398.7
0.000926549	0.926549	28436.5	18858.4	2176.84	17531.4	1648.58	1764.14	528.261	15767.3	527.422	15601.7
0.000927199	0.927199	28363.9	19250.8	2184.44	17890.1	1641.57	1766.95	542.872	16123.1	542.033	15957.5
0.000927848	0.927848	28121.9	18573.3	2247.76	17755.4	1640.03	1785.37	607.731	15970	606.892	15804.4
0.000928498	0.928498	29212.9	19739.7	2175.93	18212.9	1651.49	1791.09	524.443	16421.9	523.604	16256.3
0.000929148	0.929148	28789.8	19355.4	2190.8	17696.5	1659.28	1777.1	531.513	15919.4	530.674	15753.8
0.000929798	0.929798	25747.6	17772.6	2210.12	17581.6	1645.02	1780.34	565.091	15801.2	564.252	15635.6
0.000930447	0.930447	22516.7	15399.3	2163.46	16976.2	1634.96	1788.66	528.505	15187.6	527.666	15022
0.000931097	0.931097	18534.9	12486	2116.3	15753.3	1639.41	1827.71	476.894	13925.6	476.055	13760
0.000931747	0.931747	15251.6	10477	2040.63	13636.6	1640.72	1802.06	399.905	11834.5	399.066	11668.9
0.000932396	0.932396	14561.9	10069.8	2023.59	11900	1639.15	1785.41	384.444	10114.6	383.605	9948.99
0.000933046	0.933046	14127.8	9630.15	1959.14	11369.8	1655.46	1792.23	303.676	9577.55	302.837	9411.97
0.000933696	0.933696	13084	9137.69	2004.58	11071.6	1658.63	1778.85	345.955	9292.71	345.116	9127.12
0.000934345	0.934345	12116	8226.01	1954.88	10566.7	1646.3	1775.02	308.577	8791.7	307.738	8626.12
0.000934995	0.934995	11426.4	7912.78	1874.81	9990.25	1647.06	1782.36	227.752	8207.88	226.913	8042.3
0.000935645	0.935645	10804	7666.73	1901.51	9969.36	1652.28	1780.5	249.23	8188.86	248.391	8023.28
0.000936295	0.936295	10467.2	7361.26	1888.81	10052.2	1653.19	1773.02	235.618	8279.13	234.779	8113.55
0.000936944	0.936944	10575.2	7498.31	1937.28	10533.2	1651.15	1780.14	286.129	8753.04	285.29	8587.45
0.000937594	0.937594	12940.1	8630.39	1920.92	11934.2	1636.49	1795.5	284.428	10138.7	283.589	9973.15
0.000938244	0.938244	20114.8	13196.5	2013.27	13168.6	1630.36	1783.88	382.913	11384.7	382.074	11219.1
0.000938893	0.938893	31377.7	20381.8	2089.49	13758.1	1638.45	1776.36	451.042	11981.8	450.203	11816.2
0.000939543	0.939543	36499.1	23842.2	2064.13	13787.9	1647.83	1791.54	416.305	11996.4	415.466	11830.8
0.000940193	0.940193	36155.5	23790.8	2071.29	14201.9	1654.05	1785.39	417.237	12416.6	416.398	12251
0.000940842	0.940842	36829.9	24384.3	2070.32	14575.3	1650.71	1776	419.605	12799.3	418.766	12633.7
0.000941492	0.941492	35071.9	23435.2	2122.59	15194.3	1642.84	1771.06	479.753	13423.3	478.914	13257.7
0.000942142	0.942142	33776.7	22845.8	2148.28	15403.9	1653.01	1765.02	495.268	13638.9	494.429	13473.3
0.000942792	0.942792	33575	22137.9	2139.08	15332.7	1644.36	1778.48	494.72	13554.2	493.881	13388.6
0.000943441	0.943441	33004.7	21950.3	2168.53	15182.5	1635.72	1773.46	532.815	13409	531.976	13243.4
0.000944091	0.944091	33560	22457.3	2144.34	15271.2	1627.84	1767.14	516.499	13504.1	515.66	13338.5
0.000944741	0.944741	33776.9	22370.4	2175.8	15171.6	1632.29	1766.34	543.518	13405.3	542.679	13239.7
0.00094539	0.94539	32472.3	21758.1	2146.89	14926.2	1654.47	1764.73	492.422	13161.4	491.583	12995.8
0.00094604	0.94604	30981.4	20790.9	2159.54	14917.8	1635.09	1774.66	524.454	13143.1	523.615	12977.5
0.00094669	0.94669	29011.9	19411.9	2159.91	14903.2	1624.78	1755.95	535.129	13147.2	534.29	12981.6
0.000947339	0.947339	26942.2	18208.5	2139.5	14986	1639.3	1735.82	500.198	13250.2	499.359	13084.6
0.000947989	0.947989	24015.3	16359.6	2103.86	14871.7	1640.9	1768.52	462.96	13103.2	462.121	12937.6
0.000948639	0.948639	21280.9	14220.8	2098.98	14981.5	1644.13	1790.2	454.845	13191.3	454.006	13025.7
0.000949289	0.949289	19014.4	12946.2	2122.54	14915.7	1645.74	1775.55	476.805	13140.2	475.966	12974.6
0.000949938	0.949938	16433.3	11347.4	2063.94	14674.8	1632	1756.27	431.942	12918.5	431.103	12752.9
0.000950588	0.950588	15041.7	10161.6	2042.19	12807.6	1632	1752.39	410.188	11055.2	409.349	10889.6
0.000951238	0.951238	14217.4	9850.56	2018.37	11969.2	1635.08	1753.12	383.293	10216	382.454	10050.5
0.000951887	0.951887	13230.3	9277.22	1984.31	11958.9	1641.21	1732.14	343.099	10226.8	342.261	10061.2
0.000952537	0.952537	11752	8090.44	2024.93	13178.1	1651.35	1751.62	373.579	11426.4	372.74	11260.9
0.000953187	0.953187	10682.3	7512.62	2066.8	15638.5	1650.74	1786	416.063	13852.5	415.224	13687
0.000953836	0.953836	11399	8056.99	2096.42	16591.9	1632.15	1788.98	464.269	14802.9	463.431	14637.3
0.000954486	0.954486	15289.9	10673.5	2127.95	15387.7	1647.06	1776.96	480.892	13610.7	480.053	13445.2
0.000955136	0.955136	17973.7	12203.7	2068.96	14877.1	1654.57	1753.27	414.388	13123.8	413.549	12958.2
0.000955786	0.955786	17689.1	11925.2	2056.11	15814.5	1648.95	1752.68	407.152	14061.8	406.314	13896.2
0.000956435	0.956435	18720.8	12677.3	2124.26	16595.4	1637.74	1751.96	486.521	14843.5	485.682	14677.9
0.000957085	0.957085	19967.9	13311.9	2175.98	17192.4	1639.38	1752.18	536.599	15440.2	535.76	15274.6
0.000957735	0.957735	19916.8	13171.7	2119.88	17489.5	1636.23	1763.4	483.65	15726.1	482.811	15560.5
0.000958384	0.958384	18908.5	12693	2170.27	18071	1648	1759.22	522.272	16311.8	521.433	16146.2
0.000959034	0.959034	19876.7	13221.1	2182.23	18088	1644.66	1771.3	537.576	16316.7	536.737	16151.1
0.000959684	0.959684	20507	13660.5	2143.74	17758.2	1628.96	1761.15	514.787	15997	513.948	15831.4
0.000960333	0.960333	19846.1	13770	2175.91	17323.2	1627.5	1762.4	548.418	15560.8	547.579	15395.3
0.000960983	0.960983	20322.7	13613.1	2191.5	17647.2	1638.55	1772.94	552.952	15874.3	552.113	15708.7
0.000961633	0.961633	20649.9	14015.8	2112.81	17858.5	1633.33	1750.04	479.483	16108.4	478.645	15942.9
0.000962283	0.962283	21675.1	14590.6	2128.42	17164.5	1641.43	1777.52	486.99	15387	486.152	15221.4
0.000962932	0.962932	21914.4	14752.4	2084.41	15946.8	1648.42	1766.07	435.984	14180.7	435.145	14015.1
0.000963582	0.963582	20321.3	13887.8	2048.16	15162.2	1648.96	1743.1	399.209	13419.1	398.37	13253.5
0.000964232	0.964232	18276.1	12643.5	2044.22	14976.7	1641.34	1756.11	402.884	13220.6	402.045	13055
0.000964881	0.964881	16465.6	11170.8	2015.96	14514.6	1633.1	1749.34	382.857	12765.3	382.018	12599.7
0.000965531	0.965531	13781.9	9648.64	1988.06	13691.4	1644.55	1768.9	343.509	11922.5	342.67	11756.9
0.000966181	0.966181	11656.1	8134.99	2026.57	13889.7	1648	1759.22	378.57	12130.5	377.731	11964.9
0.00096683	0.96683	9959.85	6905.4	2041.57	14157.9	1641.06	1769.56	400.505	12388.4	399.666	12222.8
0.00096748	0.96748	9410.71	6577.28	2032.04	14208.3	1635.06	1790.58	396.983	12417.7	396.145	12252.1
0.00096813	0.96813	10382.9	7020.9	2038.9	14002.8	1651.07	1764.25	387.834	12238.6	386.995	12073
0.00096878	0.96878	12905.7	8804.65	2042.58	13766.8	1656.16	1730.82	386.419	12035.9	385.58	11870.4
0.000969429	0.969429	16561.9	11263.5	2016.39	13382.6	1647.56	1749.29	368.828	11633.3	367.989	11467.8
0.000970079	0.970079	18623.2	12797.8	2005.35	13544	1648.69	1744	356.661	11800	355.822	11634.4
0.000970729	0.970729	20628.8	14178	1965.74	13532.7	1638.45	1729.07	327.284	11803.6	326.445	11638
0.000971378	0.971378	21976.6	15052	2031.66	14423.6	1646.66	1730.53	384.997	12693.1	384.158	12527.5
0.000972028	0.972028	20539.5	13586.5	2028.23	14813.5	1643.47	1732.22	384.761	13081.3	383.922	12915.7
0.000972678	0.972678	20761.6	14050.7	2021.52	14373.3	1650.78	1740.35	370.74	12632.9	369.901	12467.4
0.000973327	0.973327	26231.5	17304.5	2047.77	15105.5	1664.52	1750.88	383.253	13354.7	382.414	13189.1
0.000973977	0.973977	31916.3	21482.3	2106.17	16166.3	1645.97	1753.74	460.198	14412.6	459.359	14247
0.000974627	0.974627	32574.9	22248.3	2079.02	16234.8	1624.41	1745.89	454.616	14488.9	453.778	14323.3
0.000975277	0.975277	29949.5	20451.6	2127.33	16587.9	1620.04	1747.74	507.293	14840.1	506.454	14674.5
0.000975926	0.975926	28835.2	19119.8	2112.12	16158.4	1627.25	1752.03	484.864	14406.3	484.026	14240.8
0.000976576	0.976576	24651.7	16636.2	2064.54	15466.7	1652.33	1754.15	412.216	13712.5	411.378	13547
0.000977226	0.977226	18146.1	12482.9	2056.02	14792.3	1648.99	1780.31	407.031	13012	406.192	12846.4
0.000977875	0.977875	14296.1	10007.8	2021.65	14315.2	1630.25	1761.32	391.401	12553.9	390.562	12388.3
0.000978525	0.978525	13485.8	9440.95	2049.11	13729.3	1638.24	1764.5	410.868	11964.8	410.029	11799.2
0.000979175	0.979175	13102.5	9212.19	2040.24	13562.3	1653.91	1757.19	386.324	11805.1	385.485	11639.5
0.000979824	0.979824	12915	9051.49	2014.82	13332.1	1643.21	1739.87	371.618	11592.2	370.779	11426.6
0.000980474	0.980474	14500.2	9823.84	2005.38	13523	1630.16	1755.24	375.222	11767.8	374.384	11602.2
0.000981124	0.981124	16813.9	11585.9	1976.4	13489.1	1647.27	1752.9	329.126	11736.2	328.287	11570.6
0.000981774	0.981774	17810.4	12340.3	1989.06	13694.1	1654.24	1766.24	334.817	11927.8	333.979	11762.3
0.000982423	0.982423	17296.4	11930.1	1997.22	13985.7	1655.57	1767.94	341.645	12217.7	340.806	12052.1
0.000983073	0.983073	14454.9	10136.3	1968.62	15421.3	1646.33	1778.44	322.283	13642.9	321.444	13477.3
0.000983723	0.983723	11716	8254.4	2050.91	17491.4	1636.34	1794.03	414.57	15697.4	413.731	15531.8
0.000984372	0.984372	10358.2	7341.51	2098.01	19227.2	1650.35	1761.54	447.665	17465.7	446.827	17300.1
0.000985022	0.985022	9619.51	6804.88	2155.15	18979.9	1655.44	1731.49	499.707	17248.4	498.869	17082.8
0.000985672	0.985672	9972.5	6957.83	2128.53	19159.7	1641.98	1737.65	486.546	17422	485.707	17256.4
0.000986321	0.986321	10834.7	7330.24	2139.9	19232.2	1638.83	1751.84	501.069	17480.3	500.23	17314.8
0.000986971	0.986971	11949.5	8169.98	2167.72	18972.8	1648.9	1799.83	518.822	17172.9	517.984	17007.3
0.000987621	0.987621	13707.4	9355.56	2135.22	18990.8	1643.48	1777.21	491.742	17213.5	490.904	17048
0.000988271	0.988271	15882.4	10880	2164.77	19474.6	1640.8	1758.5	523.971	17716.1	523.132	17550.6
0.00098892	0.98892	17640.8	11819.5	2191.58	20038.1	1643.88	1761.29	547.702	18276.8	546.863	18111.2
0.00098957	0.98957	18664.5	12583.2	2205.19	19897	1643.41	1768.7	561.776	18128.3	560.937	17962.7
0.00099022	0.99022	20350.9	13607.4	2202.75	20247.6	1652.38	1767.62	550.371	18480	549.532	18314.4
0.000990869	0.990869	22142.3	14746.1	2239.38	20366.1	1645.01	1771.24	594.371	18594.9	593.532	18429.3
0.000991519	0.991519	23227.2	15256.9	2228.2	20347.8	1640.36	1760.93	587.848	18586.8	587.01	18421.2
0.000992169	0.992169	22798.2	15154.5	2135.3	20135.1	1642.41	1753.68	492.896	18381.4	492.057	18215.8
0.000992171	0.992171	22798.2	15154.5	2135.3	20135.1	1642.41	1753.68	492.896	18381.4	492.057	18215.8
0.000992822	0.992822	22423.6	15082.9	2181.52	20145.7	1651.67	1761.06	529.855	18384.6	529.017	18219
0.000993473	0.993473	22486.9	15270.5	2174.52	20417.3	1653.89	1770.03	520.629	18647.3	519.79	18481.7
0.000994125	0.994125	22861.3	15349	2181.45	20215.2	1644.32	1759.83	537.128	18455.4	536.289	18289.8
0.000994776	0.994776	23357.8	15739.9	2230.66	19787.1	1650.04	1738.38	580.616	18048.8	579.777	17883.2
0.000995428	0.995428	24811	16591.2	2187.13	19103	1650.11	1759.77	537.019	17343.2	536.18	17177.6
0.000996079	0.996079	27263.9	17953.9	2141.05	18382.6	1640.23	1790.54	500.825	16592.1	499.986	16426.5
0.000996731	0.996731	28085.5	18810.5	2148.95	17905.8	1627.37	1794.68	521.588	16111.2	520.749	15945.6
0.000997382	0.997382	26499.4	17845.9	2093.42	17801.5	1619.21	1779.42	474.207	16022	473.368	15856.5
0.000998034	0.998034	25191.6	16780.4	2129.24	18121.5	1634.68	1787.06	494.552	16334.4	493.713	16168.8
0.000998685	0.998685	24836	16681.9	2137.59	18319.9	1648.27	1775.97	489.328	16544	488.489	16378.4
0.000999337	0.999337	24911.8	16652.5	2144.42	18298.9	1648.22	1755.17	496.207	16543.7	495.369	16378.2
0.000999988	0.999988	24979.6	16559.5	2157.48	18394.1	1659.08	1775.1	498.406	16619	497.567	16453.4
0.00100064	1.00064	24170.4	16441.8	2145.92	18485.8	1642.26	1764.91	503.666	16720.9	502.827	16555.3
0.00100129	1.00129	23525.3	15786.8	2097.26	18358.6	1647	1760	450.267	16598.6	449.428	16433
0.00100194	1.00194	22297.6	15054.7	2181.26	18163.8	1651.36	1789.2	529.899	16374.6	529.06	16209
0.00100259	1.00259	21007.3	14422.7	2119.5	18194.5	1648	1788.92	471.504	16405.6	470.665	16240
0.00100325	1.00324	20628.3	14069.9	2116.94	18485.5	1645.99	1741.37	470.951	16744.1	470.112	16578.6
0.0010039	1.0039	20896.7	14138.6	2107.44	18974.8	1620.17	1771.21	487.273	17203.6	486.434	17038
0.00100455	1.00455	21089.8	14346.6	2105.71	19078.2	1645.37	1781.15	460.345	17297.1	459.506	17131.5
0.0010052	1.0052	20771.7	14171.2	2132.75	18921.9	1645.93	1777.39	486.813	17144.5	485.974	16978.9
0.00100585	1.00585	20266	13924.3	2110.53	18558.3	1637.18	1758.31	473.353	16800	472.514	16634.4
0.0010065	1.0065	19741	13366.4	2104.19	18380.7	1653.37	1759.95	450.813	16620.7	449.974	16455.2
0.00100715	1.00715	19590.7	13480.8	2128.33	18202.7	1632.91	1783.15	495.418	16419.5	494.579	16253.9
0.00100781	1.00781	20336.4	13839	2130.57	18143.5	1626.67	1815.34	503.901	16328.2	503.062	16162.6
0.00100846	1.00846	20852	13991.4	2149.48	18468.9	1641.62	1756.46	507.858	16712.5	507.019	16546.9
0.00100911	1.00911	21321.5	14348.4	2136.62	18529.8	1631.93	1776.69	504.692	16753.1	503.853	16587.5
0.00100976	1.00976	22046.5	15033.7	2139.97	18490.5	1673.34	1776.83	466.635	16713.7	465.797	16548.1
0.00101041	1.01041	21698.4	14838.1	2136.11	17731.5	1657.62	1792.01	478.49	15939.5	477.651	15774
0.00101106	1.01106	21275.4	14117	2117.96	16765.5	1635.43	1790.89	482.531	14974.7	481.693	14809.1
0.00101171	1.01171	21321.3	14521.3	2077.24	16300	1632	1769.3	445.244	14530.7	444.405	14365.1
0.00101237	1.01237	20980.6	14001.1	2071.16	16362.8	1639.18	1776.49	431.981	14586.3	431.142	14420.7
0.00101302	1.01302	20766.1	14092.6	2073.65	16217.1	1645.02	1777.52	428.631	14439.6	427.792	14274
0.00101367	1.01367	20266.5	13729.8	2089.17	16355.4	1649	1801.81	440.179	14553.6	439.34	14388.1
0.00101432	1.01432	20252.5	13701.2	2099.28	16981.1	1648.55	1849.93	450.733	15131.2	449.894	14965.6
0.00101497	1.01497	20935.5	14066.5	2101.67	17614.5	1632.1	1796.9	469.573	15817.6	468.734	15652
0.00101562	1.01562	21354.1	14449	2128.29	18067	1636.56	1787.77	491.729	16279.2	490.89	16113.7
0.00101627	1.01627	21674.7	14619.7	2111.6	18080.2	1633.21	1791.87	478.397	16288.3	477.558	16122.7
0.00101693	1.01693	21020.3	14228.9	2103.45	18621.3	1647.64	1794.86	455.811	16826.4	454.972	16660.8
0.00101758	1.01758	20047	13607.1	2138.17	20046.9	1653.73	1818.6	484.435	18228.3	483.596	18062.7
0.00101823	1.01823	19952.9	13459.9	2209.19	20445.9	1640.06	1786.86	569.136	18659	568.297	18493.4
0.00101888	1.01888	20122.2	13554.9	2193.02	20259.1	1620.01	1800.52	573.01	18458.6	572.172	18293
0.00101953	1.01953	20114	13557	2182.21	19953.7	1654.1	1815.38	528.112	18138.4	527.273	17972.8
0.00102018	1.02018	20059.9	13467.5	2154.96	20227.5	1633.37	1821.04	521.591	18406.4	520.752	18240.8
0.00102084	1.02083	20172.5	13799.8	2189	20288.4	1644.35	1811.35	544.646	18477	543.807	18311.5
0.00102149	1.02149	20713.1	13893.2	2215.82	20293.9	1643.93	1833.2	571.895	18460.7	571.056	18295.1
0.00102214	1.02214	21037	14241.8	2175.05	20983.2	1634.5	1810.2	540.544	19173	539.705	19007.4
0.00102279	1.02279	20914.1	14162.6	2229.88	20931	1662.46	1812.56	567.419	19118.4	566.58	18952.8
0.00102344	1.02344	20176.9	13727.4	2200.29	20695.8	1647.26	1795.26	553.027	18900.5	552.188	18735
0.00102409	1.02409	19504.9	13298	2199.24	20780.8	1633.38	1823.5	565.858	18957.3	565.02	18791.8
0.00102474	1.02474	18881.8	12928.5	2219.8	20892.1	1645.22	1812.85	574.589	19079.2	573.75	18913.7
0.00102539	1.0254	18622.1	12534.8	2212.36	20988.6	1634.68	1810.95	577.675	19177.7	576.836	19012.1
0.00102605	1.02605	18526.6	12553.9	2222.12	20914.4	1637.46	1827.05	584.658	19087.4	583.819	18921.8
0.0010267	1.0267	18784.4	12777	2200.48	20694.7	1657.14	1814.71	543.34	18879.9	542.501	18714.4
0.00102735	1.02735	19603.7	13295.8	2221.23	20704.9	1653.07	1817.96	568.165	18886.9	567.326	18721.3
0.001028	1.028	19544.4	13297.8	2195.93	20259.5	1665.85	1816.11	530.079	18443.4	529.24	18277.8
0.00102865	1.02865	18892	12752	2211.54	19847.7	1648.37	1816.64	563.168	18031	562.329	17865.5
0.0010293	1.0293	17668.4	11953.9	2181.22	19288.3	1651.08	1825.3	530.141	17463	529.302	17297.4
0.00102995	1.02995	16508.2	11344.2	2168.22	19227.1	1656.95	1796.59	511.275	17430.5	510.436	17264.9
0.00103061	1.03061	15593.5	10566.1	2185	19302.8	1637.82	1813.26	547.179	17489.6	546.34	17324
0.00103126	1.03126	14185.1	9723.96	2109.1	18923.7	1630.95	1830.59	478.151	17093.1	477.312	16927.5
0.00103191	1.03191	14191.4	9756.58	2184.03	19204.3	1629.87	1853.71	554.153	17350.6	553.314	17185
0.00103256	1.03256	14606	10147.7	2147.76	17846.7	1631.35	1830.88	516.413	16015.8	515.574	15850.2
0.00103321	1.03321	14683.3	10172.9	2109.02	17185	1660	1801.32	449.02	15383.7	448.181	15218.1
0.00103386	1.03386	14400.2	9919.44	2086.28	17746.8	1634.07	1852.78	452.214	15894.1	451.375	15728.5
0.00103451	1.03452	14911.3	10127.9	2102.39	18301.8	1642.75	1850.76	459.641	16451.1	458.802	16285.5
0.00103517	1.03517	16332.6	11183.7	2121.78	17711.7	1646.95	1875.02	474.825	15836.7	473.986	15671.1
0.00103582	1.03582	17483.8	11879	2112.37	16748.7	1641.27	1886.92	471.102	14861.8	470.263	14696.2
0.00103647	1.03647	17705.6	12065.1	2098.3	16614.4	1649.33	1857.07	448.969	14757.3	448.13	14591.7
0.00103712	1.03712	17160.8	11674.2	2082.95	16704.1	1629.63	1822.09	453.322	14882	452.483	14716.4
0.00103777	1.03777	17236.8	11574.2	2103.8	16252	1625.61	1868.39	478.199	14383.6	477.36	14218
0.00103842	1.03842	18273.8	12267.7	2087.7	16099.4	1647.87	1857.65	439.827	14241.7	438.988	14076.1
0.00103908	1.03908	19832.1	13357	2071.52	16001.3	1663.98	1868.82	407.533	14132.5	406.694	13966.9
0.00103973	1.03973	21747.9	14469.9	2042.37	15742.3	1627.01	1837.1	415.351	13905.2	414.512	13739.6
0.00104038	1.04038	23097	15291.4	2047.79	15219.6	1642.03	1837.53	405.758	13382.1	404.919	13216.5
0.00104103	1.04103	23078.6	15349.2	2015.8	14942	1662.79	1832.66	353.012	13109.3	352.173	12943.7
0.00104168	1.04168	22913.3	15462.3	1978.87	15014.3	1636.22	1843.44	342.646	13170.9	341.807	13005.3
0.00104233	1.04233	23386.6	15596	2043.31	15739.7	1647.38	1900.14	395.937	13839.6	395.098	13674
0.00104298	1.04298	22869.3	15221.1	2042.26	15751.5	1648	1870.71	394.261	13880.8	393.422	13715.2
0.00104364	1.04364	21057	14197	2042	15607.6	1648	1826.65	394.004	13781	393.165	13615.4
0.00104429	1.04429	19754	13255.8	2068.34	15475.4	1635.15	1876.75	433.192	13598.7	432.353	13433.1
0.00104494	1.04494	19274	13067.2	2044.39	15376.1	1616.18	1850.72	428.21	13525.4	427.371	13359.8
0.00104559	1.04559	18930.7	12755.6	2057.12	15298.4	1633.27	1840	423.852	13458.4	423.013	13292.9
0.00104624	1.04624	20437.1	13743.1	2096.52	15483	1648	1841.47	448.519	13641.5	447.68	13475.9
0.00104689	1.04689	22429.1	15092.5	2113.44	15667.2	1649.98	1856.26	463.456	13811	462.617	13645.4
0.00104754	1.04754	22537.8	15146.9	2031.48	15690.3	1647.18	1815.94	384.293	13874.4	383.454	13708.8
0.0010482	1.0482	22228.5	14866.6	2067.89	15527.3	1630.25	1872	437.639	13655.3	436.8	13489.7
0.00104885	1.04885	22276.5	14999.1	2057.97	15253.7	1632.84	1872.76	425.129	13380.9	424.29	13215.3
0.0010495	1.0495	22962.9	15493.4	2032.47	15080.2	1644.3	1845.88	388.173	13234.3	387.334	13068.7
0.00105015	1.05015	23261.7	15688.3	2049.37	15094.7	1634.15	1840.81	415.229	13253.9	414.39	13088.3
0.0010508	1.0508	23309.1	15306.7	2016.56	15026	1647.93	1845.03	368.632	13181	367.793	13015.4
0.00105145	1.05145	21752.1	14586.9	2061.83	15484.5	1646.19	1858.35	415.643	13626.2	414.804	13460.6
0.00105211	1.05211	21169.8	14465.5	2046.45	15838.9	1626.33	1870.4	420.119	13968.5	419.28	13802.9
0.00105276	1.05276	21809.3	14655.7	2067.04	16245.7	1622.07	1872.87	444.969	14372.9	444.13	14207.3
0.00105341	1.05341	22585.2	15144.2	2094.77	16468.3	1656.77	1868.03	437.993	14600.3	437.154	14434.7
0.00105406	1.05406	23558	15839	2086.85	16600.4	1636.89	1860.54	449.962	14739.9	449.123	14574.3
0.00105471	1.05471	24578.4	16720	2038.51	16752.3	1643.26	1866.57	395.245	14885.8	394.406	14720.2
0.00105536	1.05536	25994.8	17473.7	2084.63	16872.7	1623.35	1875.88	461.278	14996.8	460.439	14831.2
0.00105601	1.05601	26742.2	17970.7	2125.88	16548	1624.67	1887.83	501.208	14660.2	500.369	14494.6
0.00105667	1.05666	24645.9	16500.9	2092.94	16483.3	1639.29	1868.82	453.654	14614.5	452.815	14448.9
0.00105732	1.05732	22483.1	15409.5	2130.58	16398.2	1658.18	1896.77	472.404	14501.4	471.565	14335.9
0.00105797	1.05797	21512.4	14764.2	2109.22	16067.4	1647.97	1869.02	461.245	14198.4	460.407	14032.8
0.00105862	1.05862	20587.7	13990.5	2088.24	15742.7	1638.05	1889.55	450.189	13853.1	449.35	13687.5
0.00105927	1.05927	19535.9	13357.1	2075.34	16036.2	1649.77	1858.91	425.566	14177.3	424.727	14011.7
0.00105992	1.05992	18616.4	12460.5	2097.4	16259.1	1653.04	1852.55	444.352	14406.6	443.513	14241
0.00106057	1.06057	18556	12613.8	2064.99	16256.9	1648.69	1889.89	416.3	14367.1	415.462	14201.5
0.00106123	1.06123	18405.7	12741.2	2074.41	16363.6	1636.14	1885.11	438.268	14478.4	437.429	14312.9
0.00106188	1.06188	18626.8	12657.2	2045.14	16081	1651.09	1861.45	394.049	14219.5	393.21	14053.9
0.00106253	1.06253	18706	12730.2	2051.54	16083.3	1632	1864.33	419.544	14218.9	418.705	14053.3
0.00106318	1.06318	18423.6	12539.4	2050.19	15697.9	1632.47	1852.5	417.721	13845.4	416.882	13679.8
0.00106318	1.06318	18423.6	12539.4	2050.19	15697.9	1632.47	1852.5	417.721	13845.4	416.882	13679.8
0.00106383	1.06383	17806.6	12004.6	2048	15225.9	1648.05	1858.17	399.948	13367.8	399.109	13202.2
0.00106448	1.06448	17485.7	11776.2	2037.89	14772.2	1620.46	1887.43	417.43	12884.8	416.591	12719.2
0.00106514	1.06513	17681.2	12022.7	2008.69	14306	1645.44	1888.5	363.244	12417.5	362.405	12251.9
0.00106579	1.06579	17429.7	11769.6	1986.32	13592.2	1640.44	1860.39	345.881	11731.8	345.042	11566.2
0.00106644	1.06644	15729.9	10649.7	1967.35	13348.7	1636.28	1877.46	331.075	11471.2	330.237	11305.7
0.00106709	1.06709	13686.7	9439.12	1959.61	13788.7	1619.26	1822.38	340.353	11966.3	339.514	11800.7
0.00106774	1.06774	12174.2	8447.1	1978.01	14197.5	1631.41	1893.44	346.601	12304.1	345.762	12138.5
0.00106839	1.06839	10701.2	7550.98	1984.17	14610.5	1646.45	1892.21	337.716	12718.3	336.877	12552.7
0.00106905	1.06905	9981.31	7035.84	1991.11	15009.4	1662.91	1878.54	328.203	13130.9	327.364	12965.3
0.0010697	1.0697	9972.62	6948.89	2019.48	15241.6	1638.26	1895.51	381.228	13346.1	380.389	13180.5
0.00107035	1.07035	10372.1	7250.11	2029.62	15099.5	1632	1879.41	397.621	13220.1	396.782	13054.5
0.001071	1.071	11270.1	7870.26	2027.09	14401.5	1630.7	1844.93	396.382	12556.6	395.543	12391
0.00107165	1.07165	12296.1	8353.36	1993.81	13670.3	1642.86	1875.15	350.951	11795.1	350.112	11629.5
0.0010723	1.0723	12153.7	8345.47	1999.78	13202.9	1641.41	1863.08	358.37	11339.8	357.531	11174.2
0.00107296	1.07296	11127.2	7794.31	2020.55	13853	1633.05	1884.66	387.499	11968.4	386.66	11802.8
0.00107361	1.07361	9797.56	6898.26	1988.32	15125.2	1642.47	1892.41	345.858	13232.8	345.019	13067.2
0.00107426	1.07426	8828.04	6351.96	2028.64	15840.5	1638.21	1886.23	390.43	13954.3	389.591	13788.7
0.00107491	1.07491	8898.89	6325.25	2089.74	15696.8	1643.04	1886.22	446.691	13810.6	445.852	13645
0.00107556	1.07556	9287.12	6579.42	2089.75	15350.8	1648	1912.27	441.752	13438.5	440.913	13272.9
0.00107621	1.07621	10453.2	7412.21	2046.71	14750.6	1634.9	1912.6	411.804	12838	410.966	12672.4
0.00107687	1.07687	12586.5	8911.09	2048.65	14607.6	1641.8	1873.45	406.854	12734.1	406.015	12568.5
0.00107752	1.07752	14642.6	10105.3	2057.36	15393.4	1640.54	1837.43	416.815	13556	415.976	13390.4
0.00107817	1.07817	16468	11583.5	2079.68	15864.9	1644.15	1869.51	435.527	13995.3	434.688	13829.8
0.00107882	1.07882	19613.2	13287	2100.68	16599	1648	1887.46	452.685	14711.5	451.846	14546
0.00107947	1.07947	22821.7	15400.6	2094.94	17354.3	1638.55	1886.51	456.385	15467.8	455.546	15302.2
0.00108012	1.08013	25365.7	17046.1	2116.25	17895.3	1650.2	1869.8	466.047	16025.5	465.208	15859.9
0.00108078	1.08078	26656.1	17989.3	2108.29	18396.9	1653.77	1894.22	454.519	16502.7	453.68	16337.1
0.00108143	1.08143	27187.7	18070	2196.62	18616.9	1642.56	1880.59	554.06	16736.3	553.221	16570.7
0.00108208	1.08208	27079.4	18000	2165.63	18849.7	1644.87	1865.5	520.756	16984.2	519.917	16818.6
0.00108273	1.08273	26771.5	17874.1	2099.89	18287.3	1637.9	1850.9	461.995	16436.4	461.156	16270.8
0.00108338	1.08338	26187.8	17575.3	2078.7	18131.7	1623.93	1855.68	454.772	16276	453.933	16110.4
0.00108403	1.08404	24741.3	16685.9	2070.4	17607	1638.07	1881.32	432.327	15725.7	431.488	15560.1
0.00108469	1.08469	23316.7	15737.4	2035.62	17686.4	1651.43	1883.65	384.189	15802.8	383.35	15637.2
0.00108534	1.08534	21730.3	14763.3	2096.75	17478.7	1649.57	1864.61	447.174	15614.1	446.335	15448.5
0.00108599	1.08599	20718.2	14017.5	2042.34	17239	1636.64	1851.8	405.698	15387.2	404.859	15221.6
0.00108664	1.08664	19838.8	13314.2	2032.04	15596.2	1623.05	1853.98	408.997	13742.2	408.158	13576.6
0.00108729	1.08729	17417.8	11724.5	2016.33	13948	1621.24	1855.86	395.088	12092.1	394.249	11926.5
0.00108795	1.08794	12951.5	9213.09	1926.83	13278.2	1627.03	1839.28	299.792	11439	298.953	11273.4
0.0010886	1.0886	11584.6	7886.18	1983.62	13255.9	1650.49	1847.71	333.128	11408.2	332.289	11242.6
0.00108925	1.08925	11392.7	7961.92	1944.78	13702.5	1642.76	1870.91	302.019	11831.6	301.18	11666
0.0010899	1.0899	11662.8	8153.57	2012.29	14054.8	1626.41	1880.76	385.876	12174	385.037	12008.5
0.00109055	1.09055	13130.6	8997.99	2005.69	14383.1	1623.73	1850.04	381.96	12533	381.121	12367.4
0.0010912	1.0912	16502.2	11121.7	2014.86	14432.4	1637.33	1866.67	377.531	12565.7	376.692	12400.1
0.00109186	1.09186	20036.6	13816.6	2002.67	14795.5	1645.72	1860.5	356.945	12935	356.106	12769.4
0.00109251	1.09251	23331.9	15429.4	1952	15306.1	1628.26	1878.27	323.739	13427.8	322.9	13262.3
0.00109316	1.09316	25594.1	16934.8	2063.54	15645.6	1632.43	1844.86	431.115	13800.8	430.276	13635.2
0.00109381	1.09381	26893.8	18061.7	2054.65	15860.6	1641.44	1853.84	413.214	14006.7	412.375	13841.1
0.00109446	1.09446	25963.3	17314.2	2022.01	16658.5	1645.03	1870.87	376.976	14787.7	376.137	14622.1
0.00109511	1.09511	22992.1	15437.7	2111.52	17560.9	1638.89	1862.43	472.632	15698.5	471.793	15532.9
0.00109577	1.09577	19935.7	13529.6	2092.88	18003.4	1647.34	1883.86	445.541	16119.5	444.702	15954
0.00109642	1.09642	17304.1	11816.5	2104.36	18115.7	1648.32	1880.03	456.044	16235.7	455.205	16070.1
0.00109707	1.09707	14990.1	10288.2	2062.71	17819.4	1649.78	1841.11	412.923	15978.3	412.084	15812.7
0.00109772	1.09772	13645.2	9297.3	2044.25	17060.6	1649.82	1799.33	394.435	15261.2	393.596	15095.7
0.00109837	1.09837	12982.8	8999.06	2040.15	16329.6	1648.74	1842.82	391.407	14486.8	390.569	14321.2
0.00109902	1.09902	12332.9	8586.64	2032	15653.5	1657.81	1850.82	374.188	13802.7	373.349	13637.1
0.00109968	1.09968	11406	7961.01	2029.43	15485	1647.43	1823.51	382.005	13661.5	381.166	13495.9
0.00110033	1.10033	9976.53	7058.37	2022.75	15387.2	1646.33	1825.52	376.425	13561.7	375.586	13396.1
0.00110098	1.10098	8774.86	6169.93	2037.49	15446.8	1653.99	1843.43	383.501	13603.4	382.662	13437.8
0.00110163	1.10163	8075.79	5819.29	2077.83	15477.8	1632.48	1838.83	445.353	13638.9	444.514	13473.4
0.00110228	1.10228	8392.14	5978.09	2037.65	15211.8	1643.23	1872.37	394.419	13339.4	393.58	13173.8
0.00110293	1.10293	9813.81	6898.72	2017.75	14826	1649.3	1855.73	368.446	12970.3	367.607	12804.7
0.00110359	1.10359	13188.6	9015.26	2007.39	14072.5	1644.53	1885.27	362.864	12187.2	362.025	12021.6
0.00110424	1.10424	17214.5	11450.9	1986.53	13811	1654.36	1847.7	332.174	11963.3	331.335	11797.7
0.00110489	1.10489	19464.2	13074	1976.78	14331	1646.97	1852	329.814	12479	328.975	12313.4
0.00110554	1.10554	21083.9	14178.3	2008.67	15067.9	1634.91	1882.28	373.762	13185.6	372.924	13020
0.00110619	1.10619	22575.1	15202.1	2011.4	15852.6	1663.03	1824.08	348.372	14028.5	347.533	13863
0.00110684	1.10685	25052.7	16924.9	2063.26	16862.2	1648.11	1839.85	415.145	15022.4	414.307	14856.8
0.0011075	1.1075	27334.7	18245.1	2061.96	17642.5	1642.06	1872.49	419.894	15770	419.055	15604.5
0.00110815	1.10815	27546.3	18413.8	2097.02	18111.5	1637.21	1846.22	459.81	16265.3	458.971	16099.7
0.0011088	1.1088	28299.1	19088.8	2137.29	18810.6	1660.38	1842.17	476.907	16968.5	476.068	16802.9
0.00110945	1.10945	30100	20299.6	2132.98	19674.9	1648.92	1824.85	484.062	17850.1	483.223	17684.5
0.0011101	1.1101	31598.5	21176.9	2152.35	20779.2	1629.35	1871	523.002	18908.2	522.163	18742.6
0.00111075	1.11075	33087.7	21975.5	2160.64	21883.2	1653.44	1820.26	507.201	20063	506.362	19897.4
0.00111141	1.11141	34237.4	22528.4	2182.75	22721.1	1639.23	1856.84	543.519	20864.2	542.68	20698.6
0.00111206	1.11206	34393.1	22909.2	2223.49	23496.6	1635.24	1892.49	588.246	21604.1	587.407	21438.5
0.00111271	1.11271	34394.7	22986.2	2237.49	24058.9	1632	1835.41	605.494	22223.5	604.655	22057.9
0.00111336	1.11336	33934.7	22484.6	2244.36	24341.7	1655.36	1801.32	588.998	22540.4	588.159	22374.8
0.00111401	1.11401	32541.2	21575.3	2276.37	24331.1	1655.79	1859.97	620.584	22471.2	619.745	22305.6
0.00111466	1.11467	31462.6	20991.6	2272.79	24196.6	1632.7	1845.78	640.095	22350.8	639.256	22185.2
0.00111532	1.11532	31340.5	20835.8	2231.78	23989.1	1630.15	1815.73	601.627	22173.4	600.788	22007.8
0.00111597	1.11597	30615.6	20398.9	2201.12	23898.6	1632.8	1822.55	568.312	22076	567.473	21910.5
0.00111662	1.11662	28673.1	19355.2	2238.37	23682.4	1636.61	1834.9	601.756	21847.5	600.918	21681.9
0.00111727	1.11727	26011.3	17658.9	2201.05	23565	1633.63	1825.94	567.417	21739.1	566.578	21573.5
0.00111792	1.11792	23531.8	15657.6	2180.12	23286.7	1645.52	1804.67	534.598	21482	533.759	21316.4
0.00111857	1.11858	20736.3	14041	2251.9	23172.1	1639.98	1817.6	611.922	21354.5	611.083	21188.9
0.00111923	1.11923	18077.8	12265	2252.99	23026.8	1655.45	1824.68	597.539	21202.1	596.7	21036.5
0.00111988	1.11988	15934.1	10741.4	2207.67	22414.1	1653.9	1814.13	553.766	20600	552.928	20434.4
0.00112053	1.12053	14241.5	9796.35	2165.72	22260.7	1656.57	1819.04	509.142	20441.7	508.303	20276.1
0.00112118	1.12118	13254.5	9161.22	2155.08	21742.1	1645.57	1807.86	509.51	19934.2	508.671	19768.6
0.00112183	1.12183	12494.2	8755.46	2218.97	21098	1633.53	1786.29	585.44	19311.8	584.601	19146.2
0.00112249	1.12249	11571.6	8267.95	2140.04	20654.3	1642.97	1815.26	497.068	18839	496.229	18673.4
0.00112314	1.12314	10927.3	7825.25	2168.11	20070.7	1634.73	1827	533.381	18243.7	532.542	18078.1
0.00112379	1.12379	10599.8	7575.27	2157.21	19765.7	1643.86	1815.7	513.352	17950	512.513	17784.4
0.00112444	1.12444	9565.82	6705.13	2135.86	19738.6	1635.92	1798.8	499.943	17939.8	499.104	17774.2
0.00112509	1.12509	8814.13	6224.05	2135.37	19516.7	1626.01	1813.88	509.36	17702.8	508.521	17537.2
0.00112574	1.12574	8213.61	6032.19	2142.02	19492.6	1633.58	1852.85	508.445	17639.7	507.606	17474.1
0.0011264	1.1264	9014.27	6336.28	2130.94	20050.8	1641	1835.45	489.944	18215.4	489.105	18049.8
0.00112705	1.12705	11074.2	7736.48	2154.48	19854.9	1643.43	1802.7	511.048	18052.2	510.209	17886.6
0.0011277	1.1277	14756.9	10074.4	2120.34	18136.2	1638.81	1817.62	481.534	16318.5	480.695	16153
0.00112835	1.12835	17055.4	11657.8	2062.72	16455.5	1625.47	1832.31	437.247	14623.2	436.408	14457.6
0.001129	1.129	15620.4	10636.2	2049.82	16906.9	1624.1	1836.11	425.714	15070.8	424.875	14905.2
0.00112965	1.12965	13105.3	9044.43	2089.06	18147.3	1639.84	1816.53	449.217	16330.8	448.378	16165.2
0.00113031	1.13031	12219.6	8401.9	2093.74	19525.4	1644.47	1784.42	449.27	17741	448.431	17575.4
0.00113096	1.13096	13152	9328.73	2095.13	19249.3	1645.14	1795.66	449.992	17453.7	449.153	17288.1
0.00113161	1.13161	15875	11019.5	2151.92	19280.7	1642.27	1809.59	509.645	17471.1	508.806	17305.5
0.00113226	1.13226	19381.5	13165.7	2079.14	18950.5	1620.38	1788.19	458.759	17162.4	457.92	16996.8
0.00113291	1.13291	22081.1	14926.7	2112.8	18521	1626.73	1793.29	486.073	16727.7	485.234	16562.1
0.00113357	1.13356	23537.2	15905.9	2110.46	19658.5	1632.81	1799.88	477.653	17858.6	476.814	17693
0.00113422	1.13422	25497.5	17237.1	2128.6	21105	1647.91	1792.98	480.683	19312	479.844	19146.4
0.00113487	1.13487	26032.5	17533	2149.99	22531.1	1651.4	1770.3	498.592	20760.8	497.753	20595.2
0.00113552	1.13552	26381.1	17691.1	2194.64	23080.8	1635.45	1769.65	559.195	21311.1	558.356	21145.6
0.00113617	1.13617	25852.6	17602.5	2267.27	23448	1644.36	1788.58	622.908	21659.4	622.069	21493.9
0.00113682	1.13682	25259.7	16994.6	2164.76	23923.8	1645.6	1793.32	519.16	22130.5	518.321	21964.9
0.00113747	1.13748	23820	16031.5	2211.97	24055.8	1650.42	1792.95	561.545	22262.9	560.706	22097.3
0.00113813	1.13813	22659.3	15412.5	2195.76	23924.5	1663.56	1773.65	532.203	22150.8	531.364	21985.2
0.00113878	1.13878	21474	14591.2	2277.52	23449.1	1649.34	1802.56	628.179	21646.5	627.34	21480.9
0.00113943	1.13943	19958	13652.5	2314.66	23122.4	1637.68	1779.96	676.981	21342.5	676.142	21176.9
0.00114008	1.14008	18365.6	12526.1	2224.97	22810.9	1641.03	1780.26	583.94	21030.6	583.101	20865
0.00114073	1.14073	16650.6	11127.5	2180.57	22900.4	1637.36	1760.76	543.206	21139.7	542.367	20974.1
0.00114138	1.14139	13859	9591.12	2223.12	22343.6	1640.34	1763.05	582.775	20580.6	581.936	20415
0.00114204	1.14204	11888.2	8169.3	2185.82	21765.1	1661.33	1790.91	524.49	19974.2	523.651	19808.6
0.00114269	1.14269	10681.8	7434.11	2130.24	21151.5	1652.73	1759.1	477.503	19392.4	476.664	19226.8
0.00114334	1.14334	9503.3	6821.26	2145.54	20381.6	1635.06	1775.66	510.481	18606	509.642	18440.4
0.00114399	1.14399	8271.37	5962.8	2173.08	20223.9	1645.81	1761.45	527.27	18462.4	526.431	18296.8
0.00114464	1.14464	7663.49	5522.25	2169.59	20349.7	1634.93	1799.48	534.658	18550.2	533.819	18384.7
0.00114529	1.14529	7809.51	5561.74	2163.49	20229.5	1645.67	1819.13	517.818	18410.4	516.979	18244.8
0.00114595	1.14595	8422.09	5814.01	2171.41	19937.5	1619.47	1765.07	551.932	18172.5	551.093	18006.9
0.0011466	1.1466	9081.61	6330.98	2157.86	19463.1	1639.81	1748.57	518.047	17714.6	517.208	17549
0.00114725	1.14725	10697.5	7431.6	2115.56	18403	1649.32	1800.93	466.235	16602.1	465.396	16436.5
0.0011479	1.1479	13243.3	9017.81	2103.8	16869.8	1663.81	1760.68	439.995	15109.1	439.156	14943.5
0.00114855	1.14855	15140.2	10226.2	2033.97	15574	1660.31	1759.77	373.665	13814.3	372.826	13648.7
0.00114921	1.14921	15911	10728.6	2014.91	15497.9	1618.39	1754.94	396.518	13743	395.679	13577.4
0.00114986	1.14986	16504.7	11328.6	2033.53	16304.4	1656.37	1777.69	377.161	14526.7	376.322	14361.1
0.00115051	1.15051	17559.8	12123.3	2067.33	17053.3	1640.96	1757.99	426.371	15295.4	425.532	15129.8
0.00115116	1.15116	18843.6	12848.7	2073.94	17526.4	1631.61	1807.08	442.331	15719.3	441.492	15553.7
0.00115181	1.15181	19310.9	13167.8	2089.38	18019.7	1625.67	1776.04	463.706	16243.7	462.867	16078.1
0.00115246	1.15246	18532.5	12795.8	2136.49	18361.7	1657.41	1772.86	479.077	16588.8	478.238	16423.3
0.00115312	1.15312	16839.7	11589.9	2116.41	18791.1	1648.15	1781.93	468.258	17009.2	467.419	16843.6
0.00115377	1.15377	15174.4	10332.2	2143.81	18926.6	1607.85	1800.87	535.96	17125.7	535.121	16960.1
0.00115442	1.15442	13525.1	9330.86	2181.43	19040.8	1630.36	1747.29	551.071	17293.5	550.232	17127.9
0.00115507	1.15507	11747.5	8301.84	2167.2	19176.9	1620.16	1776.43	547.048	17400.5	546.209	17234.9
0.00115572	1.15572	9950.17	7166.39	2128.61	18926.6	1631.24	1749.11	497.364	17177.4	496.525	17011.9
0.00115637	1.15637	8566.32	6177.87	2096.18	18339.8	1628.77	1718.68	467.414	16621.2	466.575	16455.6
0.00115703	1.15703	8016.79	5820.15	2101.89	17826	1619.31	1751.36	482.581	16074.6	481.742	15909.1
0.00115768	1.15768	8231.7	5943.54	2089.74	17800.1	1616.47	1746.16	473.276	16053.9	472.437	15888.3
0.00115833	1.15833	8649.44	6235.1	2048.82	18040.5	1641.56	1736.68	407.262	16303.8	406.424	16138.2
0.00115898	1.15898	9335.18	6855.41	2068.67	17740.6	1639.1	1743.61	429.564	15997	428.725	15831.4
0.00115963	1.15963	10768.8	7725.78	2107.17	17155.6	1641.95	1752.3	465.228	15403.3	464.389	15237.7
0.00116029	1.16029	12927.4	9071.94	2091.11	16822.9	1634.37	1733.26	456.739	15089.6	455.9	14924
0.00116094	1.16094	14577.4	10067.7	2057.16	16692.3	1644.48	1740.89	412.679	14951.4	411.84	14785.8
0.00116159	1.16159	15012.1	10237.5	2057.38	16669.5	1654.13	1763.56	403.25	14905.9	402.411	14740.3
0.00116224	1.16224	15000.3	10377.6	2059.35	16902.6	1648.5	1778.28	410.853	15124.3	410.014	14958.8
0.00116289	1.16289	16028.2	10834.9	2079.12	16701.5	1643.51	1773.9	435.616	14927.6	434.777	14762.1
0.00116354	1.16354	18320.9	12322.6	2059.13	16530.8	1655.33	1783.33	403.803	14747.5	402.964	14581.9
0.0011642	1.1642	22196.1	14897.1	2064.1	17071.6	1629.6	1755.61	434.504	15315.9	433.665	15150.4
0.00116485	1.16485	26890.8	17907	2088.82	17835.8	1649.95	1727.61	438.874	16108.2	438.035	15942.6
0.0011655	1.1655	30907	20570.7	2131.98	18643.7	1639.35	1747.15	492.63	16896.5	491.791	16731
0.00116615	1.16615	32978.7	21907.6	2137.61	19333.1	1642.24	1743.24	495.37	17589.9	494.531	17424.3
0.0011668	1.1668	33713.1	22378.7	2150.08	20270.4	1639.91	1741.33	510.163	18529	509.325	18363.5
0.00116745	1.16745	34049.5	22698.7	2190.81	20795.5	1652.24	1744.49	538.572	19051	537.733	18885.5
0.00116811	1.1681	33112.5	22184.3	2194.84	20938.4	1637.89	1763.57	556.954	19174.8	556.115	19009.3
0.00116876	1.16876	30365.7	20221.2	2188.95	20603.7	1634.95	1754.09	554.002	18849.6	553.163	18684
0.00116941	1.16941	28603.3	19052.1	2171.91	20341.3	1647.05	1741.71	524.863	18599.6	524.024	18434
0.00117006	1.17006	27958.1	18703.5	2144.97	19604.3	1633.08	1747.55	511.888	17856.7	511.049	17691.2
0.00117071	1.17071	28297.5	19021.2	2151.58	19434.7	1617.43	1751.83	534.153	17682.9	533.314	17517.3
0.00117136	1.17136	26852.6	17882	2128.37	19401.7	1640.34	1753.49	488.029	17648.2	487.19	17482.6
0.00117201	1.17202	24088.6	15932.5	2116.57	19410.5	1642.93	1749.42	473.636	17661.1	472.797	17495.5
0.00117267	1.17267	21643.6	14501.7	2134.9	19023.5	1644.25	1743.6	490.655	17279.9	489.816	17114.4
0.00117332	1.17332	19229.9	13212.8	2087.38	19107.5	1647.05	1738.57	440.325	17368.9	439.486	17203.4
0.00117397	1.17397	17404.9	12036.3	2117.61	18792.3	1648.05	1727.87	469.562	17064.5	468.723	16898.9
0.00117462	1.17462	15453.3	10453.7	2096.52	17584.7	1645.74	1703.91	450.777	15880.8	449.938	15715.3
0.00117527	1.17527	12946.2	8822.64	2033.71	17673.7	1639.52	1711.26	394.185	15962.4	393.346	15796.8
0.00117593	1.17593	12246.1	8549.19	2071.28	17454.5	1624.85	1728.38	446.426	15726.1	445.587	15560.5
0.00117658	1.17658	12392.5	8471.24	2077.85	17441.1	1614.96	1723.24	462.888	15717.9	462.049	15552.3
0.00117723	1.17723	11534.8	8119.08	2075.88	17308	1624.82	1719.98	451.061	15588	450.223	15422.4
0.00117788	1.17788	11527.6	7851.57	2082.59	16451.4	1627.97	1737.45	454.629	14713.9	453.79	14548.3
0.00117853	1.17853	11500.7	7948.5	2092.89	15959.4	1636.56	1745.59	456.329	14213.8	455.49	14048.2
0.00117918	1.17918	14077.2	9499.75	2052.65	16298.3	1631.34	1720.4	421.31	14577.9	420.471	14412.3
0.00117984	1.17984	20886.8	13958.7	1981.89	17859.7	1629.75	1700.12	352.14	16159.6	351.301	15994
0.00118049	1.18049	27841.4	18776.1	2141.4	18349.5	1639.08	1696.22	502.32	16653.3	501.481	16487.7
0.00118114	1.18114	29651.3	19865.1	2071.97	17542	1640.69	1732.43	431.275	15809.6	430.436	15644
0.00118179	1.18179	29876.2	19654	2049.45	17512.4	1639.82	1746.74	409.633	15765.7	408.794	15600.1
0.00118244	1.18244	30629.1	20696.8	2062.32	19243.6	1647.57	1753.02	414.748	17490.6	413.909	17325
0.00118309	1.18309	32384	21769.9	2134.46	20915.7	1633.15	1738.94	501.307	19176.8	500.468	19011.2
0.00118375	1.18375	33257.1	22336.8	2208.49	22088.6	1630.46	1733.96	578.029	20354.7	577.19	20189.1
0.0011844	1.1844	33739.8	22550	2196.39	22443.5	1631.89	1744.49	564.495	20699	563.656	20533.4
0.00118505	1.18505	34359.4	22890.3	2218.06	22614.4	1635.56	1733.77	582.504	20880.7	581.665	20715.1
0.0011857	1.1857	34867.7	23035.5	2230.07	23479.5	1624.28	1741.19	605.784	21738.3	604.945	21572.7
0.00118635	1.18635	35092.1	23238.7	2229.64	24083.3	1616.38	1774.02	613.261	22309.2	612.422	22143.7
0.00118701	1.18701	34469.9	22977.9	2280.24	24485	1617.3	1812.93	662.933	22672.1	662.094	22506.5
0.00118766	1.18766	33914.9	22783.3	2293.69	24971.4	1620.61	1793.25	673.08	23178.2	672.241	23012.6
0.00118831	1.18831	33922.4	23196	2314.22	25010.9	1641.78	1781.12	672.443	23229.8	671.604	23064.2
0.00118896	1.18896	34366.2	23059.5	2238.78	25337.2	1646.7	1813.52	592.083	23523.7	591.244	23358.1
0.00118961	1.18961	34321.3	22667.5	2278.95	25577.2	1636.6	1799.59	642.35	23777.6	641.511	23612.1
0.00119026	1.19026	33154.3	22049.7	2254.72	25670.9	1642.13	1771.6	612.583	23899.3	611.744	23733.7
0.00119092	1.19091	32249.6	21508.4	2237.23	25784.8	1628.15	1735.48	609.077	24049.3	608.238	23883.8
0.00119157	1.19157	31707.3	21184	2285.95	25940.2	1617.51	1749.06	668.44	24191.2	667.601	24025.6
0.00119222	1.19222	30711.6	20642.8	2278.81	25931.2	1614.7	1728.53	664.106	24202.6	663.267	24037.1
0.00119287	1.19287	30327.9	20228.5	2259.2	26033.7	1621.42	1727.76	637.778	24305.9	636.939	24140.3
0.00119352	1.19352	30067.5	19799.2	2247.33	25972.8	1649.1	1721.55	598.237	24251.2	597.398	24085.6
0.00119417	1.19417	29653.5	19441.6	2286.31	26005.7	1651.39	1749.89	634.912	24255.8	634.073	24090.2
0.00119483	1.19483	29235.4	19448	2318.79	25971.6	1633.52	1750.09	685.265	24221.5	684.426	24056
0.00119548	1.19548	28755.4	19307.9	2295.19	25957.8	1651.02	1735.08	644.175	24222.7	643.336	24057.1
0.00119613	1.19613	27841.2	18707.6	2260.68	25624.9	1648	1727.52	612.675	23897.4	611.836	23731.8
0.00119678	1.19678	26840.3	18022.2	2270.1	25396.7	1645.77	1714.71	624.33	23682	623.491	23516.4
0.00119743	1.19743	26291.8	17581.4	2255.15	25233.6	1637.19	1733.13	617.958	23500.5	617.119	23334.9
0.00119808	1.19808	25549.6	17134.1	2307.03	24742.5	1639.28	1737.87	667.751	23004.6	666.912	22839
0.00119874	1.19874	24676.7	16597.6	2250.64	23670.7	1643.71	1747.66	606.93	21923	606.091	21757.5
0.00119939	1.19939	23753.4	16004.8	2204.57	22815.4	1646.27	1744.49	558.303	21070.9	557.464	20905.3
0.00120004	1.20004	22427.3	15180	2186.57	21734.1	1635.05	1730.69	551.52	20003.4	550.681	19837.9
0.00120069	1.20069	19943.8	13540.4	2140.58	20482.1	1622.63	1747.84	517.948	18734.2	517.109	18568.6
0.00120134	1.20134	15961.2	10954.5	2118.4	20275.6	1631.43	1712.92	486.969	18562.7	486.13	18397.1
0.00120199	1.20199	12277.8	8621.46	2115.44	20426.5	1632	1714.82	483.439	18711.7	482.6	18546.1
0.00120265	1.20265	10794.5	7635.8	2140.93	19855.8	1619.02	1711.44	521.919	18144.4	521.08	17978.8
0.0012033	1.2033	11195.1	7849.16	2132.27	18311.2	1644.08	1726.35	488.19	16584.9	487.351	16419.3
0.00120395	1.20395	13253.6	9032.75	2098.69	16964.5	1651.89	1736.85	446.801	15227.7	445.962	15062.1
0.0012046	1.2046	17224.3	11424.2	2008.91	16900.2	1632.46	1738.34	376.446	15161.8	375.607	14996.3
0.00120525	1.20525	22399.9	14892.6	2065.59	17104.2	1627.44	1744.76	438.149	15359.4	437.31	15193.9
0.0012059	1.2059	27082.9	18132.1	2067.65	16737.1	1606.56	1719.12	461.091	15018	460.252	14852.4
0.00120656	1.20656	29707.4	19717.3	2042.4	16329.9	1638.61	1724.38	403.789	14605.5	402.951	14439.9
0.00120656	1.20656	29707.4	19717.3	2042.4	16329.9	1638.61	1724.38	403.789	14605.5	402.951	14439.9
0.00120721	1.20721	30097.8	19880.5	2027.07	16857.7	1622.13	1739.51	404.934	15118.2	404.095	14952.6
0.00120786	1.20786	30380	20136.6	2037.62	17678.5	1627.4	1732	410.224	15946.5	409.385	15780.9
0.00120851	1.20851	31608.8	21004.9	2068.74	18518.2	1641.34	1713.55	427.403	16804.7	426.564	16639.1
0.00120916	1.20916	32151.1	21441.9	2102.41	19336.4	1635.88	1736.46	466.528	17600	465.69	17434.4
0.00120981	1.20981	31652.7	21083.8	2095.86	19652.7	1631.26	1734.16	464.602	17918.5	463.764	17752.9
0.00121046	1.21046	30594.4	20345.3	2113.1	19914.7	1632	1741.97	481.1	18172.7	480.261	18007.1
0.00121111	1.21111	29239.1	19689.7	2117.59	20372.5	1619.43	1735.04	498.155	18637.4	497.316	18471.9
0.00121176	1.21176	28839.5	19230.2	2142.04	20258.2	1650.46	1735.18	491.577	18523	490.738	18357.5
0.00121241	1.21241	28537.2	18810.8	2136.63	20554.8	1660.22	1716.46	476.41	18838.4	475.571	18672.8
0.00121306	1.21306	27631.5	18262.5	2138.3	20786.3	1614.39	1736.79	523.909	19049.5	523.071	18884
0.00121371	1.21371	26162.1	17313.8	2186.16	20681.9	1639.05	1756.73	547.112	18925.2	546.273	18759.6
0.00121436	1.21436	24728	16612.2	2154.88	20840.5	1646.16	1728.24	508.723	19112.3	507.884	18946.7
0.00121501	1.21501	23500.7	15878.4	2169.2	20765.6	1630.48	1743.25	538.717	19022.4	537.878	18856.8
0.00121566	1.21566	22132.6	14954.1	2126.57	20413.2	1623.51	1726.79	503.058	18686.4	502.219	18520.8
0.00121631	1.21631	20578.4	13891.3	2106.3	19873.8	1624.91	1755.66	481.389	18118.1	480.55	17952.5
0.00121696	1.21696	18772.7	12778.4	2103.63	18699.9	1642.88	1757.28	460.751	16942.6	459.912	16777.1
0.00121761	1.21761	16518.1	11181.8	2051.89	17556	1641.06	1748.86	410.832	15807.1	409.993	15641.6
0.00121826	1.21826	13781.7	9483.75	2039.18	16817.9	1655.69	1733.17	383.485	15084.7	382.646	14919.1
0.00121891	1.21891	11615.2	8153.04	2027.41	15845.4	1639.93	1716	387.484	14129.4	386.645	13963.8
0.00121956	1.21956	10747.4	7519.69	2002.37	14395.2	1633.57	1747.87	368.8	12647.4	367.961	12481.8
0.00122021	1.22021	10628.4	7481.35	1979.06	13133.6	1624.04	1727.21	355.022	11406.3	354.183	11240.8
0.00122086	1.22086	11532.2	8052.81	1966.26	12917.2	1632.64	1725.36	333.621	11191.9	332.782	11026.3
0.00122151	1.22151	13668.4	9505.12	1933.85	13071.4	1637.83	1698.19	296.027	11373.3	295.189	11207.7
0.00122216	1.22216	17056.1	11555.8	1951.36	12935.5	1632.35	1699.08	319.006	11236.5	318.167	11070.9
0.00122281	1.22281	20597	13989.3	1957.69	13475.9	1610.23	1724.14	347.455	11751.8	346.616	11586.2
0.00122346	1.22346	22949	15468.6	1963.74	14814.2	1622.03	1730.86	341.711	13083.4	340.872	12917.8
0.00122411	1.22411	22941.8	15477.9	1979.19	15914.9	1633.2	1716.65	345.984	14198.2	345.145	14032.6
0.00122476	1.22476	23260.1	15450.7	2030.77	16835.3	1644.4	1723.3	386.375	15112	385.536	14946.5
0.00122541	1.22541	25769.7	17243.8	2055	17837.9	1635.3	1705.37	419.707	16132.5	418.868	15967
0.00122606	1.22606	28425.3	18992	2062.68	18646.7	1647.24	1731.72	415.437	16915	414.598	16749.4
0.00122671	1.22671	29773.5	19679.2	2075.82	19070.4	1632.98	1737.09	442.84	17333.3	442.001	17167.8
0.00122736	1.22736	30071.1	20319.3	2130.81	19426.8	1624.07	1724.54	506.735	17702.2	505.896	17536.7
0.00122801	1.22801	29740.8	20075.7	2145.75	20267.6	1641.6	1743.53	504.146	18524.1	503.307	18358.5
0.00122866	1.22866	29159.1	19365.1	2143.05	20804.8	1639.63	1702.31	503.418	19102.4	502.579	18936.9
0.00122931	1.22931	28334.7	18687.7	2121.79	21455.2	1637.55	1755.49	484.246	19699.7	483.407	19534.1
0.00122996	1.22996	27319.2	18232.2	2138.68	22095.3	1632.42	1746.27	506.255	20349	505.416	20183.4
0.00123061	1.23061	25980.1	17496.5	2199.06	22610.2	1623.72	1729.37	575.344	20880.9	574.505	20715.3
0.00123126	1.23126	24731.9	16642.4	2226.36	22654	1627.82	1722.33	598.533	20931.7	597.694	20766.1
0.00123191	1.23191	23669.5	15906.6	2189.33	22641.2	1641.5	1737.82	547.828	20903.4	546.989	20737.8
0.00123256	1.23256	22430.5	15028.8	2143.96	22423.6	1643.26	1736.27	500.697	20687.3	499.858	20521.7
0.00123321	1.23321	21625	14388.5	2152.33	22090.4	1638.27	1736.73	514.057	20353.7	513.218	20188.1
0.00123386	1.23386	20853.8	13919.6	2133.09	21501.3	1657.43	1731.36	475.661	19769.9	474.822	19604.3
0.00123451	1.23451	19815.8	13331.3	2140.75	21156	1635.55	1719.57	505.195	19436.4	504.356	19270.8
0.00123516	1.23516	18447.7	12873.4	2194.66	21580.3	1624.48	1733.03	570.179	19847.3	569.34	19681.7
0.00123581	1.23581	17179.9	11898.5	2197.22	21682.6	1642.69	1711.7	554.535	19970.9	553.697	19805.3
0.00123646	1.23646	15445	10689	2155.86	21690.8	1645.44	1726.87	510.416	19963.9	509.577	19798.3
0.00123711	1.23711	13145.5	9097.27	2120.61	21236.9	1633.56	1725.16	487.058	19511.7	486.219	19346.2
0.00123776	1.23776	10996.3	7503.75	2143.46	20719	1640.76	1716.29	502.702	19002.7	501.863	18837.1
0.00123841	1.23841	9400.51	6463.18	2101.78	20083.3	1626.83	1731.13	474.952	18352.2	474.113	18186.6
0.00123906	1.23906	8850.13	6234.36	2095.83	20115.2	1622.11	1723.31	473.714	18391.9	472.875	18226.3
0.00123971	1.23971	8726.12	6222.19	2091.94	19961.5	1630.32	1720.97	461.617	18240.5	460.778	18074.9
0.00124036	1.24036	9075.63	6420.39	2112.01	19460	1648.92	1718.48	463.09	17741.5	462.251	17576
0.00124101	1.24101	10170.5	7152.07	2134.72	18336.1	1643.14	1732.44	491.578	16603.7	490.739	16438.1
0.00124166	1.24166	12357.9	8660.77	2107.18	16732.9	1631.59	1743.96	475.588	14989	474.749	14823.4
0.00124231	1.24231	15657	10668.5	2043.45	15691.2	1636.64	1743.29	406.806	13947.9	405.967	13782.3
0.00124296	1.24296	20811.7	13882.4	2024.59	16458.8	1630.33	1723.9	394.262	14734.9	393.423	14569.3
0.00124361	1.24361	26440.4	17742.7	1990.91	17698.5	1619.56	1729.17	371.343	15969.3	370.504	15803.8
0.00124426	1.24426	30595.9	20125.7	2069.54	18740	1636.33	1764.32	433.219	16975.7	432.381	16810.1
0.00124491	1.24491	31829.5	21364.7	2096.55	19802.9	1641.78	1747.24	454.763	18055.6	453.924	17890
0.00124556	1.24556	31924.3	21172.1	2113.86	20584.3	1640.95	1719.54	472.911	18864.8	472.072	18699.2
0.00124621	1.24621	31686.1	21081.3	2154.14	21294.9	1638.61	1731.41	515.53	19563.5	514.691	19397.9
0.00124686	1.24686	31196.2	20911.7	2165.06	21432.1	1642.62	1715.86	522.436	19716.2	521.597	19550.6
0.00124751	1.24751	30352.5	20378.9	2198.29	21480.4	1628.88	1726.4	569.403	19754.1	568.564	19588.5
0.00124816	1.24816	29607.8	19666.4	2217.54	21442.5	1620.9	1736.7	596.644	19705.8	595.805	19540.3
0.00124881	1.24881	28342.9	18912.7	2191.03	20967.5	1626.59	1721.92	564.441	19245.6	563.602	19080
0.00124946	1.24946	26955.5	18113.7	2211.73	20735.1	1625.29	1721.79	586.437	19013.3	585.598	18847.7
0.00125011	1.25011	25758.1	17284.9	2155.73	20551	1627.99	1737.74	527.737	18813.2	526.898	18647.7
0.00125076	1.25076	24267.9	16170.8	2207.75	20715.6	1626.72	1737.71	581.029	18977.8	580.19	18812.3
0.00125141	1.25141	22836.5	15410.8	2218.51	20221.9	1645.23	1736.87	573.279	18485	572.44	18319.5
0.00125206	1.25206	21113.6	14420.1	2178.23	19743.7	1650.53	1721.71	527.703	18022	526.864	17856.4
0.00125271	1.25271	18910.9	12797.8	2101.43	19035.5	1647.92	1721.47	453.507	17314.1	452.668	17148.5
0.00125336	1.25336	16587.4	11106.4	2088.36	18309	1631.06	1721.65	457.295	16587.3	456.456	16421.7
0.00125401	1.25401	14790.2	10114.6	2112.53	17581.8	1628.38	1737.6	484.144	15844.2	483.305	15678.6
0.00125466	1.25466	13260.3	9166.06	2083.98	16948	1622.59	1739.91	461.39	15208.1	460.551	15042.6
0.00125531	1.25531	12040.8	8492.59	2083.26	16564.5	1626.23	1726.77	457.027	14837.7	456.188	14672.2
0.00125596	1.25596	11042.8	7826.55	2075.1	16645.1	1631.08	1741.55	444.021	14903.6	443.182	14738
0.00125661	1.25661	10271	7160.47	2052.28	16446.6	1638.33	1741.93	413.952	14704.7	413.113	14539.1
0.00125726	1.25726	9856.21	6946.66	2076.17	16367.9	1644.77	1729.37	431.395	14638.5	430.556	14472.9
0.00125791	1.25791	9846.78	6958.12	2115.43	16427.4	1647.41	1736.38	468.024	14691	467.185	14525.5
0.00125856	1.25856	10144.1	7146.67	2072.08	16194.9	1656.48	1744	415.605	14450.9	414.766	14285.4
0.00125921	1.25921	11158.3	7897.25	2059.42	15258.2	1670.79	1749.18	388.638	13509	387.799	13343.4
0.00125986	1.25986	13215	9136.16	2026.71	14388.7	1653.44	1731.88	373.27	12656.8	372.431	12491.2
0.00126051	1.26051	16955.9	11435.4	1975.96	13322.8	1636.9	1730.67	339.059	11592.1	338.22	11426.6
0.00126116	1.26116	21479	14268.3	1991.44	12269.8	1641.1	1745.3	350.336	10524.5	349.497	10358.9
0.00126181	1.26181	24339.9	16018.3	1949.65	11956	1640.94	1746.82	308.703	10209.2	307.864	10043.6
0.00126246	1.26246	24540	16538.9	1940.61	11844.1	1619.93	1733.8	320.684	10110.3	319.845	9944.74
0.00126311	1.26311	24947.5	16778.8	1935.51	12220	1615.85	1708.29	319.657	10511.7	318.818	10346.1
0.00126376	1.26376	24632.4	16794.3	1938.67	12856.7	1640.45	1689.91	298.223	11166.7	297.384	11001.2
0.00126441	1.26441	24031.2	16117.1	2005.23	13110.6	1640.3	1691.17	364.923	11419.5	364.084	11253.9
0.00126506	1.26506	22358.9	15112.2	1997.92	13254.7	1633.31	1696.11	364.616	11558.6	363.777	11393
0.00126571	1.26571	20132.3	13651.1	2050.04	13212	1635.57	1710.91	414.474	11501.1	413.635	11335.5
0.00126636	1.26636	17622	12226.4	2004.22	13283.2	1633.37	1733.28	370.844	11549.9	370.005	11384.3
0.00126701	1.26701	15218.8	10439.4	1980.98	13381.7	1627.94	1739.75	353.041	11642	352.202	11476.4
0.00126766	1.26766	14059.3	9571.15	2061.94	12940.1	1626.2	1734.05	435.744	11206	434.905	11040.4
0.00126831	1.26831	13102.3	8903.03	1960.59	12886.7	1642.79	1744.49	317.802	11142.2	316.963	10976.7
0.00126896	1.26896	12928.5	8800.55	1993.51	12337.3	1653.61	1744.91	339.906	10592.4	339.067	10426.8
0.00126961	1.26961	13168.6	9046.88	2037.29	12419.1	1648.15	1751.75	389.147	10667.4	388.308	10501.8
0.00127026	1.27026	12919.4	8988.81	1987.49	12110.9	1640.53	1744.25	346.963	10366.6	346.124	10201
0.00127091	1.27091	12090.5	8592.81	1938.04	12074.3	1640.13	1744.36	297.912	10330	297.074	10164.4
0.00127156	1.27156	11336.5	7813.89	1958.58	12908.6	1634.43	1735.73	324.144	11172.9	323.305	11007.3
0.00127221	1.27221	11112.6	7775.62	2000.52	13137.8	1631.09	1730.12	369.429	11407.7	368.59	11242.1
0.00127286	1.27286	11722.9	8195.74	2029.78	12939	1644.59	1735.01	385.191	11204	384.352	11038.4
0.00127351	1.27351	13246.3	8979.92	1994.87	12401.3	1645.31	1736.04	349.563	10665.3	348.724	10499.7
0.00127416	1.27416	14839.2	9934.8	2001.27	11950.5	1621.12	1726.31	380.142	10224.2	379.303	10058.6
0.00127481	1.27481	15598.8	10575.9	1968.32	11821	1610.32	1719.93	357.999	10101	357.16	9935.45
0.00127546	1.27546	14662.6	10238	1966.83	12017.5	1616.41	1728.41	350.428	10289.1	349.589	10123.6
0.00127611	1.27611	14650.8	9970.42	1968.35	12630.1	1618.11	1730.11	350.239	10900	349.4	10734.4
0.00127676	1.27676	17452.7	11724.8	1973.42	13396.7	1631.7	1735.9	341.711	11660.8	340.872	11495.2
0.00127741	1.27741	20445.8	13981.6	1978.77	13470	1642.21	1751.58	336.559	11718.4	335.72	11552.8
0.00127806	1.27806	22490.9	15071.2	2012.91	13371.1	1640.37	1740.82	372.533	11630.3	371.694	11464.7
0.00127871	1.27871	23149	15710.2	1997.69	13497.2	1639.94	1716.53	357.747	11780.7	356.908	11615.1
0.00127936	1.27936	25731.7	17009.5	1989.34	13330	1635.69	1733.15	353.65	11596.9	352.811	11431.3
0.00128001	1.28001	28258.7	18825.7	1961.24	12955.6	1629.14	1735.08	332.097	11220.5	331.258	11054.9
0.00128066	1.28066	30553.6	20257.1	2009.97	13015.6	1645.07	1735.46	364.908	11280.1	364.069	11114.5
0.00128131	1.28131	31516	21066	2015.65	12994.7	1634.82	1743.56	380.833	11251.2	379.994	11085.6
0.00128196	1.28196	30039.8	19979	2008.72	12745.3	1614.17	1737.81	394.549	11007.5	393.71	10841.9
0.00128261	1.28261	28135.6	18979	1957.61	12776.8	1633.53	1735.73	324.083	11041	323.244	10875.5
0.00128327	1.28327	25062.1	16985.2	1947.7	13450.2	1640.14	1728.81	307.559	11721.4	306.72	11555.8
0.00128392	1.28391	22187.7	15121.6	1985.91	14019.5	1640.18	1734.59	345.737	12285	344.898	12119.4
0.00128457	1.28456	18476.5	12959.2	2014.47	13787.3	1642.02	1732.8	372.455	12054.5	371.616	11889
0.00128521	1.28521	16344.9	11243.6	1983.9	13673	1638.53	1733.57	345.372	11939.4	344.534	11773.8
0.00128586	1.28587	14798.2	10332.1	1977.92	13616.3	1640.17	1739.6	337.747	11876.7	336.908	11711.1
0.00128652	1.28652	14542	10032	2022.62	13408.9	1641.37	1719.98	381.25	11689	380.411	11523.4
0.00128717	1.28716	14676.3	10063.2	2015.93	13379.6	1631.4	1728	384.532	11651.6	383.693	11486
0.00128782	1.28781	13720.3	9578.6	1947.47	13793.5	1637.2	1736.38	310.278	12057.1	309.439	11891.5
0.00128846	1.28846	12019.3	8376.82	1967.88	13527.8	1641.05	1734.67	326.839	11793.2	326	11627.6
0.00128911	1.28912	9886.53	6946.97	1958.07	13512	1634.97	1711.21	323.091	11800.7	322.252	11635.2
0.00128977	1.28977	8385.29	6026.98	1967.52	12999	1640.1	1700.99	327.42	11298	326.581	11132.4
0.00129042	1.29042	8669.26	6212.62	1948.88	12925.8	1646.43	1728.75	302.444	11197.1	301.605	11031.5
0.00129107	1.29106	9335.71	6625.48	1939.61	12984.8	1637.9	1738.75	301.711	11246	300.872	11080.4
0.00129171	1.29171	9111.85	6402.68	1977.99	13049.4	1615.47	1740.25	362.519	11309.2	361.68	11143.6
0.00129236	1.29236	9523	6734.5	1975.36	13012	1632	1766.47	343.361	11245.5	342.522	11079.9
0.00129302	1.29302	10657.5	7447.94	1930.26	12809.2	1632	1746.92	298.258	11062.3	297.419	10896.7
0.00129367	1.29367	10994.7	7952.75	1992.45	12719	1632	1720.79	360.448	10998.2	359.609	10832.6
[truncated: 4,143 more rows]
