# Supplementary material for: Ecological drift during colonization drives within-host and between-host heterogeneity in an animal-associated symbiont
Source: PLoS Biol. 2024 Apr 25;22(4):e3002304. doi: 10.1371/journal.pbio.3002304 (PMC11075893; doi:10.1371/journal.pbio.3002304)
Supplement: S7 Data — Red and green fluorescence intensities measured along digital transects of dissected symbiotic organs (M4s). (ZIP) [file pbio.3002304.s017.zip › S7 Data intensity_data/Dil4-RFPctrl3-10X-withautofocus_Merged/RFP control 3 Dil 4.xml]

<?xml version="1.0" encoding="UTF-8" standalone="yes"?>
<?xml-stylesheet type="text/xsl" href="LASAF_Report_StyleSheet.XSL"?>
<ReportList ReportStr="Report" CreatedOnStr="created on " FileName="RFP control 3 Dil 4" Date="1/20/2023 7:13:47 PM">
  <UserInfo LegendInformationStr="Legend information" InstituteStr="Institute" Institute="" UserStr="User" UserName="Leica-Admin" AddressStr="Address" Address1="" Address2="" CommentsStr="Comments" Comment1="" Comment2="" Comment3="" Comment4="" />
  <Report Brief="Name">
    <Images ImagesStr="Images">
      <Group Category="Images">
        <Link Name="Image1.jpg" Brief="Dil4-RFPctrl3-10X-withautofocus_Merged" Ref="Dil4-RFPctrl3-10X-withautofocus_Merged.xml" />
      </Group>
      <Group Category="Images">
        <Link Name="Chart_0.jpg" Brief="ROI.01" Ref="Chart_0.csv" />
      </Group>
    </Images>
    <Table Status="1" RealPosition="0" Hierarchy="2" Head="" Brief="" CustomData="">
      <Table Status="1" RealPosition="0" Hierarchy="1" Head="ROI.01" Brief="" CustomData="">
        <Table Status="1" RealPosition="0" Hierarchy="0" Head="Channel.001" Brief="" CustomData="">
          <Entry Status="1" Name="Sum Processed Pixel Length" Value="3,976.18 µm" Unit="" Color="3735296" />
          <Entry Status="1" Name="Sum Processed Pixel" Value="6 kpixel" Unit="" Color="3735296" />
          <Entry Status="1" Name="Mean Value" Value="19,953.54" Unit="" Color="3735296" />
          <Entry Status="1" Name="Variance" Value="68,599,904.49" Unit="" Color="3735296" />
          <Entry Status="1" Name="Standard Deviation (RMS)" Value="8,282.51" Unit="" Color="3735296" />
          <Entry Status="1" Name="Average Deviation" Value="6,568.16" Unit="" Color="3735296" />
          <Entry Status="1" Name="Max Amplitude" Value="54,569.86" Unit="" Color="3735296" />
          <Entry Status="1" Name="Max Position" Value="3,942.15 µm" Unit="" Color="3735296" />
          <Entry Status="1" Name="Min Amplitude" Value="6,784.48" Unit="" Color="3735296" />
          <Entry Status="1" Name="Min Position" Value="155.59 µm" Unit="" Color="3735296" />
          <Entry Status="1" Name="Center Of Mass Position" Value="2,101.67 µm" Unit="" Color="3735296" />
          <Entry Status="1" Name="Maximum Peak" Value="34,616.32" Unit="" Color="3735296" />
          <Entry Status="1" Name="Maximum Valley" Value="13,169.06" Unit="" Color="3735296" />
          <Entry Status="1" Name="ROI Length" Value="6.14 kpixel" Unit="" Color="3735296" />
          <Entry Status="1" Name="ROI Length" Value="3,976.18 µm" Unit="" Color="3735296" />
        </Table>
        <Table Status="1" RealPosition="1" Hierarchy="0" Head="Channel.002" Brief="" CustomData="">
          <Entry Status="1" Name="Sum Processed Pixel Length" Value="3,976.18 µm" Unit="" Color="3735296" />
          <Entry Status="1" Name="Sum Processed Pixel" Value="6 kpixel" Unit="" Color="3735296" />
          <Entry Status="1" Name="Mean Value" Value="13,519.93" Unit="" Color="3735296" />
          <Entry Status="1" Name="Variance" Value="28,857,375.80" Unit="" Color="3735296" />
          <Entry Status="1" Name="Standard Deviation (RMS)" Value="5,371.91" Unit="" Color="3735296" />
          <Entry Status="1" Name="Average Deviation" Value="4,255.72" Unit="" Color="3735296" />
          <Entry Status="1" Name="Max Amplitude" Value="36,172.65" Unit="" Color="3735296" />
          <Entry Status="1" Name="Max Position" Value="3,942.15 µm" Unit="" Color="3735296" />
          <Entry Status="1" Name="Min Amplitude" Value="4,989.21" Unit="" Color="3735296" />
          <Entry Status="1" Name="Min Position" Value="155.59 µm" Unit="" Color="3735296" />
          <Entry Status="1" Name="Center Of Mass Position" Value="2,097.19 µm" Unit="" Color="3735296" />
          <Entry Status="1" Name="Maximum Peak" Value="22,652.72" Unit="" Color="3735296" />
          <Entry Status="1" Name="Maximum Valley" Value="8,530.72" Unit="" Color="3735296" />
          <Entry Status="1" Name="ROI Length" Value="6.14 kpixel" Unit="" Color="3735296" />
          <Entry Status="1" Name="ROI Length" Value="3,976.18 µm" Unit="" Color="3735296" />
        </Table>
        <Table Status="1" RealPosition="2" Hierarchy="0" Head="Channel.003" Brief="" CustomData="">
          <Entry Status="1" Name="Sum Processed Pixel Length" Value="3,976.18 µm" Unit="" Color="3735296" />
          <Entry Status="1" Name="Sum Processed Pixel" Value="6 kpixel" Unit="" Color="3735296" />
          <Entry Status="1" Name="Mean Value" Value="2,092.45" Unit="" Color="3735296" />
          <Entry Status="1" Name="Variance" Value="20,723.58" Unit="" Color="3735296" />
          <Entry Status="1" Name="Standard Deviation (RMS)" Value="143.96" Unit="" Color="3735296" />
          <Entry Status="1" Name="Average Deviation" Value="114.56" Unit="" Color="3735296" />
          <Entry Status="1" Name="Max Amplitude" Value="2,600.33" Unit="" Color="3735296" />
          <Entry Status="1" Name="Max Position" Value="3,351.11 µm" Unit="" Color="3735296" />
          <Entry Status="1" Name="Min Amplitude" Value="1,641.03" Unit="" Color="3735296" />
          <Entry Status="1" Name="Min Position" Value="3,968.11 µm" Unit="" Color="3735296" />
          <Entry Status="1" Name="Center Of Mass Position" Value="1,954.30 µm" Unit="" Color="3735296" />
          <Entry Status="1" Name="Maximum Peak" Value="507.88" Unit="" Color="3735296" />
          <Entry Status="1" Name="Maximum Valley" Value="451.42" Unit="" Color="3735296" />
          <Entry Status="1" Name="ROI Length" Value="6.14 kpixel" Unit="" Color="3735296" />
          <Entry Status="1" Name="ROI Length" Value="3,976.18 µm" Unit="" Color="3735296" />
        </Table>
        <Table Status="1" RealPosition="3" Hierarchy="0" Head="Channel.004" Brief="" CustomData="">
          <Entry Status="1" Name="Sum Processed Pixel Length" Value="3,976.18 µm" Unit="" Color="3735296" />
          <Entry Status="1" Name="Sum Processed Pixel" Value="6 kpixel" Unit="" Color="3735296" />
          <Entry Status="1" Name="Mean Value" Value="17,272.03" Unit="" Color="3735296" />
          <Entry Status="1" Name="Variance" Value="34,779,439.85" Unit="" Color="3735296" />
          <Entry Status="1" Name="Standard Deviation (RMS)" Value="5,897.41" Unit="" Color="3735296" />
          <Entry Status="1" Name="Average Deviation" Value="4,676.35" Unit="" Color="3735296" />
          <Entry Status="1" Name="Max Amplitude" Value="35,538.98" Unit="" Color="3735296" />
          <Entry Status="1" Name="Max Position" Value="355.88 µm" Unit="" Color="3735296" />
          <Entry Status="1" Name="Min Amplitude" Value="1,781.59" Unit="" Color="3735296" />
          <Entry Status="1" Name="Min Position" Value="3,975.50 µm" Unit="" Color="3735296" />
          <Entry Status="1" Name="Center Of Mass Position" Value="1,815.83 µm" Unit="" Color="3735296" />
          <Entry Status="1" Name="Maximum Peak" Value="18,266.95" Unit="" Color="3735296" />
          <Entry Status="1" Name="Maximum Valley" Value="15,490.43" Unit="" Color="3735296" />
          <Entry Status="1" Name="ROI Length" Value="6.14 kpixel" Unit="" Color="3735296" />
          <Entry Status="1" Name="ROI Length" Value="3,976.18 µm" Unit="" Color="3735296" />
        </Table>
      </Table>
    </Table>
  </Report>
</ReportList>
