# Supplementary material for: Ecological drift during colonization drives within-host and between-host heterogeneity in an animal-associated symbiont
Source: PLoS Biol. 2024 Apr 25;22(4):e3002304. doi: 10.1371/journal.pbio.3002304 (PMC11075893; doi:10.1371/journal.pbio.3002304)
Supplement: S7 Data — Red and green fluorescence intensities measured along digital transects of dissected symbiotic organs (M4s). (ZIP) [file pbio.3002304.s017.zip › S7 Data intensity_data/Dil4-RFPctrl3-10X-withautofocus_Merged-background/Chart_0.csv]

ROI.01
Axis [m]	Channel.001 []	Channel.002 []	Channel.003 []	Channel.004 []
0	32914.88095	21658.83139	1633.847836	1733.55587
7.20E-07	32649.71532	22190.06058	1635.052896	1745.743864
1.44E-06	32750.87015	21435.12689	1632.634375	1745.163898
2.16E-06	32479.37224	21678.22427	1650.969948	1765.529271
2.88E-06	32795.477	21606.97094	1660.766456	1728.589013
3.60E-06	32722.83619	21787.61677	1640.442802	1735.19099
3.60E-06	32722.83619	21787.61677	1640.442802	1735.19099
4.25E-06	32532.1248	21739.61297	1630.613951	1718.566603
4.91E-06	32673.32218	21675.22031	1619.114076	1749.533654
5.56E-06	32794.5536	21666.27243	1629.804245	1758.732686
6.21E-06	32525.34208	21368.84621	1641.847909	1742.792177
6.86E-06	32600.38225	21535.31839	1636.652968	1776.545762
7.51E-06	32750.92899	21933.1387	1633.663887	1760.050009
8.17E-06	32712.21589	21831.57786	1619.629003	1769.355123
8.82E-06	32529.73917	21614.74995	1628.376453	1758.101258
9.47E-06	32523.67714	21694.02091	1631.890842	1737.877232
1.01E-05	32693.37867	21795.22547	1629.422011	1731.786473
1.08E-05	32696.95449	21716.96376	1645.726514	1731.921898
1.14E-05	32791.56259	21593.15017	1667.051895	1734.167709
1.21E-05	32736.77721	21551.30352	1647.380729	1745.834758
1.27E-05	32739.45942	21595.87847	1638.296897	1741.007994
1.34E-05	32533.72385	21442.9423	1642.076632	1758.768974
1.40E-05	32626.48031	21483.93108	1630.935339	1762.129322
1.47E-05	32792.75656	21873.0901	1634.466967	1763.151316
1.53E-05	32794.46539	21932.97107	1635.664403	1743.831193
1.60E-05	32780.50988	21969.82073	1630.803562	1733.727346
1.66E-05	33069.47323	21880.71419	1630.390226	1732.693244
1.73E-05	32961.87267	21856.2822	1618.385813	1727.761131
1.79E-05	32899.30009	21717.46779	1623.588148	1737.393763
1.86E-05	32936.05383	21836.42192	1634.036426	1742.910826
1.93E-05	33095.84879	22025.06049	1635.15576	1737.864391
1.99E-05	33178.33961	21989.32564	1629.851176	1749.435125
2.06E-05	33037.64702	21896.03449	1645.904865	1752.854898
2.12E-05	32904.56346	21988.53714	1644.354481	1725.798198
2.19E-05	32895.72824	21896.80746	1635.631547	1737.030988
2.25E-05	32823.88041	21820.06215	1630.593844	1751.847557
2.32E-05	32880.34837	21701.33981	1642.72415	1748.041316
2.38E-05	33120.70228	21563.06788	1649.111461	1745.764339
2.45E-05	32902.29873	21727.39538	1634.550997	1757.548138
2.51E-05	32600.51243	21865.57244	1644.966431	1749.749249
2.58E-05	32703.59898	21916.07328	1649.446791	1728.880833
2.64E-05	32927.85645	21810.21989	1632.04859	1751.165989
2.71E-05	33009.87746	21933.23895	1632.872296	1777.163015
2.77E-05	33096.56714	21854.44028	1618.825493	1771.929835
2.84E-05	32939.34311	21954.62468	1617.225793	1753.497567
2.90E-05	33032.67795	22165.06913	1634.881343	1757.606097
2.97E-05	33200.31556	22115.8436	1647.211483	1751.809956
3.03E-05	33096.72605	22050.13753	1660.445162	1762.907122
3.10E-05	33173.63237	21990.5328	1661.287038	1745.74609
3.16E-05	32940.72039	21839.6714	1642.580806	1738.095215
3.23E-05	32822.08886	21958.32799	1638.495402	1761.055107
3.29E-05	32946.56566	21882.06499	1640.414608	1737.668199
3.36E-05	32708.96218	21753.08073	1632.577579	1743.058683
3.43E-05	32785.94668	22046.41307	1639.65516	1767.075425
3.49E-05	33174.38134	22112.68972	1638.2896	1746.477404
3.56E-05	33072.25015	21957.06809	1633.970964	1759.295399
3.62E-05	32983.27862	21891.98113	1644.238175	1750.569351
3.69E-05	32922.26765	21957.39175	1644.51905	1739.004534
3.75E-05	32868.22241	22090.18455	1631.837686	1754.626771
3.82E-05	32982.21229	22132.72114	1635.751438	1751.864462
3.88E-05	32949.84586	22003.04449	1640.100654	1753.332023
3.95E-05	33139.36836	22025.40129	1639.93423	1751.941988
4.01E-05	33317.48258	21835.19014	1640.335383	1760.002342
4.08E-05	33208.68695	21651.34892	1633.079056	1751.997081
4.14E-05	33195.37533	21659.43721	1638.158145	1764.373188
4.21E-05	33104.70468	21675.23586	1637.484398	1759.964725
4.27E-05	33033.89799	21872.96107	1637.833954	1748.658325
4.34E-05	32956.2766	21913.12248	1640.006433	1764.03923
4.40E-05	32840.30938	21967.01143	1646.973923	1768.983503
4.47E-05	32847.77061	22000.48791	1647.815531	1770.607567
4.53E-05	32986.77679	21898.99764	1634.897513	1779.312781
4.60E-05	33039.39924	21908.47209	1639.537645	1766.277037
4.66E-05	33019.81542	22156.95849	1639.571562	1751.792537
4.73E-05	33303.13875	22063.01308	1632.073252	1760.632417
4.79E-05	33389.53808	21832.53993	1635.211255	1762.747085
4.86E-05	33334.38628	21931.4691	1646.087082	1753.271744
4.93E-05	33376.9757	22153.18727	1649.591449	1746.975533
4.99E-05	33146.17076	22243.20535	1648	1752.200246
5.06E-05	33073.94912	22140.3074	1648	1766.150032
5.12E-05	33391.89008	22214.78372	1642.133238	1747.912552
5.19E-05	33181.1505	22127.47839	1633.613129	1736.336836
5.25E-05	33020.55532	22004.87681	1632	1747.2864
5.32E-05	33256.5468	22035.40692	1632	1745.333787
5.38E-05	33301.47533	22183.74318	1631.468723	1735.72745
5.45E-05	33127.07792	22248.20103	1624.74598	1767.485147
5.51E-05	33219.32425	22163.89598	1626.698518	1775.493127
5.58E-05	33286.71508	22312.20495	1640.806323	1745.377816
5.64E-05	33187.61813	22335.16212	1648	1735.93336
5.71E-05	33236.40618	22218.60171	1636.21138	1732.987089
5.77E-05	33326.77099	22164.7667	1637.564076	1747.674454
5.84E-05	33347.79897	21966.16802	1637.298277	1750.61395
5.90E-05	33355.0576	22173.53214	1640.980741	1736.682627
5.97E-05	33366.64648	22337.1371	1647.503106	1737.288615
6.03E-05	33348.10204	22299.20046	1639.037281	1743.041073
6.10E-05	33447.63281	22322.79034	1647.34975	1733.955667
6.16E-05	33566.57329	22256.60957	1663.960905	1748.915104
6.23E-05	33442.68468	22146.22533	1641.871718	1760.017498
6.29E-05	33546.79745	22049.19122	1628.114104	1750.809956
6.36E-05	33622.85259	22034.95839	1636.37004	1753.224927
6.42E-05	33645.07513	22175.70256	1638.029149	1753.021402
6.49E-05	33470.27193	22146.15084	1636.478765	1730.963777
6.56E-05	33522.89074	22174.93363	1640.842889	1724.25796
6.62E-05	33618.8329	22366.8435	1639.677079	1739.548973
6.69E-05	33552.97312	22309.40115	1632.071116	1734.255882
6.75E-05	33529.74309	22159.35736	1633.015813	1735.004503
6.82E-05	33325.14131	22136.59731	1648.400031	1723.725736
6.88E-05	33476.87331	22387.52521	1653.444469	1709.13482
6.95E-05	33448.61725	22242.4283	1646.773912	1718.964964
7.01E-05	33643.13106	22216.19802	1639.894524	1728.090586
7.08E-05	33785.03145	22387.70406	1651.885222	1718.984416
7.14E-05	33849.06529	22331.52647	1661.855832	1727.045621
7.21E-05	33812.40929	22363.92756	1643.290135	1718.282241
7.27E-05	33724.85473	22466.80871	1613.711168	1725.809934
7.34E-05	33867.43739	22420.83758	1619.425614	1743.352448
7.40E-05	33862.81472	22290.47669	1622.693542	1742.023393
7.47E-05	33485.68735	22123.37226	1629.225997	1730.332089
7.53E-05	33468.08789	22260.75738	1652.365998	1740.713486
7.60E-05	33646.51319	22344.5804	1638.346805	1738.356763
7.66E-05	33761.25269	22237.23974	1634.494459	1718.511823
7.73E-05	33837.47495	22224.53268	1640.239432	1706.412278
7.79E-05	33686.25732	22178.08131	1639.370185	1704.629815
7.86E-05	33749.87056	22178.29696	1635.920705	1720.563667
7.92E-05	33804.66286	22251.3263	1642.941802	1736.57148
7.99E-05	33750.3689	22200.63048	1646.965134	1744.214928
8.06E-05	33714.33278	22334.07485	1667.144052	1732.480444
8.12E-05	33216.32778	22215.28156	1676.0561	1708.070408
8.19E-05	33559.04983	22426.07604	1645.563772	1716.737373
8.25E-05	33762.38917	22392.07727	1616.381847	1732.947594
8.32E-05	33563.34932	22288.94217	1638.511074	1729.884957
8.38E-05	33466.8847	22231.00785	1666.788688	1724.016779
8.45E-05	33459.04324	22245.40407	1640.381495	1733.046557
8.51E-05	33673.59741	22342.22724	1645.816411	1724.559679
8.58E-05	33713.36398	22390.45649	1657.403156	1733.823251
8.64E-05	33725.18686	22388.42389	1633.010313	1723.108285
8.71E-05	33896.27369	22678.40867	1646.981823	1732.961483
8.77E-05	34029.72145	22760.84642	1651.649165	1732.311444
8.84E-05	33919.41027	22518.39039	1645.800844	1737.414613
8.90E-05	33925.62342	22363.87976	1660.164238	1719.597074
8.97E-05	33633.17961	22313.44571	1649.195267	1714.107953
9.03E-05	33762.31236	22431.81698	1655.959755	1725.304595
9.10E-05	33667.44027	22531.84475	1654.329858	1741.763218
9.16E-05	33943.65491	22643.06116	1644.706757	1750.173942
9.23E-05	33820.76963	22581.21394	1636.138883	1760.058727
9.29E-05	33970.45585	22478.31883	1630.777324	1766.493578
9.36E-05	33894.30519	22507.94591	1653.574531	1732.343181
9.42E-05	33926.76618	22637.38753	1632.329333	1734.556071
9.49E-05	33714.98486	22640.40807	1639.608716	1715.169718
9.56E-05	33695.57784	22582.11849	1652.935064	1720.647841
9.62E-05	33928.59346	22707.7672	1634.254507	1730.825016
9.69E-05	33834.12811	22628.05276	1629.661233	1721.764299
9.75E-05	33922.38053	22584.59957	1643.038881	1726.487254
9.82E-05	33930.16284	22592.57676	1633.182479	1735.330008
9.88E-05	33592.4244	22619.71936	1667.217519	1717.923896
9.95E-05	33488.26652	22587.46778	1649.32385	1719.227359
0.000100117	33863.5646	22610.68585	1632.529605	1707.834325
0.000100769	33962.30128	22495.79228	1642.895045	1706.895045
0.000101421	34134.60064	22504.31174	1647.304237	1736.813963
0.000102074	33938.38097	22501.86892	1625.433866	1731.695257
0.000102726	33914.42868	22489.97188	1634.785325	1709.214675
0.000103378	33888.43745	22575.27809	1644.540853	1732.08986
0.00010403	33872.96369	22493.68132	1648.313787	1721.224564
0.000104682	33923.82083	22623.49077	1648	1727.638508
0.000105334	33951.27999	22980.66759	1641.762876	1729.236407
0.000105986	34046.32352	22708.24643	1646.419746	1732.028916
0.000106639	34038.37343	22672.92264	1648	1739.324875
0.000107291	34100.87772	22421.47235	1636.487593	1743.489786
0.000107943	33840.43868	22443.54578	1645.443586	1730.048264
0.000108595	33870.49948	22485.54031	1648.927388	1719.663926
0.000109247	34081.2849	22589.53662	1636.333212	1727.587872
0.000109899	33830.3186	22535.91346	1662.35288	1736.69512
0.000110551	33994.07007	22616.07212	1636.742233	1712.478788
0.000111203	33960.75457	22622.03044	1622.401515	1730.64851
0.000111856	33792.67809	22798.17498	1624.430757	1727.92577
0.000112508	33926.76557	22868.43775	1629.557097	1725.557097
0.00011316	34117.40517	22342.95603	1620.12391	1706.846254
0.000113812	34168.36583	22551.08905	1639.821948	1743.448367
0.000114464	34015.97178	22519.23664	1648.666063	1736.774348
0.000115116	33880.33808	22570.68171	1641.092146	1711.283504
0.000115768	34098.24248	22305.64174	1639.547066	1726.699314
0.00011577	34098.24248	22305.64174	1639.547066	1726.699314
0.00011649	34109.43407	22659.87053	1650.62028	1700.997797
0.00011721	34243.26055	22609.61398	1652.451172	1727.19375
0.00011793	34087.71325	22695.46551	1632.386	1745.905672
0.000118651	34363.15029	22859.49389	1637.860999	1717.16215
0.000119371	33989.24086	22523.49388	1644.931126	1712.939968
0.000119371	33989.24086	22523.49388	1644.931126	1712.939968
0.000120091	33778.52076	22737.37117	1637.474869	1730.664713
0.000120812	34186.71818	22943.07982	1640.210156	1735.44375
0.000121532	34596.58351	22831.3076	1640.15636	1707.3
0.000122252	34465.33804	22584.5429	1640.76538	1725.67451
0.000122973	34581.57423	22846.86456	1637.366104	1735.097656
0.000122973	34581.57423	22846.86456	1637.366104	1735.097656
0.000123693	34094.13141	22911.61	1647.806016	1732.495625
0.000124413	34344.23988	22738.71271	1642.023828	1716.703415
0.000125134	34386.13861	22903.80374	1631.790849	1717.625447
0.000125854	34603.06498	22857.40043	1648	1723.070634
0.000126574	34232.02663	22686.76541	1629.202557	1741.661541
0.000126574	34232.02663	22686.76541	1629.202557	1741.661541
0.000127294	34051.71846	22635.71399	1631.990198	1716.25863
0.000128015	33860.81788	22785.3939	1639.948842	1730.748801
0.000128735	33982.87146	22917.52073	1649.738278	1737.777345
0.000129455	34641.01341	22674.14025	1652.768543	1721.016406
0.000130176	34297.46747	22690.21603	1632.159775	1727.93045
0.000130176	34297.46747	22690.21603	1632.159775	1727.93045
0.000130896	34451.03363	22765.58843	1645.590987	1723.7756
0.000131616	34394.84397	22661.26381	1627.974298	1742.098888
0.000132337	34407.6471	23028.41498	1639.690524	1722.022215
0.000133057	34440.3847	22980.34117	1644.029749	1729.961298
0.000133777	34327.40466	22824.96831	1641.616566	1721.147106
0.000134498	34236.8646	22773.01772	1636.451172	1751.590666
0.000135218	34422.17967	22733.72788	1654.396968	1741.171782
0.000135938	34525.36047	22618.16849	1653.238568	1745.071692
0.000136658	34465.48355	22879.13931	1648.005216	1702.272495
0.000137379	34396.79169	22885.70022	1650.638672	1717.759438
0.000137379	34396.79169	22885.70022	1650.638672	1717.759438
0.000138029	34407.73436	23052.84282	1632.370629	1728
0.000138679	34666.42327	22895.69842	1620.72923	1727.812526
0.00013933	34315.71699	22783.28975	1658.856636	1734.105417
0.00013998	34418.93193	22796.04322	1637.570605	1716.64119
0.00014063	34225.56689	22906.71138	1640.54641	1713.333191
0.000141281	34449.10573	22894.81943	1638.425744	1723.018777
0.000141931	34832.28251	22865.02214	1642.412991	1707.918661
0.000142581	34547.72548	22891.0861	1618.647919	1700.46604
0.000143231	34758.38375	23091.62588	1662.274928	1728.844962
0.000143882	34667.24798	22906.34041	1648.396517	1745.451574
0.000144532	34770.74994	22858.47164	1652.155534	1709.103252
0.000145182	34504.62052	23058.32934	1639.654388	1742.836029
0.000145833	34543.58737	23103.87467	1632.68936	1713.056582
0.000146483	34659.43457	22928.66421	1663.677901	1741.159096
0.000147133	34084.89741	22810.35456	1646.639615	1759.767751
0.000147784	35202.25788	22979.26143	1662.354711	1728.005341
0.000148434	34830.48971	22924.57538	1651.978757	1739.894931
0.000149084	34861.07807	22925.03222	1638.493589	1743.911972
0.000149735	34735.12273	22938.82053	1654.913035	1709.583324
0.000150385	34961.21971	22944.47741	1615.564226	1705.487764
0.000151035	34603.21724	22846.19257	1635.870732	1753.205584
0.000151685	34408.11475	22954.77431	1616.74467	1729.404384
0.000152336	34683.13851	23133.85052	1646.544461	1745.752892
0.000152986	34811.61679	23169.6063	1648	1703.38365
0.000153636	34601.591	22916.45198	1634.747849	1728.163719
0.000154287	34879.19639	23320.64807	1637.882803	1733.882803
0.000154937	34623.26411	23237.68645	1625.24517	1768.769984
0.000155587	34605.81212	23006.52733	1632.585998	1735.164531
0.000156238	34690.12933	22977.89984	1660.046857	1757.021769
0.000156888	35234.46109	23042.58615	1622.822591	1769.056517
0.000157538	34871.67944	23093.78792	1630.877515	1751.038121
0.000158188	34954.25577	22899.37078	1646.199405	1752.664735
0.000158839	35076.20329	23312.65391	1639.090066	1763.459099
0.000159489	34818.65982	23091.77467	1654.278965	1771.361045
0.000160139	34323.84248	23082.07008	1650.808771	1752.971057
0.00016079	34860.85126	23163.04872	1645.473772	1758.83308
0.00016144	34813.88886	23162.95038	1625.863732	1721.526214
0.00016209	35025.29371	23073.99774	1650.002061	1764.937266
0.000162741	35165.81615	23123.02209	1636.632641	1748.632941
0.000163391	35011.20788	23022.11956	1637.274044	1769.95013
0.000164041	35005.04377	23057.71471	1651.864437	1737.771338
0.000164691	34845.06715	22869.44954	1649.944732	1740.701753
0.000165342	35037.93359	23188.72742	1635.042597	1767.523131
0.000165992	34858.03226	23102.6254	1641.38392	1767.378534
0.000166642	34722.35646	23228.793	1628.57673	1762.616629
0.000167293	34935.10066	23313.45584	1655.320005	1766.701925
0.000167943	35343.58618	23062.99326	1635.434946	1762.501345
0.000168593	34841.94893	22976.37323	1654.620257	1758.322737
0.000169244	34950.23012	22983.16504	1663.56901	1735.174506
0.000169894	34646.33296	23287.97169	1648.614509	1725.083167
0.000170544	34947.88537	23332.1024	1651.326841	1774.658313
0.000171194	35155.36705	23238.61602	1636.384318	1776.276644
0.000171845	34920.43041	23044.28938	1636.628341	1765.985648
0.000172495	34767.19101	23228.32673	1639.072754	1765.681594
0.000173145	35141.60508	23216.59801	1646.089275	1771.339504
0.000173796	35022.97978	23320.49036	1625.156948	1763.628255
0.000174446	35103.18668	23297.9766	1637.376039	1770.433772
0.000175096	34872.75495	23248.56936	1650.302613	1791.237105
0.000175747	35201.11472	23295.99915	1650.432155	1788.874163
0.000176397	35196.61097	23261.48173	1625.924107	1775.907564
0.000177047	35178.78345	23208.60379	1648.775112	1744.576079
0.000177698	34967.17386	23379.43655	1653.187872	1729.101934
0.000178348	35139.04562	23207.08203	1666.291328	1740.751719
0.000178998	35446.87164	23148.04351	1654.838391	1765.172619
0.000179648	35227.19113	23198.46119	1641.657527	1763.607219
0.000180299	35207.88697	23223.48772	1651.052176	1765.913568
0.000180949	35253.75314	23226.13551	1655.916791	1776.94646
0.000181599	35309.18992	23047.21389	1643.476653	1751.368271
0.00018225	35498.30134	23097.61168	1651.79444	1758.250755
0.0001829	35296.10867	23114.49252	1644.182292	1770.196947
0.00018355	35150.0299	23115.48639	1627.832373	1763.671349
0.000184201	35234.62324	23433.45745	1650.558605	1772.437785
0.000184851	35090.45231	23548.5496	1646.484697	1766.429874
0.000185501	34795.46111	23445.00307	1647.033795	1754.963209
0.000186151	35028.81122	23343.14222	1641.633242	1759.533932
0.000186802	35280.79271	23361.58026	1632	1787.829078
0.000187452	35381.59136	23280.24784	1654.427789	1777.76237
0.000188102	35264.07576	23318.20281	1658.048846	1775.947522
0.000188753	35157.37266	23189.09049	1642.502885	1768.055981
0.000189403	35390.64631	23456.20282	1628.721318	1774.280842
0.000190053	35391.13805	23518.68165	1637.072824	1774.965881
0.000190704	35633.08093	23301.62538	1638.881517	1769.118483
0.000191354	35473.21657	23340.15092	1639.208774	1776.61613
0.000192004	35336.55975	23365.87473	1651.077662	1769.37351
0.000192654	35368.11886	23280.51355	1644.68444	1773.38578
0.000193305	35349.07328	23346.71832	1636.208507	1767.169947
0.000193955	35335.72866	23520.34431	1650.681083	1749.30118
0.000194605	35253.47174	23558.30507	1668.949126	1767.831293
0.000195256	35386.51953	23412.94597	1663.926432	1783.514596
0.000195906	35517.65764	23259.69183	1638.514788	1775.741336
0.000196556	35626.80628	23420.58085	1629.770467	1760.406087
0.000197207	35524.68355	23555.06461	1646.849702	1768.627333
0.000197857	35500.52875	23448.40415	1646.166813	1764.874761
0.000198507	35671.85654	23537.85809	1636.645846	1769.287494
0.000199157	35530.2187	23382.26285	1641.9151	1778.260696
0.000199808	35714.67496	23264.67843	1632.052411	1776
0.000200458	35602.24482	23668.05535	1633.428768	1773.855118
0.000201108	35309.23061	23678.48216	1634.629661	1765.664883
0.000201759	35195.60119	23517.01689	1632.862665	1767.263114
0.000202409	35467.71689	23468.89962	1632	1765.713158
0.000203059	35357.27243	23412.15894	1638.408668	1748.77481
0.00020371	35229.99033	23281.64053	1636.662935	1743.44
0.00020436	35362.67862	23336.17582	1623.273862	1777.636281
0.00020501	35464.5127	23488.07729	1640.800289	1788.760094
0.00020566	35795.09496	23452.8337	1640.385263	1768.385263
0.000206311	35695.93477	23513.01891	1632.140439	1768.880974
0.000206961	35577.84138	23561.95215	1634.76516	1775.575567
0.000207611	35586.06822	23680.5457	1648	1766.088457
0.000208262	35440.11322	23665.51647	1648.319093	1764.867207
0.000208912	35604.94893	23286.01473	1641.643829	1776.963686
0.000209562	35559.20838	23544.47863	1632	1769.455127
0.000210213	35768.10529	23787.06073	1634.007087	1761.812853
0.000210863	35842.44236	23721.1398	1640.21966	1785.035767
0.000211513	35630.22267	23800.66527	1640.412455	1792.743157
0.000212164	35350.26355	23727.34499	1641.532551	1801.204193
0.000212814	35614.38404	23473.50701	1616.889134	1749.604164
0.000213464	35537.20699	23733.41963	1626.104788	1772.515737
0.000214114	35502.78789	23759.20493	1641.535439	1773.318738
0.000214765	35549.85486	23747.19808	1636.99976	1756.481463
0.000215415	35473.96209	23711.6052	1629.531732	1767.352071
0.000216065	35583.46793	23657.1084	1626.396997	1777.499276
0.000216716	35778.04168	23562.43083	1646.523402	1778.99733
0.000217366	35751.07583	23524.99481	1648.099581	1803.056584
0.000218016	35939.45643	23367.23395	1644.491295	1783.581391
0.000218667	35685.80689	23484.76287	1631.618378	1765.556956
0.000219317	35738.27429	23531.08165	1634.09632	1744.295641
0.000219967	35434.00608	23641.40058	1632.413176	1754.354378
0.000220617	35667.4061	23635.01449	1633.220399	1767.585667
0.000221268	35915.83871	23739.05225	1643.079418	1758.061105
0.000221918	35990.87695	23507.72163	1624.856145	1747.786692
0.000222568	35983.07427	23504.31851	1646.695669	1758.915636
0.000223219	35774.30904	23360.23697	1635.543641	1763.270311
0.000223869	35798.09755	23486.18142	1632	1755.584527
0.000224519	36113.93976	23358.11256	1632.870674	1773.419129
0.00022517	35979.09567	23574.9855	1642.925717	1791.741007
0.00022582	36138.27303	23657.48131	1647.901473	1774.716704
0.00022647	35896.67206	23709.24909	1646.610526	1770.707496
0.00022712	35858.79412	23777.54195	1648.900752	1737.156835
0.000227771	35656.08663	23878.68127	1633.257472	1770.487474
0.000228421	35671.55504	23636.72971	1638.225792	1765.541442
0.000229071	35843.78846	23577.69761	1635.224373	1767.547452
0.000229722	35503.66184	23290.62029	1658.609302	1773.32953
0.000230372	35955.64882	23702.30291	1633.646674	1792.04222
0.000231022	36020.91812	23647.30374	1648.8524	1792.233941
0.000231673	35947.56996	23896.17354	1636.786923	1805.169645
0.000232323	36224.72076	23947.50009	1639.167876	1761.922576
0.000232973	36015.24229	23847.90245	1642.038651	1785.803453
0.000233623	35944.79586	23877.96215	1646.898065	1781.93657
0.000234274	36285.72481	24082.68254	1632	1748.36756
0.000234924	36140.55062	23381.66921	1632.876116	1763.713664
0.000235574	35981.0941	23681.82303	1648.763207	1791.383359
0.000236225	35976.50856	24135.41576	1662.699405	1780.359985
0.000236875	36202.13479	23803.05897	1632.274251	1753.22912
0.000237525	36029.65236	23692.75151	1637.631043	1785.944478
0.000238176	35975.34899	24045.73741	1632.490584	1776.31157
0.000238826	36152.61052	23964.12603	1661.794229	1792
0.000239476	35713.93053	23402.58149	1647.99272	1791.764586
0.000240127	35878.73143	23656.91643	1644.267043	1755.280345
0.000240777	36259.83444	24180.00584	1647.946422	1756.294091
0.000241427	36262.02911	23793.67889	1624.872749	1760.015849
0.000242077	35997.2793	23684.71463	1647.517081	1791.268229
0.000242728	36222.90054	23866.25446	1645.345014	1776.478795
0.000243378	36145.97428	23937.74643	1633.264083	1806.816592
0.000244028	36267.58384	24162.59033	1664.526614	1748.843471
0.000244679	36116.38265	23933.41867	1671.045907	1759.407601
0.000245329	36146.10825	24001.04761	1657.748835	1781.461819
0.000245979	35972.07063	23758.21679	1633.488855	1782.984436
0.00024663	35766.01234	23722.49471	1621.285755	1801.879662
0.00024728	36361.47215	24161.87767	1634.707065	1796.916954
0.00024793	36100.21274	24175.31923	1618.206904	1777.719642
0.00024858	36017.40641	23678.43906	1648.204731	1790.756523
0.000249231	36230.33353	23937.84627	1653.77613	1796.562873
0.000249881	36259.40609	24125.53845	1641.465574	1799.45359
0.000250531	36633.73787	24007.19091	1623.999163	1770.25337
0.000251182	36529.51168	23791.02181	1626.432644	1788.567207
0.000251832	36238.53792	24213.13573	1644.422949	1778.059524
0.000252482	35789.2296	24202.5516	1634.305141	1776
0.000253133	35823.58292	23972.894	1629.121335	1822.222635
0.000253783	36100.70888	23870.2822	1636.018767	1846.141907
0.000254433	36154.75728	23972.00681	1653.609096	1814.259028
0.000255083	36063.56266	24000.80791	1636.346314	1798.80607
0.000255734	36400.84474	23916.03892	1655.941544	1788.501302
0.000256384	35912.37711	24094.44142	1638.174158	1816.826451
0.000257034	35713.59595	23961.53379	1633.644066	1813.94649
0.000257685	36016.06214	23843.94545	1645.698029	1822.471765
0.000258335	36317.5973	23775.90066	1648	1803.506567
0.000258985	35865.56373	23923.05662	1636.550616	1799.537833
0.000259636	35495.86927	23816.23034	1649.738567	1838.389759
0.000260286	35788.30449	23166.67452	1623.59507	1818.046242
0.000260936	35937.37664	21791.54349	1653.079241	1820.32148
0.000261586	35906.33714	22190.29822	1650.127058	1822.915931
0.000262237	36175.82143	23021.31083	1644.441964	1884.031249
0.000262887	36196.96714	23474.59047	1659.655631	1927.868364
0.000263537	36338.07019	23680.97134	1653.512087	1929.986982
0.000264188	36292.09062	24069.96976	1646.944659	1890.576564
0.000264838	36552.00372	24101.66064	1666.974189	1851.16862
0.000265488	36565.34227	23813.84573	1634.089543	1839.467763
0.000266139	36127.63742	24167.60209	1647.796594	1824.720634
0.000266789	36525.54994	24222.81359	1638.194019	1811.150222
0.000267439	36377.98185	24184.4483	1649.028969	1838.411168
0.00026809	36399.30183	24110.25938	1646.847591	1823.644252
0.00026874	36215.403	24223.46599	1642.782989	1843.485754
0.00026939	36283.20724	24498.72552	1657.013125	1845.744792
0.00027004	36601.68083	24349.62815	1663.587832	1819.319518
0.000270691	36767.25746	24317.14781	1661.57075	1804.622024
0.000271341	36745.16661	24355.18616	1630.289335	1813.234582
0.000271991	36682.03744	24412.24357	1620.955242	1826.564126
0.000272642	36615.66165	24331.44091	1641.867839	1841.749465
0.000273292	36499.866	24344.59463	1635.19353	1833.52289
0.000273942	36419.91543	24189.58401	1641.768911	1833.53187
0.000274593	36441.98736	24102.65291	1648	1826.151786
0.000275243	36485.79317	24303.51945	1640.784987	1811.591432
0.000275893	36587.6719	24173.35381	1640.288293	1855.331574
0.000276543	36851.28123	24115.72325	1634.749329	1862.069242
0.000277194	36962.43507	24091.71489	1636.117118	1835.382849
0.000277844	36918.42388	24256.31958	1638.071385	1839.110011
0.000278494	36907.94913	24223.23609	1641.185791	1831.155111
0.000279145	36744.60395	24177.74327	1628.499655	1864.34667
0.000279795	36566.53776	24135.93606	1630.738075	1842.234108
0.000280445	36724.34	24257.11715	1651.562762	1833.128466
0.000281096	36724.27663	24296.43762	1652.346432	1831.514199
0.000281746	36601.02897	24347.27223	1648	1829.85663
0.000282396	36392.97857	24103.57203	1631.541276	1816.056287
0.000283046	36446.87161	24114.98844	1633.396599	1833.802567
0.000283697	36743.1622	24216.85705	1639.758464	1834.539063
0.000284347	36723.1628	24118.86477	1643.01298	1832.295015
0.000284997	36946.56242	24200.58368	1643.921741	1823.610201
0.000285648	37077.85479	24221.20857	1639.979189	1800.366851
0.000286298	36729.14253	24034.63341	1632.017557	1822.244945
0.000286948	36781.77156	23970.4149	1631.983709	1832.437284
0.000287599	37070.40606	24352.62939	1639.730469	1832.844599
0.000288249	36826.08694	24480.63917	1649.870959	1834.830417
0.000288899	36683.52048	24417.48721	1646.806083	1826.750796
0.000289549	36650.82948	24493.48114	1643.428914	1827.292897
0.0002902	36638.64505	24372.39455	1642.408786	1832.96645
0.00029085	36660.67456	24162.32413	1641.709051	1848.56859
0.0002915	36700.56004	24425.54448	1639.092185	1854.198548
0.000292151	36701.12732	24585.09377	1642.020881	1847.709683
0.000292801	36738.75018	24579.4514	1639.501037	1827.248763
0.000293451	36892.03584	24546.02153	1650.664902	1829.433865
0.000294102	36842.10523	24451.42107	1648.056996	1821.202753
0.000294752	37098.42225	24391.24085	1635.955608	1846.488467
0.000295402	37111.37435	24532.25204	1641.624442	1833.493871
0.000296052	37000.82346	24776.94133	1631.498791	1805.941591
0.000296703	36992.12723	24769.16724	1636.375362	1824.666594
0.000297353	36952.90209	24711.32251	1641.96317	1838.83316
0.000298003	36950.11014	24572.92928	1640.754099	1863.245901
0.000298654	37003.24379	24357.5711	1658.724136	1856.897888
0.000299304	36964.81312	24525.86163	1645.071799	1862.437687
0.000299954	36965.31041	24539.19363	1619.215776	1842.369418
0.000300605	37155.04143	24508.00985	1628.112444	1836.878389
0.000301255	37101.87981	24447.84692	1653.342047	1809.206047
0.000301905	37145.84415	24592.96682	1650.782772	1829.862342
0.000302556	37272.87583	24578.93348	1640.399363	1839.06723
0.000303206	37159.74217	24488.86267	1631.688781	1849.313654
0.000303856	36905.50803	24617.52818	1644.976439	1854.907749
0.000304506	36706.1782	24855.37973	1654.518918	1883.508947
0.000305157	37079.83349	24555.48542	1637.442815	1836.615799
0.000305807	37024.69559	24382.42946	1637.054064	1836.503241
0.000306457	36783.8821	24508.33604	1631.50865	1862.784604
0.000307108	37106.48051	24561.66023	1650.197297	1844.876705
0.000307758	37282.15726	24370.8152	1637.4575	1821.102214
0.000308408	37278.33447	24501.96747	1649.09718	1855.8214
0.000309059	37136.6105	24443.19635	1639.961108	1891.776326
0.000309709	37063.28885	24432.59152	1620.394069	1852.002609
0.000310359	36675.87569	24524.06914	1626.133458	1828.931643
0.000311009	37065.11823	24446.57779	1642.063274	1850.591197
0.00031166	37165.54074	24471.02153	1646.275034	1863.23789
0.00031231	36967.13756	24775.5474	1625.68068	1850.635355
0.00031296	36932.21116	24405.80664	1634.99555	1864.553823
0.000313611	36918.12533	24198.87641	1644.315133	1860.155634
0.000314261	37091.16085	24419.55606	1640.142233	1861.917914
0.000314911	36932.21051	24555.92947	1657.414831	1851.892513
0.000315562	37256.4261	24468.97154	1648.115201	1848.18542
0.000316212	37427.71201	24574.79291	1649.595828	1839.182067
0.000316862	37031.64667	24837.62831	1663.111176	1810.739237
0.000317512	37069.20897	24697.02798	1647.219662	1815.173456
0.000318163	37419.5797	24636.5257	1646.54641	1824.44039
0.000318813	37151.94223	24722.03929	1645.922473	1834.075497
0.000319463	37132.60859	24615.45969	1650.224915	1843.078736
0.000320114	37095.58778	24447.19521	1638.594224	1844.325464
0.000320764	37393.20605	24817.28754	1640.545964	1871.18964
0.000321414	37105.05151	24882.25707	1661.051394	1812.513524
0.000322065	36838.64246	24602.38991	1661.732329	1780.336171
0.000322715	37599.58224	24503.74177	1641.304546	1807.675571
0.000323365	37474.45348	24822.5563	1644.648138	1841.460286
0.000324015	37338.8591	24867.67984	1638.276724	1815.078838
0.000324666	37452.51085	24795.93259	1630.705357	1816.235939
0.000325316	37404.95799	24754.651	1616.860012	1834.462333
0.000325966	37150.24553	24634.41825	1630.288882	1820.151233
0.000326617	37205.44754	24562.10417	1633.719348	1792.45448
0.000327267	37278.18803	24579.16564	1648.696169	1801.350613
0.000327917	37321.39667	24396.99205	1658.573659	1827.728241
0.000328568	37248.16594	24509.70327	1654.931641	1808.651995
0.000329218	36701.41633	24551.11323	1641.929781	1820.140439
0.000329868	36924.86016	24288.21363	1644.009605	1815.198051
0.000330519	37409.51075	24672.59623	1632.511381	1809.255682
0.000331169	37181.68131	24699.40563	1661.568017	1885.369171
0.000331819	37376.89289	24953.81702	1638.843176	1836.40402
0.000332469	37677.74309	24534.04953	1621.916787	1805.28192
0.00033312	37752.05564	24683.13839	1631.915744	1855.578719
0.00033377	37231.05129	24859.28268	1642.406979	1814.578978
0.00033442	37207.57312	24704.51674	1650.87185	1848.638199
0.000335071	37424.45035	24544.92756	1648.641648	1794.006561
0.000335721	37251.68037	24655.77726	1632.760657	1769.674464
0.000336371	37729.93631	24951.41632	1643.331996	1810.666989
0.000337022	37478.28417	24850.63815	1632.504999	1823.495001
0.000337672	37732.92031	24976.6957	1623.652734	1824
0.000338322	37615.39458	24651.70416	1631.242238	1802.989296
0.000338972	37462.90871	24587.52578	1632	1817.609926
0.000339623	37660.07643	24880.46102	1646.70384	1779.925718
0.000340273	37317.34106	24860.3254	1645.806834	1776.212805
0.000340923	37638.92673	24941.06815	1663.497409	1790.471912
0.000341574	37261.64833	24803.00331	1647.582973	1790.506441
0.000342224	37503.13045	25152.35244	1634.093469	1829.333844
0.000342874	37710.91218	24816.26914	1642.785968	1811.258734
0.000343525	37642.16778	24869.84659	1648.127578	1802.079003
0.000344175	37444.53881	24733.72928	1633.821238	1808.090465
0.000344825	37330.08897	24666.51221	1656.939828	1785.709257
0.000345475	37465.05288	24661.24726	1654.191556	1768.562285
0.000346126	37514.74995	24491.29185	1642.265904	1761.471167
0.000346776	37622.29575	24811.23392	1643.353779	1794.797914
0.000347426	37590.35573	24805.15683	1649.311614	1771.093352
0.000348077	37692.65566	24904.14559	1636.638247	1810.366257
0.000348727	37934.43994	24658.3347	1658.723519	1821.528054
0.000349377	37834.87746	24749.62473	1654.035049	1822.599674
0.000350028	37320.0329	24725.30855	1636.297989	1782.297437
0.000350678	37499.76068	24727.83898	1644.778274	1783.791842
0.000351328	37598.8681	24743.49906	1652.562953	1796.69769
0.000351978	37483.28603	24852.88003	1656.379063	1786.009977
0.000352629	37516.47683	24853.52008	1650.769381	1800.760775
0.000353279	37577.41546	24770.88518	1626.466935	1807.535086
0.000353929	37653.72211	24817.20569	1647.999793	1820.213728
0.00035458	37821.67725	24847.6996	1636.490432	1797.963461
0.00035523	37662.57284	24804.35974	1649.10684	1778.847745
0.00035588	37310.47173	24887.6396	1657.718964	1765.59874
0.000355882	37310.47173	24887.6396	1657.718964	1765.59874
0.000356538	37691.72725	25053.35123	1649.734402	1767.06962
0.000357193	37644.51349	25089.22733	1637.877309	1780.245381
0.000357849	37544.93237	25074.53152	1650.772278	1789.360691
0.000358504	37568.28423	24978.91255	1650.988402	1773.668883
0.00035916	37537.30943	24926.36789	1651.494643	1779.763194
0.000359815	37582.42875	24977.16814	1648.861405	1780.711397
0.000360471	37914.00988	25095.63617	1632.67379	1781.29815
0.000361126	38101.97175	25074.68688	1637.736135	1784.18492
0.000361782	37380.62006	24938.84848	1646.544806	1791.820713
0.000362437	37631.34905	25184.50804	1659.885249	1765.754779
0.000363092	37632.23678	24938.9325	1647.289627	1768.508662
0.000363748	37297.96076	25084.74063	1646.081011	1775.956669
0.000364403	37496.30313	24884.84589	1633.040648	1806.848178
0.000365059	37634.58278	25010.29237	1645.521968	1778.378461
0.000365714	37690.93351	25147.79815	1647.327927	1784.214569
0.00036637	37851.77062	25123.1457	1646.012825	1797.27064
0.000367025	37755.27161	25072.61579	1651.680084	1815.282749
0.000367681	37497.70173	24938.14683	1624.266484	1794.256611
0.000368336	37543.62618	25184.636	1638.736703	1773.785852
0.000368991	37776.04903	25437.96959	1647.845022	1783.733554
0.000369647	37982.23308	25180.70432	1652.035628	1775.632673
0.000370302	37571.41226	25089.5473	1646.694945	1780.01518
0.000370958	37682.10318	25217.84782	1642.15542	1779.714961
0.000371613	37753.08719	25126.86895	1658.072517	1789.148216
0.000372269	37634.99133	25072.34193	1645.36357	1811.41365
0.000372924	37477.80515	24719.44516	1648.51407	1833.28661
0.00037358	37810.74139	25136.97949	1642.166759	1808.004414
0.000374235	38028.52209	25013.39681	1617.730338	1819.473305
0.00037489	37759.28848	25056.62834	1637.252881	1764.125973
0.000375546	38002.80455	24911.95515	1636.628326	1751.358543
0.000376201	38106.34624	25116.26009	1644.930886	1731.906714
0.000376857	38037.06106	25091.90972	1648	1747.903896
0.000377512	37861.85782	24999.09827	1637.957147	1775.410819
0.000378168	37716.96403	24870.85984	1640.265569	1766.45709
0.000378823	37581.20606	25075.21339	1647.98856	1753.965556
0.000379479	37544.8228	24933.04756	1649.488905	1755.722557
0.000380134	37720.60961	24914.542	1645.670889	1765.276764
0.00038079	37642.31211	24988.56317	1650.583267	1764.91677
0.000381445	37884.23132	24980.1338	1645.511439	1767.893825
0.0003821	37731.7486	24802.70581	1632	1732.70223
0.000382756	37440.87985	24942.37603	1632.917324	1746.877727
0.000383411	37758.56487	25073.09528	1633.182919	1767.360973
0.000384067	37983.32273	25440.84618	1660.973786	1752.206825
0.000384722	37981.09763	25008.85334	1660.753011	1788.567889
0.000385378	37840.53463	25035.89667	1626.840405	1781.143633
0.000386033	37845.89585	24996.95017	1641.20822	1753.916452
0.000386689	37911.88169	24835.9734	1643.616077	1766.22853
0.000387344	37371.81058	24935.23884	1630.292192	1769.815025
0.000387999	37631.56049	25004.01005	1625.163643	1763.110413
0.000388655	37831.30181	24977.9854	1640.746152	1768.540134
0.00038931	37697.59057	24991.64399	1649.35719	1754.481697
0.000389966	37598.3034	24982.23661	1649.970529	1752.288484
0.000390621	37823.25634	25051.84131	1655.168762	1741.867187
0.000391277	38019.35999	25119.31299	1640.242387	1749.320727
0.000391932	37890.45874	24924.34436	1646.076029	1761.899854
0.000392588	37834.85475	25327.00217	1637.99845	1765.907233
0.000393243	38132.04164	25244.50041	1650.168878	1787.545618
0.000393899	37848.85472	24777.2171	1641.767153	1767.229277
0.000394554	37503.98725	25012.72664	1647.927773	1791.780553
0.000395209	38176.70712	24888.33739	1624.117789	1765.461208
0.000395865	37697.40438	25211.60166	1628.249014	1765.669022
0.00039652	37661.06284	25511.83833	1634.409634	1765.730271
0.000397176	37884.66815	25010.4899	1635.329333	1752.958775
0.000397831	37962.84369	24952.7	1638.456278	1740.799389
0.000398487	37785.4379	25006.16828	1633.312215	1747.57928
0.000399142	37860.98813	25167.20214	1626.619489	1762.971728
0.000399798	37877.24497	25185.75379	1638.640858	1753.903774
0.000400453	37770.30053	25139.70596	1640.144107	1755.907845
0.000401108	37830.52416	24977.95648	1640.398921	1759.116873
0.000401764	37787.81026	24963.36873	1648.337904	1759.15244
0.000402419	37800.63451	24919.40631	1665.965033	1775.195151
0.000403075	37306.75738	24903.75516	1661.928833	1739.899064
0.00040373	37954.26899	24918.27383	1652.743042	1727.056258
0.000404386	37574.69704	25090.64387	1632.013837	1772.328106
0.000405041	37840.53102	24967.30688	1659.628456	1763.196659
0.000405697	37627.45008	24943.25723	1647.788088	1745.99754
0.000406352	37710.42114	25187.79951	1645.386064	1742.340754
0.000407007	37869.07567	25030.87669	1629.953242	1750.928547
0.000407663	38077.01273	25004.28812	1624.874309	1723.788485
0.000408318	38100.74923	25236.67101	1631.697942	1760.486937
0.000408974	37890.73362	25074.67316	1632.776414	1758.041209
0.000409629	37808.25425	25055.92029	1641.295794	1731.53829
0.000410285	37711.37213	25028.19736	1637.178642	1723.028758
0.00041094	37817.99973	24916.59282	1635.096686	1735.155563
0.000411596	37780.92928	24922.43114	1638.609995	1732.877942
0.000412251	37743.94035	25005.24912	1618.255207	1735.136086
0.000412907	37659.02814	24952.30946	1624.937171	1706.420234
0.000413562	37641.1289	24905.12272	1645.681853	1745.388324
0.000414217	38004.26481	25113.90336	1648	1751.539556
0.000414873	37460.34697	24870.555	1648	1746.159043
0.000415528	37981.66264	25106.84593	1652.617965	1744.172923
0.000416184	37913.36535	25146.5583	1653.758357	1769.769922
0.000416839	37562.85428	25250.64662	1650.175285	1727.152187
0.000417495	37877.00438	24979.79485	1669.17523	1745.327747
0.00041815	37973.73004	24982.67149	1649.271429	1747.789692
0.000418806	38198.70928	25167.23112	1633.583561	1737.842108
0.000419461	37933.34095	25144.12366	1643.573349	1726.077582
0.000420116	37865.52737	25042.51282	1640.773885	1749.73856
0.000420772	37857.20962	24937.11638	1652.397248	1753.096201
0.000421427	37469.50127	24817.06777	1650.273224	1731.473711
0.000422083	37876.43801	25099.2083	1626.606787	1740.557323
0.000422083	37876.43801	25099.2083	1626.606787	1740.557323
0.000422735	37735.38208	25097.04279	1639.893625	1747.470887
0.000423387	37886.19133	24997.18032	1630.716057	1722.198705
0.000424038	37790.08811	24849.89496	1662.867622	1745.938138
0.00042469	37949.48095	24957.91428	1657.260669	1759.673142
0.000425341	38012.03218	25189.14334	1633.87148	1750.111653
0.000425993	37569.87978	24973.52925	1632.818159	1719.569635
0.000426644	37527.43696	25026.97868	1638.830279	1723.194898
0.000427296	37994.27366	25049.70756	1648	1722.786542
0.000427947	37917.59936	24876.28559	1648.865593	1759.057358
0.000428599	37780.66598	24845.20386	1640.125304	1755.636757
0.00042925	37942.41569	25091.94299	1624.042704	1745.797832
0.000429902	37970.26764	25148.18233	1640.137317	1750.101881
0.000430553	37934.82957	25051.05608	1646.044563	1740.397334
0.000431205	37937.23538	25098.30935	1644.874491	1734.888926
0.000431856	38121.0886	25116.99039	1653.865474	1722.25267
0.000432508	38208.15309	25286.50992	1641.436772	1726.597016
0.000433159	37876.14822	25309.7015	1644.562777	1748.026125
0.000433811	37873.88849	25343.26353	1646.256342	1741.326172
0.000434463	37657.61202	25206.0882	1625.426029	1726.019934
0.000435114	37685.38438	25098.15557	1628.898153	1707.568055
0.000435766	38140.69577	24812.72529	1628.22584	1725.773326
0.000436417	38304.48067	24984.12178	1628.264202	1725.87606
0.000437069	38303.20812	25099.46592	1624.091117	1727.277516
0.00043772	38266.81394	25121.40377	1633.102763	1750.727318
0.000438372	38084.12967	25245.24023	1640.248722	1730.176385
0.000439023	38004.14388	25233.91461	1654.788081	1720.327524
0.000439675	38005.38833	25210.58597	1651.384807	1722.267502
0.000440326	37900.31049	25155.80963	1639.319121	1732.10773
0.000440978	37983.86853	25218.83205	1647.68981	1751.125879
0.000441629	38015.60311	25259.51845	1647.080937	1738.309662
0.000442281	38046.17866	25271.49021	1637.818077	1742.522299
0.000442932	37943.23373	25232.50068	1639.355763	1750.185731
0.000443584	38026.81041	25134.93394	1641.794687	1733.692095
0.000444235	38058.84159	25099.81674	1633.412953	1721.715885
0.000444887	37933.16471	25016.48143	1630.723313	1742.678872
0.000445538	38070.55167	25176.48645	1624.17695	1757.857736
0.00044619	38092.71367	25214.76023	1634.331491	1719.169011
0.000446842	38175.20504	25248.12224	1641.426262	1718.467905
0.000447493	38074.58001	25157.06824	1638.678127	1729.30985
0.000448145	38108.91007	25108.19137	1646.681915	1717.347656
0.000448796	38178.81128	25155.43369	1646.628445	1733.762229
0.000449448	37922.74735	25052.64614	1632.884469	1742.433122
0.000450099	37851.02676	24957.34822	1626.937816	1731.811953
0.000450751	38067.61825	25059.2552	1644.72529	1711.017745
0.000451402	37978.1788	25117.96845	1643.111433	1720.322424
0.000452054	37652.42624	25089.10034	1633.450611	1755.78566
0.000452705	37684.6873	25235.82204	1640.515952	1753.361423
0.000453357	37917.33418	25243.42779	1637.938823	1742.808406
0.000454008	38224.65187	25093.4739	1630.501955	1736.533849
0.00045466	38028.72191	25054.51047	1630.840028	1729.159972
0.000455311	37869.00361	24911.55253	1641.153423	1729.529668
0.000455963	37886.60724	25005.6934	1646.454521	1736.830907
0.000456614	38240.1089	25201.75711	1639.106101	1741.326172
0.000457266	38165.89089	25241.9853	1626.813665	1731.888907
0.000457918	38032.29269	25168.90841	1638.8185	1725.326172
0.000458569	38389.87385	25019.41865	1641.047336	1720.525852
0.000459221	38275.57538	25255.98813	1641.145863	1727.068762
0.000459872	37887.41243	25244.54174	1637.150799	1749.698401
0.000460524	38091.4303	25357.60797	1650.164508	1741.835492
0.000461175	37971.69471	25325.11156	1659.654203	1718.996912
0.000461827	37864.65585	25096.65365	1640.141004	1722.09956
0.000462478	38138.84585	25111.48954	1631.029764	1729.703592
0.00046313	37961.33854	25279.74735	1640.569385	1727.235022
0.000463781	38188.01053	25415.61431	1636.677985	1720.148414
0.000464433	38093.52258	25247.20708	1647.702953	1733.050609
0.000465084	38096.28225	25207.48147	1633.094814	1725.481425
0.000465736	38042.63054	25370.64492	1639.116845	1740.436142
0.000466387	38050.59471	25597.73491	1637.238144	1737.648642
0.000467039	38203.81105	25666.41445	1630.185729	1725.260171
0.00046769	38544.94028	25307.29015	1640.277255	1728.156149
0.000468342	38316.58967	25068.73878	1639.818155	1725.165811
0.000468994	38251.31301	25452.43057	1635.485951	1748.669426
0.000469645	38220.33573	25423.01921	1638.398688	1726.295226
0.000470297	38294.99994	25163.36161	1645.658498	1713.893327
0.000470948	38030.1235	25428.33133	1638.484987	1724.188841
0.0004716	37899.04276	25322.70898	1630.823928	1729.92495
0.000472251	38037.34636	25202.24145	1633.207694	1748.078303
0.000472903	37778.52409	25107.97166	1642.468676	1746.857496
0.000473554	37898.16569	25102.91186	1637.468333	1749.885455
0.000474206	38266.65785	25054.5985	1644.582853	1744.057685
0.000474857	38267.08671	25352.35553	1640.016179	1713.366695
0.000475509	38119.61145	25482.67485	1623.241391	1722.134927
0.00047616	38356.58194	25313.99106	1622.745086	1750.326494
0.000476812	38164.35172	25199.39134	1652.642749	1740.980583
0.000477463	37927.54517	25082.38336	1640.720097	1733.954233
0.000478115	38096.7102	25317.00481	1636.756891	1722.965817
0.000478766	38360.15044	25383.45712	1622.689266	1724.185504
0.000479418	38304.09665	25379.29898	1627.098587	1712.672042
0.00048007	38132.25545	25247.15702	1642.074916	1739.084653
0.000480721	38151.76104	25213.44602	1656.023221	1731.684163
0.000481373	38327.18383	25290.9357	1647.876492	1771.103407
0.000482024	38445.61852	25385.51078	1649.682033	1720.532625
0.000482676	38328.31739	25347.95313	1650.673828	1732.914456
0.000483327	38133.50397	25565.16097	1622.02065	1732.059192
0.000483979	38416.20735	25418.20932	1620.450729	1704.040976
0.00048463	38191.5644	25371.98506	1619.10648	1709.843692
0.000485282	38309.23865	25248.95638	1641.17116	1739.011307
0.000485933	38205.3321	25430.59405	1638.5443	1725.89066
0.000486585	38224.86802	25163.29084	1632.770437	1731.812974
0.000487236	38036.68789	25208.57763	1625.123769	1714.94932
0.000487888	37975.44564	25302.76024	1642.508771	1755.972557
0.000488539	38194.51068	25214.53513	1661.640937	1720.737663
0.000489191	38341.55747	25516.40956	1645.222955	1719.377538
0.000489842	38083.71584	25064.41321	1637.95506	1729.454101
0.000490494	38357.23827	25090.63096	1630.197223	1716.411265
0.000491145	38028.81702	25285.67817	1638.923327	1721.871695
0.000491797	38035.03959	25239.03785	1668.886254	1732.316902
0.000492449	38047.2517	25023.54713	1655.040265	1728.485833
0.0004931	37643.1379	25061.14508	1638.706639	1749.941867
0.000493752	37907.7023	25054.4516	1637.347656	1754.44105
0.000494403	37711.41224	25233.81357	1642.26452	1717.596645
0.000495055	37795.66421	24782.91827	1622.779253	1729.598687
0.000495706	38373.17135	25139.91839	1658.876169	1728.16386
0.000496358	39486.14219	25835.23992	1648.737865	1750.650834
0.000497009	40096.91467	26252.42292	1625.207372	1729.185888
0.000497661	39123.35331	25935.65963	1634.209994	1738.18851
0.000498312	37722.46868	25014.2325	1634.673828	1728.400843
0.000498964	37943.20585	24733.59432	1657.891836	1735.767073
0.000499615	37650.97371	24951.42973	1643.065189	1715.224658
0.000500267	37305.77491	25234.06362	1660.954759	1746.037365
0.000500918	38371.42903	25069.28241	1645.54979	1738.764453
0.00050157	38077.253	25344.41781	1645.326172	1743.956883
0.000502221	38340.6031	25642.01616	1637.364805	1744
0.000502873	38061.92965	25506.58151	1658.602185	1701.56842
0.000503525	38135.62902	25492.66772	1645.171335	1759.509615
0.000504176	38639.47528	25400.50904	1629.533936	1710.032836
0.000504828	38435.72178	25096.79374	1642.824838	1754.652344
0.000505479	38478.55439	25606.46425	1650.52721	1754.652344
0.000506131	38525.96987	25451.46896	1644.882001	1753.764002
0.000506782	38875.10012	25424.1688	1632.522973	1728
0.000507434	39256.51483	26051.85642	1645.326172	1727.760454
0.000508085	38746.32067	25573.47437	1645.462726	1722.829673
0.000508737	38428.27435	25548.96147	1647.695268	1724.719157
0.000509388	38212.26849	25181.20572	1642.988698	1717.858382
0.00051004	38598.96791	25738.24442	1646.16603	1761.820735
0.000510691	38695.27256	25732.40318	1622.543244	1712.682253
0.000511343	38738.42951	25289.30792	1639.712447	1693.178823
0.000511994	38903.66979	25647.70587	1665.057591	1752.44136
0.000512646	38475.36467	25770.09301	1645.53561	1754.614549
0.000513297	38724.13082	25860.86296	1622.132564	1729.837087
0.000513949	38812.14807	25506.46159	1628.772941	1746.394972
0.000514601	38973.89598	25402.3269	1624.606084	1744.879267
0.000515252	38482.75714	25344.78795	1633.041938	1749.194186
0.000515904	38201.7513	25581.03308	1660.026255	1734.831117
0.000516555	38650.07556	25525.02691	1648.968819	1780.910599
0.000517207	38576.79753	25768.67793	1636.989744	1758.216188
0.000517858	38955.81893	25487.60778	1636.910166	1740.338538
0.00051851	38375.34838	25550.76932	1649.894758	1705.620024
0.000519161	38842.82488	25626.06407	1641.285734	1731.883354
0.000519813	38670.06291	25449.49026	1623.293028	1739.073502
0.000520464	38630.92926	25395.23339	1642.770415	1737.407494
0.000521116	38708.59203	25692.07623	1619.162187	1721.408128
0.000521767	38760.3365	25516.53034	1634.673828	1738.522152
0.000522419	38928.26907	25737.0587	1634.673828	1717.599077
0.00052307	38746.9006	25633.93369	1634.673828	1693.646389
0.000523722	38647.97531	25669.50412	1638.785448	1735.15045
0.000524373	38732.83854	25661.39228	1651.740914	1710.389846
0.000525025	38794.90144	25843.55728	1634.673828	1715.221476
0.000525676	38707.07841	25457.25766	1634.673828	1728.017168
0.000526328	38622.27651	25571.02351	1637.560873	1760.475922
0.00052698	38823.67823	26091.74728	1648	1735.718422
0.000527631	38478.70069	26012.90211	1641.9107	1742.16732
0.000528283	38909.38476	25560.2527	1620.720952	1732.23843
0.000528934	38773.87608	25674.88714	1618.031312	1721.938707
0.000529586	38776.82188	25779.97221	1623.878769	1726.693925
0.000530237	38736.63313	25612.92772	1647.325861	1727.392616
0.000530889	38721.88108	25884.7071	1646.016122	1737.19756
0.00053154	38771.43167	25788.78222	1646.588478	1726.737694
0.000532192	38618.47071	25895.14386	1639.056077	1729.952256
0.000532843	38672.41491	25937.23294	1630.063556	1728
0.000533495	38703.13125	25845.9448	1639.507743	1731.753871
0.000534146	38893.52867	25704.10691	1654.81967	1740.557165
0.000534798	38893.47268	25475.52306	1638.288037	1734.740867
0.000535449	38741.08628	25554.41618	1626.138564	1718.146243
0.000536101	38996.88641	25693.9778	1639.783857	1709.485818
0.000536752	39014.8934	25610.13434	1641.178288	1737.128019
0.000537404	38925.69741	25491.90467	1633.696126	1748.024737
0.000538056	38804.6561	25733.96658	1640.78927	1736.610977
0.000538707	38915.26876	25665.80631	1648.879685	1750.268053
0.000539359	38956.79904	25350.80288	1649.778331	1737.758576
0.00054001	38808.08879	25473.60564	1648	1729.76252
0.000540662	39037.10199	25589.17547	1652.620698	1721.525063
0.000541313	39125.26767	25910.38441	1653.79788	1720.611034
0.000541965	39019.88644	25736.96157	1642.854741	1747.063216
0.000542616	39003.05002	25853.2348	1650.907999	1753.44362
0.000543268	39008.16999	25992.95453	1638.215615	1756.545643
0.000543919	38819.64257	25808.30784	1618.050904	1760.278225
0.000544571	38880.45237	25783.03652	1642.816878	1749.861355
0.000545222	38797.99645	25746.3766	1646.671685	1757.633886
0.000545874	38855.63051	25432.79031	1640.411946	1732.931157
0.000546525	39189.1778	25576.02823	1655.469313	1729.611902
0.000547177	38941.90615	25665.29259	1653.243622	1738.591278
0.000547828	38867.58048	25550.3875	1640.939691	1741.648877
0.00054848	38811.6005	25593.04986	1635.790683	1750.64299
0.000549132	39268.2917	25668.16465	1641.860119	1725.523451
0.000549783	39273.49783	25596.88421	1638.830636	1707.448461
0.000550435	38931.98385	25597.94808	1628.980921	1720.131311
0.000551086	38854.66603	25837.65488	1627.298564	1723.612192
0.000551738	38720.24208	25911.13575	1626.112083	1702.753151
0.000551739	38720.24208	25911.13575	1626.112083	1702.753151
0.000552391	39226.04113	25543.03657	1642.110519	1682.064013
0.000553043	39116.81506	25874.56617	1644.932701	1708.960915
0.000553696	38937.20817	26008.78052	1647.317087	1722.056787
0.000554348	38812.73031	25885.51039	1637.74256	1736.715409
0.000555	39016.96056	25836.50951	1640.134255	1734.464983
0.000555653	39136.07905	25943.90318	1655.098411	1755.704347
0.000556305	39109.72781	25868.72409	1643.8791	1748.1209
0.000556957	38788.99267	25447.16204	1663.810487	1724.90022
0.000557609	39008.03495	25641.48539	1678.579168	1719.116555
0.000558262	39390.34416	26201.47842	1626.713893	1741.358547
0.000558914	39112.09695	25756.77946	1636.065053	1760.717921
0.000559566	39399.40252	25783.92846	1645.720439	1736.925896
0.000560219	39324.78039	26002.01329	1656.713559	1741.480017
0.000560871	39292.90842	26048.81693	1651.4602	1744.576418
0.000561523	39236.67246	25937.71807	1628.638514	1721.293195
0.000562175	39422.31922	25864.91508	1626.655313	1707.996875
0.000562828	39402.54258	26159.78752	1648	1729.112585
0.00056348	39441.06414	25964.60689	1647.557958	1753.24767
0.000564132	39009.34944	25397.01436	1632.789144	1744.367522
0.000564785	39365.90509	25945.33685	1624.707669	1728.17
0.000565437	39509.91911	26111.46358	1633.702867	1718.01065
0.000566089	39377.89912	26112.78379	1634.034195	1742.812232
0.000566741	39236.55108	26106.77469	1655.330024	1769.921723
0.000567394	39285.64867	25975.14039	1668.053416	1760.834714
0.000568046	39364.80026	25930.87505	1664	1753.773127
0.000568698	39134.82341	26013.17512	1659.271122	1771.967495
0.000569351	39225.16763	25879.81778	1651.558963	1781.625473
0.000570003	39094.58236	26014.02956	1633.859551	1744.132418
0.000570655	39214.48952	25852.53156	1662.68838	1760.02133
0.000571307	39366.28996	26213.36367	1664	1749.106559
0.00057196	39384.43761	25978.32368	1625.859164	1738.373398
0.000572612	39149.52024	25887.42982	1627.914774	1755.309605
0.000573264	39267.62853	25977.16537	1640.349674	1778.553283
0.000573917	39255.06545	26270.17753	1631.479716	1796.512002
0.000574569	39532.75346	26207.07569	1624.141105	1774.732066
0.000575221	39711.87146	26215.851	1636.245091	1759.335264
0.000575873	39394.87685	26229.79558	1646.280327	1732.430397
0.000576526	39531.82489	26029.24714	1647.377383	1788.716345
0.000577178	39092.04303	25587.50942	1632.985865	1791.014135
0.00057783	39528.04862	26269.45063	1646.912516	1763.184736
0.000578482	39405.91739	26050.39124	1658.650081	1748.516378
0.000579135	39095.86413	25869.35099	1653.831558	1774.101349
0.000579787	39356.23727	25992.24483	1655.247713	1772.545203
0.000580439	39246.83317	26095.26163	1644.070437	1761.305674
0.000581092	39313.3692	26144.43579	1626.365805	1786.86956
0.000581744	39442.63535	26013.99961	1617.679359	1800.68116
0.000582396	39248.93247	25973.21385	1646.843647	1798.04635
0.000583048	39786.3932	25811.14924	1645.4765	1776.020199
0.000583701	39443.60004	26285.79534	1632.169366	1799.862855
0.000584353	39102.81636	26322.39332	1645.766607	1807.840372
0.000585005	39451.84562	26261.2867	1648	1799.385813
0.000585658	39391.26652	26230.41927	1648	1791.377312
0.00058631	39470.01437	26252.95272	1641.89256	1787.565262
0.000586962	39673.4503	26223.64587	1650.808229	1801.268149
0.000587614	39527.22736	26084.51499	1656.961965	1813.403641
0.000588267	39394.14274	26104.24371	1652.819672	1833.008896
0.000588919	39312.48383	26181.09428	1631.81876	1836.618918
0.000589571	39296.52289	25951.64249	1635.384918	1849.835087
0.000590224	39149.2077	25688.87317	1632.976232	1841.729086
0.000590876	39425.12093	26158.87589	1632.861452	1841.803807
0.000591528	39567.36708	26066.65619	1647.019216	1815.426557
0.00059218	39447.77864	25992.49227	1645.786603	1847.244234
0.000592833	39370.89659	26353.26739	1628.366395	1852.793408
0.000593485	39584.46959	26280.69233	1644.68062	1851.168074
0.000594137	39700.50853	25887.5664	1660.045608	1842.335056
0.00059479	39503.76722	25820.73954	1660.275315	1824
0.000595442	39456.64985	26073.88501	1659.541049	1827.091938
0.000596094	39857.49838	26282.5239	1659.459434	1839.639393
0.000596746	39522.99255	26002.95753	1632.114392	1854.040857
0.000597399	39610.63781	26215.6927	1617.869132	1868.819974
0.000598051	39838.20151	26208.47565	1657.226036	1886.23822
0.000598703	39495.50407	26317.36431	1653.85374	1918.438781
0.000599355	39610.99517	26065.00588	1649.135492	1913.737145
0.000600008	39542.8669	26229.07165	1651.461643	1923.016927
0.00060066	39445.33134	26385.66385	1649.382646	1885.310887
0.000601312	39517.62157	26092.27612	1630.471122	1875.861993
0.000601965	39458.52086	26156.40714	1636.790189	1881.37728
0.000602617	39641.56105	26231.43343	1638.17652	1902.736928
0.000603269	40195.14681	26105.12649	1633.037162	1921.028747
0.000603921	39695.42168	25901.91162	1640.250845	1913.317512
0.000604574	39364.62499	25938.36787	1659.495235	1916.997697
0.000605226	39583.39522	26233.14371	1650.643581	1924.629944
0.000605878	39420.28899	26307.12197	1653.099325	1930.549662
0.000606531	39382.42439	26305.67669	1656.037861	1947.168391
0.000607183	39410.53606	26207.99088	1661.042845	1957.710763
0.000607835	39643.99587	26271.3167	1636.728427	1943.11333
0.000608487	39645.3959	26420.86502	1633.507073	1933.622941
0.00060914	39761.4481	26346.36374	1658.504629	1933.646298
0.000609792	40000.55438	26120.98077	1638.736825	1949.442972
0.000610444	39783.03279	26334.29919	1632	1921.7642
0.000611097	39536.21687	26252.35018	1632	1961.170598
0.000611749	39279.92969	26062.84393	1653.208273	1963.277746
0.000612401	39703.99485	26087.09704	1648.104571	1939.926868
0.000613053	39820.82107	26232.86017	1647.038096	1940.747108
0.000613706	39742.02075	26419.94691	1652.496499	1957.968944
0.000614358	39629.021	26287.10624	1641.621557	1979.669764
0.00061501	39866.07982	26190.00477	1642.862475	1984.978009
0.000615663	39764.04457	26286.8996	1640.873619	1964.521018
0.000616315	39087.56286	26250.95644	1629.789449	1956.861108
0.000616967	39693.94314	25969.45561	1645.454429	1963.462458
0.000617619	39720.07086	25912.60936	1673.501212	1971.111054
0.000618272	39594.69922	26372.12519	1657.231119	2032.453536
0.000618924	40146.97378	26221.52692	1654.081746	1976.383059
0.000619576	39864.42284	26109.25086	1642.342142	2002.551626
0.000620228	39686.32523	26215.36673	1639.209686	2024.568012
0.000620881	39649.11113	26360.9246	1637.113152	1994.689348
0.000621533	39558.80062	26285.65824	1637.053502	2013.620794
0.000622185	39832.95271	26293.37537	1656.238706	2049.047831
0.000622838	39926.20045	26491.4401	1641.651308	2058.874557
0.00062349	39589.03346	26743.50597	1648.571358	2006.53895
0.000624142	39657.44087	26417.02435	1649.107803	2036.259811
0.000624143	39657.44087	26417.02435	1649.107803	2036.259811
0.000624803	39653.38823	26373.06357	1646.713358	2026.875361
0.000625463	39993.2377	26514.60772	1646.030275	2030.294335
0.000626123	39937.52012	26550.59779	1665.813557	2007.664895
0.000626783	39701.19123	26191.30072	1664.051526	2011.739337
0.000627444	39861.05902	26253.777	1645.55178	2017.853148
0.000628104	39687.54599	26467.72088	1654.427771	2022.771108
0.000628764	40167.39821	26707.76542	1648.666574	2044.547364
0.000629424	40054.60698	26373.29809	1646.602289	2047.92199
0.000630084	40178.66072	26540.14915	1658.583352	2048.328333
0.000630744	39801.09223	26324.96542	1634.879342	2020.686175
0.000631404	40039.83273	26252.15217	1658.46067	1996.390691
0.000632065	39913.44471	26300.64702	1646.453804	2022.180584
0.000632725	40037.76491	26620.13592	1633.313835	2015.256181
0.000633385	40009.03965	26494.9177	1648.15552	1995.191233
0.000634045	39819.46174	26448.14371	1642.769609	2015.940093
0.000634705	39881.73298	26311.68613	1647.452504	2046.873188
0.000635365	40140.5286	26289.012	1643.072917	1971.518614
0.000636025	40069.68671	26475.58797	1646.980522	2003.383449
0.000636686	40030.14778	26357.05363	1648.664082	2042.174932
0.000637346	40118.44583	26499.24463	1658.406424	2025.347341
0.000638006	39933.97821	26377.78527	1634.030338	2026.458238
0.000638666	39972.25236	26447.40424	1651.41963	2006.648428
0.000639326	40030.48891	26297.30372	1650.210021	2044.156708
0.000639986	40123.20572	26495.50622	1643.091022	2015.041366
0.000640646	39906.51937	26299.15314	1637.931719	2012.355884
0.000641307	39980.36495	26496.98677	1634.410877	2042.413072
0.000641967	40301.66477	26427.10451	1656.363199	2043.721725
0.000642627	40261.25296	26439.41818	1662.115369	2023.590774
0.000643287	39861.98794	26408.78922	1656.580389	2003.57576
0.000643947	39911.87091	26450.67	1651.878246	2000.169081
0.000644607	39995.63944	26650.7263	1646.447599	1972.19837
0.000645267	39876.47636	26571.20777	1662.274631	1972.247024
0.000645928	40148.84472	26403.45441	1662.666053	1993.958947
0.000646588	40379.89197	26509.943	1643.346329	2013.563866
0.000647248	40054.3149	26599.38556	1632.569014	2024.13815
0.000647908	39947.94085	26640.46326	1638.833984	2001.893565
0.000648568	39966.35196	26537.98546	1650.521661	2011.281921
0.000649228	40108.00666	26629.86184	1674.159417	2043.323204
0.000649888	40351.03923	26434.61851	1650.388747	1999.95823
0.000650549	40572.11566	26552.29595	1631.806899	1973.694892
0.000651209	40313.72369	26521.71642	1646.946332	1975.784096
0.000651869	40164.26762	26466.00688	1645.577264	2013.655976
0.000652529	40250.07556	26451.42518	1647.719731	1990.779881
0.000653189	40360.85205	26946.09739	1648.048246	2027.703679
0.000653849	40068.12407	26397.1332	1632.410171	1931.215014
0.00065451	39937.58043	26422.59214	1641.750741	1972.479818
0.00065517	40780.80567	26554.91765	1647.97244	1996.379873
0.00065583	40693.74131	26690.27471	1637.689783	1945.590079
0.00065649	40391.06413	26611.23773	1636.405467	1962.075266
0.00065715	40028.87818	26448.41032	1659.456805	2003.746137
0.00065781	40652.54346	26698.98548	1627.636251	2006.37137
0.00065847	40321.76167	26600.5583	1657.404848	2021.732082
0.000659131	40406.22277	26475.81777	1644.600273	2004.256785
0.000659791	40181.86789	26446.72734	1646.493044	1990.127401
0.000660451	40170.76434	26402.59424	1658.86798	2009.546101
0.000661111	40185.12883	26491.28328	1644.679997	2002.210646
0.000661771	40504.5522	26666.19457	1641.813179	1984.690566
0.000662431	40486.62937	26527.17583	1648.231993	1983.146084
0.000663091	40422.94159	26646.21826	1660.154768	1992.058594
0.000663752	40183.12132	26658.27313	1653.335512	1990.407567
0.000664412	40173.75319	26503.99696	1647.671495	1998.839592
0.000665072	40198.55446	26538.78535	1644.701264	2028.701264
0.000665732	40137.63089	26785.28932	1645.297554	2032.348512
0.000666392	40217.20704	26691.28168	1661.276814	2035.175097
0.000667052	40382.70525	26551.56101	1641.845018	2029.574638
0.000667712	40786.28553	26651.80606	1627.177325	2031.620345
0.000668373	40538.09113	26645.03854	1638.578024	2010.654519
0.000669033	40692.32667	26739.94149	1649.070688	2031.517717
0.000669693	40663.35452	26819.89975	1650.793816	2094.41745
0.000669693	40663.35452	26819.89975	1650.793816	2094.41745
0.00067035	40285.14675	26595.66464	1653.748187	2058.617776
0.000671007	40332.27471	26626.46582	1637.555948	2009.676721
0.000671664	40282.17441	26577.91467	1634.090717	2001.602722
0.00067232	40223.01137	26822.65234	1658.254284	2004.869203
0.000672977	40602.98762	26710.25178	1664	2019.32717
0.000673634	40463.2192	26477.33597	1660.065587	2025.639653
0.000674291	40366.0701	26302.54847	1644.895977	2023.543319
0.000674947	40547.8228	26642.96023	1653.503837	2047.566223
0.000675604	40184.48852	26694.95464	1631.59123	2032.914375
0.000676261	40595.12964	26567.8259	1617.100819	2021.504612
0.000676918	40239.76745	26519.93724	1617.762601	2054.739589
0.000677575	40579.31762	26392.49788	1643.729069	2011.260207
0.000678231	40604.10966	26489.38461	1644.63541	1997.70567
0.000678888	40502.91964	26706.72927	1636.202117	2030.426129
0.000679545	40224.35902	26506.64028	1647.460115	2007.370838
0.000680202	40303.7152	26717.28503	1650.620253	2027.870295
0.000680858	40419.12732	26901.96647	1654.546127	2066.799438
0.000681515	40083.27335	26461.43862	1655.849147	2032.606645
0.000682172	40465.9757	26806.48299	1644.891192	1996.16941
0.000682829	40480.25669	26757.58363	1663.390781	2015.60372
0.000683485	40174.12712	26297.82154	1652.577091	1993.249688
0.000684142	40220.50418	26754.66326	1652.518133	2004.547325
0.000684799	40562.7593	26751.96374	1646.892489	1960.486916
0.000685456	40439.92756	26739.07973	1630.6579	1993.914038
0.000686113	40172.26705	26597.09701	1632.332424	2004.621171
0.000686769	40340.66704	26755.82542	1640.136311	1978.971967
0.000687426	40260.80432	26762.66519	1648.863058	1981.371663
0.000688083	40733.78894	26785.36575	1658.632914	1990.200773
0.00068874	40114.22085	26312.58019	1636.053074	2000.879368
0.000689396	40114.08199	26524.70643	1648.26169	2012.390539
0.000690053	40185.6436	26550.46688	1649.067213	1997.917417
0.00069071	40439.57158	26506.51262	1641.7825	1976.082412
0.000691367	40322.62518	26572.4971	1644.158389	2001.542906
0.000692023	40480.2958	26703.91143	1631.807113	2020.25467
0.00069268	40241.91965	26804.00849	1632.369215	2009.753818
0.000693337	40409.02435	26771.74081	1632	1950.103681
0.000693994	40167.67598	26600.17232	1639.490077	1979.998642
0.000694651	40143.11685	26522.35961	1652.758632	1964.443296
0.000695307	40137.18476	26815.18072	1646.372763	1921.819805
0.000695964	40182.83293	26385.80597	1633.322077	1957.720564
0.000696621	40376.38112	26651.43517	1638.816147	1968.038223
0.000697278	40138.85162	26821.80775	1658.314605	1957.067779
0.000697934	40200.73785	26743.68366	1624.244937	1969.48374
0.000698591	40305.81337	26373.1451	1628.597278	1927.487949
0.000699248	40111.91002	26572.53546	1646.484104	1884.599389
0.000699905	40513.13156	26629.74533	1637.554197	1864.968926
0.000700561	40210.46181	26506.85381	1647.649962	1898.711712
0.000701218	40264.18842	26494.61447	1651.082701	1894.787126
0.000701875	40417.20325	26527.379	1633.406155	1877.786431
0.000702532	40335.2036	26473.04619	1631.152217	1892.882245
0.000703189	40223.02827	26746.4712	1624.039403	1895.960597
0.000703845	40589.74095	26627.88373	1635.53314	1894.380592
0.000704502	40348.20511	26733.9638	1647.246762	1865.918908
0.000705159	40109.51423	26376.41052	1637.92333	1872.625315
0.000705816	40346.01102	26734.90914	1655.654039	1890.79806
0.000706472	40536.90879	26790.10699	1664.850713	1865.08408
0.000707129	40336.3813	26597.93155	1662.164819	1844.596588
0.000707786	40518.79438	26993.84844	1646.481124	1863.066671
0.000708443	40507.23109	26909.76282	1641.684396	1856.510001
0.000709099	40529.46415	26585.75004	1662.578881	1851.394421
0.000709756	40700.17596	26877.51043	1663.834941	1850.839383
0.000710413	40547.82504	26754.2435	1651.542969	1871.607718
0.000710413	40547.82504	26754.2435	1651.542969	1871.607718
0.000711066	40512.43861	26924.6044	1630.945882	1852.503337
0.000711718	40651.36292	26618.32119	1641.721053	1851.177894
0.00071237	40681.06539	26624.40519	1655.584337	1871.602742
0.000713023	40554.65357	26391.21274	1639.37673	1843.778074
0.000713675	40612.4986	26320.40984	1640.417151	1874.463603
0.000714327	40580.50709	26613.22221	1637.844463	1831.075041
0.00071498	40564.16659	26705.68022	1652.815871	1833.242476
0.000715632	40546.04535	26711.9086	1641.438349	1853.065912
0.000716284	40611.08124	26890.08505	1655.849176	1879.41856
0.000716937	40569.94176	26805.91208	1628.181068	1861.148179
0.000717589	40478.01772	26670.764	1640.684757	1854.529972
0.000718241	40420.39774	26704.34958	1657.832065	1817.128752
0.000718894	40370.71804	26741.74624	1647.59488	1803.849162
0.000719546	40667.92252	27036.20568	1667.443689	1810.828078
0.000720198	40715.19481	27047.97535	1653.766153	1824.471307
0.00072085	40569.45156	26571.10924	1654.741535	1805.048032
0.000721503	40555.71157	26598.5073	1631.111978	1818.945376
0.000722155	40892.90858	26723.13469	1648.418642	1828.760091
0.000722807	40535.84313	26854.71348	1640.483393	1813.384514
0.00072346	40518.62328	26624.8444	1620.653946	1833.606928
0.000724112	40493.48421	26688.50807	1636.808113	1793.756457
0.000724764	40622.23362	26748.13656	1635.050569	1826.890765
0.000725417	40586.92451	26873.0028	1645.249752	1787.633766
0.000726069	40281.15601	26690.64612	1648	1789.06093
0.000726721	40292.46456	26849.74389	1635.455168	1806.373602
0.000727374	40399.96214	26893.82258	1632.35319	1781.804809
0.000728026	40448.99832	26813.97499	1645.352645	1759.790248
0.000728678	40723.21782	27039.73158	1641.645504	1784.184119
0.000729331	40325.58441	26856.77476	1656.201449	1787.394788
0.000729983	40592.2913	26848.49047	1638.656396	1783.315258
0.000730635	40422.96928	26764.79104	1644.856016	1778.060654
0.000731288	40339.98369	26666.30446	1640.839621	1775.859382
0.00073194	40562.38744	26904.85635	1641.142687	1798.091298
0.000732592	40532.29367	26830.24368	1633.395383	1784.08245
0.000733244	40285.39042	26876.4627	1642.233295	1804.897633
0.000733897	40862.57701	26864.73091	1641.955636	1793.941265
0.000734549	40618.5012	26688.8359	1635.259531	1816.481347
0.000735201	40569.04995	26906.86538	1647.29111	1810.500007
0.000735854	41033.29783	26656.50527	1662.282471	1807.996445
0.000736506	40556.57626	26932.11501	1663.674583	1768.497227
0.000737158	41116.12618	26879.14011	1635.097986	1798.389356
0.000737811	40804.14192	27017.37475	1632	1783.845562
0.000738463	40818.93584	26907.66532	1642.700962	1794.789996
0.000739115	40559.65609	26726.73139	1637.785325	1767.97748
0.000739768	40717.13384	26860.16709	1638.421169	1769.432739
0.00074042	40718.91602	26903.54731	1654.335396	1782.803604
0.000741072	40731.70748	26796.32589	1649.627317	1768.591093
0.000741725	40886.31459	26947.07398	1645.140401	1772.334175
0.000742377	40349.09994	26759.74534	1632.501562	1765.708219
0.000743029	40617.66328	26850.81943	1631.824691	1761.246985
0.000743682	40468.64777	27031.22224	1659.46861	1759.838156
0.000744334	40547.97319	26941.20758	1648.596721	1746.678917
0.000744986	41018.40132	26870.56897	1647.02715	1772.87762
0.000745638	40606.85632	27003.39333	1632.529085	1775.882575
0.000746291	40922.36337	26639.95197	1616.450631	1774.837508
0.000746943	40730.98386	26835.21381	1633.778208	1762.471349
0.000747595	40616.5344	26651.86775	1641.34142	1713.297299
0.000748248	40623.90161	26937.62353	1636.383444	1739.361336
0.0007489	40460.42152	26908.97986	1621.551252	1759.816889
0.000749552	40944.63137	26792.76044	1650.925115	1785.846928
0.000750205	40651.13708	26995.41637	1663.970413	1774.235944
0.000750857	40993.74662	26912.81931	1639.478995	1785.813254
0.000751509	40919.46642	27053.07656	1657.306646	1772.426534
0.000752162	40687.80543	27035.52282	1622.00211	1754.466554
0.000752814	40873.91931	26901.55998	1670.691857	1755.840126
0.000753466	40875.19681	26739.37586	1622.430998	1756.245559
0.000754119	40613.26125	27166.31963	1632	1731.490446
0.000754771	40321.07622	26664.43844	1633.037469	1777.415222
0.000755423	40538.33336	27039.44564	1663.228351	1790.828454
0.000756076	40423.79701	26715.25804	1646.18741	1761.032173
0.000756728	40792.94368	27130.80101	1634.037918	1755.582321
0.00075738	40725.37592	27127.97796	1628.847406	1757.546334
0.000758032	40950.89894	26922.68565	1631.30334	1770.365852
0.000758685	40328.12075	26834.23226	1623.88644	1747.318793
0.000759337	40728.18305	26790.57547	1656.789778	1722.823919
0.000759989	40539.05525	26762.23617	1645.606175	1744.438018
0.000760642	40977.81112	27292.21066	1618.550734	1761.745085
0.000761294	40718.17209	27044.73042	1646.646178	1761.427561
0.000761946	40803.96325	26783.00596	1633.432276	1751.054293
0.000762599	40878.84107	26663.89279	1648.737301	1763.708942
0.000763251	40966.74237	26966.02842	1655.973919	1758.110389
0.000763903	41040.08339	26729.78602	1634.036246	1746.845522
0.000764556	40900.05118	26598.3712	1618.532564	1785.381462
0.000765208	40863.85338	26513.98809	1630.406495	1743.688091
0.00076586	40896.16348	27003.4315	1623.28375	1745.259083
0.000766513	40978.36349	26961.03574	1649.46437	1744.637128
0.000767165	41226.01468	27145.45154	1643.695811	1734.364101
0.000767817	41125.56722	26964.93184	1657.987371	1734.012629
0.00076847	41234.52374	27196.0488	1645.78318	1743.319124
0.000769122	40591.92764	26955.20631	1634.295275	1740.278861
0.000769774	40677.66767	26962.67672	1649.233632	1741.66586
0.000770426	40651.26565	26899.70793	1656.817841	1774.658086
0.000771079	40966.2744	27014.40893	1662.990632	1762.666291
0.000771731	41326.35368	26985.49872	1637.102386	1749.331166
0.000772383	41184.88477	26870.8663	1637.36465	1781.26002
0.000773036	40835.74043	27183.90732	1645.03951	1782.995712
0.000773688	40694.59006	26931.82535	1648.954913	1749.031227
0.00077434	41291.89721	27054.08957	1660.55758	1717.008727
0.000774993	40902.91199	27117.58636	1650.543996	1734.255083
0.000775645	40623.89955	26757.38182	1659.59688	1755.163662
0.000776297	41165.09539	27002.98855	1643.392689	1727.235975
0.00077695	40992.66936	27123.29875	1634.764203	1724.474387
0.000777602	40873.28857	26913.25993	1641.005664	1760.49553
0.000778254	40705.57037	26838.51787	1667.605633	1758.337835
0.000778907	40981.33534	26978.8337	1642.771133	1752.434816
0.000779559	41056.93663	27111.78225	1646.169025	1739.299534
0.000780211	41152.69128	27254.64992	1637.190936	1748.818992
0.000780864	40986.61095	27223.6034	1630.474634	1742.400322
0.000781516	40914.19531	27064.13582	1646.082189	1765.774269
0.000782168	40836.92905	27166.12837	1635.009047	1741.196667
0.00078282	40732.60777	26939.10933	1630.572565	1728.193565
0.000783473	40769.19427	26785.68181	1625.245594	1758.623726
0.000784125	40566.42911	27030.8117	1623.812862	1750.503896
0.000784777	40757.55486	27150.25453	1639.341168	1732.329416
0.00078543	41107.16711	27180.39261	1626.550039	1735.57575
0.000786082	40837.11258	27223.25156	1647.333895	1729.716252
0.000786734	40895.32863	27321.25926	1641.030617	1748.617073
0.000787387	40995.66967	27238.82677	1640.983998	1729.908896
0.000788039	41232.60609	27284.28668	1653.528697	1737.517466
0.000788691	40860.58667	27293.65492	1630.215407	1744.134341
0.000789344	40904.86514	27099.05004	1639.146234	1742.292468
0.000789996	40950.00632	27350.54901	1645.504212	1764.620058
0.000790648	41125.74149	27460.11894	1625.083862	1741.935104
0.000791301	41525.77635	27400.52649	1635.085544	1743.256261
0.000791953	41225.4627	27153.60993	1638.576272	1749.04118
0.000792605	40914.14506	27202.21676	1633.925862	1753.067979
0.000793257	41208.31041	27225.87959	1637.770239	1736.996145
0.00079391	41152.42784	26980.44041	1643.413615	1743.609376
0.000794562	40996.81765	27035.98455	1632.382336	1770.646549
0.000795214	40998.11832	26997.20604	1635.369217	1751.543572
0.000795867	41161.2347	27123.78104	1640.034591	1736.903642
0.000796519	41015.39817	27008.64566	1646.003271	1745.596903
0.000797171	41019.61345	27093.85467	1643.044216	1737.32916
0.000797824	41048.76395	27178.06327	1648.8419	1739.037646
0.000798476	41269.67489	27070.40862	1642.802672	1733.84609
0.000799128	41287.86384	27043.57395	1647.754848	1745.622074
0.000799781	41029.26159	26984.2106	1645.841596	1768.568183
0.000800433	41071.39711	27023.05172	1633.449502	1748.693912
0.000801085	41061.51136	27148.59324	1630.858206	1734.051526
0.000801738	40798.01696	27150.4392	1634.346938	1738.693538
0.00080239	40765.60794	27113.48501	1633.089222	1754.243075
0.000803042	41089.18967	27014.75613	1633.020795	1758.303111
0.000803695	41026.99699	26969.66112	1637.948432	1753.173162
0.000804347	40848.75761	27206.49453	1641.286516	1743.473324
0.000804999	41020.61264	27208.59141	1637.720619	1756.594234
0.000805651	41093.90374	27037.5644	1643.474161	1765.642932
0.000806304	41152.29066	27278.52959	1629.454357	1752.105452
0.000806956	41450.98398	27299.43446	1634.513672	1751.43437
0.000807608	41195.02507	27111.66178	1644.35208	1754.213961
0.000808261	41240.67581	27033.93603	1625.129306	1769.968047
0.000808913	41333.76682	26969.84371	1634.705679	1765.651175
0.000809565	41144.15765	26987.90643	1645.974821	1748.962232
0.000810218	40974.3213	27017.14541	1643.832925	1750.310868
0.00081087	40994.32691	27068.44588	1649.676587	1748.590391
0.000811522	41197.25548	27034.52712	1647.180319	1744.974001
0.000812175	41168.66834	26949.00093	1644.420927	1746.881629
0.000812827	41284.5564	26935.93967	1653.953527	1757.56226
0.000813479	41353.02573	27088.17568	1639.8081	1774.876553
0.000814132	41408.11573	27194.28234	1632.263885	1774.963005
0.000814784	41304.20563	27339.45484	1631.230941	1773.650769
0.000815436	40944.97434	27178.77499	1645.07996	1766.742062
0.000816089	41213.57135	26963.7464	1650.485932	1780.16203
0.000816741	41283.9957	27139.40189	1632.794752	1780.792038
0.000817393	41074.69295	27335.45146	1637.205903	1753.222285
0.000818045	41242.91716	27314.55115	1648	1756.813521
0.000818698	41311.51348	27132.19651	1635.616305	1759.736328
0.000818699	41311.51348	27132.19651	1635.616305	1759.736328
0.000819349	41429.33401	26988.28043	1633.661357	1763.652476
0.000819998	41455.38876	27101.50193	1639.740407	1754.178389
0.000820648	41089.58335	27416.37566	1640.240432	1725.596355
0.000821298	41120.73201	27428.88113	1631.530723	1725.905149
0.000821947	41243.89898	27356.69218	1624.228845	1752.921884
0.000822597	41117.64123	27375.5843	1640.214897	1751.776506
0.000823247	41293.17712	27344.03577	1647.2885	1744.7115
0.000823896	41608.37072	27170.39353	1637.211052	1769.853154
0.000824546	41311.67468	27009.39346	1634.040714	1790.061584
0.000825196	41148.90856	27239.70134	1642.788931	1781.04373
0.000825846	41198.07311	27289.65126	1643.207722	1761.689034
0.000826495	41076.58125	27179.31026	1644.107995	1747.919705
0.000827145	41125.73875	27084.39917	1648.059576	1763.848027
0.000827795	41434.45221	27308.85621	1650.579202	1778.460755
0.000828444	41377.13504	27417.93981	1641.824513	1767.915205
0.000829094	41251.54197	27209.27952	1650.822403	1754.534096
0.000829744	41360.2176	27264.16664	1645.616419	1746.762327
0.000830393	41269.08292	27432.82011	1640.100052	1760.341561
0.000831043	41288.91359	27124.03145	1648.611999	1753.536366
0.000831693	41250.23939	26877.61525	1646.709584	1771.243923
0.000832343	40790.11417	27165.44984	1633.740951	1797.917983
0.000832992	40156.28367	27057.9125	1637.551491	1794.688496
0.000833642	40198.86183	26891.46983	1652.658669	1782.373325
0.000834292	40855.18024	27060.34929	1639.87987	1764.011151
0.000834941	41214.35135	27261.58921	1641.380595	1763.477149
0.000835591	41256.03558	27280.46553	1642.620154	1765.167463
0.000836241	41157.86514	27329.74866	1644.152278	1774.251756
0.00083689	41436.30159	27423.97984	1646.591649	1786.402855
0.00083754	41626.9314	27549.79796	1651.911545	1784.105375
0.00083819	41246.85215	27412.63291	1655.833619	1775.8314
0.00083884	41517.58795	27362.72706	1647.987527	1768.709862
0.000839489	41674.15466	27335.83622	1642.582224	1774.68448
0.000840139	41402.52601	27297.27477	1629.792819	1772.060898
0.000840789	41298.7828	27291.65484	1624.060832	1765.323824
0.000841438	41304.12582	27336.04864	1630.592818	1743.889923
0.000842088	41435.74884	27332.10789	1648.032994	1752.147735
0.000842738	41527.61301	27194.87754	1639.869645	1773.887233
0.000843387	41432.69319	27170.74303	1634.684972	1773.182632
0.000844037	41355.38259	27307.97954	1637.893276	1751.920621
0.000844687	41395.60412	27440.83214	1634.791381	1760.095357
0.000845337	41370.51489	27234.34014	1642.092868	1777.374155
0.000845986	41389.13896	27208.89057	1640.090255	1792.057523
0.000846636	41124.69143	27422.93786	1654.752933	1804.845273
0.000847286	41018.51562	27539.90248	1646.700964	1780.115501
0.000847935	41530.80629	27454.40726	1646.035372	1761.96179
0.000848585	41719.98469	27304.41955	1653.380462	1778.48114
0.000849235	41479.31218	27185.05201	1649.415015	1805.152921
0.000849884	41264.08915	27287.39558	1648.086133	1811.880939
0.000850534	41302.79059	27452.50524	1652.60781	1793.293832
0.000851184	41433.81678	27519.24582	1656.010266	1789.25631
0.000851834	41357.09067	27574.61673	1636.166235	1784.056915
0.000852483	41163.6835	27543.61931	1618.759254	1772.144865
0.000853133	40868.43812	27412.03713	1624.668943	1770.114106
0.000853783	41167.29603	27177.92756	1639.89733	1783.89667
0.000854432	41598.30957	27129.81318	1655.948564	1776.734837
0.000855082	41591.27729	27420.28061	1661.432592	1779.70717
0.000855732	41671.27906	27462.1557	1644.245765	1772.151628
0.000856381	41396.07593	27397.58451	1634.691048	1733.336026
0.000857031	41113.1633	27447.62706	1632.099102	1761.458031
0.000857681	41276.20287	27404.99361	1639.819211	1791.98387
0.000858331	41296.60345	27337.28648	1646.869858	1780.667988
0.00085898	41090.51511	27241.62328	1647.866202	1773.475009
0.00085963	41316.29454	27313.9104	1654.024176	1768.221866
0.00086028	41615.34095	27313.67806	1640.112974	1770.705542
0.000860929	41662.24999	27286.94068	1639.168177	1791.049409
0.000861579	41542.5924	27577.70785	1655.702437	1800.008624
0.000862229	41552.70333	27603.14318	1641.586983	1784.130355
0.000862878	41546.5161	27305.11076	1627.70662	1781.008083
0.000863528	41505.37255	27316.39464	1639.926883	1789.848711
0.000864178	41716.13681	27626.18908	1642.608759	1781.49426
0.000864828	41854.76514	27724.99437	1638.667947	1791.343797
0.000865477	41806.91223	27567.27246	1635.982057	1800.259412
0.000866127	41516.78821	27534.3049	1634.286418	1800.024885
0.000866777	41393.53167	27566.24447	1619.096135	1784.477387
0.000867426	41733.90911	27544.28059	1616.085191	1774.06534
0.000868076	41608.95518	27527.25683	1639.580225	1796.780944
0.000868726	41016.21533	27528.10988	1646.157885	1821.746762
0.000869375	41124.62052	27416.16131	1631.930376	1785.235723
0.000870025	41686.59389	27424.30824	1645.268565	1783.090238
0.000870675	41777.10127	27535.02254	1643.226629	1813.548338
0.000871325	41424.83638	27510.17417	1627.968504	1798.160494
0.000871974	41213.19647	27377.24713	1631.639292	1789.530665
0.000872624	41371.88757	27418.65586	1635.352115	1789.769838
0.000873274	41427.92215	27600.27661	1647.54231	1792.150133
0.000873923	41384.45073	27678.22996	1648.469277	1789.843716
0.000874573	41519.2735	27474.08823	1629.558284	1794.211046
0.000875223	41646.85078	27473.66982	1633.774668	1805.732881
0.000875872	41800.65109	27563.06808	1641.528445	1791.671074
0.000876522	41699.61281	27386.08204	1641.277759	1763.071143
0.000877172	41524.11273	27437.42377	1655.660981	1767.88722
0.000877822	41445.54975	27680.59019	1661.648598	1785.513947
0.000878471	41540.50109	27488.02438	1652.471018	1793.296809
0.000879121	41487.57687	27478.4988	1646.013064	1787.985179
0.000879771	41439.98838	27409.38085	1645.50733	1799.510373
0.00088042	41613.02271	27442.91229	1635.479625	1801.844982
0.00088107	41525.43227	27780.60773	1628.056913	1795.770926
0.00088172	41611.97809	27695.01894	1643.755965	1801.165694
0.000882369	41602.00249	27157.56264	1661.548794	1787.36139
0.000883019	41454.93487	27075.6283	1648.164622	1772.019849
0.000883669	41543.56395	27485.09509	1633.891559	1791.356917
0.000884319	41566.67297	27414.95017	1632.191684	1786.427961
0.000884968	41468.6753	27461.65047	1647.824021	1775.432724
0.000885618	41465.11126	27551.27904	1647.951039	1790.844313
0.000886268	41721.70532	27319.61371	1645.212241	1781.857363
0.000886917	41845.69644	27395.20703	1637.979514	1760.533693
0.000887567	41604.46641	27675.39555	1629.539359	1764.699851
0.000888217	41579.50764	27720.82762	1624.068692	1782.129775
0.000888866	41716.79781	27546.09747	1631.446124	1799.450206
0.000889516	41569.58317	27507.51274	1632.427198	1797.426775
0.000890166	41728.88447	27496.20368	1636.49319	1801.456427
0.000890816	41683.49829	27217.5006	1657.6126	1808.770541
0.000891465	41487.26122	27387.99662	1659.7809	1796.889385
0.000892115	41576.1579	27653.62439	1647.916212	1811.821888
0.000892765	41527.42207	27366.62404	1647.111499	1823.318957
0.000893414	41203.03563	27151.44332	1662.2675	1817.005272
0.000894064	41273.65752	27204.94755	1662.702452	1808
0.000894714	41566.35884	27405.71074	1656.420032	1810.180657
0.000895363	41678.49344	27382.20275	1645.571213	1795.888429
0.000896013	41556.74885	27465.03947	1647.651342	1773.109083
0.000896663	41433.41755	27579.74428	1633.106237	1790.481764
0.000897313	41520.30473	27388.67322	1619.929206	1814.942223
0.000897962	41722.33911	27202.31162	1634.615794	1795.472702
0.000898612	41762.23364	27579.03332	1628.665796	1784.893605
0.000899262	41770.05286	27774.361	1625.061969	1813.851085
0.000899911	41849.97523	27710.31621	1625.923827	1816.556605
0.000900561	41702.75814	27441.34794	1638.812236	1800.357795
0.000901211	41457.71939	27302.72136	1661.177525	1784.935812
0.00090186	41498.94126	27441.43064	1661.404686	1793.627793
0.00090251	41878.49286	27435.19046	1662.226131	1823.435863
0.00090316	41986.43637	27476.39081	1656.178904	1825.02895
0.00090381	41561.89539	27430.81395	1648.403564	1797.885327
0.000904459	41456.9943	27335.04822	1640.437706	1798.719532
0.000905109	41811.05874	27398.13012	1639.787413	1798.311943
0.000905759	41913.36062	27637.41436	1645.032609	1785.400274
0.000906408	42003.56726	27689.87115	1636.725051	1789.249367
0.000907058	41867.02059	27647.03065	1636.930608	1788.400499
0.000907708	41445.03291	27822.34249	1643.566259	1802.103589
0.000908357	41301.7772	27803.79798	1639.726288	1806.60253
0.000909007	41688.83338	27463.72657	1648	1815.301881
0.000909657	42004.48837	27341.19419	1640.553283	1807.038155
0.000910307	41713.61503	27507.85796	1632	1783.4037
0.000910956	41706.72753	27689.73265	1634.365599	1770.498506
0.000911606	41937.11464	27785.09428	1635.440214	1774.250021
0.000912256	41839.04158	27612.777	1632.2283	1794.901307
0.000912905	41730.14197	27492.21881	1633.034288	1805.139645
0.000913555	41729.8028	27602.87671	1634.641158	1806.84155
0.000914205	41742.09001	27797.80422	1632.55657	1802.653352
0.000914854	41670.25289	27749.86648	1638.638742	1803.881371
0.000915504	41559.12158	27607.34411	1648.970541	1815.751498
0.000916154	41805.93011	27701.71041	1639.664378	1786.188365
0.000916804	41797.69986	27869.77893	1640.120676	1769.617209
0.000917453	41535.07919	27792.46419	1638.079842	1764.76285
0.000918103	41799.68197	27504.54011	1640.628599	1757.126738
0.000918753	41904.74169	27487.90526	1646.731215	1784.833184
0.000919402	41890.9177	27582.38053	1658.11004	1781.510997
0.000920052	41921.28385	27592.50851	1640.933504	1770.290738
0.000920702	41949.45951	27523.31296	1639.348227	1761.868501
0.000921351	42004.58347	27464.00898	1645.428904	1755.653251
0.000922001	42026.87071	27580.81805	1632.972565	1781.378195
0.000922651	41692.62241	27643.23426	1630.907555	1789.06062
0.000923301	41501.72013	27694.06461	1633.950291	1799.189412
0.00092395	41594.10105	27843.65916	1630.938057	1800.577951
0.0009246	41885.69405	27613.07493	1641.169048	1778.911199
0.00092525	41953.90191	27339.91644	1639.51427	1770.991894
0.000925899	41716.36251	27553.70772	1651.582931	1768.509603
0.000926549	41482.59406	27652.22322	1648.576664	1764.144818
0.000927199	41763.33372	27568.16173	1641.569487	1766.948473
0.000927848	41762.25565	27500.11537	1640.025584	1785.365507
0.000928498	41686.75725	27456.48169	1651.487998	1791.094477
0.000929148	41516.80495	27572.94794	1659.282938	1777.10167
0.000929798	41561.82719	27722.81502	1645.023942	1780.336639
0.000930447	41684.58551	27659.13441	1634.959394	1788.660959
0.000931097	41441.18001	27449.4823	1639.407005	1827.70981
0.000931747	41619.3059	27625.31465	1640.722498	1802.06111
0.000932396	41532.95823	27890.44397	1639.146071	1785.41302
0.000933046	41464.78526	27710.55411	1655.463588	1792.225438
0.000933696	41831.67992	27544.02711	1658.629066	1778.852355
0.000934345	41964.12937	27653.33568	1646.30204	1775.015639
0.000934995	41977.99552	27642.36855	1647.061247	1782.362264
0.000935645	41859.99778	27577.95309	1652.284528	1780.500496
0.000936295	41581.02427	27650.93827	1653.193675	1773.024596
0.000936944	41703.39763	27741.86688	1651.153873	1780.141944
0.000937594	41895.18224	27826.73599	1636.491332	1795.499183
0.000938244	41923.39256	27665.85082	1630.359799	1783.881412
0.000938893	41915.67699	27628.98272	1638.445965	1776.35507
0.000939543	41938.43857	27397.81929	1647.825767	1791.542079
0.000940193	42380.37407	27468.13336	1654.054026	1785.385777
0.000940842	41844.80751	27633.1549	1650.714408	1776
0.000941492	41306.65829	27474.94642	1642.841753	1771.059096
0.000942142	41707.45331	27591.19671	1653.010585	1765.017754
0.000942792	41802.2587	27745.12641	1644.356317	1778.482932
0.000943441	41908.29249	27664.1159	1635.718353	1773.462279
0.000944091	41983.2396	27564.18278	1627.83621	1767.139659
0.000944741	41602.48628	27400.71982	1632.286472	1766.341302
0.00094539	41406.94067	27411.72799	1654.470359	1764.726504
0.00094604	41480.31303	27480.17875	1635.090612	1774.66483
0.00094669	41859.5793	27491.12087	1624.784242	1755.949929
0.000947339	42242.07601	27554.50838	1639.297418	1735.820235
0.000947989	41884.15835	27619.87747	1640.895102	1768.524203
0.000948639	41828.61962	27392.86771	1644.133044	1790.19691
0.000949289	41777.66753	27427.64888	1645.739786	1775.552082
0.000949938	41588.37385	27718.81693	1632	1756.265168
0.000950588	41628.35716	27749.42956	1632	1752.394812
0.000951238	41744.41966	27576.87242	1635.078784	1753.115965
0.000951887	41678.83867	27640.81811	1641.214678	1732.143981
0.000952537	41476.82669	27659.54401	1651.348606	1751.622908
0.000953187	41612.45033	27596.96537	1650.741714	1786.002165
0.000953836	41797.54819	27629.40275	1632.151507	1788.980564
0.000954486	41956.75806	27740.54296	1647.055583	1776.961657
0.000955136	42402.48535	27709.23479	1654.571032	1753.272255
0.000955786	42228.66601	27629.78256	1648.953688	1752.675163
0.000956435	41698.33155	27462.95406	1637.736033	1751.956741
0.000957085	41398.05598	27525.10594	1639.378786	1752.177173
0.000957735	41610.68405	27609.2219	1636.227647	1763.400487
0.000958384	41769.4875	27572.17513	1648	1759.221834
0.000959034	41757.91139	27608.56329	1644.657117	1771.297413
0.000959684	41597.17929	27557.97956	1628.955992	1761.153838
0.000960333	41783.48822	27510.77208	1627.496521	1762.398604
0.000960983	42182.74959	27642.39776	1638.549222	1772.942283
0.000961633	42009.12924	27553.86988	1633.326574	1750.042961
0.000962283	42108.81101	27373.98172	1641.429973	1777.516752
0.000962932	42058.7466	27531.12339	1648.424467	1766.073424
0.000963582	41713.00049	27834.28563	1648.955546	1743.100617
0.000964232	41824.64845	27681.67431	1641.337261	1756.114767
0.000964881	41797.50019	27367.52156	1633.099867	1749.335846
0.000965531	41722.99668	27473.05697	1644.549719	1768.899538
0.000966181	41764.81588	27645.13536	1648	1759.218864
0.00096683	41677.22969	27608.94996	1641.063114	1769.560933
0.00096748	41852.04035	27690.26187	1635.055945	1790.58246
0.00096813	41790.30923	27747.89082	1651.067678	1764.247963
0.00096878	41728.43058	27704.97411	1656.156309	1730.823214
0.000969429	41714.03131	27487.78589	1647.564871	1749.288063
0.000970079	41524.76314	27465.8314	1648.692228	1744.003277
0.000970729	41257.1522	27403.61958	1638.451628	1729.071878
0.000971378	41434.14647	27665.55539	1646.661234	1730.532428
0.000972028	41630.53691	27619.54475	1643.465605	1732.219974
0.000972678	41684.21077	27553.68861	1650.784174	1740.345168
0.000973327	41894.21152	27580.9616	1664.519539	1750.880996
0.000973977	41991.6134	27654.03014	1645.974078	1753.737806
0.000974627	42057.69046	27543.91408	1624.40614	1745.887416
0.000975277	41714.16008	27338.17256	1620.0406	1747.740383
0.000975926	41632.57406	27540.83094	1627.250839	1752.031257
0.000976576	42044.18871	27787.3229	1652.327355	1754.145525
0.000977226	42234.24143	27783.42882	1648.994339	1780.314138
0.000977875	42195.38374	27746.97658	1630.252187	1761.322411
0.000978525	42163.78978	27625.61981	1638.238744	1764.497805
0.000979175	42009.00859	27540.11321	1653.91129	1757.19466
0.000979824	42378.40905	27505.63678	1643.205781	1739.866944
0.000980474	42194.27113	27518.56068	1630.16046	1755.239212
0.000981124	41923.15491	27800.54387	1647.26921	1752.89929
0.000981774	41906.48008	27747.2406	1654.24218	1766.24218
0.000982423	41739.5986	27719.89965	1655.573846	1767.935962
0.000983073	41875.22422	27699.20435	1646.333048	1778.435736
0.000983723	42059.76362	27498.70907	1636.342005	1794.030105
0.000984372	42022.27779	27684.6654	1650.349302	1761.535089
0.000985022	41843.92584	27903.51681	1655.438218	1731.486362
0.000985672	41831.39859	27862.99113	1641.979014	1737.653502
0.000986321	42421.26674	27741.35183	1638.830516	1751.841028
0.000986971	42232.64986	27699.4499	1648.895504	1799.829904
0.000987621	42084.95949	27768.46724	1643.475677	1777.209641
0.000988271	42005.64606	27553.61799	1640.804107	1758.499573
0.00098892	41766.10051	27575.74563	1643.879811	1761.289783
0.00098957	41768.7659	27677.08601	1643.412061	1768.703254
0.00099022	41712.91707	27515.22818	1652.377295	1767.620655
0.000990869	41813.07286	27677.19927	1645.010786	1771.239792
0.000991519	41734.63042	27641.3555	1640.355652	1760.927617
0.000992169	41583.68057	27684.72374	1642.405163	1753.681857
0.00099217	41583.68057	27684.72374	1642.405163	1753.681857
0.000992822	41854.82564	27677.71125	1651.666207	1761.061728
0.000993473	41523.66793	27898.02714	1653.892496	1770.033784
0.000994125	41912.8329	27656.7851	1644.324219	1759.830487
0.000994776	41849.01655	27512.96496	1650.044922	1738.380181
0.000995428	41661.90181	27567.20395	1650.113582	1759.768611
0.000996079	42045.22482	27581.87767	1640.228397	1790.535358
0.000996731	42016.07643	27502.61155	1627.366578	1794.682008
0.000997382	41942.78511	27729.43483	1619.211636	1779.421345
0.000998034	41689.5667	27424.80242	1634.684325	1787.056694
0.000998685	41932.90597	27646.61127	1648.266125	1775.966976
0.000999337	41851.15072	27723.39677	1648.215698	1755.173218
0.000999988	42017.89033	27572.59713	1659.077361	1775.098897
0.001000639	41792.81143	27696.88054	1642.257432	1764.905677
0.001001291	41959.06819	27611.90416	1646.997348	1760
0.001001942	42004.63107	27598.36317	1651.360208	1789.202568
0.001002594	41672.44471	27434.84209	1648	1788.919833
0.001003245	41829.58018	27478.64509	1645.99297	1741.369198
0.001003897	42244.27733	27711.87502	1620.171346	1771.209719
0.001004548	42018.97852	27568.46284	1645.366683	1781.152135
0.0010052	42329.5803	27887.00666	1645.933662	1777.390659
0.001005851	42090.28992	27779.73759	1637.177081	1758.309714
0.001006503	41951.60757	27635.1327	1653.373867	1759.950258
0.001007154	41986.41623	27565.00711	1632.912747	1783.153472
0.001007805	41752.26042	27864.79908	1626.667412	1815.343582
0.001008457	41837.66641	27771.744	1641.617196	1756.459917
0.001009108	42234.60965	27993.41185	1631.927986	1776.690563
0.00100976	41992.26591	27999.02656	1673.339098	1776.832132
0.001010411	41702.12664	27512.56837	1657.621164	1792.011893
0.001011063	42195.00173	27542.60819	1635.429515	1790.889536
0.001011714	42294.77622	27482.68078	1632	1769.302779
0.001012366	41974.45902	27522.4365	1639.177063	1776.490378
0.001013017	42095.48676	27336.13115	1645.021106	1777.520911
0.001013669	42316.71953	27717.67603	1648.995092	1801.807727
0.00101432	41889.1252	27670.26574	1648.545367	1849.930687
0.001014972	42123.78922	27719.52414	1632.098324	1796.89703
0.001015623	41829.45857	27564.10133	1636.559693	1787.766935
0.001016274	42049.65638	27523.72921	1633.207059	1791.872603
0.001016926	42163.99751	27533.7156	1647.638232	1794.855546
0.001017577	41819.35623	27620.15509	1653.730469	1818.60261
0.001018229	41798.4978	27849.86999	1640.055074	1786.859442
0.00101888	41816.35591	27947.4767	1620.006253	1800.522852
0.001019532	42114.82757	27803.89278	1654.098289	1815.376249
0.001020183	42013.93453	27835.44776	1633.366005	1821.04106
0.001020835	42052.51522	27650.93053	1644.351241	1811.353621
0.001021486	42154.23446	27599.09535	1643.927484	1833.200562
0.001022138	42094.67513	27978.09629	1634.504186	1810.203133
0.001022789	42370.41661	27941.07407	1662.464635	1812.559497
0.00102344	42119.94241	27886.2024	1647.258099	1795.26296
0.001024092	41779.4437	27933.06658	1633.382454	1823.497713
0.001024743	42039.04624	28085.13389	1645.215577	1812.846459
0.001025395	41715.29033	27995.6865	1634.683088	1810.948076
0.001026046	41644.49774	27804.37233	1637.463811	1827.049244
0.001026698	41963.79253	27820.29043	1657.143048	1814.711063
0.001027349	42165.89045	27652.13769	1653.066513	1817.964234
0.001028001	42148.41644	27693.48393	1665.84785	1816.108223
0.001028652	42077.31184	27798.84808	1648.372276	1816.637292
0.001029304	42066.06025	27945.15221	1651.081696	1825.301722
0.001029955	42004.09558	27835.20235	1656.94622	1796.592538
0.001030607	42186.88003	27796.45233	1637.81702	1813.255425
0.001031258	41998.58267	27818.6795	1630.953751	1830.586315
0.001031909	42571.08681	27818.1399	1629.874427	1853.711186
0.001032561	42618.2964	28026.1544	1631.345415	1830.876934
0.001033212	42623.43705	27177.35528	1659.999112	1801.320448
0.001033864	42181.2031	27945.14789	1634.069353	1852.775396
0.001034515	42031.42037	27628.72641	1642.749515	1850.760514
0.001035167	42245.23672	27816.25886	1646.953519	1875.023137
0.001035818	42194.66164	27933.37432	1641.267023	1886.915914
0.00103647	42229.69872	27900.92235	1649.327415	1857.065833
0.001037121	42035.10982	27780.86168	1629.629731	1822.094117
0.001037773	42064.96852	27809.51505	1625.605168	1868.390279
0.001038424	42018.61957	27888.90391	1647.871018	1857.65466
0.001039075	42137.27641	27904.55633	1663.984964	1868.817635
0.001039727	42537.4708	27860.96499	1627.014765	1837.100917
0.001040378	42182.74645	27801.02657	1642.031877	1837.525836
0.00104103	42180.77235	27777.27407	1662.78617	1832.662066
0.001041681	42237.44904	27905.20528	1636.221834	1843.438179
0.001042333	41915.28306	27644.89816	1647.377325	1900.139684
0.001042984	42052.5572	28017.77028	1648	1870.708895
0.001043636	42184.08326	28170.91307	1648	1826.647721
0.001044287	42215.98479	27963.09257	1635.148412	1876.750596
0.001044939	42291.19486	27798.28464	1616.184032	1850.723624
0.00104559	42001.36653	27651.1581	1633.265415	1840
0.001046242	41771.85688	27571.99038	1648	1841.472703
0.001046893	41988.51231	27921.90333	1649.982229	1856.259612
0.001047544	41974.30606	27810.75157	1647.18492	1815.940367
0.001048196	41878.22006	27467.15156	1630.254122	1872
0.001048847	42308.86646	28151.78402	1632.842853	1872.757702
0.001049499	42246.81812	27874.03466	1644.30104	1845.880609
0.00105015	42195.37998	27702.35561	1634.145485	1840.806823
0.001050802	42107.68551	27847.523	1647.929609	1845.032207
0.001051453	42060.09565	27840.0474	1646.186488	1858.350394
0.001052105	42223.02436	27930.93569	1626.33277	1870.396788
0.001052756	42908.78752	27787.70789	1622.068452	1872.865401
0.001053408	42519.74556	27739.54702	1656.774968	1868.03173
0.001054059	42446.91557	27928.81052	1636.885922	1860.536626
0.00105471	42425.56153	28138.31027	1643.264535	1866.565316
0.001055362	42357.65792	27970.30624	1623.351491	1875.875215
0.001056013	42462.62243	27921.59557	1624.671768	1887.832444
0.001056665	42344.18607	28185.53396	1639.28788	1868.818407
0.001057316	42397.53619	28016.71577	1658.177494	1896.767578
0.001057968	42030.81025	27997.6638	1647.969801	1869.023604
0.001058619	42377.94445	28187.38553	1638.047237	1889.551901
0.001059271	42104.90723	27887.12639	1649.773036	1858.914356
0.001059922	42281.06016	27839.81002	1653.044535	1852.545594
0.001060574	42291.43904	27723.21219	1648.692661	1889.891668
0.001061225	42360.76321	27884.44533	1636.137543	1885.105325
0.001061877	42400.19577	27717.23649	1651.093476	1861.454956
0.001062528	42387.48452	27760.61786	1632	1864.327492
0.001063179	42526.41284	27753.68311	1632.468018	1852.498535
0.00106318	42526.41284	27753.68311	1632.468018	1852.498535
0.001063832	41937.995	27771.2329	1648.05222	1858.168067
0.001064484	42084.83731	27727.62711	1620.46364	1887.42587
0.001065135	41939.37491	27875.73615	1645.444468	1888.502636
0.001065787	42125.88263	27907.06998	1640.440989	1860.390607
0.001066439	42181.12013	27815.35642	1636.275879	1877.462269
0.00106709	42179.10522	28004.83774	1619.257972	1822.379732
0.001067742	42133.58769	27790.79146	1631.411728	1893.443315
0.001068394	42053.17622	27772.20209	1646.453106	1892.208768
0.001069046	42248.54573	27762.34201	1662.90539	1878.538051
0.001069697	42022.6885	27791.34394	1638.256392	1895.509155
0.001070349	42274.75409	27851.12002	1632	1879.410194
0.001071001	42183.98431	27630.70779	1630.702903	1844.927268
0.001071652	42281.86549	27799.04545	1642.855855	1875.146859
0.001072304	42086.96653	27833.98201	1641.411846	1863.075346
0.001072956	42238.34698	28206.242	1633.054963	1884.656215
0.001073607	42348.52959	28056.62658	1642.465585	1892.409029
0.001074259	42287.60993	28195.52607	1638.21169	1886.230179
0.001074911	42274.99925	27918.52342	1643.044247	1886.220781
0.001075563	42156.72258	27911.37337	1648	1912.272446
0.001076214	42243.86748	27899.55285	1634.90409	1912.599521
0.001076866	42256.54258	28066.89324	1641.800222	1873.449713
0.001077518	41878.15829	27878.54165	1640.543164	1837.431885
0.001078169	41892.06126	27744.91965	1644.152923	1869.514054
0.001078821	42105.2141	27832.01681	1648	1887.464702
0.001079473	42371.74298	27944.16456	1638.554865	1886.513113
0.001080125	41982.13073	27777.97557	1650.204651	1869.795349
0.001080776	41912.92315	27846.11921	1653.769248	1894.219998
0.001081428	42166.17201	27938.72808	1642.562122	1880.588676
0.00108208	42035.50255	27877.31657	1644.87246	1865.504109
0.001082731	41913.91495	27872.86293	1637.897549	1850.902254
0.001083383	42198.74332	27915.38554	1623.927724	1855.675845
0.001084035	42296.80197	27885.26932	1638.068471	1881.31562
0.001084687	42306.96351	27882.02407	1651.432784	1883.645908
0.001085338	42299.58999	27942.04374	1649.573123	1864.610866
0.00108599	42331.66627	27898.70233	1636.637913	1851.798602
0.001086642	42287.89364	27796.64353	1623.047913	1853.980158
0.001087293	42338.79059	27691.68108	1621.239141	1855.858712
0.001087945	42384.06393	27850.97406	1627.034852	1839.283533
0.001088597	42145.78512	27941.20995	1650.489728	1847.714851
0.001089248	41929.46965	27908.51329	1642.760409	1870.910866
0.0010899	42090.19451	28085.10545	1626.409817	1880.759639
0.001090552	42140.70088	27882.39005	1623.727626	1850.035762
0.001091204	42240.05187	27792.41293	1637.333132	1866.666759
0.001091855	42050.52744	27604.99557	1645.722332	1860.503887
0.001092507	41941.05451	27959.79238	1628.262448	1878.273559
0.001093159	41859.20899	28031.01579	1632.426376	1844.85682
0.00109381	42146.80435	27871.47044	1641.435377	1853.844971
0.001094462	42365.28745	27681.55258	1645.033654	1870.866308
0.001095114	42342.29163	27807.43931	1638.891177	1862.425727
0.001095766	42408.74852	27862.23649	1647.341578	1883.861867
0.001096417	42549.64389	27951.27645	1648.320978	1880.025915
0.001097069	42150.72413	27950.74206	1649.78466	1841.106817
0.001097721	41997.73582	28054.76443	1649.820172	1799.325886
0.001098372	42154.25947	27811.61043	1648.743136	1842.820241
0.001099024	41862.39689	27680.43538	1657.812197	1850.816406
0.001099676	41895.26052	27492.75302	1647.427344	1823.511931
0.001100328	42543.04357	27789.18233	1646.329927	1825.523115
0.001100979	42341.70191	27851.92411	1653.988292	1843.434869
0.001101631	42299.89268	27903.691	1632.47606	1838.827624
0.001102283	42352.81891	27843.38135	1643.230225	1872.369516
0.001102934	42628.47822	27851.5828	1649.300433	1855.729311
0.001103586	42326.31474	27599.26995	1644.525597	1885.268045
0.001104238	42185.04817	27933.29972	1654.358159	1847.695836
0.001104889	42090.80355	27680.54131	1646.968087	1851.998959
0.001105541	42247.94359	27862.81891	1634.906246	1882.277271
0.001106193	42164.61475	27894.78283	1663.029614	1824.078906
0.001106845	42722.51451	27852.48124	1648.110955	1839.850462
0.001107496	42268.54591	27613.37806	1642.062032	1872.492728
0.001108148	42392.33883	27792.8825	1637.21058	1846.218496
0.0011088	42456.93711	27681.93949	1660.382411	1842.174805
0.001109451	42026.21764	27661.0845	1648.922757	1824.852477
0.001110103	42249.34733	28123.59271	1629.348259	1871.002446
0.001110755	42344.35507	27852.16455	1653.43742	1820.264387
0.001111407	42131.76496	28163.0952	1639.228839	1856.836318
0.001112058	41983.92297	27872.03408	1635.243981	1892.490607
0.00111271	42566.97749	28093.27559	1632	1835.40657
0.001113362	42570.95254	27964.44102	1655.357741	1801.319434
0.001114013	42775.82945	28071.49697	1655.789025	1859.966452
0.001114665	42376.14854	27844.36066	1632.69786	1845.781747
0.001115317	42284.45898	28026.3419	1630.148438	1815.729223
0.001115969	42409.03282	28024.21209	1632.802954	1822.547049
0.00111662	42104.0165	27831.40758	1636.613086	1834.90396
0.001117272	42139.21055	27823.03311	1633.629906	1825.939086
0.001117924	42195.51101	27869.54414	1645.518503	1804.670062
0.001118575	42249.48543	27786.52428	1639.981036	1817.598408
0.001119227	42266.46178	28057.32177	1655.452858	1824.676723
0.001119879	41883.81173	27992.08898	1653.900089	1814.126501
0.00112053	42235.26957	27809.36726	1656.573166	1819.04341
0.001121182	42642.88758	27603.33624	1645.571418	1807.858954
0.001121834	42264.76656	27847.37987	1633.52832	1786.291361
0.001122486	42132.5667	27837.64502	1642.967623	1815.26282
0.001123137	42111.65682	27753.88949	1634.732457	1826.999147
0.001123789	42033.57574	27634.71337	1643.862089	1815.70298
0.001124441	42183.48336	27768.66193	1635.919835	1798.80034
0.001125092	42237.90629	27778.74756	1626.013163	1813.878401
0.001125744	42166.04654	27755.73911	1633.579819	1852.854261
0.001126396	41960.34398	28073.25944	1640.997124	1835.448141
0.001127048	42093.13572	28050.92658	1643.434657	1802.697712
0.001127699	42115.02667	27856.73662	1638.805931	1817.620703
0.001128351	42214.64299	27975.87739	1625.472344	1832.314232
0.001129003	42271.14927	28113.80091	1624.104465	1836.112198
0.001129654	42289.27046	27978.35386	1639.841658	1816.534707
0.001130306	42133.41564	27889.14915	1644.467171	1784.41948
0.001130958	42121.58758	27832.65067	1645.140752	1795.656532
0.00113161	42027.5188	27723.86045	1642.274669	1809.594075
0.001132261	41986.92736	27789.63311	1620.377734	1788.18801
0.001132913	42182.25689	27679.95619	1626.731802	1793.291486
0.001133565	42191.81897	27595.88683	1632.807987	1799.876178
0.001134216	42080.85319	27602.26697	1647.91415	1792.982845
0.001134868	41991.03057	27595.32686	1651.395672	1770.304852
0.00113552	41847.14086	27406.031	1635.448411	1769.647985
0.001136171	41446.29122	27025.71286	1644.360863	1788.5758
0.001136823	41165.68852	27070.939	1645.601149	1793.315538
0.001137475	41283.06265	27355.81309	1650.424249	1792.951344
0.001138127	41474.8137	27484.89652	1663.560208	1773.654725
0.001138778	41375.77034	27497.62724	1649.34371	1802.563371
0.00113943	41970.40771	27881.775	1637.676753	1779.9605
0.001140082	42082.87803	27876.04267	1641.028734	1780.264199
0.001140733	42007.9307	27805.551	1637.360602	1760.760515
0.001141385	42007.1417	27794.74244	1640.341638	1763.047641
0.001142037	41845.75579	27976.41254	1661.32627	1790.910828
0.001142689	42164.53539	27881.7495	1652.734887	1759.098118
0.00114334	42237.17461	27787.41377	1635.057564	1775.660268
0.001143992	41709.79308	27824.62842	1645.812613	1761.450052
0.001144644	42257.19092	27509.80857	1634.933123	1799.4794
0.001145295	42190.58725	27827.94627	1645.67051	1819.126933
0.001145947	41938.08234	27809.90563	1619.474584	1765.0677
0.001146599	42344.48951	27813.11725	1639.813292	1748.570558
0.00114725	42201.75846	27807.93313	1649.321296	1800.934038
0.001147902	42386.97062	27680.25274	1663.807555	1760.684602
0.001148554	42166.12888	27642.87072	1660.309979	1759.769606
0.001149206	42008.99015	27714.87509	1618.393064	1754.940521
0.001149857	41975.1312	27619.29575	1656.37257	1777.69294
0.001150509	42046.59796	27435.81499	1640.955762	1757.99033
0.001151161	41689.05642	27814.53938	1631.612955	1807.079907
0.001151812	42024.56491	28082.02308	1625.669815	1776.035795
0.001152464	42428.4552	27629.36897	1657.411838	1772.855139
0.001153116	41934.75589	27783.02523	1648.147106	1781.932759
0.001153768	42314.89382	27690.62812	1607.846647	1800.868338
0.001154419	42078.08924	27388.75055	1630.361623	1747.290365
0.001155071	41821.1324	27762.38515	1620.155844	1776.431065
0.001155723	41965.69775	27788.95039	1631.242501	1749.111463
0.001156374	41957.67298	27659.07415	1628.767463	1718.679634
0.001157026	41729.59711	27708.65711	1619.307151	1751.355451
0.001157678	41910.02978	27520.42762	1616.46833	1746.156342
0.00115833	41822.54132	27665.62035	1641.558918	1736.682308
0.001158981	41951.40154	27827.03405	1639.103947	1743.610213
0.001159633	41883.26477	27654.45695	1641.946484	1752.29689
0.001160285	41710.90645	27695.16659	1634.373829	1733.255825
0.001160936	41832.21249	27681.22189	1644.478427	1740.88956
0.001161588	42241.49532	27779.80293	1654.134519	1763.555952
0.00116224	41897.22672	27547.16537	1648.501307	1778.276748
0.001162891	41849.75153	27968.09691	1643.505874	1773.90388
0.001163543	41716.32083	28003.903	1655.325559	1783.325559
0.001164195	41919.85344	28019.4685	1629.599032	1755.612482
0.001164847	41799.01628	27843.47256	1649.948654	1727.610344
0.001165498	41911.2422	27777.97227	1639.347667	1747.150937
0.00116615	42126.1701	27872.71396	1642.238699	1743.238751
0.001166802	42079.38093	27885.57539	1639.913101	1741.331507
0.001167453	41810.46165	27734.16798	1652.236711	1744.486758
0.001168105	41911.03293	27737.25588	1637.885834	1763.574897
0.001168757	41651.87979	27774.90384	1634.949201	1754.086671
0.001169409	41574.30519	27855.95062	1647.050749	1741.714425
0.00117006	41511.38567	27648.0795	1633.083605	1747.545081
0.001170712	41637.67834	27677.89689	1617.425916	1751.834741
0.001171364	41955.92638	27670.08865	1640.342861	1753.489008
0.001172015	41924.71202	27717.32467	1642.931274	1749.421834
0.001172667	42304.01908	28210.3909	1644.247885	1743.595757
0.001173319	43703.21109	28732.73457	1647.051045	1738.574549
0.001173971	44194.8393	28970.3759	1648.048937	1727.866277
0.001174622	42874.78693	28138.73817	1645.744764	1703.907777
0.001175274	41267.90616	26908.43745	1639.522266	1711.257957
0.001175926	40113.95149	26324.96036	1624.854896	1728.376999
0.001176577	40152.23518	26446.60056	1614.963026	1723.23962
0.001177229	41374.55625	27204.8194	1624.821555	1719.975877
0.001177881	43238.83227	28536.02397	1627.966353	1737.448438
0.001178532	45746.41425	30147.2257	1636.556941	1745.594558
0.001179184	46761.3648	30654.93687	1631.339311	1720.401377
0.001179836	44610.10131	29660.32628	1629.746921	1700.117291
0.001180488	41356.01807	27599.23315	1639.078118	1696.215021
0.001181139	39979.95591	26162.3729	1640.693345	1732.431541
0.001181791	39609.67533	25967.50849	1639.819154	1746.735793
0.001182443	40115.79477	26281.38551	1647.57128	1753.01919
0.001183094	40540.10284	27005.76592	1633.148836	1738.944376
0.001183746	40934.02927	27105.01885	1630.45752	1733.964673
0.001184398	40889.86016	26932.76429	1631.890749	1744.488596
0.00118505	40559.6889	26807.28453	1635.559716	1733.769944
0.001185701	40382.6431	26568.6707	1624.28301	1741.192014
0.001186353	40223.1929	26224.11411	1616.380166	1774.020049
0.001187005	39002.99008	25789.64394	1617.304514	1812.92648
0.001187656	37106.76648	24643.72148	1620.610372	1793.254569
0.001188308	35020.66913	23152.6608	1641.781442	1781.116083
0.00118896	33090.15826	22150.68294	1646.69635	1813.516676
0.001189612	33562.66615	22174.46887	1636.601597	1799.590803
0.001190263	35916.71823	23679.36901	1642.132348	1771.598494
0.001190915	38234.46027	25323.86034	1628.154345	1735.479155
0.001191567	40095.97534	26189.94233	1617.514831	1749.056927
0.001192218	41013.29348	26745.21578	1614.702486	1728.533647
0.00119287	40983.19498	27438.4812	1621.418376	1727.764628
0.001193522	41543.10185	27123.94979	1649.095482	1721.554401
0.001194173	41594.34617	27537.10064	1651.39304	1749.887922
0.001194825	41742.77851	27490.90735	1633.520275	1750.085559
0.001195477	41885.92451	27681.76666	1651.017872	1735.084583
0.001196129	41941.34997	27841.80916	1648	1727.518643
0.00119678	41733.13889	28005.77956	1645.766557	1714.705744
0.001197432	41652.64363	27884.55091	1637.190174	1733.127858
0.001198084	42206.96566	27469.33742	1639.275112	1737.868031
0.001198735	42056.47729	27727.73013	1643.71096	1747.657813
0.001199387	42453.88817	27635.54146	1646.268964	1744.491349
0.001200039	42300.78376	27616.07181	1635.047659	1730.687527
0.001200691	42103.58626	27807.14149	1622.628471	1747.837546
0.001201342	41993.16844	27764.4529	1631.42791	1712.917543
0.001201994	42182.78906	28072.14896	1632	1714.821138
0.001202646	41956.58452	27634.58746	1619.015323	1711.435689
0.001203297	42011.06931	27646.19064	1644.081321	1726.348302
0.001203949	42228.21754	27688.87779	1651.894128	1736.853172
0.001204601	42015.61921	27907.70818	1632.462518	1738.34049
0.001205253	42249.03617	27792.06154	1627.444284	1744.764896
0.001205904	41855.9785	28128.09941	1606.562361	1719.120857
0.001206556	42415.421	27844.16364	1638.613061	1724.380122
0.001206557	42415.421	27844.16364	1638.613061	1724.380122
0.001207207	42235.54102	28011.67183	1622.133193	1739.510324
0.001207857	42251.83409	27867.74457	1627.397252	1731.999632
0.001208508	42339.16648	27500.75885	1641.337164	1713.552335
0.001209158	42130.69899	27844.84236	1635.878316	1736.456592
0.001209808	42138.09478	27892.69366	1631.256432	1734.158608
0.001210458	42162.7427	27929.71172	1632	1741.967842
0.001211108	42144.90132	27986.53873	1619.431762	1735.044316
0.001211758	42379.16507	27944.01948	1650.463324	1735.182603
0.001212408	42423.48058	28053.14717	1660.223501	1716.462457
0.001213058	42485.80865	27814.57511	1614.386497	1736.790246
0.001213708	42289.1775	27765.35919	1639.046847	1756.73166
0.001214358	41941.28152	27808.226	1646.161357	1728.236663
0.001215008	42229.02984	27721.43752	1630.480543	1743.248168
0.001215658	42210.56806	27897.36837	1623.509092	1726.787493
0.001216308	42128.81573	27802.07278	1624.912412	1755.66019
0.001216958	42165.10295	27938.11513	1642.878707	1757.281474
0.001217608	42590.92546	28229.83397	1641.058745	1748.857673
0.001218258	42225.16419	27809.08303	1655.69159	1733.167731
0.001218909	41811.71769	27759.75578	1639.928487	1715.997818
0.001219559	42287.5767	27836.15627	1633.574943	1747.865032
0.001220209	42142.87226	27754.34059	1624.039069	1727.213929
0.001220859	42403.32472	27556.1578	1632.640004	1725.357552
0.001221509	42415.58736	27946.32689	1637.826128	1698.189434
0.001222159	42707.37239	28178.02139	1632.350792	1699.077014
0.001222809	42525.21437	28408.40182	1610.234238	1724.135069
0.001223459	42177.60897	28006.8736	1622.032298	1730.857678
0.001224109	41697.26734	27887.93927	1633.201588	1716.653723
0.001224759	42059.22198	27776.85838	1644.398128	1723.297349
0.001225409	42061.34935	27765.66351	1635.29584	1705.369814
0.001226059	41952.06703	27638.13409	1647.239231	1731.719835
0.001226709	41912.60017	27675.48869	1632.982223	1737.09382
0.001227359	42052.29524	27682.53284	1624.074904	1724.536142
0.001228009	42278.69594	27715.54426	1641.599582	1743.525655
0.001228659	42174.59362	27703.62519	1639.63141	1702.307945
0.001229309	42147.94792	27818.05966	1637.547915	1755.490104
0.00122996	42351.04046	28050.22834	1632.420142	1746.265221
0.00123061	42361.99094	27711.51795	1623.716521	1729.372232
0.00123126	42396.51775	27917.18293	1627.823714	1722.334427
0.00123191	42515.51511	27988.9665	1641.499052	1737.823589
0.00123256	42362.09308	27962.32752	1643.258494	1736.274414
0.00123321	42359.26178	27693.39295	1638.272904	1736.728563
0.00123386	42202.22183	27583.50529	1657.432802	1731.357049
0.00123451	41973.88153	27749.96606	1635.55147	1719.571125
0.00123516	41806.06808	27997.45025	1624.483802	1733.02681
0.00123581	42131.12862	27687.41817	1642.689098	1711.704009
0.00123646	42186.7433	27778.7853	1645.44214	1726.873249
0.00123711	42038.09292	27829.9191	1633.555556	1725.159783
0.00123776	42160.62871	27802.60119	1640.75547	1716.293468
0.00123841	42051.11547	27906.49423	1626.825916	1731.129133
0.00123906	42064.66138	27945.26342	1622.113327	1723.305992
0.00123971	42589.27967	27960.46288	1630.320063	1720.971963
0.001240361	42032.10265	28036.69298	1648.919761	1718.48424
0.001241011	41799.59553	27918.26023	1643.142794	1732.436227
0.001241661	41982.99693	27917.23018	1631.588128	1743.962341
0.001242311	42000.06887	27876.52274	1636.639561	1743.286988
0.001242961	41985.98783	27663.50574	1630.33078	1723.896322
0.001243611	42141.97255	27720.31251	1619.563265	1729.172452
0.001244261	42292.29538	27890.78673	1636.325	1764.319869
0.001244911	42314.34828	27773.0384	1641.784098	1747.236965
0.001245561	42225.14619	27789.29628	1640.94906	1719.538635
0.001246211	41981.52877	27882.61423	1638.607991	1731.412995
0.001246861	42055.33831	28039.86486	1642.624515	1715.861593
0.001247511	42049.81671	27981.65477	1628.884004	1726.395915
0.001248161	42189.41881	27498.14378	1620.896825	1736.701142
0.001248811	42366.82672	27459.57243	1626.593641	1721.919625
0.001249461	42125.95709	27583.51555	1625.29437	1721.785129
0.001250111	42178.19486	27709.04862	1627.992741	1737.737958
0.001250761	42315.89243	27820.15899	1626.718426	1737.710803
0.001251412	42451.36632	27843.75767	1645.23354	1736.867598
0.001252062	42348.97026	27774.09924	1650.527478	1721.706681
0.001252712	42277.79166	27804.00791	1647.920208	1721.46948
0.001253362	42365.89281	27836.8867	1631.062655	1721.651421
0.001254012	42518.52092	27951.91183	1628.383202	1737.598779
0.001254662	42429.80637	27887.15927	1622.592241	1739.905521
0.001255312	42286.07351	27943.37637	1626.229513	1726.765714
0.001255962	42420.19634	27889.6065	1631.083556	1741.548847
0.001256612	42258.02361	27861.31437	1638.333212	1741.929642
0.001257262	42162.72453	27926.85738	1644.774623	1729.36694
0.001257912	42544.71806	27902.42642	1647.40839	1736.377217
0.001258562	42667.49518	27792.08903	1656.477377	1744
0.001259212	42268.67488	27939.78101	1670.785688	1749.176698
0.001259862	42210.52224	27704.32813	1653.440897	1731.87787
0.001260512	42063.11603	27664.72659	1636.897604	1730.674477
0.001261162	42018.78177	27884.55608	1641.104592	1745.295473
0.001261813	42446.23891	27969.44763	1640.942458	1746.823027
0.001262463	42609.58625	27889.19048	1619.930728	1733.797861
0.001263113	42263.56341	27938.4849	1615.853943	1708.287199
0.001263763	42306.18476	28060.62078	1640.44703	1689.912218
0.001264413	42566.63298	28070.5814	1640.304344	1691.16756
0.001265063	42461.94168	28465.4805	1633.30575	1696.109945
0.001265713	42305.1813	28336.1921	1635.568524	1710.905162
0.001266363	42250.81892	27659.38238	1633.374989	1733.276523
0.001267013	42203.01377	26902.60724	1627.936217	1739.749066
0.001267663	42539.10573	26412.34658	1626.199946	1734.054239
0.001268313	42895.50478	26475.20062	1642.789592	1744.487078
0.001268963	42546.20398	27007.5929	1653.606257	1744.913743
0.001269613	41780.69501	27597.12379	1648.147109	1751.745795
0.001270263	41558.60966	27719.02182	1640.529303	1744.253657
0.001270913	41895.48857	27703.22032	1640.131506	1744.359981
0.001271563	42407.75397	27836.91543	1634.432556	1735.726415
0.001272213	42576.62736	27966.76467	1631.089059	1730.121215
0.001272864	42318.31598	28001.29492	1644.591706	1735.010351
0.001273514	42194.72405	27964.132	1645.309317	1736.03979
0.001274164	42487.01043	28064.48652	1621.123885	1726.311722
0.001274814	42581.85528	28126.51388	1610.316724	1719.93474
0.001275464	42451.55228	28008.73502	1616.405118	1728.405118
0.001276114	42371.20693	28083.41624	1618.108021	1730.108021
0.001276764	42180.02755	28258.5664	1631.704603	1735.90067
0.001277414	42389.65402	28142.76587	1642.213813	1751.580834
0.001278064	42346.20065	27943.57402	1640.374731	1740.822266
0.001278714	42092.95285	27894.01384	1639.938208	1716.53249
0.001279364	42386.02254	27976.77221	1635.688187	1733.154027
0.001280014	42499.02998	27957.87632	1629.142518	1735.080321
0.001280664	42237.4461	27896.07745	1645.066	1735.459916
0.001281314	42446.30299	28017.82229	1634.817773	1743.562665
0.001281964	42323.10771	27960.53755	1614.171302	1737.807995
0.001282614	42205.58773	27866.81284	1633.531711	1735.728394
0.001283265	42539.94653	28061.61235	1640.138737	1728.806517
0.001283915	42459.74676	28058.09133	1640.177014	1734.585917
0.001284565	42343.16923	28041.20948	1642.016096	1732.801227
0.001285215	42377.61982	28152.50275	1638.527235	1733.572117
0.001285865	42388.51724	28136.46492	1640.172979	1739.598842
0.001286515	42467.93657	28133.19383	1641.370292	1719.976963
0.001287165	42447.01038	28103.74523	1631.395344	1728
0.001287815	42376.08949	28204.5065	1637.195952	1736.382276
0.001288465	42615.55887	28085.90441	1641.045151	1734.669459
0.001289115	42551.53752	27890.21705	1634.974479	1711.210166
0.001289765	42253.02659	27961.1506	1640.103802	1700.992255
0.001290415	42253.26217	28027.16938	1646.432439	1728.745634
0.001291065	42550.04221	28009.57164	1637.900645	1738.753295
0.001291715	42839.69761	28032.32887	1615.472839	1740.245711
0.001292365	42808.1626	28072.78001	1632	1766.466162
0.001293015	42335.65441	28024.11518	1632	1746.915627
[truncated: 4,144 more rows]
