# Supplementary material for: Ecological drift during colonization drives within-host and between-host heterogeneity in an animal-associated symbiont
Source: PLoS Biol. 2024 Apr 25;22(4):e3002304. doi: 10.1371/journal.pbio.3002304 (PMC11075893; doi:10.1371/journal.pbio.3002304)
Supplement: S7 Data — Red and green fluorescence intensities measured along digital transects of dissected symbiotic organs (M4s). (ZIP) [file pbio.3002304.s017.zip › S7 Data intensity_data/Dil4-RFPctrl3-10X-withautofocus_Merged-background/Dil4-RFPctrl3-10X-withautofocus_Merged.xml]

<?xml version="1.0" encoding="UTF-8" standalone="yes"?>
<?xml-stylesheet type="text/xsl" href="LASAF_Report_StyleSheet.XSL"?>
<ReportList ReportStr="Report" CreatedOnStr="created on " FileName="Dil4-RFPctrl3-10X-withautofocus_Merged" Date="1/20/2023 7:15:16 PM">
  <UserInfo LegendInformationStr="Legend information" InstituteStr="Institute" Institute="" UserStr="User" UserName="Leica-Admin" AddressStr="Address" Address1="" Address2="" CommentsStr="Comments" Comment1="" Comment2="" Comment3="" Comment4="" />
  <Report Brief="Name">
    <Images ImagesStr="Images">
      <Group Category="Images">
        <Link Name="Image1.jpg" Brief="Dil4-RFPctrl3-10X-withautofocus_Merged" Ref="Dil4-RFPctrl3-10X-withautofocus_Merged.xml" />
      </Group>
      <Group Category="Images">
        <Link Name="Chart_0.jpg" Brief="ROI.01" Ref="Chart_0.csv" />
      </Group>
    </Images>
    <Table Status="1" RealPosition="0" Hierarchy="2" Head="" Brief="" CustomData="">
      <Table Status="1" RealPosition="0" Hierarchy="1" Head="ROI.01" Brief="" CustomData="">
        <Table Status="1" RealPosition="0" Hierarchy="0" Head="Channel.001" Brief="" CustomData="">
          <Entry Status="1" Name="Sum Processed Pixel Length" Value="3,976.18 µm" Unit="" Color="3735296" />
          <Entry Status="1" Name="Sum Processed Pixel" Value="6 kpixel" Unit="" Color="3735296" />
          <Entry Status="1" Name="Mean Value" Value="51,030.44" Unit="" Color="3735296" />
          <Entry Status="1" Name="Variance" Value="108,615,273.25" Unit="" Color="3735296" />
          <Entry Status="1" Name="Standard Deviation (RMS)" Value="10,421.87" Unit="" Color="3735296" />
          <Entry Status="1" Name="Average Deviation" Value="9,100.31" Unit="" Color="3735296" />
          <Entry Status="1" Name="Max Amplitude" Value="65,520.00" Unit="" Color="3735296" />
          <Entry Status="1" Name="Max Position" Value="3,220.64 µm" Unit="" Color="3735296" />
          <Entry Status="1" Name="Min Amplitude" Value="16,797.03" Unit="" Color="3735296" />
          <Entry Status="1" Name="Min Position" Value="2,626.07 µm" Unit="" Color="3735296" />
          <Entry Status="1" Name="Center Of Mass Position" Value="2,212.22 µm" Unit="" Color="3735296" />
          <Entry Status="1" Name="Maximum Peak" Value="14,489.56" Unit="" Color="3735296" />
          <Entry Status="1" Name="Maximum Valley" Value="34,233.42" Unit="" Color="3735296" />
          <Entry Status="1" Name="ROI Length" Value="6.14 kpixel" Unit="" Color="3735296" />
          <Entry Status="1" Name="ROI Length" Value="3,976.18 µm" Unit="" Color="3735296" />
        </Table>
        <Table Status="1" RealPosition="1" Hierarchy="0" Head="Channel.002" Brief="" CustomData="">
          <Entry Status="1" Name="Sum Processed Pixel Length" Value="3,976.18 µm" Unit="" Color="3735296" />
          <Entry Status="1" Name="Sum Processed Pixel" Value="6 kpixel" Unit="" Color="3735296" />
          <Entry Status="1" Name="Mean Value" Value="33,622.15" Unit="" Color="3735296" />
          <Entry Status="1" Name="Variance" Value="46,366,594.99" Unit="" Color="3735296" />
          <Entry Status="1" Name="Standard Deviation (RMS)" Value="6,809.30" Unit="" Color="3735296" />
          <Entry Status="1" Name="Average Deviation" Value="5,938.11" Unit="" Color="3735296" />
          <Entry Status="1" Name="Max Amplitude" Value="44,447.29" Unit="" Color="3735296" />
          <Entry Status="1" Name="Max Position" Value="3,945.40 µm" Unit="" Color="3735296" />
          <Entry Status="1" Name="Min Amplitude" Value="11,425.93" Unit="" Color="3735296" />
          <Entry Status="1" Name="Min Position" Value="2,626.07 µm" Unit="" Color="3735296" />
          <Entry Status="1" Name="Center Of Mass Position" Value="2,210.74 µm" Unit="" Color="3735296" />
          <Entry Status="1" Name="Maximum Peak" Value="10,825.14" Unit="" Color="3735296" />
          <Entry Status="1" Name="Maximum Valley" Value="22,196.22" Unit="" Color="3735296" />
          <Entry Status="1" Name="ROI Length" Value="6.14 kpixel" Unit="" Color="3735296" />
          <Entry Status="1" Name="ROI Length" Value="3,976.18 µm" Unit="" Color="3735296" />
        </Table>
        <Table Status="1" RealPosition="2" Hierarchy="0" Head="Channel.003" Brief="" CustomData="">
          <Entry Status="1" Name="Sum Processed Pixel Length" Value="3,976.18 µm" Unit="" Color="3735296" />
          <Entry Status="1" Name="Sum Processed Pixel" Value="6 kpixel" Unit="" Color="3735296" />
          <Entry Status="1" Name="Mean Value" Value="1,642.22" Unit="" Color="3735296" />
          <Entry Status="1" Name="Variance" Value="126.06" Unit="" Color="3735296" />
          <Entry Status="1" Name="Standard Deviation (RMS)" Value="11.23" Unit="" Color="3735296" />
          <Entry Status="1" Name="Average Deviation" Value="8.99" Unit="" Color="3735296" />
          <Entry Status="1" Name="Max Amplitude" Value="1,691.93" Unit="" Color="3735296" />
          <Entry Status="1" Name="Max Position" Value="1,423.64 µm" Unit="" Color="3735296" />
          <Entry Status="1" Name="Min Amplitude" Value="1,600.72" Unit="" Color="3735296" />
          <Entry Status="1" Name="Min Position" Value="3,875.77 µm" Unit="" Color="3735296" />
          <Entry Status="1" Name="Center Of Mass Position" Value="1,987.80 µm" Unit="" Color="3735296" />
          <Entry Status="1" Name="Maximum Peak" Value="49.71" Unit="" Color="3735296" />
          <Entry Status="1" Name="Maximum Valley" Value="41.50" Unit="" Color="3735296" />
          <Entry Status="1" Name="ROI Length" Value="6.14 kpixel" Unit="" Color="3735296" />
          <Entry Status="1" Name="ROI Length" Value="3,976.18 µm" Unit="" Color="3735296" />
        </Table>
        <Table Status="1" RealPosition="3" Hierarchy="0" Head="Channel.004" Brief="" CustomData="">
          <Entry Status="1" Name="Sum Processed Pixel Length" Value="3,976.18 µm" Unit="" Color="3735296" />
          <Entry Status="1" Name="Sum Processed Pixel" Value="6 kpixel" Unit="" Color="3735296" />
          <Entry Status="1" Name="Mean Value" Value="1,811.20" Unit="" Color="3735296" />
          <Entry Status="1" Name="Variance" Value="7,558.93" Unit="" Color="3735296" />
          <Entry Status="1" Name="Standard Deviation (RMS)" Value="86.94" Unit="" Color="3735296" />
          <Entry Status="1" Name="Average Deviation" Value="68.17" Unit="" Color="3735296" />
          <Entry Status="1" Name="Max Amplitude" Value="2,317.56" Unit="" Color="3735296" />
          <Entry Status="1" Name="Max Position" Value="2,626.72 µm" Unit="" Color="3735296" />
          <Entry Status="1" Name="Min Amplitude" Value="1,594.05" Unit="" Color="3735296" />
          <Entry Status="1" Name="Min Position" Value="3,921.97 µm" Unit="" Color="3735296" />
          <Entry Status="1" Name="Center Of Mass Position" Value="1,981.03 µm" Unit="" Color="3735296" />
          <Entry Status="1" Name="Maximum Peak" Value="506.36" Unit="" Color="3735296" />
          <Entry Status="1" Name="Maximum Valley" Value="217.15" Unit="" Color="3735296" />
          <Entry Status="1" Name="ROI Length" Value="6.14 kpixel" Unit="" Color="3735296" />
          <Entry Status="1" Name="ROI Length" Value="3,976.18 µm" Unit="" Color="3735296" />
        </Table>
      </Table>
    </Table>
  </Report>
</ReportList>
